# Supplementary material for: The pregnant myometrium is epigenetically activated at contractility-driving gene loci prior to the onset of labor in mice
Source: PLoS Biol. 2020 Jul 15;18(7):e3000710. doi: 10.1371/journal.pbio.3000710 (PMC7384763; doi:10.1371/journal.pbio.3000710)
Supplement: S1 Data — (XLSX) [file pbio.3000710.s009.xlsx]

## Sheet: S1 Data_FigS1_Virlana_LAB_vs_D1
Timepoint/Replicate	D15_rep1	D15_rep2	D15_rep3	D15_rep4	D15_rep5	LAB_rep1	LAB_rep2	LAB_rep3	LAB_rep4	LAB_rep5
D15_rep1	1	0.99304	0.995249	0.994086	0.994774	0.974001	0.978405	0.975029	0.983562	0.980165
D15_rep2	0.99304	1	0.99247	0.989426	0.992838	0.971262	0.980209	0.973864	0.983192	0.981035
D15_rep3	0.995249	0.99247	1	0.991256	0.993693	0.974637	0.978753	0.975805	0.982473	0.979708
D15_rep4	0.994086	0.989426	0.991256	1	0.993957	0.970053	0.973368	0.970743	0.980885	0.976328
D15_rep5	0.994774	0.992838	0.993693	0.993957	1	0.973881	0.979589	0.976379	0.983744	0.981412
LAB_rep1	0.974001	0.971262	0.974637	0.970053	0.973881	1	0.981362	0.9935	0.98402	0.981647
LAB_rep2	0.978405	0.980209	0.978753	0.973368	0.979589	0.981362	1	0.98687	0.991494	0.99343
LAB_rep3	0.975029	0.973864	0.975805	0.970743	0.976379	0.9935	0.98687	1	0.98666	0.987277
LAB_rep4	0.983562	0.983192	0.982473	0.980885	0.983744	0.98402	0.991494	0.98666	1	0.993198
LAB_rep5	0.980165	0.981035	0.979708	0.976328	0.981412	0.981647	0.99343	0.987277	0.993198	1
