# Supplementary material for: The pregnant myometrium is epigenetically activated at contractility-driving gene loci prior to the onset of labor in mice
Source: PLoS Biol. 2020 Jul 15;18(7):e3000710. doi: 10.1371/journal.pbio.3000710 (PMC7384763; doi:10.1371/journal.pbio.3000710)
Supplement: S2 Data — (XLSX) [file pbio.3000710.s010.xlsx]

## Sheet: S2 Data
DESeq2 mm10 Labour vs. D15 RNA-seq (n=5) significantly changing (-2 => log2FC >= 2, padj < 0.01) variance stabilizing transformation (VST) counts for heatmap clustering
gene_name	gene_id	D15_rep1	D15_rep2	D15_rep3	D15_rep4	D15_rep5	LAB_rep1	LAB_rep2	LAB_rep3	LAB_rep4	LAB_rep5
0610031O16Rik	ENSMUSG00000099146.7	5.26499	5.3612	5.76894	5.09799	5.05576	4.79566	4.501	4.501	4.8034	4.501
0610040J01Rik	ENSMUSG00000060512.7	6.83475	6.6993	6.73006	6.53695	6.67838	8.33679	8.64709	8.5083	8.20048	8.50757
1500015L24Rik	ENSMUSG00000094732.1	4.501	4.79151	4.501	4.501	4.501	4.91699	5.24231	5.38844	4.8034	5.2313
1600015I10Rik	ENSMUSG00000029813.8	4.501	4.91115	4.501	4.501	4.501	5.1554	5.07771	5.16701	5.44225	5.02013
1700016K19Rik	ENSMUSG00000053783.5	4.501	4.501	4.78621	4.501	4.501	5.0873	5.07771	4.80096	5.02288	5.28845
1700019D03Rik	ENSMUSG00000043629.12	6.70659	6.49625	6.52517	6.55309	6.41991	5.27272	5.75893	5.3391	5.10254	5.43739
1700027J07Rik	ENSMUSG00000111422.1	4.91276	5.40629	4.78621	4.80109	4.501	5.651	6.4221	5.80049	5.89862	6.04849
1700064H15Rik	ENSMUSG00000082766.1	4.501	4.501	4.99342	4.80109	4.8226	5.61622	5.48723	5.09773	5.67976	5.70794
1700111E14Rik	ENSMUSG00000029837.2	5.31642	5.56551	5.19408	5.28664	5.21433	4.91699	4.83544	4.92445	4.92789	4.92562
1810065E05Rik	ENSMUSG00000013653.2	4.79265	4.501	4.78621	4.501	4.501	5.32464	5.53845	4.92445	4.92789	5.67379
2010109I03Rik	ENSMUSG00000063522.5	5.70521	5.0025	4.78621	4.92463	4.8226	6.53672	5.79765	6.09222	6.03133	6.61996
2010300C02Rik	ENSMUSG00000026090.16	6.90611	7.64571	6.26279	6.30592	6.77513	8.43532	9.12335	8.70513	8.92351	8.85496
2310007B03Rik	ENSMUSG00000034159.12	4.91276	5.07912	4.99342	4.80109	4.501	6.25734	6.58763	6.58401	6.44863	7.12315
2610011E03Rik	ENSMUSG00000104936.1	6.81009	6.9326	6.70454	6.7738	6.74366	5.37317	5.48723	5.59869	5.67976	5.70794
2810404F17Rik	ENSMUSG00000085329.1	5.60532	5.99977	5.58196	5.16729	5.71317	4.501	5.37441	4.501	4.501	4.80179
2810432F15Rik	ENSMUSG00000104987.1	5.49335	5.52837	5.43224	5.38881	5.05576	4.79566	4.501	4.501	4.8034	5.02013
4732490B19Rik	ENSMUSG00000085421.1	5.20947	5.0025	4.9037	5.16729	4.95488	5.68455	6.09465	5.83051	5.44225	5.74095
4833404L02Rik	ENSMUSG00000108807.1	5.00445	5.79111	6.02039	5.56093	5.85544	4.91699	4.83544	4.80096	4.8034	4.80179
4833423E24Rik	ENSMUSG00000075217.1	7.02784	6.98779	6.74265	7.11824	7.12845	9.00413	9.13282	9.68593	9.43164	9.38766
4833427F10Rik	ENSMUSG00000092171.1	5.31642	5.70074	5.43224	5.38881	5.54679	6.04323	6.73432	6.26555	5.98013	6.76465
4921525O09Rik	ENSMUSG00000113211.1	4.501	4.501	4.501	4.501	4.501	5.0873	5.48723	5.22931	5.56878	5.52334
4930405J17Rik	ENSMUSG00000110754.1	4.79265	5.07912	5.06869	5.01892	5.14029	5.37317	5.9724	5.43487	5.44225	5.67379
4930408O17Rik	ENSMUSG00000021101.2	4.79265	5.1463	4.78621	4.92463	4.501	5.00962	6.06529	4.92445	5.44225	5.67379
4930423D22Rik	ENSMUSG00000113303.1	4.501	4.501	4.501	4.501	4.95488	5.00962	5.24231	5.56049	5.10254	5.02013
4930425K24Rik	ENSMUSG00000113605.1	5.26499	5.26206	5.29882	5.33945	5.28086	4.501	4.501	4.501	4.501	4.501
4930430E12Rik	ENSMUSG00000085295.7	5.08137	5.1463	4.99342	5.09799	5.14029	6.40483	5.37441	5.76958	5.29258	5.16883
4930432M17Rik	ENSMUSG00000074248.7	5.26499	5.3133	6.06446	5.22962	5.28086	4.501	4.83544	4.92445	4.8034	5.02013
4930456G14Rik	ENSMUSG00000102985.1	5.08137	5.3133	5.06869	5.09799	5.14029	4.501	4.501	4.501	4.501	4.80179
4930470B04Rik	ENSMUSG00000104365.1	4.91276	5.1463	4.78621	4.501	5.21433	5.54249	6.37709	5.3391	5.52861	5.77291
4930488L21Rik	ENSMUSG00000097520.2	5.56952	5.60118	5.71051	5.38881	5.39799	4.501	5.16548	4.501	5.02288	4.80179
4930509J09Rik	ENSMUSG00000102362.1	5.00445	5.20674	4.9037	5.16729	4.8226	4.501	4.501	4.501	4.501	4.501
4930532I03Rik	ENSMUSG00000112201.1	5.70521	5.92615	5.58196	5.43526	5.45057	5.00962	5.07771	5.09773	5.02288	4.501
4930556I23Rik	ENSMUSG00000089767.1	4.91276	4.91115	4.9037	4.92463	4.8226	5.00962	5.67672	5.3391	5.44225	5.43739
4930562D21Rik	ENSMUSG00000086608.1	5.76655	5.76187	5.47218	6.02055	5.95079	6.7918	7.28225	6.87712	7.24547	7.45721
4930563F08Rik	ENSMUSG00000105773.1	5.63979	5.84721	5.58196	5.56093	5.50002	4.79566	5.07771	4.92445	4.92789	4.92562
4930578I06Rik	ENSMUSG00000021961.6	4.501	4.501	4.501	4.501	4.501	5.00962	5.67672	5.3391	5.17236	5.34138
4930579H20Rik	ENSMUSG00000101636.1	5.93135	6.06884	5.58196	5.94332	6.06633	5.1554	5.07771	5.16701	5.29258	5.16883
4930588J15Rik	ENSMUSG00000115858.1	5.53225	6.34627	5.90198	5.70525	5.75064	4.79566	5.63286	5.0187	5.10254	5.16883
4933402J15Rik	ENSMUSG00000115845.1	4.501	4.91115	4.9037	4.80109	4.95488	5.50323	5.24231	5.16701	5.29258	5.48145
4933406B17Rik	ENSMUSG00000110427.1	7.09998	7.59087	7.24799	6.04516	7.02922	4.501	5.48723	5.0187	5.60725	5.56333
4933417E11Rik	ENSMUSG00000101848.1	5.70521	5.3133	5.8242	5.83104	6.03854	6.42209	7.12294	6.20347	7.37513	6.89505
4933421A08Rik	ENSMUSG00000086443.1	4.79265	4.91115	4.501	4.80109	4.95488	5.41886	5.43276	5.3391	5.29258	5.48145
5033425B01Rik	ENSMUSG00000111468.1	5.1488	5.20674	5.24845	4.501	5.05576	5.7484	6.06529	6.09222	5.6442	5.80389
5330437M03Rik	ENSMUSG00000106855.1	5.76655	5.76187	5.8242	5.77009	5.63364	4.91699	4.501	4.501	4.501	5.16883
5330439A09Rik	ENSMUSG00000089708.1	4.501	4.501	4.501	4.80109	4.501	5.27272	5.16548	5.22931	5.10254	5.16883
5730419F03Rik	ENSMUSG00000099364.1	4.79265	4.79151	4.501	5.01892	4.95488	5.8652	5.83497	5.80049	5.92647	5.77291
6430571L13Rik	ENSMUSG00000037977.6	5.00445	5.07912	5.06869	4.80109	5.39799	5.7484	5.93963	5.88809	5.29258	5.77291
7420700N18Rik	ENSMUSG00000109915.1	4.501	4.501	4.78621	4.501	5.05576	4.79566	5.48723	5.47882	5.29258	5.28845
7420701I03Rik	ENSMUSG00000113620.1	4.501	4.79151	4.501	4.501	4.8226	5.21666	5.31133	4.80096	5.29258	5.16883
8030451A03Rik	ENSMUSG00000073821.11	5.00445	5.40629	5.06869	5.43526	5.67422	7.7185	8.16968	7.67859	7.84406	8.00375
8430426J06Rik	ENSMUSG00000115970.1	5.60532	5.84721	5.76894	5.83104	5.78677	4.79566	4.97291	5.09773	5.10254	5.2313
9130208D14Rik	ENSMUSG00000086513.3	5.87921	5.4896	5.67995	5.56093	5.67422	7.02739	6.00422	7.33957	6.19441	6.43956
9230110F11Rik	ENSMUSG00000110497.1	5.8244	5.81954	6.22568	5.33945	5.78677	4.501	4.501	4.501	4.501	4.80179
9530059O14Rik	ENSMUSG00000097736.8	8.36914	9.44648	9.07617	6.73253	9.35701	7.24659	6.30636	7.10683	5.60725	5.97286
A230057D06Rik	ENSMUSG00000109394.2	5.98112	6.43179	6.02039	6.30592	6.14591	5.37317	5.43276	5.16701	5.52861	5.28845
A630023A22Rik	ENSMUSG00000095493.2	4.79265	4.501	4.9037	5.09799	4.501	5.8652	5.53845	5.56049	5.52861	5.70794
A630031M04Rik	ENSMUSG00000087470.1	4.501	4.501	4.501	4.501	4.8226	5.0873	5.24231	5.16701	5.56878	5.09938
A630075F10Rik	ENSMUSG00000097065.1	5.40975	5.44899	5.71051	5.22962	5.54679	5.00962	5.16548	4.92445	4.8034	4.92562
A830012C17Rik	ENSMUSG00000085996.1	6.05185	5.81954	5.97453	6.11596	5.98081	5.0873	4.97291	5.09773	5.10254	5.48145
A930017M01Rik	ENSMUSG00000060530.2	5.49335	5.3133	5.61577	5.70525	5.3417	4.79566	4.83544	4.92445	4.501	5.02013
AA467197	ENSMUSG00000033213.16	5.20947	5.26206	5.24845	6.32529	5.63364	8.75728	5.871	8.18527	6.03133	5.83398
Abcc6	ENSMUSG00000030834.7	5.1488	4.91115	5.19408	5.09799	4.8226	4.501	4.501	4.501	4.501	4.501
Abi3bp	ENSMUSG00000035258.15	11.4479	11.8985	10.9315	11.6409	11.6523	9.03057	9.35671	9.30361	8.97319	9.09845
AC102496.1	ENSMUSG00000117465.1	6.54945	6.27332	5.43224	5.43526	5.78677	7.63739	9.12651	8.05722	7.43569	7.96977
AC125351.1	ENSMUSG00000113184.1	5.31642	5.40629	5.54686	4.80109	5.05576	6.01948	6.50755	6.24521	5.89862	6.36703
AC129178.1	ENSMUSG00000116555.1	4.79265	5.26206	4.99342	5.16729	4.8226	5.4621	5.48723	5.99481	5.6442	5.2313
AC154438.1	ENSMUSG00000116814.1	4.79265	4.79151	4.501	4.92463	4.501	5.21666	5.93963	5.09773	5.48652	5.16883
AC154493.1	ENSMUSG00000117274.1	5.56952	5.26206	5.43224	5.28664	5.45057	4.79566	4.501	4.501	4.8034	4.501
AC165291.1	ENSMUSG00000117019.1	4.79265	4.501	4.501	4.501	4.8226	5.00962	5.43276	5.22931	5.34577	5.02013
AC183097.2	ENSMUSG00000116812.1	4.91276	4.79151	4.9037	4.92463	4.501	5.54249	5.37441	5.38844	5.44225	5.28845
Ace2	ENSMUSG00000015405.15	6.57948	6.39829	6.9073	6.67542	6.64448	5.32464	5.63286	5.56049	5.23514	5.70794
Acnat1	ENSMUSG00000070985.3	5.31642	5.1463	6.08587	5.16729	4.95488	4.501	4.501	4.501	4.8034	4.80179
Acod1	ENSMUSG00000022126.6	5.31642	5.0025	5.47218	5.16729	5.45057	11.0012	5.24231	10.5306	4.92789	5.56333
Acta1	ENSMUSG00000031972.5	11.2765	10.9684	11.0962	11.3965	10.9334	7.08038	6.97195	6.61492	7.48558	7.39825
Actc1	ENSMUSG00000068614.7	7.41288	6.95495	7.14049	7.45196	7.60024	5.32464	5.90586	5.28631	6.17246	5.74095
Adam28	ENSMUSG00000014725.16	5.79588	6.31034	6.29879	5.33945	5.78677	8.45502	8.08724	8.69488	7.54944	7.8377
Adarb2	ENSMUSG00000052551.16	8.01524	8.42288	7.95603	8.0475	7.84936	5.27272	5.58686	5.0187	5.6442	5.39084
Add2	ENSMUSG00000030000.10	5.95652	6.04628	5.71051	5.83104	5.91993	7.4437	7.47633	7.65029	7.69743	6.85725
Adgrg7	ENSMUSG00000022755.4	5.08137	4.501	5.13469	5.01892	5.14029	7.04883	6.00422	7.89261	6.94244	7.01389
Agtr1a	ENSMUSG00000049115.15	7.71408	7.54106	7.59001	7.65841	7.41863	9.00413	9.8414	9.20125	9.75063	10.2296
AI463229	ENSMUSG00000114828.1	4.79265	5.0025	5.06869	5.09799	5.05576	6.15515	6.66303	6.30523	5.77932	6.11942
AI593442	ENSMUSG00000078307.3	6.56455	6.52729	6.53989	7.78741	7.24315	4.91699	5.07771	4.92445	4.92789	4.92562
Akp-ps1	ENSMUSG00000101940.2	6.84691	6.51186	6.8508	6.70429	6.39927	5.00962	5.24231	4.80096	5.10254	5.09938
Akr1b7	ENSMUSG00000052131.7	11.9734	10.4925	12.8709	10.2384	10.518	7.48309	7.93581	7.26627	7.33931	7.62781
Akr1c14	ENSMUSG00000033715.15	11.6356	10.4551	11.1154	11.9041	12.1153	13.2356	13.3933	13.4456	14.02	14.0623
Alb	ENSMUSG00000029368.10	8.73999	9.07917	9.70846	8.72989	7.95918	5.71699	6.33039	5.47882	6.12729	6.22884
Aldh1a7	ENSMUSG00000024747.3	7.06953	7.16025	7.159	6.91501	7.18699	4.79566	4.83544	5.0187	5.23514	5.16883
Aldh1l2	ENSMUSG00000020256.14	9.79861	9.78632	9.51001	9.81237	9.91526	7.33575	7.76626	7.83111	8.14523	8.11148
Aldob	ENSMUSG00000028307.9	5.53225	5.44899	5.9977	5.56093	5.45057	4.501	4.83544	4.501	4.501	4.501
Alox12e	ENSMUSG00000018907.10	5.1488	5.07912	5.13469	4.80109	4.95488	9.07443	7.80662	9.86996	7.73212	8.51931
Alox15	ENSMUSG00000018924.6	5.85216	5.97577	6.24438	5.96966	6.22044	9.01212	7.14868	9.60446	7.83772	8.44325
Aloxe3	ENSMUSG00000020892.10	5.20947	4.79151	4.99342	5.01892	4.95488	5.91908	5.75893	5.83051	5.48652	5.63839
Alpk3	ENSMUSG00000038763.12	6.11844	6.02326	6.06446	5.73819	5.78677	5.1554	5.37441	5.16701	5.10254	5.2313
Alpl	ENSMUSG00000028766.10	6.99571	6.46443	7.20422	7.02043	7.14036	8.66906	7.59218	9.33691	8.92351	8.15239
Amhr2	ENSMUSG00000023047.11	5.4526	5.3133	5.29882	5.01892	5.28086	4.79566	4.97291	4.501	4.501	4.501
Ano4	ENSMUSG00000035189.16	5.9056	6.73897	6.55444	6.32529	5.71317	7.23735	7.51602	7.56182	7.80556	8.21646
Antxrl	ENSMUSG00000047441.4	4.91276	4.91115	4.78621	5.09799	4.501	6.0665	5.90586	6.06863	5.74722	5.39084
Ap3b2	ENSMUSG00000062444.14	4.91276	5.0025	5.06869	4.501	4.501	5.37317	5.31133	5.52061	5.44225	5.60162
Apobec2	ENSMUSG00000040694.4	5.26499	5.52837	5.19408	5.09799	5.45057	6.80462	6.92768	7.42607	7.42719	6.81835
Apol7a	ENSMUSG00000010601.14	6.09667	5.87417	5.58196	5.59914	5.67422	8.31969	6.92768	8.87818	7.08062	6.89505
Aqp5	ENSMUSG00000044217.17	10.067	9.78481	10.6053	8.8973	9.80836	7.05943	6.17851	6.68914	6.84178	6.50814
Aqp8	ENSMUSG00000030762.11	11.0412	10.977	11.4936	9.74615	10.7934	7.52893	7.17395	7.16881	6.90557	6.60456
Arg1	ENSMUSG00000019987.9	5.56952	5.81954	6.1069	5.56093	5.63364	10.7623	8.21217	9.644	8.6383	8.05863
Arhgap27os2	ENSMUSG00000085360.1	5.20947	5.0025	5.13469	4.80109	5.05576	5.5801	6.09465	5.38844	5.23514	5.60162
Arhgef38	ENSMUSG00000040969.14	6.53417	6.98779	6.62482	5.94332	6.8359	8.46671	9.19742	8.96884	8.33214	8.51931
Arl14	ENSMUSG00000098207.1	4.91276	5.0025	4.78621	4.501	4.8226	5.21666	5.16548	5.3391	5.48652	5.74095
Arl4d	ENSMUSG00000034936.2	10.2062	9.79832	10.0101	10.4388	9.84073	6.38733	6.68122	6.16022	7.12373	6.95578
Armh4	ENSMUSG00000036242.15	9.30429	8.95588	9.24001	9.57431	9.17415	7.27395	7.3934	7.32161	7.38394	7.57575
Art2a-ps	ENSMUSG00000092517.1	5.53225	5.3612	5.76894	5.47922	5.71317	7.45959	5.75893	6.99684	6.08031	5.83398
Art2b	ENSMUSG00000030651.5	4.79265	4.79151	5.19408	4.92463	5.14029	6.23759	5.07771	6.43485	5.02288	5.16883
Artn	ENSMUSG00000028539.14	5.36449	5.60118	5.67995	5.70525	5.3417	4.91699	4.83544	5.09773	5.17236	4.92562
Asprv1	ENSMUSG00000033508.7	5.20947	5.26206	4.99342	4.80109	4.8226	6.58286	5.48723	6.20347	5.52861	5.43739
Ass1	ENSMUSG00000076441.9	6.74636	6.48044	6.82751	6.58477	6.74366	9.70757	8.44356	9.17938	8.56768	7.92315
Astn1	ENSMUSG00000026587.15	7.03839	6.85132	6.74265	7.10772	7.26499	5.5801	6.03517	5.63538	5.87004	5.67379
Atp10b	ENSMUSG00000055415.7	7.17802	8.32217	7.52798	6.20413	7.4089	10.8042	11.127	11.1566	10.4725	10.6285
Atp1a2	ENSMUSG00000007097.14	8.06144	8.46504	7.99198	8.18633	7.91218	5.77886	5.871	5.56049	6.25794	5.67379
Atp7b	ENSMUSG00000006567.11	8.13525	7.56263	8.5234	6.58477	7.07974	6.19708	5.9724	6.01995	5.60725	5.67379
AU022754	ENSMUSG00000097209.2	5.00445	5.1463	4.9037	4.501	4.501	5.27272	5.67672	5.47882	5.34577	5.63839
B3galt5	ENSMUSG00000074892.9	4.91276	4.91115	5.06869	4.80109	4.8226	6.53672	6.52804	6.68914	6.56673	6.88257
BB123696	ENSMUSG00000113737.1	6.13982	6.21559	6.08587	6.47027	6.33522	5.0873	5.24231	5.22931	4.92789	5.34138
BB365896	ENSMUSG00000092323.1	9.14754	8.34289	9.62163	7.42702	8.59782	5.71699	6.78535	5.94275	6.21596	5.94647
BC016579	ENSMUSG00000033187.8	4.79265	4.79151	4.78621	4.501	4.8226	5.99522	6.00422	6.09222	5.6442	5.94647
BC030870	ENSMUSG00000074300.4	5.00445	5.07912	4.99342	5.22962	5.14029	5.89247	5.67672	5.88809	5.77932	5.94647
BC048671	ENSMUSG00000049694.13	5.95652	6.06884	6.06446	5.77009	5.98081	4.91699	5.16548	4.92445	5.39547	5.28845
BC051019	ENSMUSG00000031022.15	8.23256	7.59087	7.81963	8.31283	7.80588	5.8372	5.71867	6.04455	5.95363	6.26994
Bcas1os2	ENSMUSG00000086999.1	4.91276	4.79151	4.501	4.80109	4.8226	5.21666	5.53845	5.28631	5.44225	5.16883
Bche	ENSMUSG00000027792.11	7.82573	9.15353	7.43324	8.32621	7.72251	6.04323	6.15122	6.26555	6.90557	6.45706
Bcl2l15	ENSMUSG00000044165.12	4.501	5.0025	4.78621	4.501	4.8226	8.11167	6.54822	8.29371	6.81538	6.89505
Bco1	ENSMUSG00000031845.15	7.98359	7.33038	7.66866	7.92341	8.45593	5.61622	6.25683	5.96908	6.37584	6.22884
Bdkrb1	ENSMUSG00000041347.5	5.36449	5.20674	5.06869	5.09799	5.39799	6.13361	5.83497	5.70476	6.00602	5.91942
Bdnf	ENSMUSG00000048482.14	6.31666	6.06884	6.59713	6.90277	6.64448	7.69198	8.60227	8.02469	7.56496	8.56157
Bglap3	ENSMUSG00000074489.9	4.79265	4.79151	4.78621	5.09799	5.14029	5.8652	5.37441	6.04455	5.6442	5.70794
Bhlha15	ENSMUSG00000052271.7	6.50306	6.31034	6.88498	6.13863	6.17128	5.651	5.71867	5.0187	5.44225	5.39084
Bmp3	ENSMUSG00000029335.5	8.65255	9.91311	9.45809	7.17977	8.78736	6.93804	7.45606	7.07475	7.36626	7.68504
Bpifc	ENSMUSG00000050108.12	5.26499	5.07912	5.47218	4.501	5.50002	6.69842	7.79061	7.22811	7.44413	6.55726
Brinp2	ENSMUSG00000004031.13	7.4831	6.8393	7.23065	7.3405	6.87973	5.00962	5.53845	4.92445	5.17236	5.28845
Btbd17	ENSMUSG00000000202.9	5.00445	4.79151	4.99342	5.01892	4.95488	5.27272	5.43276	5.52061	5.71406	5.60162
C130073F10Rik	ENSMUSG00000046133.3	4.501	4.79151	4.501	4.501	4.501	4.501	5.53845	5.16701	4.92789	5.28845
C230014O12Rik	ENSMUSG00000087461.2	4.501	4.501	4.501	4.501	4.501	5.27272	5.43276	5.59869	5.17236	5.16883
C230021G24Rik	ENSMUSG00000097869.1	5.1488	5.3133	5.13469	5.22962	5.3417	4.79566	4.83544	4.501	4.501	4.501
C230071H17Rik	ENSMUSG00000106570.1	6.48721	6.65838	6.33376	6.41786	6.51832	5.27272	5.43276	5.52061	5.74722	5.43739
C430002N11Rik	ENSMUSG00000101581.6	5.20947	5.40629	5.47218	4.92463	5.39799	7.5062	7.58288	7.28496	6.81538	7.31858
Cacna1e	ENSMUSG00000004110.16	8.68229	8.6819	8.80198	8.62207	8.6476	6.61273	6.78535	6.5362	6.80199	6.91967
Cacna1s	ENSMUSG00000026407.17	5.1488	5.0025	5.43224	5.22962	5.14029	4.501	4.501	4.501	4.501	4.501
Cacna2d4	ENSMUSG00000041460.14	5.20947	5.26206	5.29882	5.28664	5.28086	5.77886	6.20519	5.85969	6.33778	5.67379
Calb2	ENSMUSG00000003657.9	5.36449	5.70074	5.19408	5.70525	5.21433	4.79566	4.97291	4.501	4.8034	4.92562
Calca	ENSMUSG00000030669.13	6.22164	6.17549	6.14783	6.41786	6.39927	5.37317	4.83544	5.0187	5.60725	5.16883
Calml3	ENSMUSG00000063130.4	8.19167	8.82101	9.09506	7.32254	9.34451	5.99522	6.66303	6.04455	6.2784	6.52473
Capn6	ENSMUSG00000067276.5	7.58577	7.98472	7.39502	7.60034	7.76859	5.651	6.00422	5.80049	6.43083	5.99864
Capza3	ENSMUSG00000041791.6	5.00445	5.26206	5.19408	5.16729	4.95488	4.79566	4.501	4.501	4.501	4.501
Car4	ENSMUSG00000000805.18	11.0825	11.0602	11.7106	9.3919	10.9351	8.42337	7.79061	8.42794	6.85478	7.40683
Casp14	ENSMUSG00000005355.9	5.26499	5.3133	5.19408	4.501	5.14029	5.61622	6.25683	5.80049	5.6442	6.04849
Casq2	ENSMUSG00000027861.13	9.5423	8.42676	9.45261	9.76421	9.46486	7.13139	7.05638	7.23775	7.48558	7.56815
Cavin4	ENSMUSG00000028348.7	4.501	4.91115	5.13469	4.92463	5.14029	5.77886	5.67672	5.52061	5.39547	5.52334
Cblc	ENSMUSG00000040525.13	6.50306	6.90988	6.76745	5.56093	5.98081	8.42337	8.21217	8.10983	8.06085	7.99251
Cbx3-ps8	ENSMUSG00000110887.1	4.501	5.52837	4.501	4.501	4.501	6.47249	7.53545	6.82607	6.50059	7.21454
Ccdc141	ENSMUSG00000044033.16	11.9777	12.0113	11.6777	12.3017	11.9778	8.99611	9.7925	9.30137	10.4209	10.0743
Ccdc162	ENSMUSG00000075225.14	5.73635	6.8393	5.85076	5.67117	5.82167	7.26489	8.78977	7.60675	8.0554	8.31873
Ccdc180	ENSMUSG00000035539.13	5.00445	5.0025	4.9037	4.92463	4.95488	5.21666	5.63286	5.28631	5.56878	5.28845
Ccdc187	ENSMUSG00000048038.8	6.40484	6.71265	5.9267	6.13863	5.82167	5.0873	4.83544	4.92445	5.48652	5.28845
Ccdc27	ENSMUSG00000039492.7	5.49335	6.13399	5.54686	5.38881	5.50002	4.91699	4.97291	4.80096	4.92789	4.80179
Ccdc33	ENSMUSG00000037716.15	4.79265	4.79151	4.78621	4.92463	4.501	5.50323	5.63286	5.47882	4.92789	5.09938
Cd14	ENSMUSG00000051439.6	7.28735	7.09186	7.50668	7.40162	7.36928	10.1362	8.4075	9.71491	8.64914	8.4596
Cd209a	ENSMUSG00000031494.7	7.03839	7.16025	7.03394	7.09711	6.39927	4.79566	5.63286	5.0187	5.92647	5.52334
Cd209c	ENSMUSG00000040165.14	5.49335	5.52837	5.61577	5.56093	5.71317	4.79566	4.97291	4.501	5.17236	4.80179
Cd209d	ENSMUSG00000031495.8	5.20947	5.3133	5.24845	5.09799	5.28086	4.501	4.501	4.501	4.501	5.02013
Cd24a	ENSMUSG00000047139.9	11.8434	12.9444	12.6275	10.7444	12.5693	14.0128	14.8203	14.5663	14.0326	14.7519
Cdcp1	ENSMUSG00000035498.10	7.71408	8.21383	8.01213	6.34437	7.49413	9.85226	9.72946	10.0426	9.04599	9.46641
Cdh1	ENSMUSG00000000303.12	9.43791	10.0992	10.084	8.10051	9.44393	11.8552	12.0811	12.3338	11.3383	11.8538
Cdsn	ENSMUSG00000039518.7	5.08137	5.63554	5.54686	5.28664	5.50002	6.27678	6.25683	6.50331	6.25794	6.24956
Ceacam1	ENSMUSG00000074272.10	8.13525	8.37944	8.10409	8.0312	8.48362	11.7848	12.2607	12.3469	11.3505	11.3985
Celsr2	ENSMUSG00000068740.13	6.56455	6.85132	6.7918	5.96966	6.06633	9.49263	10.638	9.40128	9.23981	9.4109
Cers3	ENSMUSG00000030510.11	5.40975	6.39829	5.51032	5.43526	5.71317	6.85469	7.51602	7.33957	7.17577	7.36341
Ces2a	ENSMUSG00000055730.16	5.08137	5.20674	5.19408	4.92463	5.05576	4.501	4.501	4.501	4.501	4.501
Ces2e	ENSMUSG00000031886.14	7.38867	6.43179	7.29043	7.15957	6.75949	5.0873	5.16548	4.80096	5.29258	4.92562
Cfap161	ENSMUSG00000011154.17	4.79265	5.4896	5.29882	5.09799	5.3417	5.91908	5.53845	5.94275	6.08031	6.34821
Cfi	ENSMUSG00000058952.12	6.22164	7.16025	6.70454	6.06924	6.69501	8.31969	8.5082	8.53922	8.01108	8.24981
Cftr	ENSMUSG00000041301.15	7.17802	8.09657	7.17727	5.80101	7.3991	9.79796	11.2312	10.4003	10.1949	10.7805
Cgref1	ENSMUSG00000029161.7	8.90035	8.22727	8.76998	8.8395	8.86651	6.75259	7.14868	6.73173	7.16552	7.19475
Chil1	ENSMUSG00000064246.10	5.67305	5.26206	5.67995	5.01892	5.14029	10.4119	5.43276	10.1699	6.12729	5.39084
Chil6	ENSMUSG00000027902.8	4.79265	5.3612	5.24845	4.501	5.28086	5.71699	6.50755	6.06863	6.43083	6.24956
Chrdl2	ENSMUSG00000030732.13	6.84691	6.49625	7.00337	6.73253	6.35694	7.60216	8.84848	8.46869	8.03341	9.02086
Chrna5	ENSMUSG00000035594.10	5.36449	5.26206	5.29882	5.09799	5.39799	4.79566	4.501	4.501	4.8034	4.501
Chst13	ENSMUSG00000056643.5	6.81009	6.6993	6.80381	6.76018	6.51832	5.32464	5.07771	5.16701	6.21596	5.80389
Ckb	ENSMUSG00000001270.9	11.4927	11.6817	11.3872	11.8064	11.3028	9.57748	9.17925	8.93732	10.013	9.21352
Ckm	ENSMUSG00000030399.2	6.6794	6.65838	6.3164	6.78727	6.44021	4.79566	5.24231	4.92445	5.52861	4.80179
Clca1	ENSMUSG00000028255.6	5.00445	5.3133	5.06869	5.16729	5.45057	5.97041	6.80194	6.64512	6.74701	7.25329
Clca3a2	ENSMUSG00000028262.13	5.08137	5.0025	5.24845	5.16729	5.28086	6.71218	5.90586	6.88958	6.12729	6.04849
Clca3b	ENSMUSG00000037033.9	5.9056	5.97577	5.79694	5.01892	5.05576	7.23735	6.89733	7.76022	6.08031	6.60456
Cldn23	ENSMUSG00000055976.6	5.40975	6.29197	5.24845	5.16729	5.3417	6.93804	7.14868	6.93831	7.17577	7.30024
Cldn4	ENSMUSG00000047501.3	6.47116	6.51186	6.36777	5.70525	6.24428	9.29758	8.88258	9.19157	8.92648	9.08274
Cldn7	ENSMUSG00000018569.12	7.14928	7.90308	7.53501	6.18269	6.94974	9.69111	9.39654	9.56568	9.32324	8.53096
Clec11a	ENSMUSG00000004473.10	8.69532	8.98771	8.5234	8.86717	8.8418	6.27678	6.50755	6.18205	6.97833	6.94385
Clec2e	ENSMUSG00000030155.7	5.00445	4.79151	4.9037	4.80109	4.8226	7.74453	7.69057	7.35731	7.31182	7.98118
Clec4e	ENSMUSG00000030142.10	5.20947	5.1463	5.79694	5.33945	5.21433	9.38208	5.31133	8.19503	5.52861	5.52334
Clmn	ENSMUSG00000021097.15	6.78496	7.60478	6.55444	6.83984	6.77513	7.965	11.1435	8.56949	8.95003	10.4515
Clu	ENSMUSG00000022037.15	10.6837	9.78782	10.7699	10.5937	10.1415	12.4034	13.0801	12.808	12.2252	13.4581
Clvs1	ENSMUSG00000041216.15	6.26055	6.73897	5.85076	5.94332	6.41991	5.00962	5.24231	5.28631	5.48652	5.34138
Col11a1	ENSMUSG00000027966.20	12.7949	11.5304	12.9394	13.087	12.8055	9.68447	9.99625	9.74663	9.86325	10.073
Col13a1	ENSMUSG00000058806.14	6.24125	6.15492	6.36777	6.34437	6.24428	4.501	5.07771	4.501	5.23514	5.09938
Col15a1	ENSMUSG00000028339.17	12.5779	12.8393	12.4738	12.668	12.6204	10.2177	10.4262	10.4508	11.1552	10.6772
Col26a1	ENSMUSG00000004415.15	5.20947	5.20674	4.9037	5.28664	5.05576	4.79566	4.501	4.501	4.8034	4.501
Col4a6	ENSMUSG00000031273.16	10.7404	10.9232	10.4996	10.9936	10.4034	7.85608	8.64709	8.16057	9.09958	8.82062
Colec10	ENSMUSG00000038591.3	4.79265	4.79151	4.78621	5.01892	4.8226	5.27272	5.37441	5.67069	5.34577	5.16883
Cp	ENSMUSG00000003617.16	10.2985	9.74816	10.4251	10.325	10.2685	12.7859	11.46	13.0853	10.9499	11.879
Cpm	ENSMUSG00000020183.11	7.00651	8.62225	7.09309	6.5206	7.33881	8.73814	9.73568	9.0353	9.24696	9.6901
Crabp2	ENSMUSG00000004885.5	5.67305	6.17549	5.58196	5.33945	6.26766	6.69842	7.63776	6.45231	7.27429	7.0476
Crispld1	ENSMUSG00000025776.13	7.34735	7.88049	7.18631	7.50847	7.41863	5.91908	5.93963	6.04455	5.87004	6.09626
Crybg1	ENSMUSG00000019866.14	8.25478	8.21832	8.19926	7.6655	8.07944	10.1301	9.93989	10.4779	9.35663	9.7853
Csmd2	ENSMUSG00000028804.20	5.60532	5.70074	5.39025	5.52102	5.91993	7.21869	7.72472	7.36609	8.62372	7.30944
CT573017.2	ENSMUSG00000117093.1	7.42086	7.09186	7.13114	7.55516	7.57446	5.0873	5.93963	5.28631	5.67976	5.28845
Ctcfl	ENSMUSG00000070495.11	5.56952	5.44899	5.19408	5.52102	5.39799	5.0873	4.501	4.80096	5.10254	4.501
Ctcflos	ENSMUSG00000087382.7	5.40975	5.40629	4.9037	5.09799	5.59124	4.91699	4.501	4.501	4.92789	4.501
Ctgf	ENSMUSG00000019997.11	9.82249	9.2353	9.80476	10.5423	10.5746	12.635	13.4544	13.1078	12.9225	13.3222
Cthrc1	ENSMUSG00000054196.7	7.30476	6.6993	7.29043	7.84464	7.05471	6.31474	5.79765	5.63538	5.77932	6.09626
Ctr9	ENSMUSG00000005609.16	10.3528	10.5459	10.4054	10.5057	10.7449	11.9116	12.6778	12.4294	12.7598	12.7026
Ctxn3	ENSMUSG00000069372.3	5.1488	4.91115	5.29882	4.92463	4.8226	6.62741	6.37709	6.63011	6.23713	6.14213
Cxcl17	ENSMUSG00000060188.6	6.07447	6.31034	5.9977	5.83104	6.11998	10.2927	10.8837	10.5998	10.0269	11.1744
Cxcl2	ENSMUSG00000058427.10	5.1488	4.501	4.99342	4.80109	4.8226	7.58782	5.75893	7.5154	5.44225	5.43739
Cxcl5	ENSMUSG00000029371.7	5.53225	4.79151	5.67995	5.22962	5.28086	8.76044	6.06529	8.76516	6.08031	5.52334
Cxcl9	ENSMUSG00000029417.9	6.35269	6.5872	6.26279	6.30592	6.85067	12.1547	6.6069	11.3046	5.56878	5.43739
Cxcr2	ENSMUSG00000026180.8	5.20947	5.0025	5.43224	5.01892	5.28086	7.43569	5.07771	7.01956	5.39547	5.60162
Cyp11b1	ENSMUSG00000075604.5	6.26055	6.15492	6.20669	7.02043	6.8359	5.80844	5.37441	4.92445	5.17236	4.92562
Cyp1a1	ENSMUSG00000032315.6	5.73635	5.95124	5.85076	5.63584	5.98081	5.21666	5.31133	5.0187	5.23514	4.92562
Cyp21a1	ENSMUSG00000024365.9	5.00445	4.91115	4.501	4.92463	4.95488	7.16111	6.48672	6.87712	6.48351	6.81835
Cyp26a1	ENSMUSG00000024987.5	7.4678	6.46443	8.5164	6.28623	6.2906	5.8372	5.31133	5.28631	5.10254	5.52334
Cyp26b1	ENSMUSG00000063415.12	6.07447	5.40629	6.41709	5.77009	6.80586	7.6234	7.55462	7.69944	8.02229	7.36341
Cyp2d34	ENSMUSG00000094559.2	4.501	4.501	4.501	4.501	4.501	5.21666	5.37441	5.0187	4.92789	4.92562
Cyp2s1	ENSMUSG00000040703.11	8.54869	9.30849	8.36466	7.16971	8.23453	6.23759	7.16138	6.16022	6.78846	7.17467
D030034A15Rik	ENSMUSG00000111055.1	5.53225	5.1463	5.43224	5.16729	5.21433	4.79566	4.501	4.92445	5.02288	4.501
D630045J12Rik	ENSMUSG00000063455.16	10.3731	10.5162	10.7589	9.98475	10.0226	7.19976	8.27649	7.31254	7.61797	7.89322
Dclk3	ENSMUSG00000032500.10	5.31642	6.34627	5.24845	4.80109	5.39799	6.42209	8.04078	6.82607	7.15519	7.97549
Ddc	ENSMUSG00000020182.16	5.85216	5.3133	6.33376	6.22519	5.88817	5.41886	5.16548	4.92445	5.10254	5.52334
Degs2	ENSMUSG00000021263.11	8.81348	8.84148	9.36975	7.31346	8.20149	6.77886	6.25683	6.3246	6.05608	6.02384
Deup1	ENSMUSG00000039977.16	5.60532	5.60118	5.9977	5.59914	5.59124	5.1554	5.07771	4.92445	5.29258	4.92562
Dgat2	ENSMUSG00000030747.5	6.92907	7.27011	7.38725	6.47027	6.93603	9.58463	9.16702	9.57129	8.95294	8.83007
Dgki	ENSMUSG00000038665.15	7.54996	7.98472	7.24799	7.85086	7.3285	5.80844	6.15122	6.06863	6.2784	6.57322
Dio2	ENSMUSG00000007682.6	9.61933	9.69138	9.41366	9.71777	10.4496	13.4511	12.9938	14.021	14.106	14.1542
Dio3	ENSMUSG00000075707.5	9.45329	9.66049	9.66333	9.89816	10.3865	5.71699	7.25891	5.83051	6.58275	6.20774
Dio3os	ENSMUSG00000113581.1	7.68143	7.5338	7.36367	7.58544	7.3991	6.04323	5.83497	6.01995	5.98013	5.43739
Dlx5	ENSMUSG00000029755.10	5.73635	6.17549	5.67995	5.38881	5.45057	6.7918	7.72472	7.49957	6.88042	7.10199
Dlx6	ENSMUSG00000029754.13	5.76655	6.21559	5.74015	5.09799	5.78677	6.61273	7.37187	7.06389	7.17577	7.13361
Dnase1l3	ENSMUSG00000025279.7	5.20947	5.1463	4.9037	4.92463	5.3417	7.14137	5.43276	7.26627	5.10254	5.67379
Doxl2	ENSMUSG00000068536.11	4.501	4.501	4.501	4.501	4.8226	6.11167	4.97291	6.01995	6.46619	5.39084
Dpf1	ENSMUSG00000030584.14	5.70521	6.25438	5.6484	6.04516	5.75064	5.1554	5.24231	5.0187	5.39547	5.2313
Dsg2	ENSMUSG00000044393.15	7.73332	8.89283	8.32507	6.68993	8.09152	9.7092	10.6313	10.5925	9.55944	10.5162
Dsg3	ENSMUSG00000056632.8	4.79265	4.79151	4.9037	4.501	4.8226	6.85469	6.03517	7.11736	6.70422	6.36703
Dsp	ENSMUSG00000054889.10	9.32326	10.1375	9.70386	8.1765	9.44158	11.1307	12.124	11.5621	11.3023	11.9171
Dusp10	ENSMUSG00000039384.8	6.69307	6.81492	6.73006	6.85267	6.86528	8.65211	8.97678	8.94886	9.35663	9.22071
Dyrk3	ENSMUSG00000016526.8	5.70521	5.60118	5.71051	5.59914	5.67422	6.84235	7.10989	7.30341	6.67489	6.91967
E030025P04Rik	ENSMUSG00000078605.2	5.00445	4.91115	4.9037	5.09799	5.14029	5.99522	5.90586	6.01995	6.41276	5.91942
Edn3	ENSMUSG00000027524.9	6.07447	5.79111	6.26279	6.06924	5.75064	4.501	4.501	4.80096	4.8034	4.80179
Eef1a2	ENSMUSG00000016349.10	4.501	4.79151	4.9037	4.501	4.95488	6.15515	6.15122	6.09222	5.92647	5.99864
Efcab1	ENSMUSG00000068617.5	6.56455	6.57248	6.26279	6.87795	6.47987	5.61622	5.43276	5.73769	5.48652	5.56333
Efna4	ENSMUSG00000028040.7	5.79588	5.84721	5.61577	5.38881	5.45057	7.06995	7.28225	6.70349	7.13429	7.17467
Egfl6	ENSMUSG00000000402.2	6.13982	5.99977	6.1874	6.06924	6.37829	7.3096	8.2359	7.92239	7.75253	8.06936
Elf3	ENSMUSG00000003051.13	7.5572	8.06192	7.7907	6.18269	7.10431	11.1239	11.2113	10.8376	10.7702	10.5948
Elf5	ENSMUSG00000027186.14	4.91276	5.3612	4.99342	5.01892	5.3417	5.37317	6.15122	5.28631	5.6442	6.26994
Eln	ENSMUSG00000029675.12	13.4286	12.6529	13.6405	13.2689	13.3506	10.1734	10.9123	10.2419	11.9448	11.6404
Elovl2	ENSMUSG00000021364.16	7.18747	6.61614	7.47045	6.53695	6.17128	4.501	5.37441	5.22931	5.17236	5.09938
Elovl3	ENSMUSG00000038754.4	4.501	4.91115	4.501	5.16729	4.501	5.21666	5.31133	5.83051	5.81044	5.97286
Enc1	ENSMUSG00000041773.8	6.95165	7.34712	7.29043	6.90277	7.17548	9.32772	8.96622	9.24401	8.44441	8.75928
Endou	ENSMUSG00000022468.12	5.73635	5.73177	6.40086	5.94332	6.22044	5.0873	5.37441	4.92445	5.17236	5.56333
Enpp3	ENSMUSG00000019989.8	8.44832	8.5458	8.30892	7.67958	8.13303	10.0715	10.995	10.7621	10.0651	10.8654
Entpd8	ENSMUSG00000036813.11	4.501	4.79151	4.78621	4.80109	4.501	5.41886	5.58686	5.73769	6.08031	5.77291
Epcam	ENSMUSG00000045394.9	9.10432	9.87962	9.67592	7.99804	9.09575	11.5285	11.4656	12.0444	11.2629	11.6462
Erich3	ENSMUSG00000078161.8	6.24125	6.23514	6.06446	5.96966	6.09347	8.20788	6.81832	8.3559	6.65998	6.57322
Erich5	ENSMUSG00000044726.8	5.73635	6.15492	6.14783	5.16729	5.28086	4.79566	4.97291	5.09773	4.8034	5.09938
Esm1	ENSMUSG00000042379.8	7.87266	6.54253	8.01712	7.60034	7.45689	5.97041	6.15122	5.76958	6.29851	6.42182
Etnppl	ENSMUSG00000019232.14	5.20947	6.92129	5.43224	4.80109	5.63364	6.50501	8.84464	7.13817	7.35733	8.69521
F5	ENSMUSG00000026579.8	8.14004	7.63897	8.208	6.71848	7.25411	9.84335	9.81422	10.1625	8.61637	9.5826
F830045P16Rik	ENSMUSG00000043727.5	4.91276	4.79151	4.78621	5.01892	4.95488	5.68455	5.75893	5.73769	5.44225	5.89169
Faim2	ENSMUSG00000023011.8	6.33481	7.01986	7.25659	6.04516	7.10431	5.32464	5.16548	5.0187	4.92789	4.92562
Fam135b	ENSMUSG00000036800.8	5.40975	5.73177	5.43224	5.47922	5.50002	5.5801	6.8819	5.85969	7.32104	6.60456
Fam13a	ENSMUSG00000037709.13	12.0056	11.8168	12.9188	10.4761	11.3591	8.01381	9.35671	8.09946	7.9419	8.70894
Fam213a	ENSMUSG00000021792.15	9.26776	9.57936	9.57868	9.27756	9.22414	12.4594	13.1695	13.1801	12.7517	13.1858
Fam3b	ENSMUSG00000022938.8	4.91276	4.79151	4.501	4.80109	5.14029	5.7484	5.31133	5.91576	6.05608	5.2313
Fat3	ENSMUSG00000074505.5	10.6187	10.5117	10.1293	10.912	10.8625	7.87384	8.88632	8.08377	8.92945	8.82062
Fbxl22	ENSMUSG00000050503.8	9.53329	9.6539	9.37362	9.80604	9.38657	7.16111	6.85049	7.2184	7.49372	7.62049
Fcrl5	ENSMUSG00000048031.15	4.501	4.79151	4.501	4.501	4.501	5.4621	5.16548	5.3391	5.02288	5.16883
Fer1l4	ENSMUSG00000013338.16	7.03839	7.58386	7.20422	5.88865	6.90818	8.97175	9.16394	9.05145	8.58284	8.65677
Fermt1	ENSMUSG00000027356.8	7.27856	8.18655	7.48505	6.50405	7.49413	10.3154	10.4146	10.6439	9.95178	10.1173
Fgd3	ENSMUSG00000037946.11	8.36914	8.09657	8.75519	8.09006	8.13303	10.254	10.4146	10.1096	10.1192	10.2889
Fgf18	ENSMUSG00000057967.12	5.00445	4.501	5.06869	5.16729	4.95488	5.1554	5.79765	5.0187	5.84066	5.97286
Fgf7	ENSMUSG00000027208.14	8.56298	8.87875	8.39173	9.28441	9.16848	6.90295	7.33894	7.17887	7.08062	6.99094
Fmod	ENSMUSG00000041559.7	9.3625	9.11563	9.22509	8.94134	9.05642	6.40483	6.92768	6.51986	7.3927	7.08049
Fn3k	ENSMUSG00000025175.12	5.53225	5.52837	5.6484	5.73819	5.3417	4.91699	4.97291	4.80096	4.92789	5.09938
Fnd3c2	ENSMUSG00000073012.2	4.91276	5.20674	5.06869	5.09799	4.95488	6.36958	6.09465	5.63538	5.34577	5.77291
Fos	ENSMUSG00000021250.13	8.70501	8.31799	7.07366	8.75644	7.89155	11.0224	9.51708	11.1535	10.9345	10.2213
Foxq1	ENSMUSG00000038415.10	4.501	5.26206	5.06869	4.501	4.95488	5.89247	5.79765	5.88809	5.71406	6.16441
Frem2	ENSMUSG00000037016.11	8.14957	7.97411	8.06127	8.01472	7.4089	5.94505	6.37709	5.70476	6.50059	6.67976
Frmd7	ENSMUSG00000036131.12	5.60532	5.87417	5.47218	5.59914	4.95488	4.91699	4.501	5.16701	4.92789	4.92562
Frmpd1	ENSMUSG00000035615.12	7.58577	7.29626	7.27361	7.63691	7.29711	5.00962	5.24231	5.09773	5.39547	5.43739
Fst	ENSMUSG00000021765.9	11.6347	10.7096	11.4453	11.776	11.4907	8.96079	8.86373	8.98575	8.87821	9.68838
Fthl17a	ENSMUSG00000035491.5	4.79265	4.501	4.78621	4.80109	4.501	5.50323	5.31133	4.92445	5.23514	5.02013
Fxyd4	ENSMUSG00000004988.9	6.02876	7.33878	6.1069	5.94332	6.35694	8.01381	8.08724	8.05185	7.7859	7.91126
Gal3st1	ENSMUSG00000049721.14	4.91276	5.20674	5.19408	4.92463	4.8226	5.0873	5.90586	5.3391	5.44225	5.89169
Galnt13	ENSMUSG00000060988.12	5.73635	5.97577	4.99342	6.47027	5.63364	8.41937	8.25923	8.6983	7.95366	8.0747
Galnt3	ENSMUSG00000026994.9	7.15892	7.54106	7.54896	6.20413	6.92218	9.08203	9.25635	9.47091	8.70907	9.30435
Galnt5	ENSMUSG00000026828.11	6.24125	6.76477	5.97453	6.53695	5.82167	4.91699	5.07771	5.16701	5.56878	4.92562
Galr2	ENSMUSG00000020793.5	5.9056	6.39829	6.04264	5.94332	6.03854	5.37317	5.43276	5.38844	5.10254	5.16883
Gamt	ENSMUSG00000020150.13	6.94041	6.44822	6.87368	6.87795	6.33522	5.77886	5.48723	5.73769	5.81044	5.16883
Gap43	ENSMUSG00000047261.9	6.63751	7.27011	6.55444	6.95107	6.51832	5.00962	5.31133	5.16701	6.2784	5.80389
Gbp2b	ENSMUSG00000040264.10	5.08137	5.3612	5.58196	5.09799	5.71317	10.2992	5.63286	10.6386	4.8034	4.80179
Gc	ENSMUSG00000035540.12	5.40975	5.81954	5.71051	5.28664	4.95488	4.79566	4.83544	4.80096	5.02288	5.02013
Gcnt3	ENSMUSG00000032226.5	4.501	5.0025	4.9037	4.501	4.501	6.75259	6.50755	7.2184	7.02474	7.20468
Gdf10	ENSMUSG00000021943.7	8.98226	8.93426	9.02536	9.12563	9.01913	5.77886	6.62588	5.88809	6.59857	6.60456
Gdf6	ENSMUSG00000051279.2	5.08137	5.1463	5.19408	5.22962	5.21433	5.89247	6.4221	5.91576	5.92647	6.26994
Gdpd2	ENSMUSG00000019359.14	5.20947	5.0025	5.29882	5.16729	5.28086	5.97041	5.58686	5.83051	6.43083	6.04849
Ggt6	ENSMUSG00000040471.17	5.85216	5.87417	5.61577	5.09799	5.54679	6.29591	7.46623	6.45231	7.38394	6.83144
Gja1	ENSMUSG00000050953.10	11.3373	11.371	11.1564	11.4143	11.7021	12.9304	14.195	13.6821	13.9641	14.3996
Gja6	ENSMUSG00000055691.5	5.60532	5.81954	5.71051	5.56093	5.3417	5.00962	5.07771	4.92445	4.8034	5.16883
Gjb1	ENSMUSG00000047797.14	8.30248	8.28411	8.88852	6.95107	7.99827	6.25734	6.6069	6.09222	6.50059	6.63517
Gjb2	ENSMUSG00000046352.7	7.57156	7.26128	7.77305	6.22519	7.12845	9.37797	8.90487	8.93732	9.45648	8.90051
Gjb3	ENSMUSG00000042367.12	4.91276	4.501	4.9037	4.80109	4.8226	5.50323	5.90586	5.76958	6.25794	6.32911
Gjb4	ENSMUSG00000046623.8	5.1488	4.91115	5.19408	4.80109	5.05576	5.61622	6.03517	5.99481	5.6442	5.89169
Glns-ps1	ENSMUSG00000082100.1	5.53225	4.91115	5.29882	5.22962	5.45057	4.79566	4.83544	4.501	4.8034	4.80179
Glrp1	ENSMUSG00000062310.7	4.79265	4.501	4.501	4.80109	4.501	5.89247	5.43276	5.85969	5.17236	5.39084
Gm10046	ENSMUSG00000109143.1	4.91276	5.44899	5.24845	5.47922	5.39799	4.79566	4.97291	4.501	4.8034	4.501
Gm10238	ENSMUSG00000068348.4	4.79265	5.1463	4.78621	4.501	4.95488	5.77886	5.24231	5.56049	5.17236	5.09938
Gm10354	ENSMUSG00000072188.4	5.1488	5.07912	5.06869	4.80109	4.95488	5.32464	5.83497	5.16701	5.6442	5.77291
Gm10415	ENSMUSG00000107623.1	4.501	4.79151	4.501	4.501	4.501	5.21666	5.9724	5.47882	4.92789	5.77291
Gm10436	ENSMUSG00000066027.7	4.501	4.501	4.501	4.501	4.501	5.1554	4.97291	5.28631	4.8034	5.02013
Gm10701	ENSMUSG00000074465.2	5.20947	5.4896	5.29882	5.47922	5.50002	6.89105	6.86629	6.85184	6.37584	6.73696
Gm11545	ENSMUSG00000075611.5	5.00445	4.91115	4.99342	4.80109	4.8226	5.77886	5.07771	5.70476	5.84066	5.48145
Gm11662	ENSMUSG00000083748.1	5.76655	5.52837	5.85076	5.80101	5.75064	6.40483	7.08339	6.5362	7.08062	7.08049
Gm11816	ENSMUSG00000086233.1	6.81009	7.5265	6.26279	6.95107	6.80586	5.5801	5.48723	5.80049	5.98013	5.77291
Gm11899	ENSMUSG00000087399.1	5.08137	5.1463	5.29882	5.47922	5.14029	4.79566	4.501	4.80096	4.8034	4.92562
Gm11977	ENSMUSG00000083819.1	4.501	4.501	4.501	4.501	4.501	5.1554	4.83544	5.16701	5.23514	5.02013
Gm12022	ENSMUSG00000085675.1	5.95652	6.27332	5.8242	6.02055	5.88817	5.0873	4.501	4.80096	5.10254	5.16883
Gm12144	ENSMUSG00000086170.1	4.79265	5.07912	4.99342	4.501	4.8226	5.8652	6.09465	6.16022	5.77932	5.39084
Gm12146	ENSMUSG00000085533.1	4.501	4.501	4.78621	4.501	4.8226	5.54249	5.71867	5.38844	5.48652	5.2313
Gm12242	ENSMUSG00000082476.1	5.1488	5.07912	5.24845	5.09799	5.50002	4.79566	4.501	4.501	4.501	4.80179
Gm12248	ENSMUSG00000086962.4	5.76655	5.76187	5.76894	5.88865	6.33522	7.76374	7.70775	7.81212	9.10745	7.71966
Gm12426	ENSMUSG00000087500.1	5.36449	5.56551	5.47218	5.63584	5.14029	5.00962	4.501	4.92445	4.92789	4.92562
Gm12860	ENSMUSG00000086187.1	4.91276	5.20674	4.78621	5.01892	5.14029	6.29591	5.67672	6.22452	5.74722	5.91942
Gm13032	ENSMUSG00000085918.1	5.00445	5.40629	4.99342	4.80109	4.95488	6.29591	7.12294	6.3246	6.77478	6.43956
Gm13175	ENSMUSG00000086874.1	5.87921	5.79111	5.9267	5.94332	5.67422	4.91699	5.16548	4.92445	4.501	5.09938
Gm13335	ENSMUSG00000085477.7	4.79265	4.501	5.19408	4.501	4.501	5.37317	5.53845	5.73769	5.17236	5.52334
Gm13398	ENSMUSG00000087364.1	4.91276	5.26206	4.501	4.80109	4.8226	5.61622	5.24231	5.59869	5.81044	5.43739
Gm13446	ENSMUSG00000086555.2	5.73635	5.3612	5.76894	5.99539	5.78677	4.91699	4.83544	5.0187	5.10254	5.16883
Gm13816	ENSMUSG00000085976.1	5.49335	5.40629	5.54686	5.43526	5.3417	4.91699	4.97291	4.92445	5.10254	4.92562
Gm13857	ENSMUSG00000084965.1	5.87921	5.56551	6.12754	5.09799	5.21433	4.501	4.501	4.501	4.8034	4.501
Gm13986	ENSMUSG00000087203.7	5.53225	5.40629	5.13469	5.28664	5.54679	6.1763	6.35396	6.39917	6.15009	6.52473
Gm14023	ENSMUSG00000085498.1	5.60532	5.40629	5.39025	5.16729	5.3417	6.58286	6.03517	6.97373	5.67976	6.02384
Gm14172	ENSMUSG00000083498.1	5.20947	5.1463	4.99342	5.22962	5.05576	4.501	4.83544	4.501	4.8034	4.501
Gm14591	ENSMUSG00000083428.1	4.501	5.0025	4.9037	4.501	5.05576	5.41886	5.31133	5.59869	5.39547	5.56333
Gm15078	ENSMUSG00000083710.1	5.31642	5.0025	4.99342	5.22962	4.8226	4.501	4.501	4.501	4.501	4.80179
Gm15226	ENSMUSG00000087677.1	4.79265	4.79151	4.501	4.501	4.8226	5.8372	6.20519	6.01995	5.98013	5.83398
Gm15237	ENSMUSG00000084180.1	5.1488	5.07912	4.9037	5.01892	5.05576	4.501	4.501	4.501	4.501	4.501
Gm15482	ENSMUSG00000086711.1	5.63979	5.66869	5.51032	5.70525	5.63364	6.85469	6.9426	7.38349	7.02474	6.84441
Gm15564	ENSMUSG00000086324.8	5.53225	5.07912	6.87368	5.16729	5.88817	11.8197	5.90586	6.01995	11.5082	8.21164
Gm15592	ENSMUSG00000087389.1	4.91276	5.52837	4.9037	4.501	5.3417	6.08931	7.0967	6.3246	6.3183	6.47432
Gm15595	ENSMUSG00000080767.1	4.501	5.07912	4.501	4.501	4.95488	5.37317	5.75893	5.16701	5.44225	5.56333
Gm15600	ENSMUSG00000085969.1	4.501	4.91115	4.78621	4.501	4.501	5.41886	5.43276	5.56049	5.29258	5.34138
Gm15716	ENSMUSG00000089995.2	5.20947	6.11268	5.54686	5.01892	5.63364	4.79566	5.07771	4.92445	4.8034	4.92562
Gm15895	ENSMUSG00000085068.1	4.501	5.20674	5.34591	4.80109	5.39799	5.5801	5.9724	6.04455	5.39547	5.80389
Gm15958	ENSMUSG00000085055.1	5.40975	5.3612	5.24845	5.16729	5.45057	4.91699	4.501	5.0187	4.92789	4.80179
Gm16070	ENSMUSG00000085125.7	6.66558	7.00925	6.29879	6.89042	6.94974	5.41886	5.83497	5.52061	5.67976	5.67379
Gm16129	ENSMUSG00000085290.1	4.91276	5.07912	5.13469	4.80109	4.8226	5.5801	6.25683	5.70476	5.67976	5.67379
Gm16151	ENSMUSG00000085280.1	5.49335	5.84721	5.47218	5.86023	5.63364	4.91699	5.24231	4.92445	5.10254	4.92562
Gm16162	ENSMUSG00000090131.1	5.00445	5.3612	4.99342	4.80109	5.14029	5.5801	5.79765	5.85969	5.81044	5.89169
Gm16579	ENSMUSG00000089851.1	4.79265	5.40629	5.06869	4.501	4.501	5.91908	6.4221	5.91576	6.44863	6.04849
Gm17019	ENSMUSG00000091897.1	5.31642	4.91115	5.58196	5.56093	5.39799	5.61622	6.68122	6.09222	6.3183	6.58899
Gm17171	ENSMUSG00000091457.1	5.67305	4.79151	5.47218	5.01892	4.8226	6.35157	6.15122	6.24521	5.52861	5.91942
Gm17746	ENSMUSG00000112937.1	4.91276	5.26206	5.13469	5.09799	5.05576	4.501	4.501	4.501	4.501	4.80179
Gm17783	ENSMUSG00000116542.1	4.501	4.501	4.501	4.501	4.501	4.79566	5.24231	4.92445	5.23514	5.09938
Gm18562	ENSMUSG00000110123.1	4.501	4.79151	4.501	4.501	4.501	5.00962	5.24231	5.16701	4.8034	5.02013
Gm18599	ENSMUSG00000108349.1	5.00445	4.91115	4.9037	5.16729	5.14029	4.501	4.501	4.501	4.501	4.501
Gm18853	ENSMUSG00000098934.1	5.67305	5.3612	5.74015	5.43526	5.45057	7.26489	5.75893	7.09622	6.05608	5.70794
Gm19096	ENSMUSG00000109705.1	4.91276	4.79151	4.501	4.501	4.501	4.79566	5.67672	5.16701	5.10254	5.34138
Gm19541	ENSMUSG00000098370.1	4.501	4.501	4.78621	4.501	4.8226	5.37317	5.67672	5.38844	5.34577	5.39084
Gm1965	ENSMUSG00000090254.7	4.79265	4.79151	4.9037	4.92463	5.28086	5.91908	5.53845	5.59869	5.77932	5.34138
Gm19680	ENSMUSG00000070960.4	4.79265	4.501	4.78621	4.80109	4.501	5.37317	5.16548	5.47882	4.92789	5.09938
Gm20560	ENSMUSG00000107546.1	4.501	4.501	4.9037	4.80109	4.95488	5.21666	5.31133	5.38844	5.10254	5.2313
Gm20694	ENSMUSG00000093446.1	5.00445	5.3133	5.29882	5.16729	5.3417	4.79566	4.501	4.80096	4.92789	4.501
Gm21083	ENSMUSG00000096878.2	5.1488	4.91115	4.9037	5.01892	4.8226	5.37317	5.83497	5.76958	5.71406	6.02384
Gm2109	ENSMUSG00000100155.1	4.501	5.1463	4.501	4.501	5.14029	5.00962	6.44401	5.0187	5.67976	5.89169
Gm2115	ENSMUSG00000097789.2	5.08137	5.1463	5.13469	5.16729	5.3417	6.13361	6.12328	6.13799	6.00602	6.16441
Gm21190	ENSMUSG00000106445.1	5.00445	4.79151	4.78621	5.01892	4.95488	5.0873	5.67672	5.3391	5.39547	5.34138
Gm21847	ENSMUSG00000094230.5	5.00445	4.501	4.9037	4.92463	5.21433	5.651	5.90586	5.63538	5.52861	6.14213
Gm22000	ENSMUSG00000086932.1	4.91276	4.79151	4.78621	5.01892	4.95488	5.61622	5.48723	5.56049	5.60725	5.60162
Gm22380	ENSMUSG00000088104.1	4.501	5.0025	4.501	4.501	4.501	5.50323	5.67672	5.38844	5.48652	5.39084
Gm23691	ENSMUSG00000075826.1	5.20947	5.1463	4.99342	5.01892	4.95488	4.501	4.501	4.501	4.501	4.501
Gm23731	ENSMUSG00000065683.1	4.79265	5.1463	4.501	5.01892	5.21433	5.651	4.97291	5.99481	5.44225	5.52334
Gm24564	ENSMUSG00000064452.1	5.26499	5.3612	5.06869	5.22962	5.14029	4.79566	4.83544	4.80096	4.8034	4.501
Gm25132	ENSMUSG00000064586.1	5.4526	5.44899	5.51032	5.47922	5.28086	5.00962	4.501	4.501	4.8034	4.80179
Gm25652	ENSMUSG00000065714.1	5.00445	5.0025	5.24845	5.28664	5.3417	4.501	4.501	4.501	4.501	4.501
Gm26169	ENSMUSG00000089045.1	6.13982	6.02326	6.52517	5.28664	6.47987	4.91699	5.48723	5.22931	5.34577	5.2313
Gm26569	ENSMUSG00000097313.2	4.91276	4.91115	5.19408	5.16729	5.21433	5.68455	6.23129	5.91576	5.23514	5.43739
Gm26577	ENSMUSG00000097923.1	5.08137	5.3133	5.06869	4.501	4.8226	5.77886	6.50755	5.91576	5.17236	5.74095
Gm26578	ENSMUSG00000097928.1	5.31642	5.1463	5.13469	5.22962	5.45057	5.94505	6.06529	5.99481	6.17246	5.91942
Gm26580	ENSMUSG00000097109.1	6.88274	7.57682	6.70454	7.25775	7.4283	5.0873	5.63286	5.38844	5.48652	5.70794
Gm26588	ENSMUSG00000097730.3	6.13982	6.97693	6.70454	5.38881	6.66154	4.91699	4.97291	5.09773	5.10254	5.43739
Gm26645	ENSMUSG00000097684.1	5.26499	5.3612	5.39025	5.43526	5.21433	4.79566	4.97291	4.80096	4.8034	4.80179
Gm26799	ENSMUSG00000097579.1	5.1488	5.07912	5.34591	5.38881	5.05576	6.0665	6.25683	5.99481	6.41276	5.91942
Gm26809	ENSMUSG00000097815.1	7.64801	7.45133	7.20422	7.19968	7.31812	9.485	10.0083	9.91766	8.78307	9.78692
Gm26877	ENSMUSG00000097373.1	5.20947	5.1463	5.19408	4.80109	5.05576	6.80462	6.92768	7.00825	6.97833	7.31858
Gm27158	ENSMUSG00000098333.1	4.501	4.501	4.501	4.501	4.501	4.79566	5.07771	5.22931	5.02288	5.09938
Gm27944	ENSMUSG00000099205.1	4.501	4.501	4.501	4.501	4.8226	4.91699	5.16548	4.92445	5.23514	5.2313
Gm28153	ENSMUSG00000099895.1	5.08137	4.91115	5.13469	5.38881	5.21433	4.79566	4.83544	4.501	4.501	4.501
Gm28154	ENSMUSG00000100053.1	7.50575	7.82831	7.09309	7.51636	7.76102	5.37317	6.00422	5.88809	5.81044	5.91942
Gm28231	ENSMUSG00000100782.1	4.91276	4.91115	4.78621	4.92463	4.95488	5.71699	5.9724	5.67069	5.60725	5.86323
Gm28729	ENSMUSG00000099564.2	5.87921	5.97577	5.61577	6.06924	5.71317	5.00962	4.97291	4.80096	5.29258	5.2313
Gm29113	ENSMUSG00000100354.1	4.79265	5.07912	4.99342	4.501	4.95488	5.41886	5.48723	5.22931	5.44225	5.34138
Gm29114	ENSMUSG00000101156.1	5.26499	5.26206	4.9037	5.09799	5.39799	5.80844	6.03517	5.99481	5.74722	5.86323
Gm29233	ENSMUSG00000101859.1	4.79265	4.501	4.501	4.501	4.501	5.1554	5.24231	5.16701	5.29258	5.28845
Gm29323	ENSMUSG00000099749.1	5.08137	5.07912	4.99342	5.22962	5.21433	5.54249	6.30636	5.83051	6.00602	6.04849
Gm29502	ENSMUSG00000100596.1	4.501	4.501	4.501	4.501	4.501	4.91699	5.16548	5.0187	4.92789	5.28845
Gm29530	ENSMUSG00000102029.1	4.501	4.501	4.501	4.501	4.501	5.00962	5.37441	5.16701	5.17236	5.34138
Gm29674	ENSMUSG00000112466.1	5.20947	5.20674	5.24845	5.38881	5.3417	4.91699	4.83544	4.92445	4.501	4.501
Gm30414	ENSMUSG00000103067.1	5.49335	6.17549	5.39025	5.01892	5.85544	6.90295	7.24709	7.14846	7.41006	7.31858
Gm3052	ENSMUSG00000101462.2	5.9056	5.76187	5.85076	5.56093	6.06633	6.15515	7.36098	6.86454	7.10234	7.12315
Gm30613	ENSMUSG00000105300.1	5.00445	5.07912	5.43224	5.47922	4.95488	5.89247	6.06529	6.16022	6.10404	6.42182
Gm30806	ENSMUSG00000114697.1	4.501	4.501	4.501	4.501	4.8226	5.41886	4.97291	5.3391	5.02288	5.09938
Gm3257	ENSMUSG00000109178.1	5.40975	5.44899	5.24845	5.63584	5.45057	4.79566	4.97291	4.501	5.17236	5.02013
Gm33206	ENSMUSG00000102574.1	4.501	5.0025	4.501	4.80109	4.95488	5.54249	5.16548	5.52061	5.23514	5.09938
Gm33782	ENSMUSG00000112290.1	4.79265	4.501	4.501	4.501	4.501	5.27272	5.07771	5.38844	4.92789	5.09938
Gm34240	ENSMUSG00000104336.1	5.26499	4.91115	5.58196	4.92463	5.21433	4.501	4.501	4.501	4.501	4.80179
Gm34727	ENSMUSG00000102984.1	5.70521	5.84721	5.8242	5.67117	5.28086	5.0873	5.16548	5.22931	5.02288	4.80179
Gm35019	ENSMUSG00000115326.1	4.91276	5.0025	5.06869	5.09799	4.8226	7.63041	7.13587	7.5154	7.40141	7.05865
Gm35066	ENSMUSG00000106361.1	4.501	4.79151	4.501	4.501	4.501	5.0873	5.07771	5.22931	4.92789	5.16883
Gm36377	ENSMUSG00000113909.1	5.08137	4.79151	4.501	4.92463	4.8226	5.89247	6.30636	5.76958	6.03133	6.75087
Gm36426	ENSMUSG00000113796.1	4.501	5.07912	5.06869	4.501	4.95488	5.32464	5.79765	5.63538	5.52861	5.94647
Gm36939	ENSMUSG00000102417.1	4.501	4.79151	4.501	4.80109	4.501	5.0873	4.97291	5.09773	5.52861	5.09938
Gm36949	ENSMUSG00000104138.1	5.60532	6.09097	5.51032	6.04516	6.09347	5.00962	5.07771	5.0187	5.23514	5.02013
Gm36962	ENSMUSG00000103931.1	6.37032	6.41515	6.29879	6.53695	6.71143	5.0873	5.31133	5.43487	5.48652	5.77291
Gm36988	ENSMUSG00000102494.1	6.57948	6.06884	6.77968	6.43557	6.4602	5.32464	5.58686	5.43487	5.17236	5.09938
Gm37087	ENSMUSG00000103187.1	4.501	4.501	4.501	4.501	4.8226	5.5801	4.97291	5.3391	5.44225	5.09938
Gm37403	ENSMUSG00000103320.1	5.4526	5.3612	5.67995	5.16729	5.05576	4.79566	4.501	4.501	4.92789	4.80179
Gm37527	ENSMUSG00000103788.1	4.91276	4.79151	4.99342	5.01892	5.05576	5.71699	5.75893	5.47882	5.44225	5.02013
Gm37752	ENSMUSG00000103385.1	4.501	4.501	4.501	4.501	4.501	6.42209	5.31133	6.04455	5.74722	5.28845
Gm37920	ENSMUSG00000102488.1	4.501	4.501	4.501	4.501	4.501	5.21666	5.79765	5.38844	5.6442	5.2313
Gm37945	ENSMUSG00000102963.1	5.8244	5.76187	5.9267	5.80101	5.67422	5.00962	5.43276	5.09773	4.92789	4.92562
Gm37984	ENSMUSG00000104210.1	6.00519	5.81954	5.71051	5.59914	5.63364	4.91699	4.97291	5.22931	5.10254	4.92562
Gm37995	ENSMUSG00000103331.1	5.20947	5.44899	5.06869	5.16729	5.21433	4.79566	4.83544	4.501	4.501	4.92562
Gm38083	ENSMUSG00000103354.1	4.79265	4.79151	4.78621	4.501	4.95488	5.32464	5.53845	5.52061	5.44225	5.34138
Gm38243	ENSMUSG00000103748.1	7.02784	7.61169	6.9073	7.24824	7.41863	5.0873	5.58686	5.43487	5.60725	5.77291
Gm38244	ENSMUSG00000104350.1	5.76655	5.4896	5.39025	5.56093	5.59124	6.81732	6.85049	6.81299	6.03133	5.94647
Gm38403	ENSMUSG00000112854.1	5.40975	5.0025	5.13469	5.38881	5.28086	6.38733	6.39979	6.3246	6.43083	6.6943
Gm40477	ENSMUSG00000113940.1	4.501	4.501	4.501	4.501	4.501	5.1554	5.07771	5.22931	5.23514	5.28845
Gm40576	ENSMUSG00000113193.1	5.26499	5.44899	5.34591	5.43526	5.14029	4.501	4.83544	4.80096	4.8034	4.501
Gm40614	ENSMUSG00000085451.2	4.501	4.91115	4.78621	4.501	4.8226	5.1554	5.63286	5.09773	5.44225	4.92562
Gm4070	ENSMUSG00000078606.8	7.58577	6.98779	7.53501	7.57038	7.81322	10.0779	8.30479	10.3501	8.36763	8.15239
Gm40915	ENSMUSG00000114404.1	4.501	4.501	4.9037	4.501	4.501	6.59788	6.48672	6.55233	5.87004	5.80389
Gm40916	ENSMUSG00000114355.1	4.79265	4.501	4.501	4.501	4.501	6.13361	6.00422	5.99481	5.44225	5.39084
Gm42439	ENSMUSG00000106395.1	6.43844	6.41515	6.20669	6.13863	6.19611	5.1554	5.16548	5.47882	5.56878	5.39084
Gm42440	ENSMUSG00000105720.1	6.33481	6.63038	6.29879	6.30592	6.33522	5.32464	5.58686	5.43487	5.48652	5.60162
Gm42441	ENSMUSG00000106516.1	5.56952	5.73177	5.54686	5.91632	5.63364	5.0873	4.83544	5.09773	5.02288	4.501
Gm42442	ENSMUSG00000106557.1	5.76655	5.97577	5.9267	5.52102	5.54679	5.00962	5.07771	4.80096	5.17236	5.28845
Gm42443	ENSMUSG00000105726.1	5.40975	5.87417	5.8242	5.33945	5.54679	4.91699	5.07771	4.80096	5.23514	5.02013
Gm42583	ENSMUSG00000106826.1	8.11594	8.2494	8.06609	8.14659	7.96577	5.41886	6.20519	5.3391	5.89862	6.04849
Gm42588	ENSMUSG00000105584.1	5.56952	5.70074	5.54686	5.33945	5.14029	5.00962	4.83544	4.501	5.29258	4.92562
Gm42589	ENSMUSG00000105470.1	5.70521	5.99977	5.6484	5.70525	5.85544	5.0873	5.24231	5.16701	5.10254	5.09938
Gm42609	ENSMUSG00000105975.4	6.59423	6.77749	6.43311	6.82689	6.57391	5.50323	5.58686	5.63538	5.60725	5.56333
Gm42809	ENSMUSG00000105941.1	4.501	4.501	4.501	4.501	4.501	5.1554	4.97291	4.92445	4.92789	5.16883
Gm42989	ENSMUSG00000104994.1	6.11844	6.63038	6.52517	6.47027	6.24428	5.41886	5.43276	5.22931	5.44225	5.09938
Gm42991	ENSMUSG00000106386.1	7.44453	7.56974	7.11225	7.3405	7.18699	5.8652	5.9724	5.99481	6.05608	5.86323
Gm42992	ENSMUSG00000106320.1	7.86687	8.0005	7.47045	7.89964	7.5831	5.99522	6.39979	6.06863	6.35696	6.40382
Gm42993	ENSMUSG00000105985.1	8.20086	8.44603	7.82535	8.29478	7.97233	6.15515	6.15122	6.34367	6.71863	6.70867
Gm42995	ENSMUSG00000105495.1	6.24125	6.02326	5.79694	6.36315	5.88817	5.0873	5.24231	5.28631	5.23514	5.16883
Gm42996	ENSMUSG00000106045.1	6.16081	6.48044	6.20669	6.38165	6.14591	5.1554	5.24231	5.28631	5.48652	5.43739
Gm43018	ENSMUSG00000106450.1	6.16081	6.41515	5.87668	6.06924	5.82167	5.1554	5.24231	5.0187	5.34577	5.43739
Gm43055	ENSMUSG00000105704.1	4.79265	4.91115	4.9037	4.501	4.8226	4.91699	5.37441	5.3391	5.52861	5.28845
Gm43057	ENSMUSG00000104937.1	4.79265	5.0025	5.06869	4.501	4.8226	6.13361	6.15122	6.13799	6.25794	5.91942
Gm43091	ENSMUSG00000105239.1	4.501	4.501	4.501	4.80109	4.501	5.21666	5.871	5.56049	5.34577	5.2313
Gm43102	ENSMUSG00000107251.1	5.4526	5.56551	5.54686	5.73819	5.63364	4.91699	4.83544	4.501	5.34577	4.92562
Gm43181	ENSMUSG00000106609.1	4.501	4.501	4.78621	4.80109	4.501	7.63041	4.501	6.04455	5.02288	4.80179
Gm43186	ENSMUSG00000105598.1	5.56952	6.09097	5.85076	5.47922	5.75064	4.91699	5.31133	4.80096	5.17236	5.09938
Gm43187	ENSMUSG00000105624.1	6.48721	6.60175	6.12754	6.34437	6.31311	5.21666	5.48723	5.22931	5.89862	5.28845
Gm43188	ENSMUSG00000106384.1	6.81009	7.05118	6.87368	6.91501	6.8359	5.41886	5.90586	5.76958	5.95363	5.67379
Gm43215	ENSMUSG00000104920.1	4.91276	5.20674	5.34591	5.09799	4.95488	6.50501	5.43276	6.3246	5.17236	5.52334
Gm43283	ENSMUSG00000106490.1	9.64635	10.3912	9.37941	10.0111	9.80471	6.56767	7.48636	7.1278	8.08242	7.2628
Gm43287	ENSMUSG00000105562.1	6.75935	7.73681	6.89619	7.22902	7.22096	5.21666	5.63286	5.38844	6.12729	5.63839
Gm43288	ENSMUSG00000106220.1	9.62613	10.2345	9.24425	9.93777	9.77523	6.48886	7.33894	6.63011	7.94779	7.22433
Gm43305	ENSMUSG00000105703.2	7.08991	7.26128	5.74015	6.74643	6.47987	9.58819	8.7737	10.2857	8.00544	8.60262
Gm43345	ENSMUSG00000105806.1	4.501	4.501	4.501	4.501	4.501	5.0873	5.31133	5.22931	5.17236	5.09938
Gm43483	ENSMUSG00000105289.1	5.67305	6.34627	5.9267	5.52102	5.59124	5.21666	5.37441	5.0187	5.10254	5.09938
Gm43487	ENSMUSG00000105683.1	5.36449	5.20674	5.54686	5.38881	5.05576	4.501	4.501	4.80096	4.92789	4.80179
Gm43744	ENSMUSG00000106012.1	6.78496	7.16975	6.55444	6.89042	6.72765	4.91699	5.43276	5.16701	5.89862	5.34138
Gm43748	ENSMUSG00000106707.1	4.79265	4.79151	4.9037	4.80109	4.8226	4.79566	5.75893	5.16701	5.23514	5.74095
Gm43847	ENSMUSG00000105753.1	5.87921	6.04628	5.29882	5.52102	5.67422	6.35157	6.76856	6.87712	7.01329	6.77828
Gm44120	ENSMUSG00000108290.1	5.40975	6.23514	5.87668	5.28664	5.3417	4.91699	5.07771	4.80096	4.501	4.92562
Gm44275	ENSMUSG00000107768.1	5.00445	5.3612	4.9037	5.16729	5.05576	6.13361	7.06995	6.56827	6.00602	6.99094
Gm44360	ENSMUSG00000105724.1	5.4526	5.73177	5.54686	5.94332	5.59124	4.79566	4.83544	5.0187	4.92789	4.80179
Gm44698	ENSMUSG00000109366.1	4.79265	4.501	4.501	4.501	4.501	5.00962	5.24231	5.38844	5.44225	5.2313
Gm44737	ENSMUSG00000108311.1	6.57948	6.32844	6.35088	6.39989	5.88817	5.00962	4.97291	4.80096	5.10254	5.09938
Gm45060	ENSMUSG00000107439.1	7.07976	6.9326	7.56278	5.96966	6.67838	5.1554	5.43276	5.16701	5.17236	5.28845
Gm45061	ENSMUSG00000108075.1	7.56439	7.14106	8.02705	6.09283	7.22096	5.32464	5.43276	5.09773	5.48652	5.39084
Gm45397	ENSMUSG00000109973.1	6.00519	6.97693	6.1874	6.32529	6.22044	7.86202	8.06088	8.37318	7.93597	8.04239
Gm45447	ENSMUSG00000109780.1	6.02876	5.95124	6.46455	5.67117	5.59124	4.91699	5.07771	5.09773	5.02288	5.02013
Gm45496	ENSMUSG00000110187.1	6.26055	6.49625	6.04264	6.30592	6.4602	5.27272	5.48723	5.22931	5.60725	5.56333
Gm45627	ENSMUSG00000109846.1	4.501	4.79151	4.501	4.80109	4.8226	5.50323	5.48723	5.59869	5.10254	5.09938
Gm45776	ENSMUSG00000110520.1	4.79265	5.0025	4.501	4.501	4.501	5.80844	6.00422	5.91576	5.84066	5.60162
Gm45847	ENSMUSG00000109814.1	5.1488	5.0025	4.9037	5.16729	4.95488	5.89247	5.37441	5.70476	5.23514	5.70794
Gm4610	ENSMUSG00000104554.1	4.501	4.501	4.501	4.92463	4.95488	5.27272	4.97291	5.56049	5.29258	5.77291
Gm47024	ENSMUSG00000112287.1	5.49335	6.29197	5.8242	5.09799	5.50002	6.72579	7.89155	6.92629	7.01329	7.29097
Gm47026	ENSMUSG00000112106.1	5.31642	5.79111	5.24845	4.80109	5.21433	6.29591	7.22314	6.51986	6.41276	6.90742
Gm47027	ENSMUSG00000112555.1	5.31642	5.76187	5.54686	4.80109	5.21433	6.42209	7.08339	6.34367	6.23713	6.95578
Gm47099	ENSMUSG00000111376.1	4.501	4.79151	4.501	4.80109	4.501	5.0873	5.67672	5.16701	5.02288	5.2313
Gm47134	ENSMUSG00000111143.1	5.70521	5.95124	5.71051	5.16729	6.01004	5.1554	4.97291	4.92445	4.8034	4.80179
Gm47135	ENSMUSG00000111837.1	5.93135	6.38119	6.35088	5.01892	6.80586	5.41886	4.83544	5.09773	5.02288	5.02013
Gm47341	ENSMUSG00000112741.1	5.63979	5.90048	5.43224	4.501	5.14029	6.36958	7.27063	6.51986	6.41276	6.90742
Gm47342	ENSMUSG00000112243.1	5.08137	5.44899	5.06869	4.92463	5.3417	5.61622	6.54822	5.94275	5.92647	6.09626
Gm47493	ENSMUSG00000112947.1	5.26499	5.3133	5.24845	5.01892	5.21433	5.61622	6.20519	5.85969	6.48351	6.14213
Gm47674	ENSMUSG00000111002.1	4.501	4.501	4.501	4.501	4.501	5.4621	5.48723	5.59869	5.39547	5.16883
Gm47753	ENSMUSG00000114718.1	4.91276	4.91115	5.06869	5.01892	5.14029	7.05943	6.46554	7.20862	6.53409	5.91942
Gm47754	ENSMUSG00000114784.1	5.53225	5.07912	5.39025	5.16729	5.28086	7.67853	6.20519	7.78641	6.71863	6.60456
Gm48053	ENSMUSG00000112837.1	4.501	4.501	4.501	4.501	4.8226	4.91699	5.31133	5.16701	5.17236	5.09938
Gm48259	ENSMUSG00000113810.1	5.87921	5.79111	5.47218	5.56093	5.63364	4.501	4.83544	4.80096	4.501	4.501
Gm48260	ENSMUSG00000113978.1	6.57948	6.98779	6.43311	6.55309	6.67838	4.91699	4.501	4.80096	5.29258	5.16883
Gm48261	ENSMUSG00000113073.1	6.83475	7.2524	6.91832	6.78727	6.67838	4.91699	4.83544	5.0187	5.10254	5.02013
Gm48262	ENSMUSG00000113742.1	5.31642	5.3133	5.13469	5.09799	5.39799	4.501	4.501	4.501	4.501	4.501
Gm48343	ENSMUSG00000113191.1	5.63979	5.70074	5.34591	5.91632	5.63364	5.0873	5.07771	5.0187	5.10254	4.92562
Gm48444	ENSMUSG00000113224.1	4.79265	5.0025	4.501	4.92463	5.21433	5.61622	5.9724	5.70476	5.81044	5.80389
Gm48630	ENSMUSG00000113682.1	5.4526	5.52837	5.43224	5.43526	5.28086	4.79566	4.83544	4.501	5.17236	4.501
Gm48726	ENSMUSG00000111652.1	5.76655	5.4896	5.58196	5.77009	5.67422	4.79566	4.83544	4.80096	4.92789	4.92562
Gm48802	ENSMUSG00000114745.1	4.91276	4.91115	4.99342	4.92463	5.05576	5.50323	5.75893	5.38844	5.56878	5.2313
Gm48948	ENSMUSG00000115228.1	5.26499	5.52837	5.51032	5.56093	5.50002	4.79566	5.07771	4.92445	4.92789	4.80179
Gm4898	ENSMUSG00000112737.1	4.79265	4.79151	4.99342	4.80109	4.501	5.1554	5.58686	5.56049	5.17236	5.09938
Gm49257	ENSMUSG00000115414.1	5.60532	5.66869	5.54686	5.83104	5.54679	5.0873	5.24231	4.501	5.10254	5.02013
Gm49490	ENSMUSG00000116307.1	5.53225	5.79111	5.47218	5.73819	5.82167	4.501	4.501	4.501	4.501	4.501
Gm49499	ENSMUSG00000116395.1	4.79265	4.79151	4.9037	4.80109	4.8226	5.37317	5.48723	5.43487	5.44225	5.09938
Gm5082	ENSMUSG00000054258.9	4.91276	4.79151	4.501	4.80109	4.95488	5.1554	5.37441	5.28631	5.44225	5.34138
Gm5117	ENSMUSG00000093862.2	4.501	4.91115	4.501	4.80109	4.501	4.79566	5.16548	5.43487	5.29258	5.28845
Gm5662	ENSMUSG00000079029.2	4.501	4.501	4.501	4.501	4.501	5.27272	4.83544	5.52061	5.02288	5.09938
Gm6213	ENSMUSG00000109827.1	4.79265	5.1463	4.99342	5.09799	5.14029	4.501	4.501	4.501	4.501	4.501
Gm6276	ENSMUSG00000084025.1	5.1488	5.1463	5.13469	5.33945	5.28086	5.8652	5.71867	5.88809	6.00602	6.07262
Gm6325	ENSMUSG00000081778.1	5.00445	4.91115	4.9037	5.22962	5.05576	7.29189	6.6069	5.94275	5.87004	6.28998
Gm6493	ENSMUSG00000090021.2	4.79265	5.1463	4.9037	5.22962	4.95488	5.5801	5.53845	5.38844	5.34577	5.94647
Gm6556	ENSMUSG00000097806.3	5.36449	5.4896	5.51032	5.16729	5.3417	4.91699	4.97291	4.92445	4.92789	4.80179
Gm6986	ENSMUSG00000115411.1	4.501	4.79151	4.9037	4.501	4.501	5.00962	5.16548	5.16701	5.52861	5.28845
Gm7102	ENSMUSG00000094649.1	4.79265	5.1463	4.9037	4.92463	5.05576	5.41886	5.871	5.47882	5.60725	5.52334
Gm7298	ENSMUSG00000108022.1	5.63979	5.63554	5.47218	5.70525	5.71317	4.501	4.501	4.80096	5.10254	4.92562
Gm7831	ENSMUSG00000083226.2	5.31642	5.52837	5.58196	5.59914	5.82167	4.91699	5.31133	5.0187	4.92789	4.92562
Gm8047	ENSMUSG00000115093.1	4.501	4.91115	4.501	4.501	4.501	5.5801	5.67672	5.43487	5.23514	5.48145
Gm8125	ENSMUSG00000111207.1	4.501	4.501	4.501	4.501	4.501	5.21666	4.97291	5.09773	5.02288	5.09938
Gm8162	ENSMUSG00000111548.1	4.91276	5.1463	5.29882	4.501	5.05576	5.4621	6.25683	5.70476	5.44225	5.60162
Gm8307	ENSMUSG00000100843.1	4.91276	4.501	5.06869	5.22962	5.28086	5.68455	5.48723	5.67069	5.84066	5.91942
Gm8332	ENSMUSG00000095799.1	4.501	4.501	4.501	4.501	4.501	5.21666	4.501	5.28631	4.92789	5.02013
Gm8439	ENSMUSG00000091297.1	4.79265	5.3133	5.06869	5.33945	5.14029	6.19708	5.9724	6.18205	5.48652	5.60162
Gm867	ENSMUSG00000050157.6	4.79265	4.79151	4.99342	5.09799	4.95488	5.71699	5.24231	5.63538	5.60725	5.99864
Gm8883	ENSMUSG00000099707.6	5.53225	5.4896	5.51032	5.28664	5.54679	5.99522	6.71685	6.06863	6.68964	6.28998
Gm8979	ENSMUSG00000095649.3	5.4526	5.3612	5.39025	5.56093	5.63364	6.85469	5.83497	7.1278	5.67976	6.43956
Gm9195	ENSMUSG00000109446.1	4.501	4.501	4.78621	4.501	4.501	5.94505	5.93963	5.67069	5.95363	6.04849
Gm9573	ENSMUSG00000090588.2	4.501	4.501	4.78621	4.501	4.501	5.37317	5.37441	5.52061	4.92789	5.02013
Gm9801	ENSMUSG00000045813.7	6.11844	6.65838	5.9977	6.26622	6.44021	5.00962	5.24231	4.501	5.39547	5.09938
Gm9951	ENSMUSG00000054618.8	4.501	4.91115	4.78621	4.501	4.501	5.21666	5.83497	5.43487	5.10254	5.48145
Golm1	ENSMUSG00000021556.12	9.30217	9.94043	9.40989	8.77604	9.63661	10.9592	11.7788	11.4005	11.1735	11.6626
Golt1a	ENSMUSG00000103421.1	4.501	4.79151	4.501	4.501	4.8226	5.0873	5.43276	5.0187	5.17236	5.28845
Gpa33	ENSMUSG00000000544.14	5.00445	4.501	5.13469	4.80109	4.95488	5.89247	5.07771	6.01995	5.60725	5.74095
Gpr12	ENSMUSG00000041468.7	5.76655	5.3133	5.95088	5.09799	5.59124	4.79566	4.97291	4.501	5.02288	4.92562
Gpr179	ENSMUSG00000070337.4	5.40975	5.44899	5.51032	5.56093	5.59124	4.91699	4.83544	4.92445	5.02288	5.02013
Gpr83	ENSMUSG00000031932.14	7.97824	7.78025	8.35683	8.13647	7.79108	6.1763	6.03517	6.28555	6.48351	6.04849
Gprc5a	ENSMUSG00000046733.7	6.83475	6.49625	6.29879	5.96966	6.41991	8.02972	8.5607	8.57323	7.66187	8.63175
Gpx2	ENSMUSG00000042808.8	5.85216	5.26206	5.71051	5.63584	5.82167	7.5214	5.90586	7.53104	6.33778	6.43956
Grem2	ENSMUSG00000050069.3	5.20947	5.70074	5.67995	5.70525	5.63364	8.30238	7.46623	7.84984	7.70444	8.6603
Gria2	ENSMUSG00000033981.14	5.20947	5.66869	5.06869	5.01892	5.21433	4.79566	4.83544	4.80096	4.501	4.80179
Gria4	ENSMUSG00000025892.16	6.53417	7.45133	6.7918	6.98619	6.57391	5.1554	5.24231	5.22931	5.52861	5.43739
Grip1	ENSMUSG00000034813.17	6.24125	6.75194	6.33376	5.16729	5.85544	7.18057	8.39703	7.48357	7.5955	8.16244
Grip1os1	ENSMUSG00000085418.1	4.91276	5.1463	5.19408	4.92463	4.95488	5.50323	6.35396	5.76958	5.74722	6.04849
Grip1os2	ENSMUSG00000084764.1	5.00445	5.07912	5.34591	4.501	5.14029	5.4621	6.33039	5.80049	5.71406	5.77291
Grpr	ENSMUSG00000031364.2	4.501	4.501	4.501	4.92463	4.501	5.99522	6.64459	5.94275	7.0361	7.18475
Gsto1	ENSMUSG00000025068.7	10.3456	11.2604	10.3902	9.45193	10.373	13.14	13.7403	13.5892	13.2655	13.798
Gtsf1	ENSMUSG00000022487.14	5.1488	4.91115	5.13469	4.80109	5.21433	5.5801	5.9724	5.73769	5.71406	5.67379
Guca2b	ENSMUSG00000032978.14	14.4881	12.4491	15.2306	12.1527	13.1969	11.8956	11.5092	11.4536	10.4857	11.6088
Gvin1	ENSMUSG00000045868.12	7.49069	6.94382	7.23935	7.50054	7.45689	9.8493	8.08724	10.0412	8.10366	7.8377
H60c	ENSMUSG00000091618.3	5.9056	5.90048	5.61577	4.92463	5.3417	7.66495	8.17583	8.386	7.75927	8.35418
Hao2	ENSMUSG00000027870.8	5.60532	5.1463	5.79694	4.92463	4.95488	4.501	4.501	4.80096	4.8034	4.501
Hapln1	ENSMUSG00000021613.9	5.73635	5.66869	5.9977	5.86023	5.21433	4.501	5.07771	4.80096	5.17236	4.92562
Havcr1	ENSMUSG00000040405.13	11.5185	10.5181	12.3094	9.3919	10.4508	7.5062	5.79765	7.00825	5.29258	6.77828
Hba-a1	ENSMUSG00000069919.7	10.1173	10.758	11.4123	10.6645	10.5959	7.73157	7.80662	7.71318	8.17563	7.73327
Hba-a2	ENSMUSG00000069917.7	8.36914	9.29373	9.82751	9.04184	8.8489	6.61273	6.44401	6.61492	7.04737	7.06962
Hba-x	ENSMUSG00000055609.8	6.05185	6.43179	7.62988	6.56903	6.24428	4.501	4.501	4.501	4.501	4.501
Hbb-bh1	ENSMUSG00000052217.6	5.00445	4.91115	5.34591	5.16729	4.8226	4.501	4.501	4.501	4.501	4.501
Hbb-bs	ENSMUSG00000052305.6	11.6148	12.2534	12.8164	12.0666	12.0694	9.40043	9.24476	9.44875	9.97631	9.29529
Hbb-bt	ENSMUSG00000073940.3	7.4288	8.77003	9.06423	8.33507	8.29318	6.19708	5.83497	6.41714	6.51745	6.09626
Hbb-y	ENSMUSG00000052187.4	8.25478	8.10145	10.5988	9.27756	7.86357	4.501	4.501	4.501	4.501	4.501
Hbegf	ENSMUSG00000024486.5	6.65162	6.61614	6.73006	6.93916	6.60968	8.29802	8.4075	8.4727	7.9419	8.24981
Hcar2	ENSMUSG00000045502.6	5.20947	5.20674	5.39025	5.01892	5.28086	6.73926	5.63286	6.86454	5.60725	5.91942
Hcn4	ENSMUSG00000032338.9	5.70521	6.15492	5.67995	6.38165	6.06633	5.50323	5.24231	5.09773	4.92789	5.09938
Hgfac	ENSMUSG00000029102.9	7.47547	8.92333	7.81963	6.60033	7.49413	10.3325	10.252	10.3271	10.1334	9.99267
Hhip	ENSMUSG00000064325.4	6.79759	6.80256	6.28092	7.05382	7.57446	5.0873	5.71867	5.43487	5.74722	5.83398
Hif3a	ENSMUSG00000004328.15	8.91154	9.31268	9.21	8.8239	8.94816	6.0665	6.50755	5.91576	6.39444	6.28998
Hmgcll1	ENSMUSG00000007908.14	5.53225	5.44899	5.19408	5.59914	5.28086	6.98345	6.76856	7.17887	6.70422	7.01389
Hmgcs2	ENSMUSG00000027875.12	10.2017	10.861	10.1931	10.3611	10.5068	7.54389	8.1573	7.58447	8.3095	8.85804
Hs3st3a1	ENSMUSG00000047759.6	5.56952	5.26206	5.90198	5.52102	5.45057	4.79566	4.501	5.28631	5.17236	4.92562
Hs3st6	ENSMUSG00000039628.9	5.36449	5.44899	5.43224	5.52102	5.59124	4.79566	4.83544	4.92445	5.10254	4.92562
Hsd17b2	ENSMUSG00000031844.8	5.40975	5.1463	5.54686	5.22962	5.39799	7.12134	6.71685	7.13817	6.88042	7.06962
Hsd3b1	ENSMUSG00000027871.16	4.79265	4.79151	4.501	4.501	4.8226	4.79566	5.75893	4.501	6.00602	6.58899
Htr1d	ENSMUSG00000070687.11	5.08137	5.0025	5.06869	5.16729	5.28086	5.41886	6.09465	5.52061	5.81044	5.91942
Htra4	ENSMUSG00000037406.7	6.92907	6.15492	6.9721	7.05382	6.75949	8.45893	9.22128	8.53539	8.99032	9.11141
Ido1	ENSMUSG00000031551.12	4.91276	5.1463	4.501	5.22962	5.21433	9.25339	4.501	9.26492	5.02288	4.80179
Ifne	ENSMUSG00000045364.2	5.36449	5.60118	5.39025	5.09799	5.28086	6.67048	7.29377	7.11736	6.68964	7.13361
Ifng	ENSMUSG00000055170.4	5.00445	4.91115	5.06869	5.09799	4.95488	6.35157	4.97291	5.88809	5.34577	5.16883
Igdcc3	ENSMUSG00000032394.6	5.08137	5.79111	5.54686	5.16729	5.45057	4.79566	4.97291	4.80096	4.92789	4.80179
Ighv5-16	ENSMUSG00000094194.2	4.91276	4.501	4.78621	4.92463	4.501	5.94505	5.07771	5.59869	5.10254	5.39084
Ikzf3	ENSMUSG00000018168.8	6.77222	6.6993	6.29879	6.28623	6.53712	8.27601	8.35436	8.44029	7.14478	7.69899
Il13ra2	ENSMUSG00000031289.10	5.70521	5.97577	5.85076	5.88865	5.71317	4.91699	4.83544	4.501	4.8034	5.02013
Il1b	ENSMUSG00000027398.13	5.70521	5.4896	6.40086	5.67117	5.14029	9.54304	6.09465	8.77168	5.56878	5.80389
Il1f6	ENSMUSG00000026984.4	5.08137	4.501	5.06869	4.92463	5.05576	7.28295	6.06529	7.67859	6.12729	5.89169
Il1f8	ENSMUSG00000026985.1	5.4526	6.19571	5.51032	4.92463	6.14591	8.02972	8.17583	8.23816	7.60303	7.95826
Il1f9	ENSMUSG00000044103.4	5.36449	4.91115	5.61577	4.92463	5.14029	8.08149	6.25683	8.11499	6.46619	6.45706
Il1rn	ENSMUSG00000026981.15	5.93135	5.3133	5.9267	5.80101	5.71317	8.68581	6.39979	7.98013	6.25794	5.97286
Il23r	ENSMUSG00000049093.9	5.00445	5.07912	5.24845	4.92463	5.05576	5.89247	6.12328	5.91576	5.44225	6.24956
Il24	ENSMUSG00000026420.16	5.08137	5.66869	5.13469	4.80109	5.71317	8.10168	7.40404	8.61373	7.04737	7.75345
Il6	ENSMUSG00000025746.11	4.79265	5.0025	5.06869	4.80109	5.05576	6.27678	5.63286	6.06863	5.10254	5.39084
Ildr1	ENSMUSG00000022900.14	6.59423	7.61856	6.94009	5.91632	6.74366	9.20317	9.12335	9.34566	8.4277	9.17206
Inava	ENSMUSG00000041605.16	6.07447	6.34627	6.12754	5.22962	5.63364	7.58059	7.81455	7.52324	7.29318	7.44062
Inhba	ENSMUSG00000041324.14	8.08647	7.68548	8.24244	8.49762	8.77249	10.414	11.9138	10.8788	10.5762	11.0196
Inhbb	ENSMUSG00000037035.5	10.2017	10.537	10.5679	10.3502	10.9524	12.2141	12.8702	12.1405	12.9683	12.7347
Irgm1	ENSMUSG00000046879.7	9.30853	9.21529	9.41741	9.30026	9.32429	12.4462	9.57144	12.0916	9.58595	9.577
Irs3	ENSMUSG00000047182.6	6.05185	5.79111	6.22568	5.67117	5.85544	5.0873	5.24231	4.92445	5.34577	5.28845
Isyna1	ENSMUSG00000019139.10	11.2552	9.701	12.0896	9.99591	9.75272	8.69577	8.11311	8.44029	8.69867	8.65677
Itgb6	ENSMUSG00000026971.15	5.95652	6.48044	6.02039	5.59914	6.22044	9.73833	8.94845	10.0385	8.51727	9.29756
Itm2a	ENSMUSG00000031239.5	8.61876	8.24059	8.24669	8.50548	8.16196	6.62741	6.78535	6.45231	7.11308	6.94385
Ivl	ENSMUSG00000049128.7	4.79265	5.07912	4.78621	4.501	4.95488	5.80844	5.16548	5.22931	5.17236	5.34138
Jhy	ENSMUSG00000032023.7	5.98112	5.26206	5.90198	6.02055	5.82167	4.91699	5.37441	4.80096	5.39547	5.16883
Kank4	ENSMUSG00000035407.8	6.65162	6.04628	6.75511	6.7738	6.44021	5.61622	5.53845	5.22931	5.34577	5.56333
Kap	ENSMUSG00000032758.4	7.26082	8.39935	7.58325	5.63584	8.08549	13.5062	14.4188	14.0916	13.7754	15.3177
Kcna1	ENSMUSG00000047976.4	6.56455	6.06884	6.44893	6.22519	6.6272	5.37317	5.48723	5.0187	5.44225	5.28845
Kcna6	ENSMUSG00000038077.7	5.56952	5.3612	5.74015	5.38881	5.3417	4.79566	4.97291	4.501	5.29258	4.92562
Kcnc2	ENSMUSG00000035681.7	6.77222	7.6322	7.31527	5.91632	6.79059	8.41535	9.56213	8.84458	8.5562	9.00149
Kcnd2	ENSMUSG00000060882.5	7.67481	7.73681	7.37943	7.86935	7.37929	4.91699	6.20519	5.43487	5.81044	6.20774
Kcne2	ENSMUSG00000039672.12	9.31064	9.05935	9.97105	7.79389	9.37433	5.99522	7.27063	6.01995	6.56673	7.49785
Kcng1	ENSMUSG00000074575.4	7.14928	7.55548	7.33968	7.30433	7.5917	4.79566	5.48723	5.0187	5.17236	5.34138
Kcng4	ENSMUSG00000045246.11	5.1488	5.0025	5.34591	5.22962	4.95488	4.79566	4.501	4.501	4.501	4.80179
Kcnh1	ENSMUSG00000058248.12	5.67305	5.1463	5.24845	5.33945	5.14029	6.1763	6.00422	6.41714	6.35696	6.04849
Kcnh3	ENSMUSG00000037579.7	5.4526	5.52837	5.43224	5.28664	5.39799	5.00962	4.83544	4.501	5.02288	5.09938
Kcnip1	ENSMUSG00000053519.15	5.70521	6.77749	5.95088	6.20413	5.98081	5.0873	5.43276	5.22931	5.10254	5.28845
Kcnip3	ENSMUSG00000079056.12	8.24593	8.46881	8.06609	7.91158	8.05495	6.29591	6.62588	6.06863	7.06963	6.60456
Kcnk4	ENSMUSG00000024957.8	5.53225	5.60118	5.39025	5.33945	5.54679	4.91699	5.16548	4.501	4.501	5.02013
Kcnq5	ENSMUSG00000028033.16	8.53426	9.37814	8.18162	9.11542	9.14849	6.47249	7.3052	6.58401	7.58031	6.83144
Khdrbs2	ENSMUSG00000026058.11	5.20947	5.3612	5.13469	5.33945	4.501	5.41886	6.35396	5.3391	5.92647	5.91942
Kif12	ENSMUSG00000028357.13	6.00519	5.76187	6.29879	5.43526	4.8226	5.00962	4.97291	4.80096	4.92789	5.02013
Kif17	ENSMUSG00000028758.12	6.27954	6.77749	6.3164	6.24588	5.95079	5.41886	4.97291	5.3391	5.39547	5.34138
Klhdc7a	ENSMUSG00000078234.6	6.20171	7.97942	6.38442	6.02055	6.71143	7.69198	9.26211	8.21916	8.41079	8.75928
Klhl31	ENSMUSG00000044938.8	4.79265	4.91115	4.9037	4.501	4.501	5.0873	5.63286	5.47882	5.71406	5.83398
Klhl32	ENSMUSG00000040387.16	7.72693	8.16807	7.55589	8.01472	7.45689	5.94505	6.30636	6.06863	6.80199	6.47432
Klhl40	ENSMUSG00000074001.3	4.79265	4.501	4.78621	4.501	4.8226	5.32464	5.24231	5.22931	5.60725	5.77291
Klk1b24	ENSMUSG00000063713.7	6.29824	8.00572	6.43311	5.52102	6.41991	5.21666	5.75893	5.59869	5.95363	5.67379
Klk1b7-ps	ENSMUSG00000060161.9	4.79265	5.70074	5.06869	4.80109	4.95488	4.501	4.501	4.501	4.501	4.501
Kng1	ENSMUSG00000022875.18	5.98112	5.63554	5.8242	5.70525	5.88817	8.04545	8.61135	8.29371	7.85038	8.84878
Krt12	ENSMUSG00000020912.4	4.501	4.501	4.501	4.501	4.501	5.0873	5.07771	4.92445	5.17236	4.92562
Krt14	ENSMUSG00000045545.8	4.79265	4.79151	4.78621	4.92463	4.8226	5.27272	6.09465	5.16701	5.34577	6.02384
Krt19	ENSMUSG00000020911.14	10.1531	11.1337	9.81902	8.46171	9.66904	12.0357	12.6891	12.4129	12.6393	12.9383
Krt20	ENSMUSG00000035775.2	4.79265	4.79151	4.99342	4.80109	5.3417	8.63151	7.24709	9.43241	7.92406	8.13208
Krt6a	ENSMUSG00000058354.7	4.79265	4.501	4.501	4.80109	4.501	5.27272	5.43276	5.52061	5.23514	5.2313
Krt7	ENSMUSG00000023039.17	10.4849	11.3899	10.6626	8.96997	10.5498	12.3042	12.8096	12.5607	12.4157	12.9653
Krt87	ENSMUSG00000047641.8	5.85216	6.13399	5.47218	5.73819	6.19611	7.51382	7.68191	7.72678	7.7859	7.76675
Krtdap	ENSMUSG00000074199.7	5.20947	5.07912	5.29882	5.86023	5.54679	4.501	4.501	4.501	4.92789	4.80179
L3mbtl4	ENSMUSG00000041565.17	7.73967	7.00925	7.76712	7.68656	7.36928	5.4621	5.71867	5.38844	5.87004	5.52334
Lamb3	ENSMUSG00000026639.18	7.10999	7.56263	6.92925	5.86023	6.39927	9.65252	9.51467	9.67383	9.2517	9.51401
Lars2	ENSMUSG00000035202.8	9.57783	8.90121	13.2126	8.37854	12.4845	16.7158	12.2239	12.1783	16.2545	15.1073
Lbh	ENSMUSG00000024063.13	8.67574	8.01093	8.70375	8.90028	8.68781	11.7618	11.1474	11.6877	11.192	11.3414
Lcn2	ENSMUSG00000026822.14	11.3766	10.9862	11.5494	9.40871	10.4589	15.4335	14.0422	15.5875	13.7821	14.0449
Lct	ENSMUSG00000026354.8	6.82248	6.76477	6.82751	7.00911	6.85067	4.91699	4.83544	4.92445	5.23514	5.09938
Ldhd	ENSMUSG00000031958.16	7.26972	7.71778	7.33159	7.61508	7.69093	10.6713	9.4404	10.5306	9.04599	9.68665
Lgi3	ENSMUSG00000033595.7	6.31666	6.36385	6.1069	6.26622	6.51832	4.79566	5.37441	5.0187	5.52861	5.56333
Lin7b	ENSMUSG00000003872.9	5.73635	5.79111	5.71051	5.99539	5.54679	4.79566	4.83544	5.09773	5.10254	5.16883
Lipk	ENSMUSG00000024771.7	5.08137	4.91115	5.19408	4.92463	4.8226	6.64193	5.93963	6.67463	5.84066	5.97286
Lipm	ENSMUSG00000056078.5	4.501	4.79151	4.78621	4.80109	4.8226	5.37317	5.58686	5.43487	5.67976	5.63839
Llcfc1	ENSMUSG00000029867.5	4.501	4.501	4.78621	4.501	4.501	5.5801	5.63286	5.43487	5.02288	5.16883
Lmntd1	ENSMUSG00000054966.13	5.26499	5.20674	5.29882	5.47922	5.05576	4.79566	4.83544	4.501	4.501	4.501
Lonrf2	ENSMUSG00000048814.10	6.59423	6.73897	6.41709	6.53695	6.41991	5.37317	5.58686	5.63538	5.56878	5.52334
Lrrc3b	ENSMUSG00000045201.6	5.67305	5.20674	5.51032	5.67117	5.59124	5.00962	5.07771	4.92445	5.10254	4.80179
Lrrc66	ENSMUSG00000067206.3	5.08137	4.79151	4.9037	4.92463	4.95488	5.50323	5.63286	5.80049	5.48652	5.43739
Lrriq1	ENSMUSG00000019892.13	5.20947	5.73177	5.34591	4.92463	5.54679	5.77886	6.56807	6.26555	6.00602	6.43956
Lrrn2	ENSMUSG00000026443.3	7.94025	7.68548	7.51382	7.9468	7.89846	6.13361	6.37709	5.91576	6.50059	6.3097
Ltbp1	ENSMUSG00000001870.16	10.7087	10.4128	10.6403	10.7227	10.2777	12.6997	12.8568	12.8261	13.0648	12.94
Ltf	ENSMUSG00000032496.7	9.75428	10.8984	9.80045	9.22393	9.70074	15.5901	14.7443	15.6037	13.9215	14.8627
Ltk	ENSMUSG00000027297.14	4.91276	4.91115	5.13469	4.501	4.8226	5.54249	5.58686	5.47882	5.34577	5.63839
Ly6g6e	ENSMUSG00000013766.11	5.08137	5.26206	5.06869	4.80109	4.8226	5.54249	5.37441	5.70476	5.81044	5.63839
Lypd6	ENSMUSG00000050447.15	7.28735	6.65838	7.03394	7.33155	7.00324	5.4621	5.71867	5.83051	5.87004	5.91942
Mab21l3	ENSMUSG00000044313.13	6.26055	5.84721	5.9977	5.28664	6.01004	9.32559	7.38268	9.07006	8.2584	6.60456
Macc1	ENSMUSG00000041886.7	6.82248	7.45133	7.05394	6.16087	7.09208	8.30672	9.20042	9.363	8.38072	8.84257
Mal2	ENSMUSG00000024479.3	8.73053	9.15586	9.25898	7.42702	8.5108	10.4437	10.7912	11.0035	10.3826	10.8165
Malrd1	ENSMUSG00000075520.5	5.63979	6.72588	5.76894	5.47922	6.19611	8.32826	9.48788	8.71193	8.99315	9.35099
Mannr	ENSMUSG00000102590.1	5.36449	5.60118	5.06869	5.01892	4.95488	6.04323	6.00422	6.11533	5.92647	5.99864
Maob	ENSMUSG00000040147.14	8.61534	8.91783	8.6082	8.64358	8.38913	7.16111	6.78535	6.75938	7.34835	6.95578
Map3k7cl	ENSMUSG00000025610.7	6.09667	5.87417	6.29879	6.04516	5.91993	7.4753	7.61059	7.56182	7.33931	7.98686
Map3k9	ENSMUSG00000042724.8	6.31666	6.88676	6.77968	5.86023	6.44021	7.8501	8.47872	7.98578	7.79249	8.26386
Map7d2	ENSMUSG00000041020.14	6.97386	7.22539	6.62482	8.18142	7.92577	6.23759	6.06529	5.80049	5.95363	5.94647
Mast1	ENSMUSG00000053693.16	5.26499	5.44899	5.19408	5.16729	5.28086	5.7484	6.8345	6.01995	5.44225	6.04849
Mchr1	ENSMUSG00000050164.11	8.46744	8.50965	8.25935	8.44137	8.31392	4.79566	4.83544	4.501	4.92789	4.80179
Miat	ENSMUSG00000097767.8	7.70111	7.77413	7.60342	7.81313	8.39401	5.41886	5.79765	5.38844	6.05608	5.56333
Minar1	ENSMUSG00000039313.14	6.54945	7.32193	6.04264	6.32529	6.31311	5.00962	4.97291	5.16701	5.44225	5.43739
Mir6909	ENSMUSG00000098414.1	4.501	4.79151	4.78621	4.501	4.501	5.21666	5.48723	4.92445	5.02288	5.02013
Mkrn2os	ENSMUSG00000068011.4	5.76655	5.60118	5.97453	5.28664	5.59124	6.7918	6.89733	7.06389	6.7329	6.81835
Mmp10	ENSMUSG00000047562.3	5.31642	5.07912	6.20669	5.33945	5.39799	7.69865	6.4221	6.81299	6.10404	6.6502
Mmp11	ENSMUSG00000000901.17	7.72693	7.14106	7.54201	7.78091	7.82052	11.6712	10.2462	10.3172	10.5341	10.6231
Mmp12	ENSMUSG00000049723.14	5.31642	5.20674	5.39025	5.56093	5.50002	6.85469	6.17851	6.22452	5.60725	6.18627
Mmp7	ENSMUSG00000018623.9	6.02876	8.26252	6.14783	5.16729	6.47987	11.7367	11.0283	11.8268	10.4407	11.3148
Mpp3	ENSMUSG00000052373.14	7.26082	6.79008	7.06383	7.21931	7.06728	5.651	5.871	5.70476	5.98013	6.14213
Mroh3	ENSMUSG00000087230.10	4.79265	5.07912	4.78621	4.501	4.8226	5.71699	5.67672	5.76958	5.71406	5.56333
Msc	ENSMUSG00000025930.6	5.85216	5.81954	5.90198	6.04516	6.55564	8.16059	7.69057	8.0785	8.0554	8.05324
Mtus2	ENSMUSG00000029651.16	6.13982	5.87417	6.06446	6.16087	6.03854	7.37827	7.13587	7.62142	6.85478	7.44894
Muc1	ENSMUSG00000042784.9	7.84939	7.94177	8.00712	6.92714	8.07335	11.1239	11.4462	11.6195	10.363	11.194
Muc13	ENSMUSG00000022824.12	5.00445	5.1463	5.06869	5.09799	5.21433	6.58286	5.67672	7.01956	5.84066	5.52334
Muc20	ENSMUSG00000035638.14	6.70659	6.90988	7.04398	5.33945	6.31311	8.49743	9.25346	9.24401	7.48558	8.40153
Muc4	ENSMUSG00000079620.13	6.83475	6.36385	6.49522	5.67117	6.19611	12.9119	12.7652	13.4972	11.1168	11.463
Myb	ENSMUSG00000019982.15	6.75935	8.245	7.26512	6.43557	7.18699	9.09211	10.0338	9.75486	9.26817	9.76578
Mycl	ENSMUSG00000028654.13	5.70521	5.66869	5.87668	5.83104	5.67422	6.87904	6.78535	6.85184	6.96647	6.6943
Myh1	ENSMUSG00000056328.14	4.501	4.501	4.501	4.80109	4.501	4.79566	4.83544	5.28631	5.23514	5.16883
Myo3b	ENSMUSG00000042064.13	5.20947	5.3133	4.99342	4.80109	5.28086	7.89719	7.92853	8.03017	8.34556	8.47978
Naip1	ENSMUSG00000021640.6	7.17802	8.63907	6.69158	5.96966	8.44657	10.9695	11.6006	11.4131	10.9182	11.349
Nccrp1	ENSMUSG00000047586.3	5.1488	5.0025	4.78621	5.01892	5.3417	4.501	4.501	4.501	4.501	4.501
Ncmap	ENSMUSG00000043924.16	5.20947	5.26206	5.13469	5.28664	5.3417	5.99522	6.12328	6.20347	5.84066	6.07262
Nectin4	ENSMUSG00000006411.12	6.79759	7.31342	7.26512	6.38165	6.79059	8.75411	8.80961	8.65664	8.2772	8.3454
Nek10	ENSMUSG00000042567.20	7.01722	7.37187	6.95084	7.29514	7.04203	5.32464	5.37441	5.63538	5.95363	6.11942
Nmur2	ENSMUSG00000037393.2	6.00519	6.99856	5.87668	6.18269	6.39927	8.01381	6.75155	8.19016	7.75927	8.05324
Nos2	ENSMUSG00000020826.8	5.60532	5.26206	5.90198	5.47922	5.39799	9.89169	5.53845	8.20956	5.23514	5.09938
Noxa1	ENSMUSG00000036805.13	5.26499	4.79151	5.06869	5.01892	4.501	6.62741	5.67672	6.68914	5.81044	5.70794
Nppc	ENSMUSG00000026241.5	5.40975	5.76187	5.54686	5.33945	5.45057	7.27395	6.85049	7.40068	7.53375	7.30944
Npsr1	ENSMUSG00000043659.11	5.08137	5.1463	4.9037	4.501	4.8226	5.8652	6.15122	6.09222	5.89862	5.94647
Nptx1	ENSMUSG00000025582.4	10.1424	11.2325	10.8705	8.85187	10.9688	5.80844	5.63286	5.47882	5.74722	6.16441
Npy6r	ENSMUSG00000038071.3	7.03839	6.6993	6.70454	6.71848	7.33881	4.91699	4.97291	4.501	5.02288	5.02013
Nr1h4	ENSMUSG00000047638.15	5.67305	5.44899	6.20669	5.52102	5.63364	5.21666	4.83544	5.16701	4.92789	4.80179
Nr4a1	ENSMUSG00000023034.7	7.61377	8.1256	7.17727	7.65841	7.557	9.1046	8.95202	9.20366	9.58219	9.98987
Nr4a3	ENSMUSG00000028341.9	6.29824	6.85132	6.33376	6.7738	6.86528	8.00311	7.90646	8.43618	8.10893	8.435
Nrg1	ENSMUSG00000062991.7	8.37726	8.32634	8.79622	8.40821	9.13983	11.0823	11.3582	11.3074	11.6624	11.5639
Nwd1	ENSMUSG00000048148.18	5.73635	5.90048	5.6484	6.04516	5.59124	4.91699	5.07771	5.09773	5.39547	5.2313
Nyap2	ENSMUSG00000054976.14	4.79265	4.501	4.501	4.501	4.95488	5.91908	6.03517	6.18205	6.12729	6.16441
Odaph	ENSMUSG00000096035.2	5.67305	5.90048	5.39025	5.47922	5.71317	7.36987	7.5641	7.26627	6.97833	7.21454
Olfm4	ENSMUSG00000022026.7	4.79265	4.91115	4.9037	4.501	5.59124	6.86692	6.09465	7.00825	6.03133	5.99864
Olfr523	ENSMUSG00000051051.7	4.91276	5.07912	5.39025	4.501	5.28086	4.501	4.501	4.501	4.501	4.501
Olfr544	ENSMUSG00000043925.7	5.73635	5.44899	5.76894	5.83104	5.78677	5.21666	5.24231	4.80096	5.17236	5.09938
Olr1	ENSMUSG00000030162.14	8.72737	8.92059	8.15473	10.5499	10.1869	8.81929	7.4146	7.26627	6.44863	7.31858
Oog1	ENSMUSG00000096576.2	4.501	4.501	4.501	4.501	4.501	5.4621	4.97291	5.38844	5.02288	5.02013
Opcml	ENSMUSG00000062257.13	7.4288	6.17549	8.24244	6.55309	6.14591	4.501	5.07771	5.38844	5.34577	5.43739
Osbpl3	ENSMUSG00000029822.15	8.68882	9.13707	8.62131	8.44954	8.5851	10.3494	11.0173	10.5496	10.1411	10.8632
Otogl	ENSMUSG00000091455.4	6.9628	6.6993	6.89619	7.39305	7.26499	7.88556	9.73982	8.21916	8.48938	9.15963
Oxtr	ENSMUSG00000049112.9	8.14004	8.16807	8.16375	8.46977	8.76499	12.0997	12.7617	12.292	12.9382	12.6618
P2ry2	ENSMUSG00000032860.5	5.9056	5.70074	5.71051	5.73819	5.88817	7.17088	7.42508	6.92629	6.77478	6.88257
Pabpc5	ENSMUSG00000034732.4	5.31642	5.73177	5.71051	5.38881	5.28086	4.501	5.24231	4.92445	5.02288	4.80179
Padi1	ENSMUSG00000025329.3	7.61377	8.45366	7.51382	6.98619	7.65862	12.0354	12.8352	11.3197	12.5845	11.2542
Padi3	ENSMUSG00000025328.9	4.91276	4.79151	4.78621	5.09799	4.501	5.1554	6.09465	5.16701	5.67976	5.09938
Pbld1	ENSMUSG00000112129.1	6.11844	5.95124	6.43311	5.80101	5.88817	5.1554	5.43276	5.38844	5.17236	5.09938
Pbp2	ENSMUSG00000047104.5	4.91276	4.91115	4.78621	4.501	5.14029	5.7484	6.37709	6.04455	6.00602	6.77828
Pdcd1	ENSMUSG00000026285.7	5.00445	4.79151	4.99342	4.501	4.95488	6.33329	4.97291	5.91576	5.10254	5.2313
Pga5	ENSMUSG00000024738.6	5.00445	5.1463	5.6484	5.22962	5.05576	4.501	4.501	4.80096	4.8034	4.80179
Pglyrp1	ENSMUSG00000030413.7	6.37032	6.95495	6.80381	6.28623	6.2906	8.86117	7.25891	9.04071	7.24547	7.41535
Phlda1	ENSMUSG00000020205.8	5.36449	5.40629	5.67995	5.59914	5.28086	6.31474	6.85049	6.95022	5.77932	6.43956
Pi15	ENSMUSG00000067780.3	12.5202	13.0781	12.0754	12.8142	12.6767	9.03841	9.74188	9.27183	10.6024	9.96297
Pkd2l1	ENSMUSG00000037578.4	4.501	4.501	4.501	4.501	4.501	5.21666	5.31133	5.09773	4.8034	5.02013
Pkp1	ENSMUSG00000026413.12	4.501	4.501	4.78621	4.501	4.95488	5.21666	5.67672	5.3391	5.34577	5.43739
Plch1	ENSMUSG00000036834.16	7.75229	8.42676	7.76712	6.96288	7.95918	9.52085	10.2563	9.97796	9.51283	9.85933
Plcxd3	ENSMUSG00000049148.8	6.42175	5.70074	6.58306	6.47027	6.17128	5.68455	5.48723	5.3391	5.34577	5.2313
Plcz1	ENSMUSG00000030230.15	5.08137	5.70074	5.39025	5.22962	4.95488	4.501	4.83544	4.501	4.501	4.501
Plekhs1	ENSMUSG00000035818.14	6.16081	6.55759	6.04264	6.47027	6.33522	9.08708	9.09456	9.88804	8.43608	9.50226
Plet1	ENSMUSG00000032068.14	9.26776	10.004	9.28594	7.74125	9.4203	12.3373	11.0292	12.8568	10.6435	11.22
Plet1os	ENSMUSG00000101304.1	5.40975	5.79111	5.29882	5.22962	5.45057	6.94954	7.00068	7.43443	6.37584	6.32911
Plin4	ENSMUSG00000002831.13	9.18721	9.3681	8.64719	9.51539	9.05027	7.32709	7.3052	7.06389	7.68331	7.60573
Pmepa1	ENSMUSG00000038400.15	8.99284	8.48006	9.14351	8.8973	9.05027	10.9586	11.3468	11.1708	11.2019	11.3974
Pnck	ENSMUSG00000002012.13	8.3362	8.35518	8.17717	8.55174	8.01106	6.19708	6.81832	6.43485	6.95451	6.81835
Pnoc	ENSMUSG00000045731.6	4.79265	5.44899	4.78621	4.92463	4.501	6.29591	6.46554	6.83901	7.38394	7.48982
Ppfia2	ENSMUSG00000053825.15	7.86107	8.02127	7.28204	7.92929	7.81322	5.8372	6.48672	6.26555	6.59857	6.34821
Prima1	ENSMUSG00000041669.15	5.67305	5.44899	5.39025	5.67117	5.54679	4.79566	5.24231	4.92445	4.92789	5.02013
Prkg2	ENSMUSG00000029334.14	8.1208	7.98472	8.84171	8.24394	8.21811	6.58286	6.12328	6.56827	5.92647	6.40382
Prl2a1	ENSMUSG00000022886.5	5.08137	4.91115	4.99342	5.01892	4.501	8.22177	7.84585	6.70349	6.12729	7.28165
Prl2c1	ENSMUSG00000062551.13	4.501	4.501	4.501	4.80109	4.501	5.21666	5.67672	5.09773	4.8034	5.48145
Prl2c2	ENSMUSG00000079092.4	5.00445	4.501	4.9037	4.501	4.501	5.50323	5.90586	5.0187	5.17236	5.52334
Prl7b1	ENSMUSG00000021347.3	4.501	4.501	4.9037	4.80109	4.95488	7.38662	6.97195	6.06863	5.48652	6.47432
Prl7d1	ENSMUSG00000021348.3	4.501	4.79151	4.99342	5.01892	4.95488	5.4621	6.25683	5.22931	4.8034	5.52334
Prl8a6	ENSMUSG00000021345.16	4.91276	4.79151	4.9037	5.01892	5.21433	6.43912	5.58686	5.96908	6.50059	5.80389
Prokr1	ENSMUSG00000049409.9	5.8244	5.70074	5.71051	5.56093	5.82167	4.79566	5.43276	5.09773	4.92789	5.16883
Prom2	ENSMUSG00000027376.15	6.3877	6.80256	6.92925	5.83104	6.22044	5.0873	5.83497	5.09773	5.29258	5.48145
Prss22	ENSMUSG00000045027.7	4.501	4.501	4.78621	4.501	4.501	7.88556	6.69916	7.67157	7.40141	7.14399
Prss27	ENSMUSG00000050762.5	4.91276	5.07912	4.501	5.01892	5.14029	5.50323	5.24231	5.38844	5.6442	5.56333
Prss28	ENSMUSG00000024171.5	7.84939	6.6993	8.15925	8.35697	7.04203	5.77886	5.71867	6.36245	6.00602	5.99864
Prss29	ENSMUSG00000034039.8	9.73554	8.64574	9.66016	10.3371	8.80573	7.23735	6.8819	7.89862	8.38506	7.84398
Prss32	ENSMUSG00000048992.9	4.501	4.501	4.501	4.501	4.501	7.74453	5.871	7.15867	6.35696	6.24956
Prss46	ENSMUSG00000049719.14	4.501	4.501	4.501	4.80109	4.501	5.71699	5.31133	5.3391	5.23514	5.60162
Ptgdr2	ENSMUSG00000034117.3	5.1488	5.3612	5.29882	5.22962	5.21433	7.23735	7.72472	7.27565	8.24414	7.22433
Ptgr1	ENSMUSG00000028378.6	8.7894	8.45366	8.74625	9.02011	8.82027	7.11122	7.06995	6.93831	7.31182	7.08049
Ptgs2	ENSMUSG00000032487.8	6.35269	6.25438	6.20669	6.41786	6.44021	10.1934	9.6171	10.1198	8.89043	10.0848
Ptn	ENSMUSG00000029838.11	11.8561	12.0025	11.6925	12.1992	11.7167	8.25366	8.59771	8.57323	9.02398	9.18438
Ptprh	ENSMUSG00000035429.13	4.501	4.501	4.501	4.92463	4.501	6.91475	6.03517	7.20862	6.03133	6.38556
Ptprn	ENSMUSG00000026204.15	5.1488	5.07912	5.34591	5.09799	5.21433	5.97041	6.28185	5.59869	5.84066	5.77291
Ptprz1	ENSMUSG00000068748.7	8.9796	7.57682	8.94431	9.15084	8.81302	10.9475	11.2378	11.3091	10.0731	11.4111
Pygm	ENSMUSG00000032648.14	7.96208	8.09657	7.62331	7.94099	7.64219	6.19708	6.03517	6.24521	6.58275	6.38556
Pzp	ENSMUSG00000030359.14	5.56952	6.04628	5.8242	5.09799	4.95488	5.00962	4.97291	4.80096	5.10254	4.80179
Rab3c	ENSMUSG00000021700.10	5.67305	5.76187	5.39025	5.80101	5.54679	4.91699	4.83544	4.501	4.92789	5.16883
Raver2	ENSMUSG00000035275.14	9.78348	9.27236	9.45809	9.93488	9.69878	7.19976	7.86888	7.52324	7.71835	8.06401
Rbfox3	ENSMUSG00000025576.17	6.16081	6.63038	5.67995	5.96966	6.31311	4.79566	5.16548	5.22931	5.52861	5.02013
Rbp2	ENSMUSG00000032454.9	6.31666	7.29626	6.88498	5.88865	7.07974	5.00962	5.75893	5.47882	5.39547	6.11942
Rcan1	ENSMUSG00000022951.16	7.97824	8.02642	8.03199	8.3173	8.06111	10.6855	9.72112	10.8031	10.136	10.2213
Rdh10	ENSMUSG00000025921.7	8.93642	9.07177	8.83891	9.03373	8.94485	10.752	11.6898	11.0138	10.6079	11.2814
Rdh12	ENSMUSG00000021123.12	8.60847	10.0919	9.24847	7.41014	9.13403	6.90295	6.92768	6.81299	6.50059	6.91967
Rgn	ENSMUSG00000023070.6	4.79265	4.91115	4.99342	4.80109	4.8226	5.21666	5.53845	5.22931	5.39547	5.56333
Rgs1	ENSMUSG00000026358.13	8.16843	8.44603	7.13114	8.92389	8.38913	9.48882	10.374	10.025	11.084	10.5994
Rgs2	ENSMUSG00000026360.9	11.9383	12.4326	11.7854	11.991	11.7133	8.86705	8.58394	8.70513	9.29137	9.05616
Rgs4	ENSMUSG00000038530.11	8.10619	7.16025	8.02705	8.56308	8.24537	9.9647	9.98411	10.056	9.97344	10.564
Rgs6	ENSMUSG00000021219.16	4.79265	4.501	4.78621	4.92463	4.501	5.21666	6.09465	5.0187	5.17236	5.56333
Rmst	ENSMUSG00000112117.1	5.26499	5.95124	5.43224	5.56093	5.63364	6.35157	7.46623	6.3246	6.53409	6.80513
Rnf112	ENSMUSG00000010086.17	5.87921	5.79111	5.54686	5.86023	5.39799	4.501	4.97291	4.501	5.02288	5.09938
Rnf128	ENSMUSG00000031438.11	8.25478	9.65885	8.36466	7.83839	9.0441	11.1745	11.1008	11.4681	10.9986	11.1433
Rnf183	ENSMUSG00000063851.12	5.4526	5.26206	5.43224	5.22962	5.50002	6.98345	6.12328	6.77299	6.37584	6.36703
Rnf186	ENSMUSG00000070661.6	4.91276	5.60118	4.78621	4.80109	4.501	5.99522	6.12328	6.09222	6.05608	5.39084
Rp1l1	ENSMUSG00000046049.7	4.501	4.501	4.501	4.501	4.501	5.00962	5.43276	4.92445	4.8034	5.09938
Rpl31-ps13	ENSMUSG00000051723.7	4.501	4.79151	4.501	4.501	4.8226	5.00962	5.63286	5.59869	5.39547	5.28845
Rprm	ENSMUSG00000075334.2	8.58065	8.56001	8.29259	9.0659	8.61461	6.52097	7.46623	6.55233	7.19605	6.6943
S100a8	ENSMUSG00000056054.9	5.00445	4.91115	5.54686	5.22962	4.95488	8.78241	4.97291	7.83111	4.8034	5.16883
S100a9	ENSMUSG00000056071.12	5.00445	5.1463	5.61577	5.22962	5.28086	9.26679	4.97291	8.50439	4.92789	5.02013
S100g	ENSMUSG00000040808.4	9.13089	8.67213	9.31039	7.48453	7.7985	10.8034	11.4737	10.7105	11.68	12.0198
Scd3	ENSMUSG00000025202.7	4.91276	5.0025	4.9037	5.01892	4.8226	5.27272	5.43276	5.70476	5.29258	5.43739
Scel	ENSMUSG00000022123.9	5.4526	6.77749	5.43224	5.28664	5.14029	6.92645	8.39703	7.83738	7.33931	8.82062
Scin	ENSMUSG00000002565.16	6.9628	8.26252	7.07366	6.96288	7.56575	9.24665	9.99452	9.58613	8.85032	10.3138
Scn9a	ENSMUSG00000075316.11	4.501	4.501	4.501	4.501	4.501	5.32464	5.63286	4.92445	5.02288	5.28845
Sct	ENSMUSG00000038580.13	5.08137	4.91115	4.9037	4.92463	4.8226	5.61622	5.71867	5.22931	5.10254	5.2313
Sec1	ENSMUSG00000040364.8	4.79265	4.91115	5.13469	4.80109	4.95488	5.5801	5.31133	5.56049	5.17236	5.39084
Sectm1b	ENSMUSG00000039364.13	6.02876	5.44899	5.8242	5.56093	5.54679	8.53862	5.871	8.32958	5.77932	5.60162
Selenbp2	ENSMUSG00000068877.12	5.08137	5.20674	4.9037	4.80109	4.8226	5.5801	5.79765	5.22931	5.60725	5.48145
Serinc2	ENSMUSG00000023232.17	7.52064	7.67893	8.04181	6.20413	7.3285	9.69276	9.98585	9.73835	9.57465	9.64806
Serpina1b	ENSMUSG00000071178.11	5.1488	5.52837	5.95088	5.01892	5.3417	4.91699	4.83544	4.501	4.92789	5.09938
Serpina6	ENSMUSG00000060807.7	5.53225	6.64445	6.70454	5.33945	5.14029	4.91699	4.83544	4.92445	4.501	4.501
Serpina9	ENSMUSG00000058260.2	4.501	4.501	4.99342	4.92463	4.501	7.36987	6.09465	7.27565	6.39444	5.99864
Serpine1	ENSMUSG00000037411.10	8.24149	8.57057	7.81389	9.11542	9.17132	11.7999	11.3636	11.8307	11.6606	11.6696
Sfn	ENSMUSG00000047281.3	6.92907	6.44822	6.73006	6.32529	6.14591	8.55696	7.84585	8.59913	8.42349	8.08001
Sftpd	ENSMUSG00000021795.10	8.6492	9.41564	8.88852	7.68656	8.91808	11.2506	11.1582	11.2055	10.6887	11.0238
Sh2d6	ENSMUSG00000052631.15	5.1488	5.07912	4.99342	5.01892	5.05576	5.651	5.24231	5.67069	5.74722	5.80389
Shisal1	ENSMUSG00000062760.10	6.66558	7.72415	6.44893	7.05382	6.93603	4.79566	4.501	5.0187	5.48652	4.92562
Slc10a2	ENSMUSG00000023073.2	5.00445	5.07912	5.47218	5.16729	4.95488	4.79566	4.501	4.501	4.501	4.80179
Slc13a1	ENSMUSG00000029700.11	6.42175	4.91115	6.92925	5.33945	5.14029	5.21666	4.83544	5.09773	5.02288	4.92562
Slc13a2	ENSMUSG00000001095.5	6.90611	6.39829	7.65585	5.70525	6.01004	5.50323	4.97291	5.59869	4.92789	5.02013
Slc16a14	ENSMUSG00000026220.6	5.20947	4.79151	5.34591	4.92463	5.14029	9.16789	11.1812	9.57872	9.56516	10.0835
Slc17a1	ENSMUSG00000021335.13	6.09667	5.79111	6.16778	5.33945	4.95488	4.501	4.501	4.80096	4.501	4.501
Slc17a4	ENSMUSG00000021336.17	8.67245	8.46504	9.42676	7.14935	7.27578	5.68455	5.43276	5.38844	5.02288	5.39084
Slc22a1	ENSMUSG00000023829.9	5.08137	5.1463	4.78621	4.92463	4.95488	5.41886	5.79765	5.28631	5.71406	5.74095
Slc22a12	ENSMUSG00000061742.11	5.26499	5.07912	5.19408	5.09799	5.21433	4.501	4.501	4.501	4.8034	4.501
Slc23a4	ENSMUSG00000029847.13	5.85216	5.87417	5.51032	5.38881	5.05576	7.91444	7.17395	8.11499	7.04737	7.06962
Slc25a48	ENSMUSG00000021509.5	5.1488	5.76187	5.71051	5.09799	5.21433	7.55131	8.04078	8.09425	6.78846	8.19705
Slc26a4	ENSMUSG00000020651.8	7.11991	6.86324	7.42568	5.83104	7.3285	10.9702	11.1183	10.9847	9.53049	10.2379
Slc26a7	ENSMUSG00000040569.13	5.20947	5.90048	5.51032	5.56093	5.63364	7.37827	7.33894	6.83901	7.02474	7.16452
Slc26a9	ENSMUSG00000042268.10	4.501	4.501	4.9037	4.80109	4.8226	5.0873	5.79765	5.3391	5.39547	5.02013
Slc27a6	ENSMUSG00000024600.8	6.66558	6.54253	6.49522	6.60033	6.49924	5.8652	5.58686	5.3391	5.39547	5.63839
Slc2a5	ENSMUSG00000028976.10	5.93135	5.26206	6.22568	5.47922	5.21433	5.00962	4.97291	4.92445	5.02288	5.09938
Slc37a1	ENSMUSG00000024036.15	6.4549	6.49625	6.80381	6.06924	6.55564	8.82837	8.55601	8.76516	8.11417	8.33657
Slc39a4	ENSMUSG00000063354.7	7.26972	7.03038	7.16817	7.04278	6.82097	10.592	9.70852	10.6474	9.32549	10.0516
Slc44a4	ENSMUSG00000007034.15	6.98483	7.51179	7.46309	6.41786	7.25411	9.49452	9.5386	9.49667	9.21818	9.3662
Slc46a2	ENSMUSG00000028386.1	7.52803	6.8393	8.07089	6.28623	6.79059	5.32464	4.83544	5.28631	4.92789	5.16883
Slc47a1	ENSMUSG00000010122.14	5.73635	5.4896	5.9977	5.28664	5.3417	4.91699	5.07771	4.501	4.92789	4.80179
Slc4a1	ENSMUSG00000006574.15	5.67305	6.76477	6.70454	6.48727	6.06633	5.0873	5.31133	5.09773	5.10254	4.92562
Slco4a1	ENSMUSG00000038963.15	7.17802	7.95803	7.56963	6.58477	7.05471	8.74455	10.5168	8.86605	9.23981	9.82672
Slitrk6	ENSMUSG00000045871.5	5.00445	5.4896	4.99342	5.43526	4.8226	4.501	4.501	4.501	4.8034	4.501
Slpi	ENSMUSG00000017002.14	6.48721	6.19571	6.29879	6.18269	6.64448	9.1046	6.54822	8.83528	6.61419	7.2437
Smad9	ENSMUSG00000027796.2	6.92907	6.13399	6.24438	6.83984	6.60968	5.32464	5.71867	5.09773	5.44225	5.67379
Smarca5-ps	ENSMUSG00000052912.7	5.1488	4.501	4.99342	5.01892	5.21433	5.50323	5.53845	5.56049	5.52861	5.70794
Smim10l2a	ENSMUSG00000054850.4	5.67305	5.60118	5.61577	5.28664	5.54679	4.79566	5.07771	5.09773	5.23514	4.80179
Smpd3	ENSMUSG00000031906.9	7.3805	7.23445	6.46455	6.6459	6.64448	8.93583	8.27076	8.83216	8.57148	8.47577
Snca	ENSMUSG00000025889.13	6.27954	6.55759	7.30704	6.78727	6.85067	5.41886	5.24231	5.91576	5.81044	5.77291
Sncaip	ENSMUSG00000024534.15	7.49824	7.13136	7.4923	7.52421	7.69889	8.74774	9.69369	9.34784	9.59902	9.8867
Snhg7os	ENSMUSG00000086775.7	5.1488	5.40629	5.24845	4.80109	5.05576	6.25734	6.30636	6.22452	5.95363	6.16441
Sowahb	ENSMUSG00000045314.5	5.26499	5.4896	5.54686	5.43526	5.50002	6.64193	6.9426	6.88958	6.19441	6.76465
Sox4	ENSMUSG00000076431.4	7.86687	7.65909	7.96122	8.02023	7.76102	10.4019	10.0752	9.9366	10.2563	10.3687
Sox7	ENSMUSG00000063060.6	6.88274	6.95495	6.7918	6.16087	6.59191	8.56785	9.50498	8.94886	8.17563	8.73601
Sox8	ENSMUSG00000024176.10	6.00519	5.4896	5.6484	5.63584	5.71317	4.501	5.31133	5.0187	5.17236	5.02013
Sox9	ENSMUSG00000000567.5	6.70659	7.11175	6.41709	6.11596	6.71143	8.57506	9.4302	9.11172	7.84406	8.63894
Speer4cos	ENSMUSG00000089871.1	5.1488	5.0025	4.78621	4.92463	4.95488	5.1554	5.75893	5.52061	5.6442	5.94647
Spink12	ENSMUSG00000061144.5	4.501	4.501	4.501	4.501	4.501	6.08931	6.89733	6.43485	6.03133	7.28165
Spns2	ENSMUSG00000040447.15	10.0148	10.3551	9.97742	9.8436	10.4166	12.1093	12.8806	12.2139	12.563	12.9806
Spns3	ENSMUSG00000020798.14	5.8244	5.97577	5.79694	5.63584	6.01004	6.90295	7.69919	7.04191	7.09152	7.56815
Spock2	ENSMUSG00000058297.16	10.7286	11.5673	10.4556	10.5992	10.6199	7.86202	8.29917	7.82481	9.31421	9.18683
Sprr1a	ENSMUSG00000050359.7	5.40975	5.1463	4.9037	5.38881	5.3417	6.69842	5.58686	7.09622	6.53409	7.19475
Sprr2a3	ENSMUSG00000074445.4	4.501	4.501	4.501	4.501	4.8226	6.23759	5.07771	6.09222	6.03133	5.74095
Sprr2b	ENSMUSG00000050092.3	4.501	4.501	4.501	4.501	4.501	6.04323	5.16548	5.56049	5.39547	5.39084
Sprr2d	ENSMUSG00000042212.3	4.501	4.501	4.501	4.501	4.501	6.15515	4.83544	5.88809	4.92789	5.2313
Sprr2f	ENSMUSG00000050635.1	5.40975	5.07912	5.47218	5.33945	5.98081	12.41	10.2764	12.1832	11.3079	11.3518
Sprr2g	ENSMUSG00000046203.11	4.501	5.0025	4.501	4.501	4.8226	6.15515	5.58686	6.04455	5.74722	6.20774
Spta1	ENSMUSG00000026532.7	6.18144	6.31034	6.80381	6.38165	6.17128	5.21666	5.07771	4.80096	5.17236	5.02013
Stum	ENSMUSG00000053963.7	8.17777	8.20932	7.70017	8.19609	8.31392	5.61622	6.52804	5.91576	6.56673	6.67976
Sult1e1	ENSMUSG00000029272.8	4.501	4.79151	4.501	4.501	4.501	5.71699	5.83497	5.38844	5.39547	5.86323
Susd5	ENSMUSG00000086596.2	7.60683	6.34627	7.159	7.38443	6.94974	5.4621	6.06529	5.63538	5.77932	5.56333
Sybu	ENSMUSG00000022340.15	7.52803	6.96599	7.02383	6.97459	6.82097	5.32464	5.75893	5.38844	5.67976	5.74095
Syndig1	ENSMUSG00000074736.10	7.20618	7.57682	7.00337	7.56279	7.04203	5.68455	5.63286	5.52061	6.23713	6.04849
Syt13	ENSMUSG00000027220.2	6.51871	6.65838	6.22568	6.28623	6.24428	5.50323	5.31133	5.38844	5.48652	5.2313
Syt16	ENSMUSG00000044912.10	4.501	5.26206	4.78621	4.501	5.28086	6.69842	7.3934	7.07475	6.90557	7.05865
Syt6	ENSMUSG00000027849.18	6.37032	6.76477	6.04264	5.99539	6.11998	5.1554	5.16548	5.3391	5.39547	5.2313
Syt8	ENSMUSG00000031098.18	5.1488	5.0025	4.78621	5.01892	5.21433	5.8372	5.71867	5.83051	6.03133	5.83398
Sytl3	ENSMUSG00000041831.16	5.56952	5.56551	5.79694	5.83104	5.75064	7.33575	6.66303	7.15867	6.55051	6.86997
Tac2	ENSMUSG00000025400.11	7.40486	6.57248	7.81389	7.39305	7.0163	5.41886	5.37441	5.22931	5.39547	5.77291
Tacstd2	ENSMUSG00000051397.5	6.33481	7.10184	6.14783	5.28664	6.26766	8.97992	9.50741	9.23226	9.40636	9.33118
Tarm1	ENSMUSG00000053338.9	5.00445	5.1463	5.34591	5.09799	5.21433	7.4437	5.48723	6.30523	5.17236	5.48145
Tcf23	ENSMUSG00000006642.3	11.7098	11.534	11.6557	12.0093	11.7055	8.6106	8.81747	8.57696	9.3478	9.65338
Tdo2	ENSMUSG00000028011.16	8.62558	7.81048	8.55109	8.77604	9.06863	6.89105	6.44401	6.39917	6.17246	6.11942
Tenm1	ENSMUSG00000016150.15	5.08137	5.26206	4.501	5.33945	5.3417	5.21666	6.17851	5.38844	5.92647	6.32911
Tenm2	ENSMUSG00000049336.16	7.68803	8.3096	7.59001	7.8876	8.10351	5.1554	5.67672	5.28631	5.74722	5.77291
Tgfb2	ENSMUSG00000039239.14	13.7885	14.2179	14.5286	12.1411	13.5725	10.5146	10.7991	10.6225	10.4135	10.3481
Tgm5	ENSMUSG00000053675.8	4.79265	4.501	4.78621	4.80109	4.501	5.37317	5.75893	5.70476	5.48652	5.28845
Tgm6	ENSMUSG00000027403.12	4.501	4.501	4.501	4.501	4.8226	4.79566	5.37441	5.09773	5.48652	5.2313
Thbs1	ENSMUSG00000040152.8	11.3619	10.5802	11.666	11.8222	11.8441	15.8928	15.8466	16.1755	15.6272	16.4003
Thbs4	ENSMUSG00000021702.7	11.1418	8.4838	11.7037	11.0944	10.4273	8.81626	8.28788	9.51423	7.98266	8.435
Them7	ENSMUSG00000055312.2	6.29824	6.76477	6.9073	5.83104	6.37829	5.1554	5.58686	5.0187	5.34577	5.67379
Tinag	ENSMUSG00000032357.12	5.36449	5.4896	5.58196	4.92463	5.59124	6.59788	7.22314	7.06389	6.41276	7.28165
Tjp3	ENSMUSG00000034917.8	7.13956	7.95803	7.23935	6.32529	6.92218	9.78716	9.65042	9.67903	9.36102	9.16462
Tktl1	ENSMUSG00000031397.11	7.11991	6.19571	7.50668	6.04516	6.57391	5.5801	5.48723	5.0187	5.34577	5.43739
Tmeff1	ENSMUSG00000028347.14	6.05185	6.52729	6.52517	6.43557	6.37829	8.21253	8.39703	8.19503	7.89382	8.12182
Tmem178	ENSMUSG00000024245.4	4.501	4.91115	5.06869	4.501	4.8226	6.56767	7.12294	6.36245	6.25794	7.17467
Tmem200a	ENSMUSG00000049420.9	6.43844	6.34627	6.38442	6.67542	6.93603	7.88556	8.95202	8.48863	8.94124	9.42757
Tmem200c	ENSMUSG00000095407.2	8.96356	8.82982	8.83329	9.46002	8.89081	6.40483	7.08339	6.24521	7.33931	6.79177
Tmem212	ENSMUSG00000043164.3	4.501	4.79151	4.501	4.501	5.05576	5.71699	5.90586	5.76958	5.48652	5.09938
Tmem45b	ENSMUSG00000041737.8	7.59984	7.79846	8.01712	6.09283	7.06728	9.40448	9.46558	9.47888	9.27284	9.57139
Tmem52b	ENSMUSG00000030160.7	6.09667	6.89837	6.58306	5.86023	6.49924	5.1554	5.63286	5.09773	5.34577	5.39084
Tmem54	ENSMUSG00000028786.15	5.20947	5.1463	5.58196	5.01892	5.14029	6.90295	6.56807	7.13817	6.81538	6.80513
Tmem61	ENSMUSG00000085933.2	5.60532	5.70074	5.67995	5.77009	5.3417	4.79566	4.83544	4.501	5.10254	4.92562
Tmprss11b	ENSMUSG00000035861.6	4.91276	4.79151	4.501	4.92463	4.501	6.35157	6.03517	6.59956	6.7329	5.94647
Tmprss11d	ENSMUSG00000061259.11	4.91276	4.501	4.9037	4.80109	4.8226	6.76579	6.15122	7.23775	6.68964	6.55726
Tmprss11f	ENSMUSG00000048764.16	4.501	4.501	4.501	4.501	4.501	5.0873	5.07771	4.92445	5.29258	4.80179
Tmprss11g	ENSMUSG00000079451.9	5.95652	5.92615	5.58196	6.13863	6.03854	7.99232	6.78535	8.38174	7.36626	6.9676
Tnc	ENSMUSG00000028364.15	11.9444	11.34	12.237	12.0329	12.0126	14.0965	14.2032	14.49	14.4839	14.5332
Tnf	ENSMUSG00000024401.14	5.40975	5.3133	5.67995	5.52102	5.50002	7.94275	5.79765	7.2184	5.52861	5.52334
Tnfaip3	ENSMUSG00000019850.11	7.3805	6.96599	7.02383	7.53201	7.25411	9.84781	7.76626	9.79851	7.69039	7.55283
Tnfrsf11b	ENSMUSG00000063727.3	8.47124	8.16342	8.45175	8.89432	9.05642	11.2455	11.7903	11.7764	11.5077	11.6084
Tnfrsf8	ENSMUSG00000028602.12	5.49335	6.09097	5.51032	5.67117	5.39799	6.68453	7.17395	6.63011	6.43083	7.09128
Tnfsf10	ENSMUSG00000039304.11	8.74938	8.35925	8.7099	8.43727	8.66785	11.3587	10.5712	11.6621	9.69084	10.1186
Tnni2	ENSMUSG00000031097.15	8.99547	9.63562	9.04978	9.25216	8.74988	5.8652	5.79765	6.55233	7.73212	6.76465
Tnnt2	ENSMUSG00000026414.13	7.32195	8.9397	7.92447	7.28589	7.61717	5.97041	6.30636	6.28555	6.82865	6.88257
Togaram2	ENSMUSG00000045761.16	4.79265	4.91115	4.9037	4.92463	4.501	5.5801	5.24231	5.38844	5.52861	5.09938
Trank1	ENSMUSG00000062296.8	5.08137	5.40629	4.78621	4.80109	5.50002	5.8372	7.24709	6.28555	6.37584	7.34565
Trav13-2	ENSMUSG00000076846.3	4.501	4.501	4.501	4.501	4.501	5.0873	5.24231	5.3391	5.29258	5.48145
Trdc	ENSMUSG00000104876.1	5.85216	5.66869	5.71051	5.56093	5.85544	7.10102	6.73432	7.14846	6.91797	7.19475
Trim15	ENSMUSG00000050747.14	5.79588	6.02326	5.61577	5.73819	5.78677	9.31918	7.93581	9.65108	7.30253	7.75345
Trim40	ENSMUSG00000073399.9	4.501	4.501	4.501	4.501	4.501	6.81732	5.58686	6.63011	5.44225	5.52334
Trim6	ENSMUSG00000072244.11	5.8244	5.95124	6.04264	5.96966	6.14591	7.74453	8.19411	7.95732	7.45251	7.56051
Trp63	ENSMUSG00000022510.14	5.49335	5.60118	5.54686	5.43526	5.28086	5.00962	5.07771	4.80096	4.92789	4.501
Trpv5	ENSMUSG00000036899.10	5.08137	5.07912	5.19408	4.80109	5.05576	6.38733	6.15122	6.28555	5.95363	5.67379
Trpv6	ENSMUSG00000029868.13	7.53538	7.27011	7.9664	6.63089	7.0163	10.6913	11.2068	10.8165	10.5026	10.5249
Tspan1	ENSMUSG00000028699.9	6.20171	6.36385	6.12754	5.86023	5.88817	9.69607	9.94168	9.66337	9.65374	9.54871
Tspo2	ENSMUSG00000023995.12	4.91276	5.3612	5.19408	5.01892	4.501	5.54249	5.75893	5.63538	5.95363	5.86323
Ttc9	ENSMUSG00000042734.6	6.88274	6.94382	6.63845	6.48727	6.72765	9.2376	9.1391	9.45684	9.08902	9.39191
Ubd	ENSMUSG00000035186.6	4.501	4.79151	4.501	4.501	5.05576	10.0867	4.83544	10.1797	4.501	5.09938
Ubxn10	ENSMUSG00000043621.13	5.60532	4.91115	5.06869	5.38881	5.3417	6.1763	6.54822	6.26555	6.37584	6.28998
Unc13c	ENSMUSG00000062151.13	5.4526	5.4896	5.39025	5.70525	5.3417	4.501	4.501	4.501	4.8034	4.501
Unc5cl	ENSMUSG00000043592.15	5.8244	6.09097	5.29882	5.43526	5.75064	8.84635	9.27072	8.78785	9.51086	8.54635
Vat1l	ENSMUSG00000046844.6	5.60532	6.27332	5.43224	5.52102	5.82167	4.79566	5.07771	4.80096	5.10254	5.16883
Vcam1	ENSMUSG00000027962.14	7.29608	7.27011	7.07366	7.4186	7.46629	10.4767	7.55462	10.7072	7.42719	7.41535
Vipr1	ENSMUSG00000032528.5	6.77222	6.61614	6.80381	6.47027	6.47987	5.68455	5.75893	5.47882	5.39547	5.48145
Vit	ENSMUSG00000024076.10	8.57713	8.81214	8.26355	8.8364	8.69572	6.21751	6.85049	6.48653	7.06963	7.43225
Vwce	ENSMUSG00000043789.7	7.30476	6.90988	6.9073	7.3405	7.20973	5.4621	5.58686	5.16701	5.48652	5.43739
Wdr49	ENSMUSG00000104301.3	4.501	4.501	4.501	4.501	4.501	5.0873	5.07771	5.16701	4.92789	4.80179
Wfdc1	ENSMUSG00000023336.6	8.69532	8.20932	8.5234	8.71304	8.23996	6.55229	6.8345	6.3246	7.06963	6.94385
Wfdc12	ENSMUSG00000042845.7	4.501	4.501	4.501	4.501	4.501	5.89247	6.09465	5.80049	5.67976	5.91942
Wfdc18	ENSMUSG00000000983.13	5.60532	5.07912	4.9037	5.16729	4.8226	8.22177	7.13587	7.77991	6.97833	6.6502
Wfdc2	ENSMUSG00000017723.11	9.06477	10.2311	9.31241	7.47646	8.95476	11.2478	11.6887	11.0597	11.2375	10.9471
Wfdc6a	ENSMUSG00000074595.9	5.08137	5.07912	5.43224	5.70525	5.59124	4.501	4.97291	4.80096	5.02288	4.80179
Wfdc8	ENSMUSG00000070533.11	5.00445	5.0025	4.9037	5.09799	5.28086	5.7484	6.23129	5.47882	5.34577	6.3097
Wfikkn2	ENSMUSG00000044177.4	8.95547	9.1813	8.79333	9.28896	7.95256	6.36958	6.48672	6.43485	7.02474	6.50814
Wnt4	ENSMUSG00000036856.4	6.27954	6.21559	5.85076	6.02055	6.19611	7.35291	7.5641	7.40919	7.32104	7.60573
Wnt7a	ENSMUSG00000030093.7	4.501	4.501	4.78621	4.501	4.8226	7.36987	8.31596	7.59193	7.89382	8.4267
Wnt7b	ENSMUSG00000022382.15	5.4526	5.56551	5.39025	5.22962	5.54679	7.84411	8.33254	7.89862	7.98266	8.40575
Wwc1	ENSMUSG00000018849.6	8.30674	9.34578	8.65358	7.09711	8.28269	9.68281	11.3277	10.0141	9.92978	10.7141
Zbtb16	ENSMUSG00000066687.5	10.4306	10.8844	10.5963	10.646	10.5023	7.7827	8.7737	7.68557	8.52906	8.17738
Zfp36l1-ps	ENSMUSG00000080942.1	5.26499	5.73177	5.58196	5.47922	5.54679	5.00962	4.83544	4.92445	4.8034	5.16883
Zfp36l3	ENSMUSG00000059334.6	4.79265	4.501	4.9037	4.501	4.501	5.1554	5.37441	4.92445	5.23514	5.43739
Zfp804a	ENSMUSG00000070866.4	4.91276	5.0025	5.29882	4.80109	4.8226	5.27272	5.9724	5.63538	5.6442	5.60162
Zp4-ps	ENSMUSG00000113593.1	4.501	4.501	4.501	4.501	4.501	5.00962	5.53845	4.92445	5.23514	5.16883
