# Supplementary material for: The pregnant myometrium is epigenetically activated at contractility-driving gene loci prior to the onset of labor in mice
Source: PLoS Biol. 2020 Jul 15;18(7):e3000710. doi: 10.1371/journal.pbio.3000710 (PMC7384763; doi:10.1371/journal.pbio.3000710)
Supplement: S3 Data — (XLSX) [file pbio.3000710.s011.xlsx]

## Sheet: Primary transcript RT-qPCR
Fos/Hist1
	RELATIVE EXPRESSION VALUE						TECHNICAL DEVIATION
	REP 1	REP 2	REP 3	REP 4	REP 5	REP 6	REP 1	REP 2	REP 3	REP 4	REP 5	REP 6
D15	0.0313502	0.0314661	0.0307736	0.0415812	0.0435155	0.0170181	0.0070506	0.00644823	0.00730927	0.0133912	0.0034756	0.00165594
TNIL	0.0543824	0.500542	0.0374486	0.121016	0.216151		0.00720657	0.0599883	0.00360656	0.0109189	0.0379783
LAB	0.281102	0.25241	0.714084	0.256282	0.64417		0.00924227	0.0695447	0.141837	0.0302979	0.0162402
1PP	0.566811	0.141846	0.301745	0.122919	0.196839		0.103439	0.00953306	0.0953663	0.0406242	0.0241954
Fosl2/Hist1
	RELATIVE EXPRESSION VALUE						TECHNICAL DEVIATION
	REP 1	REP 2	REP 3	REP 4	REP 5	REP 6	REP 1	REP 2	REP 3	REP 4	REP 5	REP 6
D15	0.0413847	0.0462826	0.0285108	0.0347626	0.0436321	0.0231022	0.00763692	0.00605429	0.0130447	0.0120165	0.00882623	0.00645164
TNIL	0.0406203	0.0652169	0.0390075	0.0446007	0.0817571		0.00604268	0.00745002	0.00395319	0.00845426	0.0126138
LAB	0.0981264	0.0698978	0.10003	0.0996778	0.165808		0.0153839	0.0177094	0.011335	0.00969258	0.0294017
1PP	0.13926	0.0719698	0.101721	0.0985218	0.125797		0.0193579	0.0327865	0.0354121	0.0185864	0.0191062
Gja1/Hist1
	RELATIVE EXPRESSION VALUE						TECHNICAL DEVIATION
	REP 1	REP 2	REP 3	REP 4	REP 5	REP 6	REP 1	REP 2	REP 3	REP 4	REP 5	REP 6
D15	0.0461015	0.0277306	0.0306945	0.0626216	0.0668792	0.036008	0.0349894	0.00858547	0.0116169	0.0189599	0.0305487	0.0191175
TNIL	0.0963735	0.0220738	0.0402355	0.0736956	0.588844		0.0121279	0.000536268	0.00855816	0.0201628	0.0243038
LAB	0.467309	0.60643	0.844062	0.71514	0.992696		0.0431849	0.0973142	0.316972	0.121849	0.0612841
1PP	0.399357	0.411234	0.572446	0.161109	0.683351		0.103665	0.0623039	0.242123	0.019969	0.0414658
Oxtr/Hist1
	VALUE						TECHNICAL DEVIATION
	REP 1	REP 2	REP 3	REP 4	REP 5		REP 1	REP 2	REP 3	REP 4	REP 5
D15	0.00390717	0.0030845	0.00354981	0.00280757	0.00354304		0.000286228	0.00172915	0.00108985	0.00120363	0.0010437
TNIL	0.00892555	0.00505986	0.0064012	0.121806			0.000602321	0.00191729	0.00337842	0.0330777
LAB	0.0343941	0.0544345	0.11579	0.446245	0.159631		0.00592012	0.0171117	0.0172009	0.108741	0.0204024
1PP	0.231936	0.117394	0.146771	0.0256116	0.0903436		0.0301059	0.0347444	0.0174113	0.0146758	0.0118007
Ptgs2/Hist1
	VALUE						TECHNICAL DEVIATION
	REP 1	REP 2	REP 3	REP 4	REP 5	REP 6	REP 1	REP 2	REP 3	REP 4	REP 5	REP 6
D15	0.000448627	0.00083295	0.000697454	0.000575393	0.000696417	0.000773998	4.80341e-05	0.000151039	0.000387766	0.00033281	0.000329848	0.000368484
TNIL	0.000792471	0.00266386	0.000388642	0.00271649	0.00540028		0.000338381	0.00118795	0.000248967	0.00258815	0.00130521
LAB	0.016737	0.0135933	0.043104	0.0196803	0.0335798		0.00071999	0.00510557	0.0183973	0.00342468	0.00127103
1PP	0.0155376	0.00120285	0.00689904	0.00170098	0.00601511		0.002475	0.000287667	0.00311275	0.000493923	0.00124915
