# Supplementary material for: The pregnant myometrium is epigenetically activated at contractility-driving gene loci prior to the onset of labor in mice
Source: PLoS Biol. 2020 Jul 15;18(7):e3000710. doi: 10.1371/journal.pbio.3000710 (PMC7384763; doi:10.1371/journal.pbio.3000710)
Supplement: S4 Data — (XLSX) [file pbio.3000710.s012.xlsx]

## Sheet: ChIP-qPCR REF NEF FINAL
	Expected Tissue-specific Enrichment Profile	Cycle Quantification Value (Ct)				Relative Enrichment
		ES Input	Myo Input	ES ChIP	Myo ChIP	ES	Myo
Des	myo +ve, ES -ve	29.36	28.61	32.91	26.17	0.283221	16.1672
Acta2	myo +ve, ES -ve	28.47	27.705	32.14	25.845	0.260616	10.8153
Cav1	myo +ve, ES-ve	28.685	28.145	32.5	25.22	0.235696	22.6274
Ppia	myo +ve, ES+ve	28.015	27.78	25.425	25.08	19.9733	19.3599
Actb	myo +ve, ES+ve	28.04	28.11	24.74	24.22	32.6724	44.1702
Nefm	ES -ve	27.975	27.275	29.705	28.85	1	1
Igh	ES -ve	27.06	28.515	27.36	30.03	2.69447	1.04247
Beta-s	ES -ve	29.04	27.765	32.22	29.27	0.366021	1.04972
ChIP Enrichment Calculation Formula Applied: ChIP Enrichment Level = 2^(-((CtChIP, target gene - CtInput, target gene) - (CtChIP, reference gene - CtInput, reference gene)))
