# Supplementary material for: The pregnant myometrium is epigenetically activated at contractility-driving gene loci prior to the onset of labor in mice
Source: PLoS Biol. 2020 Jul 15;18(7):e3000710. doi: 10.1371/journal.pbio.3000710 (PMC7384763; doi:10.1371/journal.pbio.3000710)
Supplement: S5 Data — (XLSX) [file pbio.3000710.s013.xlsx]

## Sheet: Low Expression Quartile
Genes in Low Expression Quartile (mm10)
gene_id	gene_name
ENSMUSG00000096046.1	Gm24969
ENSMUSG00000095425.1	Gm24417
ENSMUSG00000094883.1	Gm25121
ENSMUSG00000094038.1	Gm24657
ENSMUSG00000094508.1	Gm26230
ENSMUSG00000095418.1	Gm23922
ENSMUSG00000095739.1	Gm25314
ENSMUSG00000095342.1	Gm26096
ENSMUSG00000096799.1	Gm22996
ENSMUSG00000093997.1	Gm26499
ENSMUSG00000096496.1	Gm25646
ENSMUSG00000093994.1	Gm26498
ENSMUSG00000095091.1	Gm23660
ENSMUSG00000096291.1	Gm23933
ENSMUSG00000093981.1	Gm24862
ENSMUSG00000096913.1	Gm24866
ENSMUSG00000095031.1	Gm22348
ENSMUSG00000095713.1	Gm26466
ENSMUSG00000093824.1	Gm24799
ENSMUSG00000095491.1	Gm24088
ENSMUSG00000095310.1	Gm25463
ENSMUSG00000094565.1	Gm25229
ENSMUSG00000095911.1	Gm24528
ENSMUSG00000094723.1	Gm23356
ENSMUSG00000095828.1	Gm25449
ENSMUSG00000094667.1	Gm24872
ENSMUSG00000096328.1	Gm26337
ENSMUSG00000093830.1	Gm23145
ENSMUSG00000096430.1	Gm22130
ENSMUSG00000096683.1	Gm25988
ENSMUSG00000094548.1	Gm25221
ENSMUSG00000094919.1	Gm26389
ENSMUSG00000094059.1	Gm23471
ENSMUSG00000094888.1	Gm25120
ENSMUSG00000095428.1	Gm24418
ENSMUSG00000096390.1	Gm23687
ENSMUSG00000094550.1	Gm22393
ENSMUSG00000096161.1	Gm24639
ENSMUSG00000094513.1	Gm24566
ENSMUSG00000095372.1	Gm22111
ENSMUSG00000094610.1	Gm23076
ENSMUSG00000094604.1	Gm25874
ENSMUSG00000096811.1	Gm25088
ENSMUSG00000096048.1	Gm22510
ENSMUSG00000077645.1	Gm24983
ENSMUSG00000096648.1	Gm24027
ENSMUSG00000094625.1	Gm22524
ENSMUSG00000095581.1	Gm22630
ENSMUSG00000094538.1	Gm25741
ENSMUSG00000094364.1	Gm26059
ENSMUSG00000095009.1	Gm25175
ENSMUSG00000096041.1	Gm22511
ENSMUSG00000095476.1	Gm25077
ENSMUSG00000093943.1	Gm22834
ENSMUSG00000094308.1	Gm24926
ENSMUSG00000096605.1	Gm26200
ENSMUSG00000093860.1	Gm22632
ENSMUSG00000075726.1	Gm23254
ENSMUSG00000094917.1	Gm26390
ENSMUSG00000094587.1	Gm26366
ENSMUSG00000096324.1	Gm26336
ENSMUSG00000094049.1	Gm26283
ENSMUSG00000095671.1	Gm25098
ENSMUSG00000095997.1	Gm24702
ENSMUSG00000095885.1	Gm26432
ENSMUSG00000095314.1	Gm25462
ENSMUSG00000093958.1	Gm24495
ENSMUSG00000094765.1	Gm25523
ENSMUSG00000096281.1	Gm22255
ENSMUSG00000094213.1	Gm23449
ENSMUSG00000096454.1	Gm23310
ENSMUSG00000093870.1	Gm25461
ENSMUSG00000093854.1	Gm24310
ENSMUSG00000094524.1	Gm22909
ENSMUSG00000094099.1	Gm25823
ENSMUSG00000094093.1	Gm25647
ENSMUSG00000096287.1	Gm22252
ENSMUSG00000094912.1	Gm26392
ENSMUSG00000094636.1	Gm24219
ENSMUSG00000094567.1	Gm25230
ENSMUSG00000094458.1	Gm22627
ENSMUSG00000095628.1	Gm24585
ENSMUSG00000096185.1	Gm23305
ENSMUSG00000096447.1	Gm24206
ENSMUSG00000096814.1	Gm25085
ENSMUSG00000096306.1	Gm25209
ENSMUSG00000096067.1	Gm23682
ENSMUSG00000094032.1	Gm24654
ENSMUSG00000096090.1	Gm26334
ENSMUSG00000096595.1	Gm25742
ENSMUSG00000095402.1	Gm25585
ENSMUSG00000095764.1	Gm25840
ENSMUSG00000075968.1	Gm25089
ENSMUSG00000095924.1	Gm24040
ENSMUSG00000094998.1	Gm22050
ENSMUSG00000095357.1	Gm23286
ENSMUSG00000095021.1	Gm24021
ENSMUSG00000095660.1	Gm22274
ENSMUSG00000094037.1	Gm24652
ENSMUSG00000094438.1	Gm23618
ENSMUSG00000096392.1	Gm23688
ENSMUSG00000096821.1	Gm24570
ENSMUSG00000095714.1	Gm26467
ENSMUSG00000095945.1	Gm25194
ENSMUSG00000094847.1	Gm22640
ENSMUSG00000094148.1	Gm24952
ENSMUSG00000096812.1	Gm25087
ENSMUSG00000094129.1	Gm23944
ENSMUSG00000095587.1	Gm22629
ENSMUSG00000095182.1	Gm26374
ENSMUSG00000094048.1	Gm26284
ENSMUSG00000094442.1	Gm25452
ENSMUSG00000096028.1	Gm25984
ENSMUSG00000096136.1	Gm25146
ENSMUSG00000094922.1	Gm24759
ENSMUSG00000096565.1	Gm24100
ENSMUSG00000096285.1	Gm22253
ENSMUSG00000094753.1	Gm25017
ENSMUSG00000094903.1	Gm23575
ENSMUSG00000094554.1	Gm22391
ENSMUSG00000095501.1	Gm22449
ENSMUSG00000095511.1	Gm24137
ENSMUSG00000094522.1	Gm22912
ENSMUSG00000096359.1	Gm25710
ENSMUSG00000094283.1	Gm26434
ENSMUSG00000095220.1	Gm23560
ENSMUSG00000094609.1	Gm25870
ENSMUSG00000109575.1	Gm44831
ENSMUSG00000093929.1	Gm23862
ENSMUSG00000096019.1	Gm26504
ENSMUSG00000094890.1	Gm22285
ENSMUSG00000096431.1	Gm22131
ENSMUSG00000096159.1	Gm24153
ENSMUSG00000094581.1	Gm26365
ENSMUSG00000094236.1	Gm24609
ENSMUSG00000096248.1	Gm24264
ENSMUSG00000094069.1	Gm25155
ENSMUSG00000096148.1	Gm25816
ENSMUSG00000094407.1	Gm23141
ENSMUSG00000095734.1	Gm23767
ENSMUSG00000094960.1	Gm22417
ENSMUSG00000096231.1	Gm22584
ENSMUSG00000096110.1	Gm26270
ENSMUSG00000096502.1	Gm23089
ENSMUSG00000096082.1	Gm24711
ENSMUSG00000095060.1	Gm26188
ENSMUSG00000094150.1	Gm23265
ENSMUSG00000096677.1	Gm24518
ENSMUSG00000096057.1	Gm25944
ENSMUSG00000096305.1	Gm23047
ENSMUSG00000095389.1	Gm23953
ENSMUSG00000096095.1	Gm26332
ENSMUSG00000095155.1	Gm26032
ENSMUSG00000096660.1	Gm22863
ENSMUSG00000095542.1	Gm24618
ENSMUSG00000094994.1	Gm22046
ENSMUSG00000094923.1	Gm24760
ENSMUSG00000096070.1	Gm25350
ENSMUSG00000096017.1	Gm26502
ENSMUSG00000096865.1	Gm23313
ENSMUSG00000094837.1	Gm25471
ENSMUSG00000094109.1	Gm22776
ENSMUSG00000094218.1	Gm23446
ENSMUSG00000096302.1	Gm25210
ENSMUSG00000095100.1	Gm22128
ENSMUSG00000095045.1	Gm22851
ENSMUSG00000095479.1	Gm25074
ENSMUSG00000094060.1	Gm25157
ENSMUSG00000093869.1	Gm22631
ENSMUSG00000094831.1	Gm25474
ENSMUSG00000095639.1	Gm22941
ENSMUSG00000095618.1	Gm26246
ENSMUSG00000094997.1	Gm22047
ENSMUSG00000096845.1	Gm25597
ENSMUSG00000095349.1	Gm26097
ENSMUSG00000096868.1	Gm22258
ENSMUSG00000096604.1	Gm26201
ENSMUSG00000093802.1	Gm23619
ENSMUSG00000096462.1	Gm22812
ENSMUSG00000094287.1	Gm26433
ENSMUSG00000093974.1	Snord116l17
ENSMUSG00000095641.1	Gm25615
ENSMUSG00000095374.1	Snord116l16
ENSMUSG00000094987.1	Snord116l15
ENSMUSG00000094389.1	Snord116l14
ENSMUSG00000094573.1	Snord116l13
ENSMUSG00000096759.1	Snord116l2
ENSMUSG00000095458.1	Snord116l8
ENSMUSG00000096313.1	Snord116l7
ENSMUSG00000096190.1	Snord116l6
ENSMUSG00000094039.1	Snord116l5
ENSMUSG00000093971.1	Snord116l4
ENSMUSG00000094599.1	Snord116l3
ENSMUSG00000096475.1	Snord116l1
ENSMUSG00000096634.1	Snord116l9
ENSMUSG00000094642.1	Snord116l10
ENSMUSG00000095691.1	Snord116l11
ENSMUSG00000094274.1	Snord116l12
ENSMUSG00000077772.1	Gm22373
ENSMUSG00000077191.1	Snord64
ENSMUSG00000089375.1	Snord107
ENSMUSG00000102627.1	Snurf
ENSMUSG00000108937.1	Gm18908
ENSMUSG00000109451.1	Gm18129
ENSMUSG00000109220.1	Gm30196
ENSMUSG00000109447.1	Gm3198
ENSMUSG00000109533.1	Gm7394
ENSMUSG00000109121.1	Gm44644
ENSMUSG00000108867.1	Gm44643
ENSMUSG00000068151.7	A230006K03Rik
ENSMUSG00000108917.1	Gm38451
ENSMUSG00000109006.2	B230209E15Rik
ENSMUSG00000059585.4	Ube2nl
ENSMUSG00000093101.1	Gm25533
ENSMUSG00000096076.1	Gm23962
ENSMUSG00000092847.1	Mir344d-1
ENSMUSG00000096893.1	Mir344d-2
ENSMUSG00000095010.1	Gm23490
ENSMUSG00000093019.1	Gm22466
ENSMUSG00000095292.1	Mir344d-3
ENSMUSG00000092997.1	Gm23917
ENSMUSG00000077869.1	Mir344e
ENSMUSG00000094173.1	Mir344h-1
ENSMUSG00000096189.1	Mir344h-2
ENSMUSG00000093170.1	Gm23873
ENSMUSG00000092921.1	Mir344b
ENSMUSG00000077107.1	Mir344c
ENSMUSG00000109465.1	Gm19032
ENSMUSG00000092850.1	Mir344g
ENSMUSG00000077194.1	Gm23431
ENSMUSG00000093108.1	Mir344f
ENSMUSG00000094304.1	Gm24923
ENSMUSG00000095154.1	Mir344i
ENSMUSG00000108986.1	Gm32061
ENSMUSG00000056972.6	Magel2
ENSMUSG00000072460.5	Atp5l-ps1
ENSMUSG00000108928.1	Vmn2r-ps61
ENSMUSG00000077683.1	Gm22494
ENSMUSG00000109204.1	Gm9445
ENSMUSG00000109344.1	A26c2
ENSMUSG00000109289.1	Gm32111
ENSMUSG00000097682.1	4930554H23Rik
ENSMUSG00000087989.1	Gm22228
ENSMUSG00000093751.1	Gm3307
ENSMUSG00000108421.1	Gm44718
ENSMUSG00000108700.1	Gm7482
ENSMUSG00000108629.1	Gm44720
ENSMUSG00000108313.1	Gm45052
ENSMUSG00000108469.1	Gm45054
ENSMUSG00000108620.1	Gm20670
ENSMUSG00000108645.1	Gm44722
ENSMUSG00000065585.1	Mir211
ENSMUSG00000108770.1	Gm44719
ENSMUSG00000098910.1	Mir6416
ENSMUSG00000093212.1	Gm25249
ENSMUSG00000108745.1	Gm17908
ENSMUSG00000108445.1	Gm17918
ENSMUSG00000108587.1	1810049I09Rik
ENSMUSG00000108541.1	Gm44795
ENSMUSG00000108533.1	Gm44792
ENSMUSG00000086232.2	Gm7546
ENSMUSG00000086662.7	BC046251
ENSMUSG00000108793.1	Gm45213
ENSMUSG00000097634.2	Gm26827
ENSMUSG00000098353.1	Mir7057
ENSMUSG00000109114.1	Gm44753
ENSMUSG00000109330.1	Gm44754
ENSMUSG00000109249.1	Gm44610
ENSMUSG00000108873.1	Gm44609
ENSMUSG00000109273.1	Gm45101
ENSMUSG00000109152.1	Gm44666
ENSMUSG00000109375.1	Gm44887
ENSMUSG00000109407.1	Gm34664
ENSMUSG00000065940.1	Gm23795
ENSMUSG00000098017.1	Gm5342
ENSMUSG00000109400.1	Gm44533
ENSMUSG00000110028.1	Gm34838
ENSMUSG00000108885.1	4930402F11Rik
ENSMUSG00000065165.1	Gm23815
ENSMUSG00000109412.1	Gm44535
ENSMUSG00000098246.1	Gm7627
ENSMUSG00000109373.1	Gm44690
ENSMUSG00000108821.1	4933423L19Rik
ENSMUSG00000077166.1	Gm24120
ENSMUSG00000108836.1	Gm44813
ENSMUSG00000089401.1	Gm24880
ENSMUSG00000109161.1	Gm39033
ENSMUSG00000100664.1	6030442E23Rik
ENSMUSG00000109548.1	Gm45066
ENSMUSG00000066697.3	Gm10172
ENSMUSG00000070511.2	Gm10295
ENSMUSG00000108978.1	Gm44689
ENSMUSG00000109388.1	Gm44688
ENSMUSG00000108982.1	Gm17988
ENSMUSG00000108669.1	4930441H08Rik
ENSMUSG00000108480.1	Gm36633
ENSMUSG00000108800.1	1700011C11Rik
ENSMUSG00000098195.1	Gm7693
ENSMUSG00000098035.1	Gm5335
ENSMUSG00000108329.1	Gm44725
ENSMUSG00000065729.1	Gm26176
ENSMUSG00000108550.1	Gm44736
ENSMUSG00000108337.1	Gm4971
ENSMUSG00000108485.1	Gm18805
ENSMUSG00000108687.1	Gm45007
ENSMUSG00000105381.1	Mir7234
ENSMUSG00000098303.1	Gm27459
ENSMUSG00000108468.1	Gm30459
ENSMUSG00000108652.1	0610006L08Rik
ENSMUSG00000108642.1	Gm44903
ENSMUSG00000108716.1	Gm44902
ENSMUSG00000089522.1	Gm22326
ENSMUSG00000108803.1	4930533N22Rik
ENSMUSG00000069196.6	Gm10161
ENSMUSG00000108590.1	Gm44962
ENSMUSG00000097116.1	Gm26729
ENSMUSG00000108495.1	Gm45139
ENSMUSG00000098009.1	Gm5597
ENSMUSG00000108514.1	2310001K20Rik
ENSMUSG00000108611.1	Gm44879
ENSMUSG00000108324.1	Gm44608
ENSMUSG00000064940.1	Gm23239
ENSMUSG00000104817.1	Gm44358
ENSMUSG00000108791.1	1700011D18Rik
ENSMUSG00000108385.1	Gm44730
ENSMUSG00000065609.1	Mir7-2
ENSMUSG00000097441.1	Gm26633
ENSMUSG00000108387.1	Gm31510
ENSMUSG00000082400.1	Gm16017
ENSMUSG00000097023.8	Mir9-3hg
ENSMUSG00000093238.1	Mir9-3
ENSMUSG00000102995.1	A330074H02Rik
ENSMUSG00000103663.1	2900037B21Rik
ENSMUSG00000103831.1	Gm37608
ENSMUSG00000108616.1	Gm35040
ENSMUSG00000108373.1	Gm45168
ENSMUSG00000108776.1	Gm45169
ENSMUSG00000030549.6	Rhcg
ENSMUSG00000108318.1	Gm45170
ENSMUSG00000108506.1	Gm44705
ENSMUSG00000030544.5	Mesp1
ENSMUSG00000108757.1	Gm45202
ENSMUSG00000085194.1	Platr32
ENSMUSG00000025726.11	Slc28a1
ENSMUSG00000093107.1	Mir1839
ENSMUSG00000104618.1	Mir1839
ENSMUSG00000088057.1	Gm26149
ENSMUSG00000109519.1	Gm18806
ENSMUSG00000089111.1	Gm25907
ENSMUSG00000052779.4	4833418N17Rik
ENSMUSG00000108987.1	Gm45056
ENSMUSG00000108868.1	Gm32850
ENSMUSG00000108845.1	Gm45090
ENSMUSG00000109140.1	Gm45089
ENSMUSG00000077149.1	Gm22934
ENSMUSG00000053528.6	A530021J07Rik
ENSMUSG00000108861.1	5930435M05Rik
ENSMUSG00000109335.1	Gm44845
ENSMUSG00000109013.1	Gm44723
ENSMUSG00000109042.1	Gm44991
ENSMUSG00000092743.1	Gm22177
ENSMUSG00000108864.1	Gm44933
ENSMUSG00000109347.1	Gm45175
ENSMUSG00000109513.1	Gm44928
ENSMUSG00000092429.1	Gm18958
ENSMUSG00000092217.1	Vmn2r-ps62
ENSMUSG00000068629.4	Gm6155
ENSMUSG00000070460.7	Olfr291
ENSMUSG00000092425.1	Gm8018
ENSMUSG00000070459.6	Olfr290
ENSMUSG00000116179.1	Olfr290
ENSMUSG00000092214.1	Gm18560
ENSMUSG00000066372.6	Vmn2r65
ENSMUSG00000094950.2	Vmn2r66
ENSMUSG00000092530.1	Vmn2r-ps64
ENSMUSG00000092422.1	Vmn2r-ps65
ENSMUSG00000092621.1	Vmn2r-ps66
ENSMUSG00000092211.1	Vmn2r-ps67
ENSMUSG00000092199.1	Gm18358
ENSMUSG00000095664.2	Vmn2r67
ENSMUSG00000092259.1	Vmn2r-ps68
ENSMUSG00000096861.2	Vmn2r68
ENSMUSG00000092562.1	Gm20414
ENSMUSG00000092313.1	Gm20415
ENSMUSG00000090773.3	Vmn2r-ps69
ENSMUSG00000091006.3	Vmn2r69
ENSMUSG00000092256.1	Gm18359
ENSMUSG00000108857.1	Gm44578
ENSMUSG00000092431.1	Vmn2r-ps70
ENSMUSG00000092467.1	Gm18360
ENSMUSG00000090806.2	Vmn2r70
ENSMUSG00000091205.3	Vmn2r71
ENSMUSG00000092533.1	Vmn2r-ps72
ENSMUSG00000092567.1	Vmn2r-ps73
ENSMUSG00000092352.1	Vmn2r-ps74
ENSMUSG00000051877.8	Vmn2r72
ENSMUSG00000092426.1	Gm18779
ENSMUSG00000092410.1	Gm18354
ENSMUSG00000092179.1	Vmn2r-ps75
ENSMUSG00000092307.1	Vmn2r-ps76
ENSMUSG00000092287.1	Vmn2r-ps77
ENSMUSG00000070458.5	Vmn2r73
ENSMUSG00000092440.1	Vmn2r-ps78
ENSMUSG00000090774.2	Vmn2r74
ENSMUSG00000092263.1	Vmn2r-ps79
ENSMUSG00000092529.1	Vmn2r-ps80
ENSMUSG00000092608.1	Vmn2r-ps81
ENSMUSG00000092330.2	Vmn2r-ps82
ENSMUSG00000092357.1	Vmn2r-ps83
ENSMUSG00000092532.1	Vmn2r-ps84
ENSMUSG00000090436.2	Vmn2r75
ENSMUSG00000092587.1	Vmn2r-ps85
ENSMUSG00000092419.1	Vmn2r-ps86
ENSMUSG00000091239.2	Vmn2r76
ENSMUSG00000057540.3	Olfr310
ENSMUSG00000092197.1	Gm20480
ENSMUSG00000076389.1	Gm23192
ENSMUSG00000054054.3	Olfr309
ENSMUSG00000054498.6	Olfr308
ENSMUSG00000055610.5	Olfr307
ENSMUSG00000092388.2	Olfr306-ps1
ENSMUSG00000055571.4	Olfr305
ENSMUSG00000062426.2	Olfr304
ENSMUSG00000039608.6	Olfr303
ENSMUSG00000110039.1	Gm45541
ENSMUSG00000061549.6	Olfr301
ENSMUSG00000092401.3	Olfr300-ps1
ENSMUSG00000020168.5	Olfr299
ENSMUSG00000062878.3	Olfr298
ENSMUSG00000057067.4	Olfr297
ENSMUSG00000092293.1	Gm17919
ENSMUSG00000092372.3	Olfr296-ps1
ENSMUSG00000059319.3	Olfr295
ENSMUSG00000062042.1	Olfr294
ENSMUSG00000063394.3	Olfr293
ENSMUSG00000060688.4	Olfr292
ENSMUSG00000090949.2	Vmn2r77
ENSMUSG00000092195.1	Vmn2r-ps87
ENSMUSG00000092376.1	Gm19203
ENSMUSG00000091962.3	Vmn2r78
ENSMUSG00000090362.2	Vmn2r79
ENSMUSG00000109334.1	Gm44925
ENSMUSG00000108816.1	Gm6230
ENSMUSG00000004651.6	Tyr
ENSMUSG00000108983.1	Gm44926
ENSMUSG00000108893.1	Gm44927
ENSMUSG00000109461.1	Gm44848
ENSMUSG00000087947.1	Gm24249
ENSMUSG00000077693.1	Gm25345
ENSMUSG00000080748.1	Gm15661
ENSMUSG00000098174.1	Gm8183
ENSMUSG00000109135.1	Gm6240
ENSMUSG00000109278.1	Gm45144
ENSMUSG00000094780.1	Gm24659
ENSMUSG00000096631.1	Gm22171
ENSMUSG00000084480.1	n-R5s155
ENSMUSG00000109074.1	Gm45162
ENSMUSG00000109242.1	A930002H02Rik
ENSMUSG00000109431.1	Gm45161
ENSMUSG00000109562.1	Gm45178
ENSMUSG00000108956.1	Gm45179
ENSMUSG00000098805.1	Gm27470
ENSMUSG00000099001.1	Gm27660
ENSMUSG00000109239.1	Gm45176
ENSMUSG00000109387.1	Gm45182
ENSMUSG00000089271.1	Gm24552
ENSMUSG00000109353.1	Gm45183
ENSMUSG00000088216.1	Gm22080
ENSMUSG00000109320.1	Gm44679
ENSMUSG00000109370.1	Gm44675
ENSMUSG00000109217.1	Gm44676
ENSMUSG00000109044.1	Gm44680
ENSMUSG00000109256.1	Gm44681
ENSMUSG00000064403.1	Gm23928
ENSMUSG00000108953.1	Gm45129
ENSMUSG00000109191.1	Gm45131
ENSMUSG00000109382.1	4930567K12Rik
ENSMUSG00000109395.1	Gm45199
ENSMUSG00000108994.1	Gm31663
ENSMUSG00000097644.1	Gm26862
ENSMUSG00000054061.8	Gm9934
ENSMUSG00000088877.1	Gm25860
ENSMUSG00000109175.1	Gm44947
ENSMUSG00000109315.1	Gm45037
ENSMUSG00000109195.1	Gm45038
ENSMUSG00000109077.1	Gm8285
ENSMUSG00000109226.1	Gm45039
ENSMUSG00000109440.1	Bc1-ps1
ENSMUSG00000108532.1	Gm32647
ENSMUSG00000096033.2	Gm5899
ENSMUSG00000108315.1	Gm44601
ENSMUSG00000108516.1	Gm44602
ENSMUSG00000108433.1	Gm19761
ENSMUSG00000084636.1	Gm23884
ENSMUSG00000065875.1	Gm25684
ENSMUSG00000108786.1	Gm8309
ENSMUSG00000108429.1	Gm44603
ENSMUSG00000108628.1	Gm5037
ENSMUSG00000089259.1	Gm25712
ENSMUSG00000087980.1	Gm22226
ENSMUSG00000108424.1	Gm44590
ENSMUSG00000108988.1	Gm44934
ENSMUSG00000091496.1	Gm8398
ENSMUSG00000109468.1	Gm45185
ENSMUSG00000064966.1	Snord15b
ENSMUSG00000065311.1	n-R5s156
ENSMUSG00000065698.1	Gm25409
ENSMUSG00000108965.1	Gm44551
ENSMUSG00000109275.1	Gm19182
ENSMUSG00000108866.1	Gm35082
ENSMUSG00000093296.1	Mir3102
ENSMUSG00000109171.1	Gm5735
ENSMUSG00000065446.1	Mir139
ENSMUSG00000007946.11	Phox2a
ENSMUSG00000100254.1	Trpc2
ENSMUSG00000030996.8	Art1
ENSMUSG00000111339.1	AC139579.1
ENSMUSG00000109906.1	Olfr546-ps1
ENSMUSG00000073978.8	Olfr548-ps1
ENSMUSG00000073975.3	Olfr550
ENSMUSG00000073974.4	Olfr551
ENSMUSG00000073973.4	Olfr552
ENSMUSG00000073972.2	Olfr553
ENSMUSG00000073971.3	Olfr554
ENSMUSG00000110251.1	Gm2996
ENSMUSG00000073970.1	Olfr555
ENSMUSG00000073969.3	Olfr556
ENSMUSG00000073967.3	Olfr557
ENSMUSG00000110376.1	Gm45688
ENSMUSG00000088888.1	Gm24210
ENSMUSG00000073966.3	Olfr561
ENSMUSG00000110122.1	Olfr562-ps1
ENSMUSG00000110074.1	Olfr563-ps1
ENSMUSG00000048469.6	Olfr564
ENSMUSG00000109596.1	Olfr565-ps1
ENSMUSG00000060888.4	Olfr566
ENSMUSG00000110152.1	Gm45689
ENSMUSG00000109878.1	Olfr567-ps1
ENSMUSG00000073965.1	Olfr568
ENSMUSG00000062142.5	Olfr569
ENSMUSG00000073964.3	Olfr570
ENSMUSG00000043310.4	Olfr571
ENSMUSG00000073963.3	Olfr572
ENSMUSG00000052785.6	Olfr573-ps1
ENSMUSG00000045824.6	Olfr574
ENSMUSG00000066269.7	Olfr575
ENSMUSG00000073962.9	Olfr576
ENSMUSG00000043354.2	Olfr577
ENSMUSG00000045792.2	Olfr578
ENSMUSG00000110033.1	AC161520.1
ENSMUSG00000110143.1	Olfr580-ps1
ENSMUSG00000109845.1	Olfr581-ps1
ENSMUSG00000073961.4	Olfr582
ENSMUSG00000073960.1	Olfr583
ENSMUSG00000073959.5	Olfr584
ENSMUSG00000078080.6	Olfr585
ENSMUSG00000066268.6	Olfr586
ENSMUSG00000080891.4	Olfr587-ps1
ENSMUSG00000082714.1	Gm15120
ENSMUSG00000084262.5	Olfr588-ps1
ENSMUSG00000083254.1	Gm15116
ENSMUSG00000051362.2	Olfr589
ENSMUSG00000084356.2	Olfr590-ps1
ENSMUSG00000057461.3	Olfr591
ENSMUSG00000073956.3	Olfr592
ENSMUSG00000073955.2	Olfr593
ENSMUSG00000073954.5	Olfr594
ENSMUSG00000083383.2	Olfr595-ps1
ENSMUSG00000057321.2	Usp17ld
ENSMUSG00000073953.4	Olfr596
ENSMUSG00000073952.5	Olfr597
ENSMUSG00000073951.4	Olfr598
ENSMUSG00000073950.6	Olfr599
ENSMUSG00000045540.5	Olfr600
ENSMUSG00000109951.2	Olfr601
ENSMUSG00000082739.3	Olfr602-ps1
ENSMUSG00000059874.2	Olfr603
ENSMUSG00000058976.4	Usp17lc
ENSMUSG00000080367.1	Gm25774
ENSMUSG00000109659.3	Olfr605
ENSMUSG00000073949.4	Olfr606
ENSMUSG00000081945.4	Olfr607
ENSMUSG00000073948.3	Olfr608
ENSMUSG00000046396.7	Olfr609
ENSMUSG00000045584.4	Olfr610
ENSMUSG00000096584.2	Olfr611
ENSMUSG00000094119.3	Olfr612
ENSMUSG00000078624.4	Olfr613
ENSMUSG00000073947.4	Olfr615
ENSMUSG00000047544.7	Olfr616
ENSMUSG00000073946.5	Olfr617
ENSMUSG00000096906.1	Gm26506
ENSMUSG00000073945.2	Olfr618
ENSMUSG00000073944.6	Olfr619
ENSMUSG00000045132.3	Olfr620
ENSMUSG00000081315.2	Olfr621-ps1
ENSMUSG00000050085.5	Olfr622
ENSMUSG00000099687.3	Olfr623
ENSMUSG00000045780.3	Olfr624
ENSMUSG00000073943.4	Olfr625-ps1
ENSMUSG00000081038.2	Olfr626-ps1
ENSMUSG00000082077.1	Olfr260-ps1
ENSMUSG00000094822.2	Olfr243
ENSMUSG00000096516.3	Olfr628
ENSMUSG00000047545.5	Olfr629
ENSMUSG00000050281.4	Olfr630
ENSMUSG00000058662.4	Olfr69
ENSMUSG00000061626.6	Olfr68
ENSMUSG00000047535.11	Olfr67
ENSMUSG00000083967.1	Gm15115
ENSMUSG00000083216.2	Hbb-bh3
ENSMUSG00000078621.2	Hbb-bh2
ENSMUSG00000052217.6	Hbb-bh1
ENSMUSG00000085700.1	Hbb-bh0
ENSMUSG00000052187.4	Hbb-y
ENSMUSG00000058200.2	Olfr66
ENSMUSG00000083854.3	Dnajc19-ps
ENSMUSG00000063615.6	Olfr64
ENSMUSG00000110259.2	Olfr65
ENSMUSG00000042219.6	Olfr631
ENSMUSG00000073938.3	Olfr632
ENSMUSG00000109837.1	Gm45655
ENSMUSG00000073937.2	Olfr633
ENSMUSG00000080751.1	Olfr634-ps1
ENSMUSG00000094520.4	Olfr635
ENSMUSG00000082281.1	Gm4886
ENSMUSG00000055621.8	Olfr636-ps1
ENSMUSG00000084236.2	Olfr637-ps1
ENSMUSG00000094063.4	Olfr638
ENSMUSG00000109824.4	Olfr643
ENSMUSG00000066262.4	Olfr640
ENSMUSG00000073932.2	Olfr641
ENSMUSG00000049797.4	Olfr642
ENSMUSG00000090219.3	4930516K23Rik
ENSMUSG00000110012.2	Olfr644
ENSMUSG00000051340.6	Olfr645
ENSMUSG00000073931.3	Olfr646
ENSMUSG00000055643.4	Ubqln5
ENSMUSG00000051618.5	Ubqln3
ENSMUSG00000051437.4	Ubqlnl
ENSMUSG00000044265.16	Olfm5
ENSMUSG00000083513.2	Olfr647-ps1
ENSMUSG00000042909.4	Olfr648
ENSMUSG00000044899.3	Olfr649
ENSMUSG00000111737.1	Gm47248
ENSMUSG00000088658.1	Gm24846
ENSMUSG00000098399.1	Gm27995
ENSMUSG00000083248.1	Gm6574
ENSMUSG00000082084.1	Usp17le-ps
ENSMUSG00000073922.2	Olfr659
ENSMUSG00000081694.1	Olfr660-ps1
ENSMUSG00000073920.4	Olfr661
ENSMUSG00000109821.1	Gm6593
ENSMUSG00000109832.1	Olfr662-ps1
ENSMUSG00000109806.1	Olfr663
ENSMUSG00000051885.6	Olfr664
ENSMUSG00000043073.10	Usp17le
ENSMUSG00000062369.2	Usp17lb
ENSMUSG00000054568.7	Usp17la
ENSMUSG00000109641.1	Gm45556
ENSMUSG00000073917.2	Olfr665
ENSMUSG00000063582.2	Olfr666
ENSMUSG00000109734.1	Gm45272
ENSMUSG00000110330.1	Gm45275
ENSMUSG00000056782.5	Olfr667
ENSMUSG00000057770.5	Olfr668
ENSMUSG00000073916.3	Olfr669
ENSMUSG00000110284.1	Gm45273
ENSMUSG00000044705.3	Olfr670
ENSMUSG00000051172.7	Olfr672
ENSMUSG00000110041.1	Olfr673-ps1
ENSMUSG00000109671.1	Olfr674-ps1
ENSMUSG00000096773.4	Olfr675
ENSMUSG00000073915.5	Olfr676
ENSMUSG00000073914.2	Olfr677
ENSMUSG00000109676.1	Gm8913
ENSMUSG00000073913.2	Olfr678
ENSMUSG00000109972.1	Gm17989
ENSMUSG00000110293.1	Gm45557
ENSMUSG00000041885.5	Olfr680-ps1
ENSMUSG00000110117.1	Gm17990
ENSMUSG00000109742.1	Gm45558
ENSMUSG00000095248.3	Olfr681
ENSMUSG00000059768.7	Olfr682-ps1
ENSMUSG00000044120.5	Olfr683
ENSMUSG00000109918.1	Gm45374
ENSMUSG00000047225.8	Olfr684
ENSMUSG00000047794.6	Olfr685
ENSMUSG00000048425.3	Olfr686
ENSMUSG00000073908.5	Olfr687
ENSMUSG00000073909.2	Olfr688
ENSMUSG00000110265.1	Gm45331
ENSMUSG00000078611.3	Gm5901
ENSMUSG00000064897.1	Gm22504
ENSMUSG00000099276.1	Gm27228
ENSMUSG00000098945.1	Gm27150
ENSMUSG00000051680.3	Olfr693
ENSMUSG00000064223.4	Olfr694
ENSMUSG00000109011.1	Gm44857
ENSMUSG00000108948.3	Olfr695
ENSMUSG00000109365.2	Olfr696-ps1
ENSMUSG00000051591.4	Olfr697
ENSMUSG00000036744.13	Olfr701
ENSMUSG00000056863.5	Olfr702
ENSMUSG00000073901.4	Olfr703
ENSMUSG00000073900.5	Olfr704
ENSMUSG00000109058.3	Olfr705
ENSMUSG00000109354.2	Olfr706
ENSMUSG00000069390.5	Olfr707
ENSMUSG00000073899.3	Olfr1532-ps1
ENSMUSG00000062553.3	Olfr709-ps1
ENSMUSG00000045581.7	Olfr710
ENSMUSG00000108933.1	Gm44582
ENSMUSG00000036647.5	Olfr6
ENSMUSG00000045013.7	Olfr711
ENSMUSG00000109246.2	Olfr712-ps1
ENSMUSG00000108862.1	Gm17991
ENSMUSG00000049674.7	Olfr714
ENSMUSG00000109391.1	Gm45023
ENSMUSG00000073897.5	Olfr17
ENSMUSG00000062987.6	Olfr715b
ENSMUSG00000110209.1	Gm45868
ENSMUSG00000060503.6	Olfr715
ENSMUSG00000073896.5	Olfr716
ENSMUSG00000016626.10	Nlrp14
ENSMUSG00000086261.1	Gm3765
ENSMUSG00000073894.1	Rbmxl2
ENSMUSG00000057215.6	Platr28
ENSMUSG00000076951.1	Gm24932
ENSMUSG00000109078.1	Gm19033
ENSMUSG00000049740.2	5330417H12Rik
ENSMUSG00000109563.1	Gm44772
ENSMUSG00000109402.1	Gm45040
ENSMUSG00000066242.3	Olfr467
ENSMUSG00000109192.2	Olfr468-ps1
ENSMUSG00000095910.2	Olfr469
ENSMUSG00000108863.2	Gm5002
ENSMUSG00000109542.2	Olfr470
ENSMUSG00000109788.1	Olfr471
ENSMUSG00000073893.6	Olfr472
ENSMUSG00000095212.4	Olfr473
ENSMUSG00000108892.1	Gm9449
ENSMUSG00000094197.1	Olfr474
ENSMUSG00000095301.2	Olfr476
ENSMUSG00000096151.2	Olfr477
ENSMUSG00000108844.1	Gm6702
ENSMUSG00000094426.3	Olfr478
ENSMUSG00000043855.7	Olfr479
ENSMUSG00000063120.5	Olfr480
ENSMUSG00000054236.6	Olfr481
ENSMUSG00000109670.1	Gm45375
ENSMUSG00000059031.3	Olfr482
ENSMUSG00000109484.1	Gm44870
ENSMUSG00000078118.5	Olfr483
ENSMUSG00000088237.1	Gm25424
ENSMUSG00000110171.2	Olfr484
ENSMUSG00000108995.1	Olfr485
ENSMUSG00000096068.1	Olfr486
ENSMUSG00000108916.1	Gm18944
ENSMUSG00000095929.2	Olfr487
ENSMUSG00000096465.3	Olfr488
ENSMUSG00000109174.1	Gm6007
ENSMUSG00000109639.1	Olfr489-ps1
ENSMUSG00000109884.3	Olfr490
ENSMUSG00000109004.1	Gm44594
ENSMUSG00000094612.3	Olfr491
ENSMUSG00000109497.1	Olfr492
ENSMUSG00000093980.1	Olfr493
ENSMUSG00000109631.1	Olfr494
ENSMUSG00000109934.1	Gm45392
ENSMUSG00000110253.2	Olfr495
ENSMUSG00000109426.2	Olfr496-ps1
ENSMUSG00000095239.4	Olfr497
ENSMUSG00000109081.1	Gm44611
ENSMUSG00000096679.3	Olfr498
ENSMUSG00000109213.2	Olfr499-ps1
ENSMUSG00000108939.2	Olfr500-ps1
ENSMUSG00000110204.1	Olfr501-ps1
ENSMUSG00000058014.4	Olfr502
ENSMUSG00000109250.1	Gm5053
ENSMUSG00000060759.4	Olfr503
ENSMUSG00000060105.2	Olfr504
ENSMUSG00000108837.1	Gm44865
ENSMUSG00000108998.2	Olfr505-ps1
ENSMUSG00000058244.4	Olfr506
ENSMUSG00000061000.1	Olfr507
ENSMUSG00000063764.2	Olfr508
ENSMUSG00000049280.4	Olfr509
ENSMUSG00000096209.4	Olfr510
ENSMUSG00000109070.2	Olfr511-ps1
ENSMUSG00000056946.4	Olfr512
ENSMUSG00000051200.3	Olfr513
ENSMUSG00000109207.1	Gm45232
ENSMUSG00000066241.2	Olfr514
ENSMUSG00000109406.2	Olfr515-ps1
ENSMUSG00000062434.2	Olfr516
ENSMUSG00000109553.1	Gm17992
ENSMUSG00000066240.3	Olfr517
ENSMUSG00000046431.2	Olfr518
ENSMUSG00000066239.2	Olfr519
ENSMUSG00000094199.1	Gm25450
ENSMUSG00000109107.1	Gm44781
ENSMUSG00000109001.1	Gm45024
ENSMUSG00000065016.1	Snora3
ENSMUSG00000105232.1	Gm47284
ENSMUSG00000089306.1	Gm24842
ENSMUSG00000065389.1	Gm23100
ENSMUSG00000088948.1	Gm23262
ENSMUSG00000109808.1	5430402P08Rik
ENSMUSG00000109867.1	Gm5338
ENSMUSG00000077902.1	Gm25787
ENSMUSG00000065751.1	Gm23345
ENSMUSG00000110109.1	Gm5599
ENSMUSG00000110207.1	Gm33586
ENSMUSG00000110009.1	4930543E12Rik
ENSMUSG00000088671.1	Gm23662
ENSMUSG00000059077.6	Pth
ENSMUSG00000110262.1	Gm45614
ENSMUSG00000109968.1	Gm45612
ENSMUSG00000089467.1	Gm23700
ENSMUSG00000073862.4	Gm5600
ENSMUSG00000101755.1	Gm29507
ENSMUSG00000108349.1	Gm18599
ENSMUSG00000077644.1	Gm24982
ENSMUSG00000046411.2	Rps4l-ps
ENSMUSG00000089348.1	Gm22669
ENSMUSG00000108419.1	Gm45020
ENSMUSG00000108379.1	A730082K24Rik
ENSMUSG00000108401.1	Rpl19-ps10
ENSMUSG00000099211.1	Gm27684
ENSMUSG00000064741.1	Snord14a
ENSMUSG00000084492.1	n-R5s157
ENSMUSG00000088234.1	Gm25423
ENSMUSG00000064971.1	Gm26054
ENSMUSG00000108303.1	Gm39075
ENSMUSG00000088116.1	Gm24063
ENSMUSG00000087922.1	Gm23229
ENSMUSG00000109357.1	Gm45236
ENSMUSG00000066197.5	Gpr139
ENSMUSG00000108921.1	Gm4083
ENSMUSG00000077653.1	Gm23321
ENSMUSG00000030954.10	Gp2
ENSMUSG00000109254.1	Gm44588
ENSMUSG00000030968.3	Pdilt
ENSMUSG00000103258.1	Gm37518
ENSMUSG00000098014.1	Gm26967
ENSMUSG00000030972.6	Acsm5
ENSMUSG00000030945.17	Acsm2
ENSMUSG00000109478.1	Gm39078
ENSMUSG00000033533.14	Acsm1
ENSMUSG00000109093.1	Gm19950
ENSMUSG00000108884.1	Gm45792
ENSMUSG00000109233.1	Gm44866
ENSMUSG00000109404.1	Gm19963
ENSMUSG00000108915.1	Gm44966
ENSMUSG00000088172.1	Gm25217
ENSMUSG00000054746.18	Abca15
ENSMUSG00000051900.12	Abca16
ENSMUSG00000109578.1	Gm16475
ENSMUSG00000109113.1	Gm32916
ENSMUSG00000044141.8	E130201H02Rik
ENSMUSG00000108911.1	Gm45113
ENSMUSG00000088935.1	Gm25924
ENSMUSG00000099280.1	Gm27991
ENSMUSG00000108502.1	Gm9240
ENSMUSG00000108627.1	Gm45079
ENSMUSG00000108697.1	4930486N12Rik
ENSMUSG00000108351.1	Gm36736
ENSMUSG00000046321.8	Hs3st2
ENSMUSG00000108811.1	4933432K03Rik
ENSMUSG00000108409.1	1700025J12Rik
ENSMUSG00000108410.1	Gm44740
ENSMUSG00000089631.2	Gm16326
ENSMUSG00000108708.1	Gm29977
ENSMUSG00000064532.1	Gm23614
ENSMUSG00000066189.9	Cacng3
ENSMUSG00000108718.1	Gm44749
ENSMUSG00000108529.1	Gm29759
ENSMUSG00000108396.1	Gm6905
ENSMUSG00000084484.1	Gm23788
ENSMUSG00000098160.3	Gm26974
ENSMUSG00000098129.1	Gm27040
ENSMUSG00000085892.1	Gm15339
ENSMUSG00000087781.1	Gm23168
ENSMUSG00000086254.1	3100003L05Rik
ENSMUSG00000108623.1	Gm45092
ENSMUSG00000108407.1	Gm45093
ENSMUSG00000073844.5	Gm21957
ENSMUSG00000104236.1	4930533L02Rik
ENSMUSG00000090457.2	4930571K23Rik
ENSMUSG00000108814.1	Gm30717
ENSMUSG00000108615.1	Gm4973
ENSMUSG00000108376.1	Gm44874
ENSMUSG00000108676.1	1700123J17Rik
ENSMUSG00000108309.1	Gm44703
ENSMUSG00000108417.1	Gm30928
ENSMUSG00000099017.1	Mir7058
ENSMUSG00000108357.1	Snrp1c-ps1
ENSMUSG00000108382.1	4930448A20Rik
ENSMUSG00000045989.4	4930451I11Rik
ENSMUSG00000108583.1	Gm44854
ENSMUSG00000093768.1	Gm20650
ENSMUSG00000092534.8	Pagr1b
ENSMUSG00000088660.1	Gm25333
ENSMUSG00000106521.1	Gm44343
ENSMUSG00000064429.1	Gm22747
ENSMUSG00000090460.3	Gm17511
ENSMUSG00000108760.1	Gm31897
ENSMUSG00000074184.5	Smt3h2-ps2
ENSMUSG00000108663.1	Gm33080
ENSMUSG00000108483.1	Gm45184
ENSMUSG00000105918.1	Gm47278
ENSMUSG00000106715.3	Tmem265
ENSMUSG00000099579.1	1700120K04Rik
ENSMUSG00000076454.1	Mir762
ENSMUSG00000108815.1	Gm49388
ENSMUSG00000042289.11	Hsd3b7
ENSMUSG00000030804.8	Gm21974
ENSMUSG00000108479.1	2200002A13Rik
ENSMUSG00000097751.1	Gm26690
ENSMUSG00000108696.1	Gm5738
ENSMUSG00000064677.1	Gm22809
ENSMUSG00000108578.1	Gm45700
ENSMUSG00000108729.1	Gm17831
ENSMUSG00000108531.1	Gm39091
ENSMUSG00000108354.1	4931431B13Rik
ENSMUSG00000093215.1	Mir3103
ENSMUSG00000108608.1	Gm6916
ENSMUSG00000108636.1	Gm44650
ENSMUSG00000093125.1	Gm24365
ENSMUSG00000108626.1	Gm40457
ENSMUSG00000108795.1	Gm45121
ENSMUSG00000096557.2	Gm7258
ENSMUSG00000107062.1	Gm43580
ENSMUSG00000108600.1	Gm32884
ENSMUSG00000080363.1	Gm25778
ENSMUSG00000108540.1	Gm4768
ENSMUSG00000108785.1	Gm4259
ENSMUSG00000108580.1	Gm39094
ENSMUSG00000108576.1	Gm44778
ENSMUSG00000108504.1	Gm4265
ENSMUSG00000065763.1	Gm23847
ENSMUSG00000099232.1	Gm27884
ENSMUSG00000109104.1	Gm6108
ENSMUSG00000013668.9	4933402N03Rik
ENSMUSG00000100759.6	1700029B22Rik
ENSMUSG00000109087.1	Gm45105
ENSMUSG00000040148.5	Hmx3
ENSMUSG00000050100.14	Hmx2
ENSMUSG00000109066.1	Gm4585
ENSMUSG00000108839.1	Gm44547
ENSMUSG00000109014.1	Gm44546
ENSMUSG00000109340.1	Gm44548
ENSMUSG00000040125.4	Gpr26
ENSMUSG00000108870.1	Gm44893
ENSMUSG00000087657.8	Gm16764
ENSMUSG00000109619.1	Gm45672
ENSMUSG00000030976.3	Tex36
ENSMUSG00000110026.1	Gm35625
ENSMUSG00000101546.1	Gm28747
ENSMUSG00000073803.3	4930544L04Rik
ENSMUSG00000048377.6	Foxi2
ENSMUSG00000110078.1	Gm45241
ENSMUSG00000109898.1	6330420H09Rik
ENSMUSG00000110004.1	Gm45440
ENSMUSG00000098031.1	Gm9341
ENSMUSG00000110396.1	Gm36737
ENSMUSG00000110027.1	C030029H02Rik
ENSMUSG00000109792.1	Gm45426
ENSMUSG00000109633.1	C230079O03Rik
ENSMUSG00000109981.1	Gm36849
ENSMUSG00000087869.1	Gm24444
ENSMUSG00000110126.1	Gm9347
ENSMUSG00000110174.1	Gm45499
ENSMUSG00000109677.1	Gm45514
ENSMUSG00000110090.1	Gm45682
ENSMUSG00000109834.1	Gm5650
ENSMUSG00000064575.1	Gm25798
ENSMUSG00000110354.1	Gm45686
ENSMUSG00000110037.1	4930543N07Rik
ENSMUSG00000109802.1	Gm30808
ENSMUSG00000110241.1	Gm45506
ENSMUSG00000109881.1	Gm45507
ENSMUSG00000110319.1	Gm45668
ENSMUSG00000109855.1	Gm45613
ENSMUSG00000098629.1	Gm27975
ENSMUSG00000056777.5	Rpl21-ps13
ENSMUSG00000109905.1	Gm7380
ENSMUSG00000098619.1	Mir6401
ENSMUSG00000109710.1	Gm4974
ENSMUSG00000105165.1	Mir7686
ENSMUSG00000065502.1	Mir202
ENSMUSG00000099092.1	Mir7062
ENSMUSG00000025469.10	Msx3
ENSMUSG00000051051.7	Olfr523
ENSMUSG00000109875.1	Gm45456
ENSMUSG00000110257.1	Olfr529-ps1
ENSMUSG00000060974.3	Olfr530
ENSMUSG00000109690.1	Gm6376
ENSMUSG00000062712.3	Olfr531
ENSMUSG00000063823.2	Olfr532
ENSMUSG00000056883.5	Olfr533
ENSMUSG00000110169.1	Olfr534-ps1
ENSMUSG00000063230.5	Olfr535
ENSMUSG00000052508.10	Olfr536
ENSMUSG00000110092.2	Olfr537-ps1
ENSMUSG00000095901.2	Olfr538
ENSMUSG00000096069.4	Olfr61
ENSMUSG00000094819.3	Olfr53
ENSMUSG00000059136.4	Olfr539
ENSMUSG00000109892.1	Olfr540-ps1
ENSMUSG00000066122.6	Olfr45
ENSMUSG00000057997.6	Olfr541
ENSMUSG00000110199.2	Olfr542-ps1
ENSMUSG00000025480.5	Syce1
ENSMUSG00000107816.1	Gm29799
ENSMUSG00000038801.6	Scgb1c1
ENSMUSG00000025488.9	Cox8b
ENSMUSG00000110104.1	Gm45717
ENSMUSG00000110355.1	Gm7514
ENSMUSG00000091441.1	Gm17387
ENSMUSG00000077547.1	Gm22019
ENSMUSG00000077716.1	Gm25725
ENSMUSG00000064666.1	Snora52
ENSMUSG00000037974.16	Muc5ac
ENSMUSG00000092652.1	Mir3104
ENSMUSG00000110091.1	Gm39115
ENSMUSG00000110061.1	Gm45337
ENSMUSG00000088784.1	Gm25370
ENSMUSG00000090471.2	Gm4553
ENSMUSG00000054759.6	Krtap5-2
ENSMUSG00000066101.5	Gm10153
ENSMUSG00000046248.9	Krtap5-3
ENSMUSG00000073786.1	Gm7579
ENSMUSG00000109581.1	Gm19094
ENSMUSG00000073785.2	Krtap5-5
ENSMUSG00000110324.1	Gm40460
ENSMUSG00000110254.1	Gm47762
ENSMUSG00000090455.2	Gm2431
ENSMUSG00000056885.5	Gm4559
ENSMUSG00000089731.3	Gm10013
ENSMUSG00000066100.7	Krtap5-1
ENSMUSG00000045236.5	Krtap5-4
ENSMUSG00000083812.3	Gm5054
ENSMUSG00000110040.1	Gm49369
ENSMUSG00000077668.1	Gm26143
ENSMUSG00000099143.1	Gm27483
ENSMUSG00000076275.1	Mir675
ENSMUSG00000098816.1	Gm27786
ENSMUSG00000110125.1	Gm33148
ENSMUSG00000115302.1	Gm49394
ENSMUSG00000070140.1	Mir483
ENSMUSG00000000215.11	Ins2
ENSMUSG00000078192.5	Gm7290
ENSMUSG00000073781.4	Gm6471
ENSMUSG00000108952.1	Gm39117
ENSMUSG00000000214.11	Th
ENSMUSG00000098857.1	Gm27395
ENSMUSG00000098859.1	Gm27389
ENSMUSG00000099151.1	Gm27803
ENSMUSG00000099240.1	Gm27539
ENSMUSG00000099103.1	Gm27901
ENSMUSG00000108934.1	Gm44732
ENSMUSG00000109421.1	Gm44998
ENSMUSG00000076944.1	Gm22064
ENSMUSG00000031085.16	Gm498
ENSMUSG00000099321.1	Mir6404
ENSMUSG00000093221.1	Mir3105
ENSMUSG00000103394.1	Gm10152
ENSMUSG00000109442.1	Gm34964
ENSMUSG00000108874.1	Gm9711
ENSMUSG00000031074.14	Fgf3
ENSMUSG00000050917.5	Fgf4
ENSMUSG00000096999.1	Gm26793
ENSMUSG00000031073.6	Fgf15
ENSMUSG00000108977.1	Gm39119
ENSMUSG00000080366.1	Gm25775
ENSMUSG00000066902.7	Rps23-ps2
ENSMUSG00000108859.1	Gm44776
ENSMUSG00000076952.1	Gm24934
ENSMUSG00000088025.1	Rprl3
ENSMUSG00000074485.1	Gm7381
ENSMUSG00000109267.1	Gm45048
ENSMUSG00000109377.1	Gm7397
ENSMUSG00000109512.1	Gm45049
ENSMUSG00000084639.1	Gm23888
ENSMUSG00000109061.1	Gm49320
ENSMUSG00000109241.1	Gm7434
ENSMUSG00000108860.1	Gm6070
ENSMUSG00000102201.1	Gm36956
ENSMUSG00000108829.1	Vmn2r-ps89
ENSMUSG00000109448.1	Gm45224
ENSMUSG00000109055.1	Gm2676
ENSMUSG00000108962.1	Gm44959
ENSMUSG00000109034.1	Gm44960
ENSMUSG00000095600.2	Gm9457
ENSMUSG00000109063.1	Gm44961
ENSMUSG00000096219.1	n-R5s93
ENSMUSG00000109295.1	Gm5739
ENSMUSG00000064507.1	n-R5s94
ENSMUSG00000109313.1	Gm44693
ENSMUSG00000109266.1	Gm6426
ENSMUSG00000093281.1	Gm22565
ENSMUSG00000109069.1	Gm2734
ENSMUSG00000109518.1	Gm44843
ENSMUSG00000109534.1	Gm44842
ENSMUSG00000088255.1	Gm24288
ENSMUSG00000109543.1	Gm44844
ENSMUSG00000109457.1	Gm44909
ENSMUSG00000109463.1	Gm7506
ENSMUSG00000109538.1	Gm44910
ENSMUSG00000108914.1	Gm44908
ENSMUSG00000092092.1	Gm17215
ENSMUSG00000109260.1	Gm30954
ENSMUSG00000098667.1	Gm27585
ENSMUSG00000098978.1	Gm27545
ENSMUSG00000077378.1	Gm25169
ENSMUSG00000109515.1	Gm31343
ENSMUSG00000108913.1	Gm2448
ENSMUSG00000108941.1	D530014G21Rik
ENSMUSG00000108932.1	Gm31463
ENSMUSG00000098917.1	Mir7654
ENSMUSG00000109190.1	Gm44621
ENSMUSG00000109062.1	Gm44622
ENSMUSG00000109346.1	Gm44515
ENSMUSG00000108848.1	4933430N04Rik
ENSMUSG00000109064.1	Gm39128
ENSMUSG00000064618.1	n-R5s95
ENSMUSG00000105098.1	Gm47312
ENSMUSG00000067627.2	Gm10217
ENSMUSG00000095279.2	Gm10067
ENSMUSG00000109258.1	5330413D20Rik
ENSMUSG00000109503.1	Gm44786
ENSMUSG00000109432.1	Gm44785
ENSMUSG00000109067.1	Gm44784
ENSMUSG00000108997.1	Gm45045
ENSMUSG00000096258.2	Rps16-ps3
ENSMUSG00000109480.1	Gm45042
ENSMUSG00000109084.1	Gm44955
ENSMUSG00000109508.1	Gm44956
ENSMUSG00000109151.1	Gm44714
ENSMUSG00000109029.1	Gm44717
ENSMUSG00000104958.1	Mir7238
ENSMUSG00000109986.1	4930465I24Rik
ENSMUSG00000093319.2	Gm27854
ENSMUSG00000031510.5	1700128E19Rik
ENSMUSG00000110313.1	Gm45420
ENSMUSG00000109772.1	Gm39132
ENSMUSG00000110002.1	Gm45680
ENSMUSG00000109995.1	B020031H02Rik
ENSMUSG00000074473.1	A230072I06Rik
ENSMUSG00000101899.1	Gm29175
ENSMUSG00000110412.1	Gm33175
ENSMUSG00000089234.1	Gm22207
ENSMUSG00000047935.17	Sox1ot
ENSMUSG00000110160.1	Gm45560
ENSMUSG00000096014.1	Sox1
ENSMUSG00000092656.1	Gm25239
ENSMUSG00000109921.1	Gm33326
ENSMUSG00000074469.6	Gm15348
ENSMUSG00000105030.1	Gm38671
ENSMUSG00000081951.1	Gm15352
ENSMUSG00000098532.1	Mir7065
ENSMUSG00000088054.1	Mir1968
ENSMUSG00000110311.1	Gm45410
ENSMUSG00000057116.5	AF366264
ENSMUSG00000104767.1	Gm47277
ENSMUSG00000068631.8	Gm7676
ENSMUSG00000085371.1	Gm3160
ENSMUSG00000088311.1	Gm26184
ENSMUSG00000106670.1	Gm44347
ENSMUSG00000084945.1	C030037F17Rik
ENSMUSG00000109871.1	Gm45276
ENSMUSG00000109965.1	Gm45274
ENSMUSG00000083000.1	Gm15678
ENSMUSG00000110286.1	Gm7706
ENSMUSG00000109886.1	Gm45271
ENSMUSG00000077503.1	Gm24231
ENSMUSG00000109748.1	Gm35392
ENSMUSG00000089459.1	Gm24222
ENSMUSG00000094608.1	Gm25871
ENSMUSG00000094971.1	Gm25255
ENSMUSG00000110288.1	Gm45678
ENSMUSG00000109839.1	Gm45677
ENSMUSG00000110356.1	Gm35453
ENSMUSG00000110392.1	Gm45676
ENSMUSG00000110217.1	Gm45408
ENSMUSG00000110201.1	Gm45675
ENSMUSG00000093142.1	Mir3106
ENSMUSG00000088320.1	Gm25665
ENSMUSG00000110056.1	1700014L14Rik
ENSMUSG00000077675.1	Gm24469
ENSMUSG00000110651.1	Gm45770
ENSMUSG00000088420.1	Gm22551
ENSMUSG00000053695.3	Defb37
ENSMUSG00000080726.2	Gm15366
ENSMUSG00000043787.7	Defb12
ENSMUSG00000052554.3	Defb34
ENSMUSG00000059463.7	Spag11b
ENSMUSG00000110641.1	Gm45826
ENSMUSG00000079842.1	Spag11a
ENSMUSG00000046354.3	Defb14
ENSMUSG00000081163.2	Defa-ps12
ENSMUSG00000050756.3	Defb6
ENSMUSG00000071169.1	Defb46
ENSMUSG00000039785.5	Defb5
ENSMUSG00000081901.1	Gm15357
ENSMUSG00000039775.7	Defb3
ENSMUSG00000081154.2	Defa-ps13
ENSMUSG00000082710.1	Defa-ps14
ENSMUSG00000080894.1	Defa-ps15
ENSMUSG00000098798.1	Gm27288
ENSMUSG00000037790.3	Defb7
ENSMUSG00000082650.1	Gm15358
ENSMUSG00000098476.1	Gm27852
ENSMUSG00000081920.2	Selenot-ps
ENSMUSG00000110463.1	Gm35998
ENSMUSG00000110460.1	Gm20786
ENSMUSG00000074454.3	Defb33
ENSMUSG00000071165.3	Gm6040
ENSMUSG00000079120.3	AY761185
ENSMUSG00000074447.2	Defa21
ENSMUSG00000094406.1	Gm23142
ENSMUSG00000074446.3	Defa23
ENSMUSG00000061845.3	Defa35
ENSMUSG00000087663.1	Defa-ps3
ENSMUSG00000094687.1	Defa25
ENSMUSG00000061958.5	Gm14851
ENSMUSG00000094516.1	Gm24568
ENSMUSG00000085173.1	Gm2869
ENSMUSG00000083509.1	Defa-ps4
ENSMUSG00000074444.4	Defa30
ENSMUSG00000095431.1	Gm26240
ENSMUSG00000074442.4	Defa31
ENSMUSG00000079116.1	Gm15293
ENSMUSG00000094321.1	Defa-ps5
ENSMUSG00000095328.1	Defa-ps6
ENSMUSG00000080722.3	Defa-ps7
ENSMUSG00000082957.1	Gm15303
ENSMUSG00000074441.3	Gm15292
ENSMUSG00000094180.1	Defa-ps8
ENSMUSG00000074440.3	Defa3
ENSMUSG00000074439.4	Defa5
ENSMUSG00000083251.1	Gm15300
ENSMUSG00000082211.3	Defa27
ENSMUSG00000074437.5	Defa29
ENSMUSG00000095221.1	Gm23561
ENSMUSG00000084377.1	Gm15302
ENSMUSG00000082918.3	Defa-ps16
ENSMUSG00000096295.2	Defa2
ENSMUSG00000094362.2	Defa33
ENSMUSG00000094662.2	Defa36
ENSMUSG00000084344.1	Gm15305
ENSMUSG00000074436.2	Defa-ps18
ENSMUSG00000083106.1	Gm15309
ENSMUSG00000079114.3	Gm7849
ENSMUSG00000096558.1	Gm23568
ENSMUSG00000081321.1	Gm15304
ENSMUSG00000095925.1	Defa-ps17
ENSMUSG00000095066.1	Defa20
ENSMUSG00000094818.1	Defa32
ENSMUSG00000075934.1	Gm24423
ENSMUSG00000065956.2	Defa37
ENSMUSG00000083987.1	Gm15311
ENSMUSG00000074434.4	Defa28
ENSMUSG00000084041.1	Gm15312
ENSMUSG00000079113.3	Gm7861
ENSMUSG00000095703.1	Gm24829
ENSMUSG00000082323.2	Gm15314
ENSMUSG00000060070.5	Defa26
ENSMUSG00000084366.1	Gm15313
ENSMUSG00000060208.5	Defa17
ENSMUSG00000063206.4	Defa34
ENSMUSG00000082859.1	Defa-ps9
ENSMUSG00000095813.4	Defa-ps1
ENSMUSG00000058618.6	AY761184
ENSMUSG00000095507.1	Gm22447
ENSMUSG00000081668.2	Gm7869
ENSMUSG00000096340.1	Defa-ps10
ENSMUSG00000064213.5	Defa24
ENSMUSG00000084254.1	Defa-ps11
ENSMUSG00000082698.1	Gm15316
ENSMUSG00000058568.6	Defb50
ENSMUSG00000006570.3	Defb2
ENSMUSG00000044743.3	Defb10
ENSMUSG00000047390.6	Defb9
ENSMUSG00000045337.4	Defb11
ENSMUSG00000110616.1	Gm36879
ENSMUSG00000048500.2	Defb15
ENSMUSG00000110681.1	Gm45796
ENSMUSG00000058052.2	Defb35
ENSMUSG00000044222.3	Defb13
ENSMUSG00000079112.1	Fam90a1a
ENSMUSG00000109938.1	Gm6009
ENSMUSG00000031535.7	Dkk4
ENSMUSG00000089484.1	Gm24735
ENSMUSG00000070084.3	Mir486
ENSMUSG00000106471.1	Mir3107
ENSMUSG00000077399.1	Gm24335
ENSMUSG00000109158.1	Gm45166
ENSMUSG00000053979.4	A730045E13Rik
ENSMUSG00000109299.1	Gm45164
ENSMUSG00000109237.1	9130214F15Rik
ENSMUSG00000031552.13	Adam18
ENSMUSG00000089302.1	Gm26208
ENSMUSG00000099142.1	Mir8108
ENSMUSG00000074412.4	Gm10689
ENSMUSG00000110063.1	Gm31045
ENSMUSG00000109850.1	Gm45692
ENSMUSG00000105292.1	Gm44299
ENSMUSG00000110222.1	Gm39149
ENSMUSG00000110351.1	Gm32050
ENSMUSG00000109689.1	Gm45646
ENSMUSG00000110297.1	Gm45647
ENSMUSG00000109954.1	Gm45371
ENSMUSG00000109621.1	Gm45370
ENSMUSG00000109603.1	Gm32389
ENSMUSG00000110154.1	Gm9731
ENSMUSG00000031491.10	Chrna6
ENSMUSG00000065367.1	Gm24410
ENSMUSG00000110333.1	Gm45861
ENSMUSG00000063932.5	Poteg
ENSMUSG00000074404.6	Gm1698
ENSMUSG00000104743.1	Gm44493
ENSMUSG00000064882.1	Gm24202
ENSMUSG00000110343.1	Gm45751
ENSMUSG00000110372.1	Gm8096
ENSMUSG00000109657.1	1700008N11Rik
ENSMUSG00000110322.1	Gm8110
ENSMUSG00000109794.1	Gm45571
ENSMUSG00000097776.1	Gm26795
ENSMUSG00000109874.1	Gm9911
ENSMUSG00000109648.1	Svet1
ENSMUSG00000110180.1	Gm32567
ENSMUSG00000109597.1	Gm45492
ENSMUSG00000109666.1	Gm39154
ENSMUSG00000109586.1	Gm6853
ENSMUSG00000110006.1	Gm45490
ENSMUSG00000110223.1	Gm45489
ENSMUSG00000097044.1	4933433F19Rik
ENSMUSG00000109614.1	Gm45252
ENSMUSG00000109605.1	Gm45303
ENSMUSG00000084524.1	Gm24184
ENSMUSG00000089370.1	Gm22140
ENSMUSG00000079070.10	Gm3985
ENSMUSG00000110214.1	Gm45587
ENSMUSG00000109750.1	Hmgb1-rs17
ENSMUSG00000109869.1	Gm39158
ENSMUSG00000080434.1	Gm23177
ENSMUSG00000095202.2	Gm6100
ENSMUSG00000098046.1	Gm8254
ENSMUSG00000056797.6	Gm4889
ENSMUSG00000109964.1	Gm45350
ENSMUSG00000110178.1	Gm33831
ENSMUSG00000110369.1	Gm45349
ENSMUSG00000109580.1	Gm8268
ENSMUSG00000109717.1	Gm34368
ENSMUSG00000110361.1	Gm8291
ENSMUSG00000110130.1	Gm34419
ENSMUSG00000097106.1	Rpl31-ps23
ENSMUSG00000109678.1	Gm45626
ENSMUSG00000110314.1	Gm45625
ENSMUSG00000109773.1	Gm34474
ENSMUSG00000109607.1	Gm34533
ENSMUSG00000109688.1	Gm34597
ENSMUSG00000110384.1	Gm45301
ENSMUSG00000110367.1	Gm34853
ENSMUSG00000104820.1	Gm44474
ENSMUSG00000110359.1	Gm45566
ENSMUSG00000080592.1	Gm22030
ENSMUSG00000110321.1	Gm39164
ENSMUSG00000110116.1	4933430A20Rik
ENSMUSG00000110176.1	Gm35520
ENSMUSG00000098154.2	Gm5787
ENSMUSG00000088051.1	Gm26150
ENSMUSG00000109977.1	Gm19140
ENSMUSG00000110158.1	Gm45690
ENSMUSG00000109817.1	Gm10683
ENSMUSG00000109668.1	Gm8342
ENSMUSG00000110285.1	Gm45524
ENSMUSG00000110337.1	Gm3433
ENSMUSG00000109932.1	Gm7319
ENSMUSG00000109646.1	Gm45523
ENSMUSG00000109795.1	Gm45522
ENSMUSG00000065277.1	Gm25126
ENSMUSG00000110312.1	Gm45368
ENSMUSG00000110415.1	Gm6203
ENSMUSG00000109820.1	Gm45654
ENSMUSG00000081316.1	Gm16205
ENSMUSG00000065457.3	Mir383
ENSMUSG00000110236.1	Gm40493
ENSMUSG00000106007.1	Gm23128
ENSMUSG00000077445.1	Gm23128
ENSMUSG00000109922.1	Gm20948
ENSMUSG00000110153.1	Gm17766
ENSMUSG00000110128.1	Gm45398
ENSMUSG00000109601.1	Zfp148-ps1
ENSMUSG00000109827.1	Gm6213
ENSMUSG00000109955.1	Gm18644
ENSMUSG00000110118.1	Gm5609
ENSMUSG00000109789.1	Gm2033
ENSMUSG00000109815.1	Gm7082
ENSMUSG00000098431.1	Mir7666
ENSMUSG00000046723.4	Adam24
ENSMUSG00000109658.1	Gm45660
ENSMUSG00000110315.1	Gm8423
ENSMUSG00000110228.1	Gm2080
ENSMUSG00000110370.1	Gm5749
ENSMUSG00000071937.4	Adam25
ENSMUSG00000110032.1	Gm8436
ENSMUSG00000046282.7	Adam20
ENSMUSG00000098149.1	Gapdh-ps14
ENSMUSG00000102046.1	2810404M03Rik
ENSMUSG00000108069.1	Hspd1-ps1
ENSMUSG00000095057.1	Zfp353-ps
ENSMUSG00000077755.1	Gm23531
ENSMUSG00000088312.1	Gm26181
ENSMUSG00000109987.1	Gm18414
ENSMUSG00000109627.1	Gm45590
ENSMUSG00000109991.1	Gm6284
ENSMUSG00000091490.3	Triml2
ENSMUSG00000109974.1	Gm2221
ENSMUSG00000084702.1	Gm22986
ENSMUSG00000063900.5	Adam26b
ENSMUSG00000048516.2	Adam26a
ENSMUSG00000050190.4	Gm5346
ENSMUSG00000079058.3	Adam34
ENSMUSG00000109723.1	Gm5347
ENSMUSG00000110155.1	Gm35629
ENSMUSG00000110168.1	Gm45488
ENSMUSG00000110224.1	Gm6011
ENSMUSG00000110036.1	Gm6303
ENSMUSG00000110347.1	Gm45657
ENSMUSG00000109826.1	Gm45658
ENSMUSG00000109993.1	Gm45659
ENSMUSG00000080348.1	Gm24591
ENSMUSG00000109856.1	Gm19855
ENSMUSG00000102378.1	Gm37972
ENSMUSG00000092685.1	Gm26241
ENSMUSG00000088523.1	Gm26089
ENSMUSG00000054764.9	Mtnr1a
ENSMUSG00000110260.1	Gm30504
ENSMUSG00000109785.1	Gm45542
ENSMUSG00000105754.1	Gm23604
ENSMUSG00000077499.1	Gm23604
ENSMUSG00000080378.1	Gm25309
ENSMUSG00000092897.1	Gm23812
ENSMUSG00000071102.1	Gm10313
ENSMUSG00000089561.1	Gm24669
ENSMUSG00000109692.1	Gm8575
ENSMUSG00000047171.8	Helt
ENSMUSG00000110179.1	Gm39168
ENSMUSG00000109743.1	Gm45255
ENSMUSG00000110035.1	Gm30931
ENSMUSG00000109612.1	Gm45253
ENSMUSG00000109912.1	Gm45245
ENSMUSG00000109888.1	Gm45600
ENSMUSG00000086190.1	4930579M01Rik
ENSMUSG00000092710.1	Gm22857
ENSMUSG00000110363.1	Gm45576
ENSMUSG00000098402.1	Gm27409
ENSMUSG00000064508.1	n-R5s96
ENSMUSG00000110665.1	Gm31786
ENSMUSG00000038064.7	Cldn22
ENSMUSG00000110624.1	Gm32052
ENSMUSG00000110544.1	Gm2607
ENSMUSG00000089548.1	Gm25830
ENSMUSG00000110503.1	Gm45830
ENSMUSG00000110606.1	Gm45829
ENSMUSG00000110465.1	Gm45832
ENSMUSG00000110137.1	Gm45577
ENSMUSG00000110564.1	Gm45697
ENSMUSG00000110688.1	Gm45696
ENSMUSG00000109907.1	Gm45321
ENSMUSG00000110051.1	Gm45322
ENSMUSG00000110375.1	Gm45323
ENSMUSG00000110147.1	Gm45324
ENSMUSG00000109838.1	Gm45341
ENSMUSG00000109741.1	Gm45455
ENSMUSG00000110281.1	Gm2516
ENSMUSG00000110050.1	Gm45259
ENSMUSG00000087769.1	Gm23986
ENSMUSG00000110246.1	C130073E24Rik
ENSMUSG00000109840.1	Gm45386
ENSMUSG00000109944.1	Gm32975
ENSMUSG00000109691.1	Gm8679
ENSMUSG00000110085.1	Gm17911
ENSMUSG00000109897.1	Gm6458
ENSMUSG00000110163.1	Gm45389
ENSMUSG00000106349.1	Gm44387
ENSMUSG00000065337.1	Gm24929
ENSMUSG00000109823.1	Gm45388
ENSMUSG00000098231.1	Gm6463
ENSMUSG00000110013.1	1190028D05Rik
ENSMUSG00000109919.1	Gm45673
ENSMUSG00000109983.1	Gm9685
ENSMUSG00000088678.1	Gm23666
ENSMUSG00000110362.1	Gm45554
ENSMUSG00000098878.1	Gm27964
ENSMUSG00000089068.1	Gm22841
ENSMUSG00000110334.1	Gm19921
ENSMUSG00000110403.1	Gm45553
ENSMUSG00000089719.1	Gm15758
ENSMUSG00000110025.1	Gm20586
ENSMUSG00000110064.1	Gm18320
ENSMUSG00000109943.1	Gm45610
ENSMUSG00000046258.4	Adam29
ENSMUSG00000110164.1	Gm7351
ENSMUSG00000109662.1	Gm45366
ENSMUSG00000110309.1	Gm7419
ENSMUSG00000110310.1	4930518J21Rik
ENSMUSG00000077585.1	Gm24375
ENSMUSG00000076392.1	Gm25992
ENSMUSG00000110000.1	Gm33501
ENSMUSG00000110043.1	Gm7328
ENSMUSG00000110327.1	Gm17994
ENSMUSG00000109746.1	Gm7499
ENSMUSG00000110401.1	Gm5740
ENSMUSG00000110381.1	Gm34370
ENSMUSG00000088657.1	Gm24847
ENSMUSG00000110406.1	4930470O06Rik
ENSMUSG00000065727.1	Gm26164
ENSMUSG00000109966.1	Gm34623
ENSMUSG00000109992.1	Gm45650
ENSMUSG00000109988.1	Gm45651
ENSMUSG00000109797.1	Stambp-ps1
ENSMUSG00000088040.1	Gm23329
ENSMUSG00000110261.1	Gm45485
ENSMUSG00000110252.1	Gm2961
ENSMUSG00000109687.1	Hspd1-ps2
ENSMUSG00000109895.1	Gm2975
ENSMUSG00000109740.1	Gm7561
ENSMUSG00000109767.1	Gm45460
ENSMUSG00000109994.1	Gm45459
ENSMUSG00000110364.1	Gm45462
ENSMUSG00000089528.1	Gm22324
ENSMUSG00000109744.1	Gm45461
ENSMUSG00000110308.1	Gm45516
ENSMUSG00000088419.1	Gm24236
ENSMUSG00000109622.1	Gm45517
ENSMUSG00000110300.1	Gm18645
ENSMUSG00000110678.1	Gm18645
ENSMUSG00000109999.1	Gm35368
ENSMUSG00000109825.1	Gm45589
ENSMUSG00000098106.1	Gm5350
ENSMUSG00000077153.1	Gm24580
ENSMUSG00000094443.2	Sgo2b
ENSMUSG00000109818.1	Gm35713
ENSMUSG00000076042.1	Mir710
ENSMUSG00000109613.1	Gm45405
ENSMUSG00000089305.1	Gm26210
ENSMUSG00000110157.1	Gm32507
ENSMUSG00000109805.1	Gm45886
ENSMUSG00000109650.1	Gm45448
ENSMUSG00000074302.1	Gm10663
ENSMUSG00000109620.1	Gm48810
ENSMUSG00000092842.1	Gm24333
ENSMUSG00000110283.1	Gm45249
ENSMUSG00000110226.1	Gm7624
ENSMUSG00000064905.1	Gm25403
ENSMUSG00000064763.1	Gm23515
ENSMUSG00000083905.1	Gm15355
ENSMUSG00000065297.1	Gm26123
ENSMUSG00000085082.1	Gm16330
ENSMUSG00000110454.1	Gm45911
ENSMUSG00000110533.1	LOC665443
ENSMUSG00000077485.1	Gm25275
ENSMUSG00000110583.1	Gm7639
ENSMUSG00000110512.1	Gm45827
ENSMUSG00000080437.1	Gm24274
ENSMUSG00000089380.1	Gm24677
ENSMUSG00000110632.1	Gm45880
ENSMUSG00000074292.4	Gm10660
ENSMUSG00000056426.3	Nat3
ENSMUSG00000110452.1	Gm36247
ENSMUSG00000104757.1	Gm44391
ENSMUSG00000097609.1	Gm26659
ENSMUSG00000110449.1	Gm45780
ENSMUSG00000110594.1	Gm33103
ENSMUSG00000110514.1	Gm7688
ENSMUSG00000088329.1	Gm25661
ENSMUSG00000110474.1	Gm45848
ENSMUSG00000107280.1	Gm9495
ENSMUSG00000110536.1	Gm45850
ENSMUSG00000106683.1	Gm43263
ENSMUSG00000106824.1	Gm7697
ENSMUSG00000099042.1	Mir7066
ENSMUSG00000089114.1	Gm25906
ENSMUSG00000109523.1	Gdf1
ENSMUSG00000110052.1	1700020G03Rik
ENSMUSG00000080058.2	Gm11175
ENSMUSG00000020887.3	A230052G05Rik
ENSMUSG00000098710.1	Mir7067
ENSMUSG00000077563.1	Snora68
ENSMUSG00000098594.1	Gm27628
ENSMUSG00000098976.1	Mir6769b
ENSMUSG00000110490.1	Vmn2r-ps91
ENSMUSG00000110546.1	Gm45734
ENSMUSG00000110643.1	Gm18924
ENSMUSG00000084610.1	Gm25052
ENSMUSG00000110096.1	Gm45544
ENSMUSG00000110522.1	Gm45735
ENSMUSG00000088460.1	Gm24747
ENSMUSG00000110443.1	Gm39197
ENSMUSG00000099079.1	Mir7068
ENSMUSG00000093276.1	Gm26237
ENSMUSG00000110481.1	Gm45705
ENSMUSG00000110696.1	Gm45706
ENSMUSG00000110450.1	Gm7943
ENSMUSG00000076199.1	Gm23255
ENSMUSG00000047657.6	Crry-ps
ENSMUSG00000110609.1	Gm7948
ENSMUSG00000110703.1	Gm45821
ENSMUSG00000098378.1	Gm27864
ENSMUSG00000079011.9	Gm11033
ENSMUSG00000110640.1	Gm45903
ENSMUSG00000110668.1	Gm19885
ENSMUSG00000110469.1	Gm10358
ENSMUSG00000103054.1	Gm38270
ENSMUSG00000110603.1	Gm45741
ENSMUSG00000077537.1	Gm22544
ENSMUSG00000110553.1	Gm45742
ENSMUSG00000064709.1	Gm22509
ENSMUSG00000110655.1	Gm45798
ENSMUSG00000110595.1	Gm7990
ENSMUSG00000099012.1	Gm27355
ENSMUSG00000089309.1	Gm24838
ENSMUSG00000086781.1	1700092C02Rik
ENSMUSG00000087761.1	Gm23981
ENSMUSG00000031688.4	Pou4f2
ENSMUSG00000069986.4	Gm8054
ENSMUSG00000109583.1	Gm39204
ENSMUSG00000064926.1	Gm22044
ENSMUSG00000109851.1	Gm39288
ENSMUSG00000109774.1	Gm45602
ENSMUSG00000109591.1	Gm8077
ENSMUSG00000097975.1	Gm8079
ENSMUSG00000098688.1	Gm27820
ENSMUSG00000109738.1	Gm33096
ENSMUSG00000109593.1	Gm45431
ENSMUSG00000110294.1	Gm45430
ENSMUSG00000086912.3	4930505O20Rik
ENSMUSG00000098001.1	Gm27048
ENSMUSG00000098223.1	Gm4891
ENSMUSG00000094615.2	Gm4899
ENSMUSG00000109928.1	Gm45539
ENSMUSG00000097949.1	Gm5354
ENSMUSG00000089147.1	Gm25267
ENSMUSG00000097984.1	Gm8167
ENSMUSG00000109643.1	Gm31545
ENSMUSG00000074228.2	Gm10645
ENSMUSG00000035057.7	Mgat4d
ENSMUSG00000082136.1	Gm15660
ENSMUSG00000110448.1	Gm33242
ENSMUSG00000047286.7	Olfr370
ENSMUSG00000110478.1	Gm18000
ENSMUSG00000110471.1	Gm45823
ENSMUSG00000098465.1	Mir1668
ENSMUSG00000084682.1	Gm22024
ENSMUSG00000105878.1	Gm44330
ENSMUSG00000080665.1	Mir1199
ENSMUSG00000065483.2	Mir181c
ENSMUSG00000065541.1	Mir24-2
ENSMUSG00000105458.1	Mir3074-2
ENSMUSG00000109653.1	Gm45608
ENSMUSG00000064392.1	Gm23626
ENSMUSG00000098331.1	Mir7069
ENSMUSG00000092826.1	Gm24197
ENSMUSG00000111184.1	THSD8
ENSMUSG00000052819.6	Best2
ENSMUSG00000077527.1	Gm25506
ENSMUSG00000099076.1	Mir7070
ENSMUSG00000089213.1	Gm23388
ENSMUSG00000110219.1	Gm45317
ENSMUSG00000062687.6	Cks1brt
ENSMUSG00000051952.5	Olfr371
ENSMUSG00000088344.1	Gm22336
ENSMUSG00000103341.1	1700051O22Rik
ENSMUSG00000098388.1	Mir8109
ENSMUSG00000088192.1	Gm23904
ENSMUSG00000065737.1	Gm24490
ENSMUSG00000106513.1	Gm44348
ENSMUSG00000109706.1	Fth-ps3
ENSMUSG00000088261.1	Gm24781
ENSMUSG00000066362.5	Rps13-ps1
ENSMUSG00000110349.1	Gm18602
ENSMUSG00000098684.1	Gm27246
ENSMUSG00000099207.7	Gm10637
ENSMUSG00000098257.1	Gm27169
ENSMUSG00000098768.1	Gm27207
ENSMUSG00000098391.2	Gm27208
ENSMUSG00000098360.1	4930535O05Rik
ENSMUSG00000098295.1	Gm19872
ENSMUSG00000031654.16	Cbln1
ENSMUSG00000098086.1	1700120C18Rik
ENSMUSG00000089301.1	Gm24841
ENSMUSG00000110719.1	Gm2716
ENSMUSG00000099080.1	Mir7071
ENSMUSG00000110280.1	Gm45497
ENSMUSG00000056772.3	Rps6-ps2
ENSMUSG00000109778.1	Gm45504
ENSMUSG00000099078.1	Mir8110
ENSMUSG00000094790.2	Gm6625
ENSMUSG00000069962.3	Gm5356
ENSMUSG00000064758.1	Gm26331
ENSMUSG00000088883.1	Gm24212
ENSMUSG00000109672.1	Gm45639
ENSMUSG00000109726.1	Gm45638
ENSMUSG00000109870.1	Gm35850
ENSMUSG00000110212.1	Gm35963
ENSMUSG00000105321.1	Gm44382
ENSMUSG00000110189.1	Gm45665
ENSMUSG00000110106.1	Gm45666
ENSMUSG00000089148.1	Gm23408
ENSMUSG00000110304.1	Gm36380
ENSMUSG00000099664.1	Gm28511
ENSMUSG00000099812.1	Gm28515
ENSMUSG00000110274.1	Gm36843
ENSMUSG00000065636.1	Gm24254
ENSMUSG00000110380.1	Gm45332
ENSMUSG00000110198.1	Gm45335
ENSMUSG00000110134.1	Gm45334
ENSMUSG00000110290.1	Gm45336
ENSMUSG00000110023.1	Gm45505
ENSMUSG00000078964.2	Ces1b
ENSMUSG00000057400.14	Ces1c
ENSMUSG00000110714.1	Gm45910
ENSMUSG00000110659.1	Gm45727
ENSMUSG00000074156.6	Ces1h
ENSMUSG00000110718.1	Gm45765
ENSMUSG00000110687.1	Gm45764
ENSMUSG00000110670.1	Gm30132
ENSMUSG00000110695.1	Gm45766
ENSMUSG00000110559.1	Gm26843
ENSMUSG00000110713.1	Gm30606
ENSMUSG00000110672.1	Gm45786
ENSMUSG00000031757.7	Mt4
ENSMUSG00000065512.3	Mir138-2
ENSMUSG00000088331.1	Gm22846
ENSMUSG00000110708.1	Gnb1-ps3
ENSMUSG00000090188.1	Gm7418
ENSMUSG00000070111.4	Gm10286
ENSMUSG00000110428.1	Gm45812
ENSMUSG00000110577.1	1700112L15Rik
ENSMUSG00000048400.13	Prss54
ENSMUSG00000081436.1	Gm5912
ENSMUSG00000110483.1	Gm45702
ENSMUSG00000110701.1	Gm6013
ENSMUSG00000105690.1	Gm26265
ENSMUSG00000065211.3	Gm26265
ENSMUSG00000110623.1	Gm32005
ENSMUSG00000077272.1	Gm22780
ENSMUSG00000110633.1	Gm32122
ENSMUSG00000110717.1	1700047G07Rik
ENSMUSG00000077938.1	Gm24132
ENSMUSG00000110567.1	Gm45703
ENSMUSG00000110552.1	Gm45788
ENSMUSG00000089539.1	Gm25160
ENSMUSG00000077125.1	Gm26399
ENSMUSG00000109937.1	Gm45247
ENSMUSG00000098116.1	Gm7191
ENSMUSG00000109615.1	Gm39231
ENSMUSG00000109645.1	Gm45246
ENSMUSG00000109681.1	Gm17997
ENSMUSG00000110194.1	Gm7192
ENSMUSG00000080480.1	Gm23494
ENSMUSG00000110011.1	Gm29817
ENSMUSG00000089819.1	Gm15679
ENSMUSG00000109775.1	Gm45297
ENSMUSG00000086842.2	Gm15681
ENSMUSG00000090116.1	Gm15680
ENSMUSG00000083586.2	Gm8688
ENSMUSG00000109939.1	Gm19232
ENSMUSG00000081383.1	Gm5742
ENSMUSG00000110220.1	Gm45296
ENSMUSG00000110014.1	Gm5361
ENSMUSG00000109769.1	Gm39232
ENSMUSG00000087985.1	Gm22223
ENSMUSG00000088596.1	Gm24602
ENSMUSG00000110069.1	Gm45422
ENSMUSG00000109848.1	Gm45391
ENSMUSG00000110019.1	Gm8748
ENSMUSG00000110674.1	Gm45892
ENSMUSG00000074127.6	Cmtm2a
ENSMUSG00000031876.18	Gm45711
ENSMUSG00000110430.2	Cmtm1
ENSMUSG00000110642.1	Gm45710
ENSMUSG00000078953.1	Gm11020
ENSMUSG00000077633.1	Gm22148
ENSMUSG00000110607.1	Gm45843
ENSMUSG00000110568.1	Gm7208
ENSMUSG00000105612.1	Gm44328
ENSMUSG00000055730.16	Ces2a
ENSMUSG00000110639.1	Gm6831
ENSMUSG00000069925.6	4932416K20Rik
ENSMUSG00000031884.10	Ces2d-ps
ENSMUSG00000110479.1	Gm5743
ENSMUSG00000091813.4	Ces2h
ENSMUSG00000110549.1	Gm45725
ENSMUSG00000110488.1	Gm45724
ENSMUSG00000062181.14	Ces3b
ENSMUSG00000110502.1	Gm8804
ENSMUSG00000060560.8	Ces4a
ENSMUSG00000099127.1	Gm27320
ENSMUSG00000070130.1	Mir328
ENSMUSG00000089432.1	Mir1966
ENSMUSG00000044287.6	Nrn1l
ENSMUSG00000099131.1	Mir7074
ENSMUSG00000065231.1	Gm22972
ENSMUSG00000097026.1	Gm26786
ENSMUSG00000054069.7	6030452D12Rik
ENSMUSG00000098671.1	Mir7075
ENSMUSG00000065439.1	Mir140
ENSMUSG00000110508.1	Gm8940
ENSMUSG00000095727.1	Gm23646
ENSMUSG00000094718.1	Gm22825
ENSMUSG00000110625.1	5033426E14Rik
ENSMUSG00000109868.1	Gm39244
ENSMUSG00000092821.1	Gm23163
ENSMUSG00000110707.1	Gm45795
ENSMUSG00000110561.1	Gm45888
ENSMUSG00000095941.3	Gm21964
ENSMUSG00000097409.1	Gm26832
ENSMUSG00000064393.1	Gm23627
ENSMUSG00000093112.2	Gm22701
ENSMUSG00000105131.1	Gm47306
ENSMUSG00000105825.1	Gm44489
ENSMUSG00000080518.1	Gm22193
ENSMUSG00000092671.1	Gm24103
ENSMUSG00000109941.1	Exosc6
ENSMUSG00000077477.1	Gm24793
ENSMUSG00000098410.1	Mir1957b
ENSMUSG00000099129.1	Mir7076
ENSMUSG00000089000.1	Gm23853
ENSMUSG00000065700.1	Gm22827
ENSMUSG00000110435.1	Gm3635
ENSMUSG00000098075.1	Gm26994
ENSMUSG00000089344.1	Gm22664
ENSMUSG00000110541.1	Gm10280
ENSMUSG00000077289.1	Gm25766
ENSMUSG00000088258.1	Gm24291
ENSMUSG00000110582.1	Gm30052
ENSMUSG00000008874.3	Clec3a
ENSMUSG00000086717.1	Gm15655
ENSMUSG00000110476.1	4930422C21Rik
ENSMUSG00000110709.1	1700018P08Rik
ENSMUSG00000110700.1	Gm5357
ENSMUSG00000034467.7	Dynlrb2
ENSMUSG00000074072.2	Gm10620
ENSMUSG00000098483.1	Mir7078
ENSMUSG00000110459.1	Gm31717
ENSMUSG00000065028.1	Gm25200
ENSMUSG00000110470.1	Gm45723
ENSMUSG00000031837.14	Necab2
ENSMUSG00000092329.1	Gm20388
ENSMUSG00000110601.1	Gm45834
ENSMUSG00000097919.1	Gm27021
ENSMUSG00000088416.1	Gm24239
ENSMUSG00000097087.1	Gm26878
ENSMUSG00000101886.1	Gm28324
ENSMUSG00000098560.1	Gm27530
ENSMUSG00000097783.2	Gm26747
ENSMUSG00000097438.1	Gm26784
ENSMUSG00000031809.10	1700018B08Rik
ENSMUSG00000098211.2	Gm27045
ENSMUSG00000097987.1	Gm17786
ENSMUSG00000077421.1	Gm24283
ENSMUSG00000098109.1	9530085P06Rik
ENSMUSG00000039079.1	Trhr2
ENSMUSG00000098500.1	Mir6396
ENSMUSG00000110523.1	C230057M02Rik
ENSMUSG00000110525.1	Gm45893
ENSMUSG00000064450.1	Snord68
ENSMUSG00000098550.1	Mir7079
ENSMUSG00000098582.1	Mir7080
ENSMUSG00000110505.1	Gm45842
ENSMUSG00000103244.1	Gm38092
ENSMUSG00000094720.1	n-R5s100
ENSMUSG00000095073.1	n-R5s101
ENSMUSG00000096613.1	n-R5s102
ENSMUSG00000095249.1	n-R5s103
ENSMUSG00000096307.1	n-R5s104
ENSMUSG00000095966.1	n-R5s105
ENSMUSG00000094537.1	n-R5s106
ENSMUSG00000096367.1	n-R5s107
ENSMUSG00000096335.1	n-R5s108
ENSMUSG00000094265.1	n-R5s109
ENSMUSG00000095131.1	n-R5s110
ENSMUSG00000094097.1	n-R5s111
ENSMUSG00000095449.1	n-R5s112
ENSMUSG00000094801.1	n-R5s113
ENSMUSG00000096599.1	n-R5s114
ENSMUSG00000095915.1	n-R5s115
ENSMUSG00000094751.1	Gm25018
ENSMUSG00000096710.1	n-R5s117
ENSMUSG00000094178.1	n-R5s118
ENSMUSG00000096132.1	n-R5s119
ENSMUSG00000096855.1	n-R5s120
ENSMUSG00000095410.1	n-R5s121
ENSMUSG00000094956.1	n-R5s122
ENSMUSG00000095652.1	n-R5s123
ENSMUSG00000093893.1	n-R5s124
ENSMUSG00000096092.1	n-R5s125
ENSMUSG00000093852.1	Gm24312
ENSMUSG00000093960.1	n-R5s127
ENSMUSG00000094003.1	n-R5s128
ENSMUSG00000094455.1	n-R5s129
ENSMUSG00000096785.1	n-R5s130
ENSMUSG00000096358.1	n-R5s131
ENSMUSG00000094916.1	Gm26391
ENSMUSG00000096343.1	n-R5s133
ENSMUSG00000096015.1	n-R5s134
ENSMUSG00000096406.1	Rn5s
ENSMUSG00000096037.1	n-R5s136
ENSMUSG00000094541.1	Gm24089
ENSMUSG00000095183.1	n-R5s138
ENSMUSG00000094760.1	n-R5s139
ENSMUSG00000095376.1	Gm22109
ENSMUSG00000095749.1	n-R5s141
ENSMUSG00000094657.1	n-R5s142
ENSMUSG00000095645.1	n-R5s143
ENSMUSG00000096765.1	n-R5s144
ENSMUSG00000096300.1	Gm25212
ENSMUSG00000096170.1	n-R5s146
ENSMUSG00000094270.1	Gm22291
ENSMUSG00000095350.1	Gm23284
ENSMUSG00000095453.1	n-R5s149
ENSMUSG00000095723.1	Gm23647
ENSMUSG00000110467.1	Gm45781
ENSMUSG00000110684.1	Gm45866
ENSMUSG00000110456.1	Gm45865
ENSMUSG00000110704.1	Gm45732
ENSMUSG00000110482.1	Gm3889
ENSMUSG00000064664.1	Gm24459
ENSMUSG00000110666.1	Gm9172
ENSMUSG00000110550.1	Gm45856
ENSMUSG00000100812.1	A730098A19Rik
ENSMUSG00000110437.1	Gm45876
ENSMUSG00000074026.3	Gm6091
ENSMUSG00000110648.1	Gm38574
ENSMUSG00000110492.1	Gm5358
ENSMUSG00000088710.1	Gm22730
ENSMUSG00000084523.1	Mir1903
ENSMUSG00000102141.1	Gm3952
ENSMUSG00000087870.1	Gm26100
ENSMUSG00000077538.1	Gm22545
ENSMUSG00000077771.1	Gm22374
ENSMUSG00000078840.1	Gm10999
ENSMUSG00000096519.1	Gm10721
ENSMUSG00000074564.3	Gm10720
ENSMUSG00000096201.1	Gm10715
ENSMUSG00000106183.1	Mir101c
ENSMUSG00000110491.1	Gm31138
ENSMUSG00000110646.1	Olfr369-ps1
ENSMUSG00000098373.1	Gm27679
ENSMUSG00000110691.1	Gm5363
ENSMUSG00000110461.1	Gm45860
ENSMUSG00000080511.1	Gm22195
ENSMUSG00000094086.1	Gm23992
ENSMUSG00000092896.2	Gm23811
ENSMUSG00000084690.1	Gm24896
ENSMUSG00000110927.1	Gm48506
ENSMUSG00000111191.1	Gm6015
ENSMUSG00000110932.1	Gm48640
ENSMUSG00000111707.1	Gm9662
ENSMUSG00000111257.1	Gm21089
ENSMUSG00000110732.1	Gm48674
ENSMUSG00000065382.1	Gm23097
ENSMUSG00000111464.1	Gm48675
ENSMUSG00000111615.1	Gm47741
ENSMUSG00000041620.8	Mmp1b
ENSMUSG00000043089.6	Mmp1a
ENSMUSG00000111764.1	Gm47616
ENSMUSG00000110936.1	Gm19212
ENSMUSG00000111845.1	Gm7495
ENSMUSG00000031998.5	1700128F08Rik
ENSMUSG00000084747.1	Mir1899
ENSMUSG00000110828.1	Gm47517
ENSMUSG00000111061.1	Gm46102
ENSMUSG00000111317.1	Gm47333
ENSMUSG00000111284.1	Gm47334
ENSMUSG00000092776.1	Gm26195
ENSMUSG00000098408.1	Mir6237
ENSMUSG00000093959.1	Gm24496
ENSMUSG00000096815.1	Gm25086
ENSMUSG00000111648.1	Gm46103
ENSMUSG00000111209.1	Gm7529
ENSMUSG00000109590.1	Gm32710
ENSMUSG00000111568.1	Gm18488
ENSMUSG00000110951.1	Gm47001
ENSMUSG00000111691.1	Gm47002
ENSMUSG00000110942.1	Gm47029
ENSMUSG00000110734.1	Gm18934
ENSMUSG00000111503.1	Gm47034
ENSMUSG00000110858.1	Gm18160
ENSMUSG00000111458.1	Gm47035
ENSMUSG00000111111.1	Gm47037
ENSMUSG00000111810.1	Gm29785
[truncated: 11,710 more rows]

## Sheet: Mid-Low Expression Quartile
Genes in Mid-Low Expression Quartile (mm10)
gene_id	gene_name
ENSMUSG00000054351.2	4930553M12Rik
ENSMUSG00000046993.6	Gm5637
ENSMUSG00000109909.1	Gm45663
ENSMUSG00000106456.1	Gm9678
ENSMUSG00000064016.4	Gm648
ENSMUSG00000034362.7	Csta1
ENSMUSG00000085510.1	Gm12082
ENSMUSG00000085708.1	Gm16063
ENSMUSG00000021416.11	Eci3
ENSMUSG00000114007.1	Gm48660
ENSMUSG00000044824.8	Olfr545
ENSMUSG00000105762.1	Gm43605
ENSMUSG00000060795.5	Gm13363
ENSMUSG00000088295.1	Gm26410
ENSMUSG00000112159.1	Gm18777
ENSMUSG00000082207.1	Gm12998
ENSMUSG00000064547.1	Gm22982
ENSMUSG00000082245.1	Gm6292
ENSMUSG00000112137.1	Gm47865
ENSMUSG00000084384.3	Gm12251
ENSMUSG00000027071.14	P2rx3
ENSMUSG00000104025.1	E330040D14Rik
ENSMUSG00000079988.2	Gm11970
ENSMUSG00000103143.1	Gm37742
ENSMUSG00000083772.1	Gm15566
ENSMUSG00000115718.1	Gm49179
ENSMUSG00000101904.1	Gm29427
ENSMUSG00000088786.1	Gm25372
ENSMUSG00000100007.1	Gm5527
ENSMUSG00000114174.1	Cycs-ps3
ENSMUSG00000030069.15	Prok2
ENSMUSG00000108228.2	6430584L05Rik
ENSMUSG00000111943.1	Gm47862
ENSMUSG00000112030.1	Gm35189
ENSMUSG00000097573.2	G730003C15Rik
ENSMUSG00000100237.1	Gm28644
ENSMUSG00000112986.1	Gm2123
ENSMUSG00000083371.1	Gm11422
ENSMUSG00000092586.8	Ly6g6c
ENSMUSG00000111050.1	Gm47877
ENSMUSG00000084938.1	BB557941
ENSMUSG00000084539.1	Gm25842
ENSMUSG00000078817.4	Nlrp12
ENSMUSG00000113746.1	Gm48242
ENSMUSG00000112969.1	Gm48496
ENSMUSG00000047150.8	1700001C19Rik
ENSMUSG00000110586.1	4930578M07Rik
ENSMUSG00000088747.1	Gm23224
ENSMUSG00000097229.1	Platr23
ENSMUSG00000113572.1	Gm7959
ENSMUSG00000112444.1	4930401C15Rik
ENSMUSG00000083173.1	Gm13064
ENSMUSG00000096938.7	9530052E02Rik
ENSMUSG00000039278.10	Pcsk1n
ENSMUSG00000041930.7	Fam222a
ENSMUSG00000102140.1	Gm38058
ENSMUSG00000083702.1	Gm14428
ENSMUSG00000061322.15	Dnaic1
ENSMUSG00000104117.5	Gm20743
ENSMUSG00000082666.1	Gm13677
ENSMUSG00000082669.1	Gm5393
ENSMUSG00000080782.1	Gm13495
ENSMUSG00000079410.4	Gm2897
ENSMUSG00000081284.1	Gm13673
ENSMUSG00000112526.1	Gm35865
ENSMUSG00000093910.2	Zfp853
ENSMUSG00000102701.1	9430083B18Rik
ENSMUSG00000086414.2	Gm15645
ENSMUSG00000067998.11	Bpifb9a
ENSMUSG00000115621.1	Gm8664
ENSMUSG00000082551.1	Gm15065
ENSMUSG00000081126.1	Gm15784
ENSMUSG00000082876.1	Gm11889
ENSMUSG00000037469.9	Acp7
ENSMUSG00000113903.1	Gm5655
ENSMUSG00000033475.15	Tomm6
ENSMUSG00000098004.1	Gm27027
ENSMUSG00000079033.10	Mef2b
ENSMUSG00000103755.1	Gm37805
ENSMUSG00000107695.1	Gm44289
ENSMUSG00000022455.4	Wbp2nl
ENSMUSG00000020020.8	Usp44
ENSMUSG00000099872.1	1700074H08Rik
ENSMUSG00000075044.12	Slc22a29
ENSMUSG00000113783.1	Gm18617
ENSMUSG00000109757.1	Gm7128
ENSMUSG00000050900.5	Gm7327
ENSMUSG00000109522.1	Olfr1319-ps1
ENSMUSG00000113768.1	Gm9237
ENSMUSG00000112151.1	Gm48680
ENSMUSG00000111655.1	4930434F21Rik
ENSMUSG00000066592.3	Gm7589
ENSMUSG00000080808.1	Gm12608
ENSMUSG00000061486.7	Gm5161
ENSMUSG00000060417.6	Gm8603
ENSMUSG00000110016.1	Gm20751
ENSMUSG00000072717.8	Klra11-ps
ENSMUSG00000032948.10	Lipi
ENSMUSG00000114708.1	Gm30177
ENSMUSG00000115756.1	Gm49519
ENSMUSG00000112500.1	4933411E08Rik
ENSMUSG00000115494.1	Gm49293
ENSMUSG00000114190.1	4930556H04Rik
ENSMUSG00000092624.2	Gm3654
ENSMUSG00000104218.1	Gm9134
ENSMUSG00000003657.9	Calb2
ENSMUSG00000037446.14	Tulp1
ENSMUSG00000103213.1	Gm38289
ENSMUSG00000085015.1	Gm14424
ENSMUSG00000116570.1	CT009704.1
ENSMUSG00000087408.10	Cers1
ENSMUSG00000115316.1	Gm49096
ENSMUSG00000055210.4	Foxd2
ENSMUSG00000030406.7	Gipr
ENSMUSG00000114746.1	4933436N17Rik
ENSMUSG00000078795.2	Ceacam15
ENSMUSG00000029608.10	Rph3a
ENSMUSG00000099913.1	Gm28551
ENSMUSG00000106590.1	Gm42879
ENSMUSG00000090642.2	Gm17182
ENSMUSG00000078601.4	Gm12525
ENSMUSG00000040138.7	Ndp
ENSMUSG00000052551.16	Adarb2
ENSMUSG00000080922.1	Gm2214
ENSMUSG00000108832.1	Gm44832
ENSMUSG00000072624.3	Gm5460
ENSMUSG00000024109.18	Nrxn1
ENSMUSG00000114062.1	Gm48313
ENSMUSG00000066543.8	Rpl17-ps9
ENSMUSG00000112692.1	Gm19073
ENSMUSG00000113779.1	Gm33785
ENSMUSG00000092571.1	Gm4134
ENSMUSG00000061272.8	Gm14173
ENSMUSG00000074243.4	Gm10651
ENSMUSG00000114415.1	Gm41030
ENSMUSG00000050272.10	Dscam
ENSMUSG00000005892.4	Trh
ENSMUSG00000110234.2	Gm45799
ENSMUSG00000102473.1	Gm37243
ENSMUSG00000028558.14	Calr4
ENSMUSG00000032343.15	Impg1
ENSMUSG00000028222.2	Calb1
ENSMUSG00000079890.2	Gm12106
ENSMUSG00000100287.1	Gm28068
ENSMUSG00000096292.1	Gm2666
ENSMUSG00000046178.3	Nxph1
ENSMUSG00000109891.1	Gm45339
ENSMUSG00000047509.1	Gm6776
ENSMUSG00000115503.1	Gm6392
ENSMUSG00000086493.1	Gm12204
ENSMUSG00000117654.1	CT033772.2
ENSMUSG00000111121.1	Gm3523
ENSMUSG00000116297.1	Gm49546
ENSMUSG00000114734.1	Gm48397
ENSMUSG00000116760.1	AC164314.1
ENSMUSG00000097466.8	D430036J16Rik
ENSMUSG00000116538.1	AC087898.1
ENSMUSG00000097640.7	Gm20033
ENSMUSG00000103552.1	Gm38217
ENSMUSG00000106032.1	Gm42463
ENSMUSG00000087326.1	Gm12503
ENSMUSG00000107933.1	Gm30498
ENSMUSG00000116182.1	Gm33666
ENSMUSG00000087905.1	Gm22037
ENSMUSG00000101621.2	Gm28905
ENSMUSG00000111858.1	Gm48277
ENSMUSG00000082318.3	Gm14162
ENSMUSG00000109491.1	Gm15396
ENSMUSG00000066878.5	Gm10184
ENSMUSG00000108505.1	1700095K22Rik
ENSMUSG00000116659.1	AC158985.1
ENSMUSG00000085547.4	Gm13767
ENSMUSG00000087144.1	Gm5958
ENSMUSG00000114817.1	Gm48356
ENSMUSG00000038292.14	Ccdc155
ENSMUSG00000097045.1	Gm26641
ENSMUSG00000117481.1	AC127347.1
ENSMUSG00000107961.1	Gm44036
ENSMUSG00000104572.5	Fbxw23
ENSMUSG00000052767.5	Gm12703
ENSMUSG00000049396.6	Gemin4
ENSMUSG00000095294.2	Gm21119
ENSMUSG00000027886.7	1700013F07Rik
ENSMUSG00000107238.1	Gm42758
ENSMUSG00000103457.1	Gm37042
ENSMUSG00000104667.1	Gm4961
ENSMUSG00000049699.4	Ucn2
ENSMUSG00000104944.1	Gm43405
ENSMUSG00000099340.1	Gm29540
ENSMUSG00000116121.1	Gm49486
ENSMUSG00000013158.6	4933405L10Rik
ENSMUSG00000103952.1	Gm37268
ENSMUSG00000085375.1	Gm12506
ENSMUSG00000111417.1	Gm47430
ENSMUSG00000090207.2	4930524O07Rik
ENSMUSG00000104625.1	Gm42448
ENSMUSG00000113387.1	Gm31508
ENSMUSG00000110880.1	Gm48431
ENSMUSG00000081674.1	Gm6184
ENSMUSG00000116033.1	Gm49442
ENSMUSG00000066007.15	Zfp600
ENSMUSG00000078129.2	Actl10
ENSMUSG00000105529.1	Gm9480
ENSMUSG00000048378.2	Olfr1394
ENSMUSG00000114683.1	Gm47763
ENSMUSG00000116663.1	AC122456.1
ENSMUSG00000081803.1	Gm15282
ENSMUSG00000081647.1	Gm13022
ENSMUSG00000055826.5	Tescl
ENSMUSG00000111853.1	Gm31408
ENSMUSG00000107106.1	Gm43760
ENSMUSG00000110661.1	Gm31805
ENSMUSG00000059434.9	Gckr
ENSMUSG00000084303.1	Gm8216
ENSMUSG00000081258.1	Gm14013
ENSMUSG00000051062.6	Fbll1
ENSMUSG00000097619.8	4833422M21Rik
ENSMUSG00000091491.2	Vmn2r97
ENSMUSG00000082192.2	Gm14719
ENSMUSG00000110588.1	Gm45774
ENSMUSG00000108528.1	Gm8319
ENSMUSG00000113498.1	Gm4036
ENSMUSG00000086320.1	Gm12840
ENSMUSG00000103083.1	A630035G10Rik
ENSMUSG00000117477.1	AC161166.1
ENSMUSG00000098107.1	Gm27007
ENSMUSG00000096847.2	Tmem151b
ENSMUSG00000111025.1	Gm47185
ENSMUSG00000100247.1	A530053M12Rik
ENSMUSG00000029784.13	Ssmem1
ENSMUSG00000083498.1	Gm14172
ENSMUSG00000099895.1	Gm28153
ENSMUSG00000045912.9	C2cd4c
ENSMUSG00000059908.9	Mug1
ENSMUSG00000081755.1	Mup-ps23
ENSMUSG00000096160.2	Gm3436
ENSMUSG00000041653.5	Pnpla3
ENSMUSG00000097097.2	5033426O07Rik
ENSMUSG00000075256.9	Cerkl
ENSMUSG00000021216.7	Tubal3
ENSMUSG00000029320.11	1700016H13Rik
ENSMUSG00000058589.14	Anks1b
ENSMUSG00000065952.13	C330021F23Rik
ENSMUSG00000024485.15	Slc4a9
ENSMUSG00000113960.1	4933412O06Rik
ENSMUSG00000013083.8	2200002J24Rik
ENSMUSG00000034783.7	Cd207
ENSMUSG00000094627.2	Gm10182
ENSMUSG00000108423.1	Gm44856
ENSMUSG00000097430.2	Gm10544
ENSMUSG00000108489.1	Gm45025
ENSMUSG00000022303.9	Dcstamp
ENSMUSG00000082934.1	Gm13887
ENSMUSG00000110690.1	Gm18001
ENSMUSG00000099648.1	Gm5975
ENSMUSG00000104318.1	Pcdha7
ENSMUSG00000044933.3	Sstr3
ENSMUSG00000110390.1	Gm45869
ENSMUSG00000023247.2	Guca2a
ENSMUSG00000103051.1	Gm7871
ENSMUSG00000108766.1	Gm44760
ENSMUSG00000044349.15	Snhg11
ENSMUSG00000030775.10	Trat1
ENSMUSG00000070464.1	Ccl26
ENSMUSG00000114866.1	Gm40922
ENSMUSG00000087024.1	B230119M05Rik
ENSMUSG00000100138.1	Gm28745
ENSMUSG00000104444.1	Gm33051
ENSMUSG00000107029.1	Gm43123
ENSMUSG00000059305.12	Vpreb1
ENSMUSG00000042451.12	Mybph
ENSMUSG00000106878.1	Gm17808
ENSMUSG00000047884.6	Klk9
ENSMUSG00000075553.2	Gm5464
ENSMUSG00000082675.1	Gm6382
ENSMUSG00000101952.1	Gm10550
ENSMUSG00000106491.1	Gm42446
ENSMUSG00000080694.1	Gm11621
ENSMUSG00000087542.1	Gm15878
ENSMUSG00000109500.1	Gm44999
ENSMUSG00000091083.4	Gm4535
ENSMUSG00000115719.1	4930538L07Rik
ENSMUSG00000109124.1	Gm44516
ENSMUSG00000086022.1	Rad51ap2
ENSMUSG00000096546.2	Smlr1
ENSMUSG00000107771.1	Gm8956
ENSMUSG00000109572.1	Cfap99
ENSMUSG00000108871.1	Gm45102
ENSMUSG00000031382.14	Asb11
ENSMUSG00000110710.1	C78859
ENSMUSG00000107538.1	Gm44127
ENSMUSG00000090957.2	Gm7535
ENSMUSG00000107335.1	Gm43372
ENSMUSG00000107163.1	Gm43496
ENSMUSG00000009646.13	Pla2g12b
ENSMUSG00000103299.1	Gm38231
ENSMUSG00000090467.3	Gm4613
ENSMUSG00000114690.1	Gm33321
ENSMUSG00000106925.1	Gm20072
ENSMUSG00000027168.21	Pax6
ENSMUSG00000047197.1	Gjd3
ENSMUSG00000078698.3	Mrgpra3
ENSMUSG00000110919.1	Dppa5b
ENSMUSG00000091336.1	Gm17157
ENSMUSG00000082260.3	Gm7429
ENSMUSG00000114244.1	Gm47119
ENSMUSG00000005696.11	Sh2d1a
ENSMUSG00000083230.1	Gm14158
ENSMUSG00000104528.1	Gm43314
ENSMUSG00000093749.1	4921523L03Rik
ENSMUSG00000039200.16	Atf7ip2
ENSMUSG00000103915.1	Ighv1-6
ENSMUSG00000113073.1	Gm48261
ENSMUSG00000110911.1	Gm47068
ENSMUSG00000115969.1	Gm46519
ENSMUSG00000055748.12	Gsdmc4
ENSMUSG00000103304.1	Gm5979
ENSMUSG00000083449.1	Gm13487
ENSMUSG00000083113.1	Rpl10-ps4
ENSMUSG00000102498.1	Gm19445
ENSMUSG00000058743.6	Kcnj14
ENSMUSG00000104373.1	Gm37511
ENSMUSG00000062546.4	V1ra8
ENSMUSG00000086998.1	Gm16033
ENSMUSG00000106365.1	Gm43568
ENSMUSG00000082274.1	Gm14026
ENSMUSG00000023439.11	Gnb3
ENSMUSG00000114297.1	Gm30600
ENSMUSG00000111202.1	Gm48275
ENSMUSG00000078838.2	Gm17382
ENSMUSG00000104333.1	Gm10253
ENSMUSG00000084772.1	Gm15473
ENSMUSG00000109304.1	Gm45112
ENSMUSG00000103370.1	Gm37178
ENSMUSG00000108197.1	Gm44214
ENSMUSG00000100750.1	Gm29084
ENSMUSG00000090744.7	Gm6871
ENSMUSG00000038015.6	Prm2
ENSMUSG00000110507.1	8030455M16Rik
ENSMUSG00000106524.1	Gm42706
ENSMUSG00000100197.1	Gm28638
ENSMUSG00000108566.1	Gm45031
ENSMUSG00000088156.1	Gm26350
ENSMUSG00000117368.1	CT030715.2
ENSMUSG00000086808.1	Gm11981
ENSMUSG00000097639.2	Platr4
ENSMUSG00000081569.1	Gm12490
ENSMUSG00000107087.1	Gm34411
ENSMUSG00000108507.1	6720469O03Rik
ENSMUSG00000021977.11	1700129C05Rik
ENSMUSG00000100010.5	1700010I02Rik
ENSMUSG00000022431.3	Ribc2
ENSMUSG00000071229.3	Timm8a2
ENSMUSG00000096641.7	Gm904
ENSMUSG00000034777.2	Vax2
ENSMUSG00000106373.1	Gm6522
ENSMUSG00000031449.10	Atp4b
ENSMUSG00000086971.1	4930527B05Rik
ENSMUSG00000110008.4	Olfr560
ENSMUSG00000061356.13	Nuggc
ENSMUSG00000116396.1	Gm20556
ENSMUSG00000054999.2	Naaladl1
ENSMUSG00000116924.1	CT033750.2
ENSMUSG00000084633.1	Gm23886
ENSMUSG00000042041.6	2010003K11Rik
ENSMUSG00000067161.6	Gm5560
ENSMUSG00000082145.1	Gm12312
ENSMUSG00000081396.1	Gm15132
ENSMUSG00000102074.1	Gm29020
ENSMUSG00000115099.1	AC114585.1
ENSMUSG00000109056.1	A630009H07Rik
ENSMUSG00000000411.7	Tssk3
ENSMUSG00000041468.7	Gpr12
ENSMUSG00000117431.1	AC091309.2
ENSMUSG00000048480.5	Cxcr1
ENSMUSG00000112327.1	Gm36827
ENSMUSG00000114599.1	Gm48070
ENSMUSG00000109422.1	Gm45174
ENSMUSG00000062204.1	Olfr1373
ENSMUSG00000103999.1	Gm38026
ENSMUSG00000112352.1	Gm40617
ENSMUSG00000074449.3	Gm15319
ENSMUSG00000117202.1	AC169506.3
ENSMUSG00000085007.2	Gm11549
ENSMUSG00000040693.7	Slco4c1
ENSMUSG00000108686.1	Gm45080
ENSMUSG00000067872.2	Ccdc87
ENSMUSG00000091956.2	C2cd4b
ENSMUSG00000101517.6	4732465J04Rik
ENSMUSG00000115240.1	Gm5144
ENSMUSG00000097344.1	Gm26732
ENSMUSG00000074034.1	Gm5921
ENSMUSG00000102410.1	Gm36935
ENSMUSG00000060380.3	C030014I23Rik
ENSMUSG00000100101.1	Gm29591
ENSMUSG00000108818.1	Gm44869
ENSMUSG00000100908.1	Gm28888
ENSMUSG00000111545.1	Gm18015
ENSMUSG00000055547.4	Apobec4
ENSMUSG00000108876.1	Gm44692
ENSMUSG00000032942.14	Ucp3
ENSMUSG00000117251.1	AL805899.2
ENSMUSG00000085055.1	Gm15958
ENSMUSG00000086184.1	Gm12764
ENSMUSG00000117045.1	CT573084.1
ENSMUSG00000104954.1	Gm42694
ENSMUSG00000046881.7	Olfr374
ENSMUSG00000033427.14	Upb1
ENSMUSG00000107535.1	Gm44183
ENSMUSG00000028357.13	Kif12
ENSMUSG00000116560.1	AC183095.1
ENSMUSG00000116772.1	AC118542.3
ENSMUSG00000030518.17	Fam189a1
ENSMUSG00000085495.1	Gm16796
ENSMUSG00000106181.1	Gm9523
ENSMUSG00000101511.1	Gm5681
ENSMUSG00000094226.3	Gm21759
ENSMUSG00000107375.1	Gm43084
ENSMUSG00000085878.1	Gm12823
ENSMUSG00000066771.2	Gm5614
ENSMUSG00000063651.11	Cnfn
ENSMUSG00000044633.4	B530045E10Rik
ENSMUSG00000086777.3	Far2os2
ENSMUSG00000112425.1	Gm47896
ENSMUSG00000078143.3	Gm17344
ENSMUSG00000110073.1	Gm2875
ENSMUSG00000082357.1	Gm13542
ENSMUSG00000037780.3	Mbl1
ENSMUSG00000102481.1	Gm37925
ENSMUSG00000091378.1	Gm4219
ENSMUSG00000103966.1	Gm37120
ENSMUSG00000115353.1	Gm48968
ENSMUSG00000046204.14	Pnma2
ENSMUSG00000082618.1	Gm14852
ENSMUSG00000088943.1	Gm23259
ENSMUSG00000083653.2	Gm11384
ENSMUSG00000108278.1	Gm44194
ENSMUSG00000104549.1	Gm43142
ENSMUSG00000107928.1	Gm45140
ENSMUSG00000031471.3	Defb8
ENSMUSG00000102715.1	Gm6209
ENSMUSG00000079323.9	Gm20661
ENSMUSG00000067795.13	4930444P10Rik
ENSMUSG00000047528.13	Als2cr12
ENSMUSG00000089146.1	Gm25266
ENSMUSG00000082932.3	Cyp2j8
ENSMUSG00000046480.6	Scn4b
ENSMUSG00000083138.3	Cyp4a29
ENSMUSG00000059422.5	Gm8116
ENSMUSG00000107008.3	Gm2762
ENSMUSG00000059816.5	Shisal2a
ENSMUSG00000112910.1	Gm29685
ENSMUSG00000048399.4	Tprg
ENSMUSG00000065254.1	Gm23973
ENSMUSG00000004031.13	Brinp2
ENSMUSG00000110089.1	Gm36243
ENSMUSG00000022449.14	Adamts20
ENSMUSG00000020383.1	Il13
ENSMUSG00000041907.9	Gpr45
ENSMUSG00000060128.5	Gm2710
ENSMUSG00000108119.1	Gm43891
ENSMUSG00000086824.1	4930448D08Rik
ENSMUSG00000046440.9	Gm5564
ENSMUSG00000109445.1	4930560O18Rik
ENSMUSG00000081232.3	Gm14373
ENSMUSG00000112140.1	Gm5780
ENSMUSG00000109301.1	Gm45167
ENSMUSG00000112706.1	Gm46193
ENSMUSG00000115513.1	Gm2361
ENSMUSG00000113913.1	Gm46323
ENSMUSG00000113751.1	Gm9293
ENSMUSG00000034837.12	Gnat1
ENSMUSG00000039013.16	Siglecf
ENSMUSG00000052435.7	Cebpe
ENSMUSG00000067608.4	Pcna-ps2
ENSMUSG00000103445.1	Gm36948
ENSMUSG00000047517.11	Dmbt1
ENSMUSG00000106276.1	Gm9397
ENSMUSG00000060985.15	Tdrd5
ENSMUSG00000113707.1	Gm10457
ENSMUSG00000078370.1	Gm6316
ENSMUSG00000083852.1	Gm13007
ENSMUSG00000102030.1	Gm29106
ENSMUSG00000092083.4	Kcnb2
ENSMUSG00000106674.1	Gm20005
ENSMUSG00000042761.14	Mrap2
ENSMUSG00000086249.1	Gm12724
ENSMUSG00000060699.2	Vmn1r35
ENSMUSG00000046613.19	Vwa5b2
ENSMUSG00000043282.3	Teddm1b
ENSMUSG00000085747.1	Slc13a2os
ENSMUSG00000113246.1	Gm36752
ENSMUSG00000004668.14	Abca13
ENSMUSG00000085389.7	1700003M07Rik
ENSMUSG00000081309.3	Gm12397
ENSMUSG00000025347.4	Mettl7b
ENSMUSG00000084891.1	Gm12958
ENSMUSG00000086255.1	Gm11534
ENSMUSG00000040127.13	Sdr9c7
ENSMUSG00000109759.1	1700011L03Rik
ENSMUSG00000071179.8	Serpina16
ENSMUSG00000029331.3	4930522N08Rik
ENSMUSG00000112831.1	AC167229.1
ENSMUSG00000114998.1	Gm2157
ENSMUSG00000108422.1	Gm44765
ENSMUSG00000039838.11	Slc45a1
ENSMUSG00000030898.15	Cckbr
ENSMUSG00000102820.1	Gm38353
ENSMUSG00000104648.1	Gm42570
ENSMUSG00000101625.1	Gm29371
ENSMUSG00000012705.16	Retn
ENSMUSG00000113492.1	Gm47792
ENSMUSG00000110524.1	Gm39228
ENSMUSG00000109859.1	Gm45618
ENSMUSG00000051367.8	Six1
ENSMUSG00000100319.1	Gm5256
ENSMUSG00000030592.18	Ryr1
ENSMUSG00000083962.1	Gm15707
ENSMUSG00000089241.1	Gm24057
ENSMUSG00000112589.1	Gm48280
ENSMUSG00000112736.1	Gm48718
ENSMUSG00000061974.2	Cldn24
ENSMUSG00000025401.9	Myo1a
ENSMUSG00000030724.7	Cd19
ENSMUSG00000067736.2	Gm10222
ENSMUSG00000100152.1	Gm29598
ENSMUSG00000082431.3	Tdpx-ps1
ENSMUSG00000068085.6	Cyp2d11
ENSMUSG00000117581.1	CT485613.5
ENSMUSG00000107167.3	Gm34653
ENSMUSG00000064165.8	Krt39
ENSMUSG00000078967.5	Gm3272
ENSMUSG00000085179.1	Gm13645
ENSMUSG00000112660.1	Gm48761
ENSMUSG00000096486.1	Gm5426
ENSMUSG00000084991.1	Gm16260
ENSMUSG00000114860.1	Gm49291
ENSMUSG00000081209.1	Gm14890
ENSMUSG00000112559.1	Gm48599
ENSMUSG00000112723.1	Gm9110
ENSMUSG00000064225.6	Paqr9
ENSMUSG00000104846.1	Gm43020
ENSMUSG00000110278.1	Gm5608
ENSMUSG00000087192.7	4930412L05Rik
ENSMUSG00000104956.1	4930429D17Rik
ENSMUSG00000098091.1	Gm16470
ENSMUSG00000097762.1	4732463B04Rik
ENSMUSG00000074735.2	Gm21994
ENSMUSG00000109228.2	Fam81b
ENSMUSG00000027380.10	Acoxl
ENSMUSG00000114843.1	Gm35733
ENSMUSG00000108346.1	Gm44980
ENSMUSG00000091745.1	Gm17098
ENSMUSG00000079304.5	Tex52
ENSMUSG00000030666.11	Calcb
ENSMUSG00000005045.16	Chd5
ENSMUSG00000020723.3	Cacng4
ENSMUSG00000087853.1	Gm22794
ENSMUSG00000102144.1	4930429P21Rik
ENSMUSG00000100029.1	D7Ertd128e
ENSMUSG00000028427.13	Aqp7
ENSMUSG00000091639.2	Gm3756
ENSMUSG00000081888.1	Spcs2-ps
ENSMUSG00000037813.13	D630003M21Rik
ENSMUSG00000006638.14	Abhd1
ENSMUSG00000022375.6	Lrrc6
ENSMUSG00000097803.1	Rpl31-ps16
ENSMUSG00000107193.1	Gm43700
ENSMUSG00000104438.1	Gm37427
ENSMUSG00000088565.1	Gm23781
ENSMUSG00000102397.1	Gm37573
ENSMUSG00000105641.1	Gm5853
ENSMUSG00000083424.3	Rpl35a-ps4
ENSMUSG00000112172.1	Gm32172
ENSMUSG00000072731.6	Gm3715
ENSMUSG00000115514.1	Gm49009
ENSMUSG00000071322.12	Tcp10a
ENSMUSG00000116848.1	AC138306.1
ENSMUSG00000056328.14	Myh1
ENSMUSG00000080977.1	Gm13772
ENSMUSG00000113810.1	Gm48259
ENSMUSG00000111457.1	Gm18996
ENSMUSG00000112286.1	Gm47561
ENSMUSG00000081264.1	Gm14021
ENSMUSG00000053228.12	Ceacam3
ENSMUSG00000089941.1	Gm16168
ENSMUSG00000076536.3	Igkv4-86
ENSMUSG00000040536.15	Necab1
ENSMUSG00000097476.1	Gm26583
ENSMUSG00000116419.1	Gm19267
ENSMUSG00000113671.1	Gm2233
ENSMUSG00000047220.5	Ccdc36
ENSMUSG00000086736.1	Gm14902
ENSMUSG00000116934.1	AC102745.2
ENSMUSG00000115729.1	Gm48957
ENSMUSG00000109588.1	Lnp1
ENSMUSG00000083973.1	Gm13459
ENSMUSG00000074652.3	Myh7b
ENSMUSG00000060332.9	Tmc2
ENSMUSG00000000049.11	Apoh
ENSMUSG00000083127.1	Gm15189
ENSMUSG00000108918.1	Gm44802
ENSMUSG00000081858.1	Gm14514
ENSMUSG00000026424.8	Gpr37l1
ENSMUSG00000071343.2	Gm10327
ENSMUSG00000105353.1	Gm42428
ENSMUSG00000107951.1	Gm6210
ENSMUSG00000070690.7	5830473C10Rik
ENSMUSG00000116113.1	Gm49545
ENSMUSG00000100228.1	Gm29257
ENSMUSG00000098052.1	Gm5300
ENSMUSG00000117185.1	AC151292.1
ENSMUSG00000117049.1	CT009755.1
ENSMUSG00000029797.13	Sspo
ENSMUSG00000107296.1	Gm43500
ENSMUSG00000080932.3	Gm10224
ENSMUSG00000109454.1	Gm34783
ENSMUSG00000113897.1	Gm48227
ENSMUSG00000047053.5	Teddm1a
ENSMUSG00000062184.11	Hs6st2
ENSMUSG00000111580.1	Gm19572
ENSMUSG00000096458.7	Moap1
ENSMUSG00000028294.15	Cfap206
ENSMUSG00000036449.6	Lcn8
ENSMUSG00000083007.1	Gm13623
ENSMUSG00000000381.10	Wap
ENSMUSG00000070601.5	Vmn2r84
ENSMUSG00000087910.1	Gm24914
ENSMUSG00000087534.1	Gm11418
ENSMUSG00000078721.1	Fam205a1
ENSMUSG00000022149.17	C9
ENSMUSG00000082424.4	Gm13292
ENSMUSG00000102895.1	5830415G21Rik
ENSMUSG00000103461.1	Gm37616
ENSMUSG00000104520.1	Gm37336
ENSMUSG00000103047.1	Gm37310
ENSMUSG00000031289.10	Il13ra2
ENSMUSG00000063887.13	Nlgn1
ENSMUSG00000099377.1	Gm6159
ENSMUSG00000067750.3	Khdc1a
ENSMUSG00000116935.1	AC117241.2
ENSMUSG00000039508.6	Calhm4
ENSMUSG00000103025.1	Gm37686
ENSMUSG00000093827.1	Gm10410
ENSMUSG00000099794.1	1700128A07Rik
ENSMUSG00000079330.8	Lemd1
ENSMUSG00000074196.10	Clca4c-ps
ENSMUSG00000100670.1	Gm28744
ENSMUSG00000116472.1	Gm49421
ENSMUSG00000013643.13	Lypd8
ENSMUSG00000044819.5	Oxgr1
ENSMUSG00000103654.1	Gm37203
ENSMUSG00000027606.12	Dnajc5b
ENSMUSG00000111639.1	1700019L13Rik
ENSMUSG00000084743.1	Gm25295
ENSMUSG00000081194.1	Gm8424
ENSMUSG00000080914.1	Gm7129
ENSMUSG00000105900.1	Gm43240
ENSMUSG00000060180.12	Myh13
ENSMUSG00000031495.8	Cd209d
ENSMUSG00000038044.8	Cct8l1
ENSMUSG00000081967.1	Gm14017
ENSMUSG00000084996.1	Gm11419
ENSMUSG00000107279.1	Gm43450
ENSMUSG00000115592.1	Mcpt-ps1
ENSMUSG00000096006.1	Gm21596
ENSMUSG00000059741.13	Myl3
ENSMUSG00000091957.3	Rps2-ps10
ENSMUSG00000104999.1	4930477O15Rik
ENSMUSG00000114051.1	Gm48008
ENSMUSG00000113088.1	Gm36757
ENSMUSG00000090242.1	Rpl17-ps11
ENSMUSG00000105736.1	Gm42456
ENSMUSG00000113625.1	Gm3379
ENSMUSG00000048939.13	Atp13a5
ENSMUSG00000033006.10	Sox10
ENSMUSG00000047631.3	Apof
ENSMUSG00000108508.1	Gm44978
ENSMUSG00000114482.1	Gm7604
ENSMUSG00000071893.7	Vmn1r4
ENSMUSG00000097098.8	9330111N05Rik
ENSMUSG00000084666.1	Gm23211
ENSMUSG00000101628.1	Gm28177
ENSMUSG00000112865.1	Gm40375
ENSMUSG00000045532.5	C1ql1
ENSMUSG00000020067.8	Mypn
ENSMUSG00000106430.1	Gm42460
ENSMUSG00000089779.1	Gm15641
ENSMUSG00000112546.1	Gm6992
ENSMUSG00000110295.1	Gm45319
ENSMUSG00000096097.1	H2al1c
ENSMUSG00000110332.1	Gm19935
ENSMUSG00000112662.1	Gm47922
ENSMUSG00000113699.1	Gm48823
ENSMUSG00000103601.1	Gm18150
ENSMUSG00000110653.1	Gm34418
ENSMUSG00000081565.1	Rps12-ps5
ENSMUSG00000066319.6	Rtp3
ENSMUSG00000005237.14	Dnah2
ENSMUSG00000069670.8	Nkain2
ENSMUSG00000102372.1	A430050A11Rik
ENSMUSG00000092229.3	Gm5977
ENSMUSG00000092541.7	Gm20537
ENSMUSG00000098037.1	Gm7765
ENSMUSG00000086847.1	Tbx3os2
ENSMUSG00000081461.3	Rpl30-ps11
ENSMUSG00000106379.1	Lhfpl3
ENSMUSG00000086561.1	Gm15540
ENSMUSG00000116697.1	AL589692.1
ENSMUSG00000071151.3	Gm4799
ENSMUSG00000114105.1	Gm47713
ENSMUSG00000103707.5	Pcdha6
ENSMUSG00000075042.10	4930431P03Rik
ENSMUSG00000078503.9	Zfp990
ENSMUSG00000103276.1	Gm37917
ENSMUSG00000117426.1	AC132133.2
ENSMUSG00000106048.1	Gm42444
ENSMUSG00000084058.1	Gm15263
ENSMUSG00000057454.5	Lypd3
ENSMUSG00000109106.1	4933430H16Rik
ENSMUSG00000104642.1	Gm9207
ENSMUSG00000109037.1	C030038I04Rik
ENSMUSG00000090319.2	Gm4462
ENSMUSG00000112978.1	Gm18601
ENSMUSG00000083820.1	Ndufs6b
ENSMUSG00000076865.6	Trdv2-1
ENSMUSG00000098747.7	Gm27216
ENSMUSG00000110328.1	Gm45574
ENSMUSG00000076839.3	Trav13-1
ENSMUSG00000107018.1	Gm43694
ENSMUSG00000102746.1	Gm37601
ENSMUSG00000083917.1	Gm12093
ENSMUSG00000085838.1	Chn1os1
ENSMUSG00000114768.1	Gm48857
ENSMUSG00000086147.2	Zfp989
ENSMUSG00000037140.6	Tas2r108
ENSMUSG00000042476.12	Abcb4
ENSMUSG00000086666.1	Gm12249
ENSMUSG00000070532.5	Ccdc190
ENSMUSG00000107895.1	1700094M24Rik
ENSMUSG00000001901.15	Kcnh6
ENSMUSG00000087394.1	Gm12945
ENSMUSG00000105328.1	Gm43180
ENSMUSG00000094018.1	S100a2
ENSMUSG00000083777.1	Gm13361
ENSMUSG00000056752.16	Dnah9
ENSMUSG00000105850.1	Gm2861
ENSMUSG00000025386.2	Pde6g
ENSMUSG00000054169.7	Ceacam10
ENSMUSG00000033872.6	Best4-ps
ENSMUSG00000082069.2	Gm16242
ENSMUSG00000096617.3	Gm5559
ENSMUSG00000076562.1	Igkv4-50
ENSMUSG00000001027.7	Scn4a
ENSMUSG00000083178.1	Gm12187
ENSMUSG00000078240.2	Gm3550
ENSMUSG00000097992.1	Gm27016
ENSMUSG00000117606.1	AC126686.1
ENSMUSG00000079042.10	Apela
ENSMUSG00000066072.13	Cyp4a10
ENSMUSG00000097152.1	Gm26515
ENSMUSG00000100985.1	Gm10640
ENSMUSG00000083057.1	Gm13356
ENSMUSG00000025317.7	Car5a
ENSMUSG00000040310.12	Alx4
ENSMUSG00000073723.10	Gm13102
ENSMUSG00000020279.10	Il9r
ENSMUSG00000095429.1	Ighv5-12
ENSMUSG00000084244.1	Gm14020
ENSMUSG00000046748.8	Tmem45a2
ENSMUSG00000053773.5	Rdh8
ENSMUSG00000082577.2	Olfr1003-ps1
ENSMUSG00000062282.4	Gm10113
ENSMUSG00000033200.16	Tpsg1
ENSMUSG00000087074.1	Gm14249
ENSMUSG00000107460.1	Gm44186
ENSMUSG00000086404.1	Gm6787
ENSMUSG00000029862.15	Clcn1
ENSMUSG00000090211.3	Gm16050
ENSMUSG00000112739.1	Gm20597
ENSMUSG00000104633.1	Gm42421
ENSMUSG00000058287.5	Gm12253
ENSMUSG00000037263.13	Aldh3b3
ENSMUSG00000058806.14	Col13a1
ENSMUSG00000106620.1	Trav7-5
ENSMUSG00000068696.6	Gpr88
ENSMUSG00000074344.6	Tmigd3
ENSMUSG00000062038.5	Gm10108
ENSMUSG00000054822.5	1700041G16Rik
ENSMUSG00000085097.1	Gm13049
ENSMUSG00000085509.1	Gm11521
ENSMUSG00000109592.1	Gm45417
ENSMUSG00000081575.1	Gm12090
ENSMUSG00000084987.1	Gm13134
ENSMUSG00000091998.2	Gm17072
ENSMUSG00000116376.1	Tmem249
ENSMUSG00000001823.5	Hoxd12
ENSMUSG00000110081.1	Gm19164
ENSMUSG00000086124.2	A530076I17Rik
ENSMUSG00000113999.1	Gm47681
ENSMUSG00000085429.1	Gm13485
ENSMUSG00000104670.1	Gm9369
ENSMUSG00000111674.1	Gm48728
ENSMUSG00000111340.1	Gm47171
ENSMUSG00000115548.1	5430440P10Rik
ENSMUSG00000073051.4	Gm14812
ENSMUSG00000105478.1	Gm43285
ENSMUSG00000091383.2	Hist1h2al
ENSMUSG00000117199.1	AC126942.2
ENSMUSG00000117561.1	AC117261.1
ENSMUSG00000074003.4	Gucy2d
ENSMUSG00000107189.1	Gm42689
ENSMUSG00000116725.1	AC154478.1
ENSMUSG00000085797.1	A530010F05Rik
ENSMUSG00000116967.1	AC162305.2
ENSMUSG00000038453.16	Srcin1
ENSMUSG00000096988.1	A930029G22Rik
ENSMUSG00000081370.1	Gm9105
ENSMUSG00000090208.1	Gm15851
ENSMUSG00000082488.2	1700119I11Rik
ENSMUSG00000110320.1	Gm31152
ENSMUSG00000099558.1	Gm29295
ENSMUSG00000114903.1	Gm46419
ENSMUSG00000027868.11	Tbx15
ENSMUSG00000028836.14	Slc30a2
ENSMUSG00000099930.1	Gm2396
ENSMUSG00000110113.1	Gm45439
ENSMUSG00000028492.13	Saxo1
ENSMUSG00000116668.1	CT010505.1
ENSMUSG00000101001.1	Gm3121
ENSMUSG00000061816.15	Myl1
ENSMUSG00000105219.1	Gm43821
ENSMUSG00000022494.15	Shisa9
ENSMUSG00000112267.1	Gm47903
ENSMUSG00000100129.1	Gm29064
ENSMUSG00000083534.1	H2-M6-ps
ENSMUSG00000100959.1	Gm7654
ENSMUSG00000046057.4	Gm15428
ENSMUSG00000091154.2	Proscos
ENSMUSG00000081942.1	Gm15149
ENSMUSG00000095762.1	Gm16378
ENSMUSG00000101257.1	2310015K22Rik
ENSMUSG00000007944.8	Ttc9b
ENSMUSG00000113490.1	Gm18620
ENSMUSG00000060807.7	Serpina6
ENSMUSG00000079539.2	Obp2b
ENSMUSG00000086112.1	4930563I02Rik
ENSMUSG00000036185.9	Sapcd1
ENSMUSG00000080981.1	Gm12161
ENSMUSG00000085553.1	Gm14808
ENSMUSG00000083625.1	Gm15188
ENSMUSG00000115854.1	Gm36644
ENSMUSG00000046834.7	Krt1
ENSMUSG00000001155.13	Ftcd
ENSMUSG00000081588.1	Gm11661
ENSMUSG00000028141.11	Oaz3
ENSMUSG00000099878.1	Gm28178
ENSMUSG00000104833.1	Gm42489
ENSMUSG00000112429.1	Gm47093
ENSMUSG00000088571.1	Gm25455
ENSMUSG00000104275.1	Gm37867
ENSMUSG00000100623.1	Gm29428
ENSMUSG00000031991.10	Spata19
ENSMUSG00000079012.11	Serpina3m
ENSMUSG00000100955.1	Gm18728
ENSMUSG00000095651.1	Gm21817
ENSMUSG00000115846.1	Gm41144
ENSMUSG00000115149.1	9330188P03Rik
ENSMUSG00000099922.1	Gm29016
ENSMUSG00000107499.1	Ccdc142
ENSMUSG00000058935.14	Tex48
ENSMUSG00000113495.1	Gm19792
ENSMUSG00000078308.2	Gm47854
ENSMUSG00000086028.1	Gm12243
ENSMUSG00000115280.1	Gm7107
ENSMUSG00000074737.1	C530025M09Rik
ENSMUSG00000112517.1	Gm48001
ENSMUSG00000025793.16	Hgs
ENSMUSG00000101997.1	Gm28722
ENSMUSG00000009670.11	Tex11
ENSMUSG00000117255.1	AC140278.1
ENSMUSG00000102099.2	1700011B04Rik
ENSMUSG00000102067.1	Gm29230
ENSMUSG00000107359.1	Gm43295
ENSMUSG00000086389.1	Gm15998
ENSMUSG00000092500.1	Gm20400
ENSMUSG00000113794.1	Gm36607
ENSMUSG00000074256.3	Gm10655
ENSMUSG00000076800.1	Trav6n-5
ENSMUSG00000085034.1	Gm11240
ENSMUSG00000114632.1	Gm48399
ENSMUSG00000116365.1	Gm34531
ENSMUSG00000109847.1	Gm45278
ENSMUSG00000089916.1	Gm16160
ENSMUSG00000078932.8	CN725425
ENSMUSG00000096171.1	Gm8055
ENSMUSG00000058435.5	Btnl4
ENSMUSG00000024575.15	Pde6a
ENSMUSG00000112198.1	Gm4065
ENSMUSG00000084320.2	Gm14125
ENSMUSG00000086867.1	Gm4577
ENSMUSG00000081952.1	Gm12178
ENSMUSG00000103873.1	Ighv1-38
ENSMUSG00000031294.9	D630029K05Rik
ENSMUSG00000026621.13	2020-03-01
ENSMUSG00000071679.4	Rtl4
ENSMUSG00000085880.4	Gm15229
ENSMUSG00000097714.1	Gm20109
ENSMUSG00000111100.1	Gm47535
ENSMUSG00000081617.1	Rps13-ps7
ENSMUSG00000110188.1	Gm45432
ENSMUSG00000047143.3	Dmrta2
ENSMUSG00000112097.1	Gm32515
ENSMUSG00000102544.1	Gm5103
ENSMUSG00000084151.1	Gm11577
ENSMUSG00000110737.1	4930444F02Rik
ENSMUSG00000102549.1	Gm38137
ENSMUSG00000070495.11	Ctcfl
ENSMUSG00000082791.3	Gm4875
ENSMUSG00000101613.1	Gm28516
ENSMUSG00000109028.1	Gm35842
ENSMUSG00000038709.14	Txndc8
ENSMUSG00000112331.1	Gm33035
ENSMUSG00000029054.8	Gabrd
ENSMUSG00000115373.1	Gm49194
ENSMUSG00000018865.9	Sult4a1
ENSMUSG00000080711.3	Gm11686
ENSMUSG00000114525.1	Gm47990
ENSMUSG00000030283.7	St8sia1
ENSMUSG00000087604.7	Cdrt4os1
ENSMUSG00000046793.8	Gpr61
ENSMUSG00000114032.1	Gm2139
ENSMUSG00000060621.6	Nkpd1
ENSMUSG00000098304.2	1700027I24Rik
ENSMUSG00000111374.1	C130030K03Rik
ENSMUSG00000101595.1	Gm29395
ENSMUSG00000106621.1	Gm42752
ENSMUSG00000085431.7	4930440I19Rik
ENSMUSG00000104222.1	Gm7292
ENSMUSG00000032530.14	Lyzl4
ENSMUSG00000111406.1	Gm47449
ENSMUSG00000081660.1	Gm11787
ENSMUSG00000111652.1	Gm48726
ENSMUSG00000080871.1	Gm12875
ENSMUSG00000097980.1	Gm26972
ENSMUSG00000115325.2	Gm48979
ENSMUSG00000107447.1	Gm44054
ENSMUSG00000113131.1	Gm48290
ENSMUSG00000109160.1	4930598N05Rik
ENSMUSG00000050066.6	A130023I24Rik
ENSMUSG00000073028.4	Igkv4-71
ENSMUSG00000082818.1	Gm12175
ENSMUSG00000085351.1	Gm12472
ENSMUSG00000049598.9	Vsig8
ENSMUSG00000086057.1	Gm15324
ENSMUSG00000031898.9	Dpep3
ENSMUSG00000048996.6	Olfr1366
ENSMUSG00000109134.1	Gm45076
ENSMUSG00000081988.1	Gm15746
ENSMUSG00000114178.1	Gm48656
ENSMUSG00000031698.14	Mylk3
ENSMUSG00000089905.1	Gm16563
ENSMUSG00000109571.1	Gm44655
ENSMUSG00000089695.2	Gm15946
ENSMUSG00000107952.1	Gm6352
ENSMUSG00000014529.9	Tmbim7
ENSMUSG00000102286.1	Gm37004
ENSMUSG00000083760.1	Gm14524
ENSMUSG00000101166.6	Gm28496
ENSMUSG00000104301.3	Wdr49
ENSMUSG00000063632.6	Sox11
ENSMUSG00000070732.2	Rbm44
ENSMUSG00000044024.15	Rell2
ENSMUSG00000048483.6	Zdhhc22
ENSMUSG00000076570.6	Igkv12-38
ENSMUSG00000116557.1	AC118542.1
ENSMUSG00000109177.1	Pafah1b1-ps2
ENSMUSG00000085183.1	Wincr1
ENSMUSG00000043029.2	Trpv3
ENSMUSG00000103769.1	Gm7343
ENSMUSG00000021587.5	Pcsk1
ENSMUSG00000089808.3	Gm7241
ENSMUSG00000104637.1	Gm42424
ENSMUSG00000117007.1	AC167363.1
ENSMUSG00000112470.1	5330439M10Rik
ENSMUSG00000032291.8	Crabp1
ENSMUSG00000102946.2	Gm37883
ENSMUSG00000086774.1	Gm11915
ENSMUSG00000094315.2	Igkv4-78
ENSMUSG00000078926.8	Cdc20b
ENSMUSG00000084379.1	Gm12957
ENSMUSG00000113193.1	Gm40576
ENSMUSG00000086007.1	1700057H21Rik
ENSMUSG00000084761.1	Gm12406
ENSMUSG00000102062.1	Gm29246
ENSMUSG00000084170.1	Gm11954
ENSMUSG00000108290.1	Gm44120
ENSMUSG00000069170.14	Adgrv1
ENSMUSG00000024673.9	Ms4a1
ENSMUSG00000090363.8	Gm3512
ENSMUSG00000080857.1	Gm12859
ENSMUSG00000095338.1	Igkv3-9
ENSMUSG00000102301.1	Ighv8-2
ENSMUSG00000004892.13	Bcan
ENSMUSG00000110353.1	Gm33543
ENSMUSG00000087681.1	Gm13565
ENSMUSG00000116878.1	AC164165.2
ENSMUSG00000089469.1	Gm23704
ENSMUSG00000071562.6	Stfa1
ENSMUSG00000032595.10	Cdhr4
ENSMUSG00000096715.2	Igkv3-4
ENSMUSG00000076591.3	Igkv8-16
ENSMUSG00000061390.6	Uba52-ps
ENSMUSG00000085141.1	Gm13429
ENSMUSG00000034212.14	Ankmy1
ENSMUSG00000103242.1	Gm34767
ENSMUSG00000045350.15	Fam186a
ENSMUSG00000105757.1	Ighv1-83
ENSMUSG00000115313.1	Gm48941
ENSMUSG00000059852.7	Kcng2
ENSMUSG00000112074.1	Gm48278
ENSMUSG00000031409.1	Tceal6
ENSMUSG00000036123.8	Slc9a3
ENSMUSG00000106261.1	Gm34086
ENSMUSG00000112579.1	Gm48450
ENSMUSG00000086632.1	1700112J05Rik
ENSMUSG00000082240.1	Gm14380
ENSMUSG00000046961.8	Gpr156
ENSMUSG00000106656.1	Gm42750
ENSMUSG00000104993.1	Gm43510
ENSMUSG00000093906.5	Igkv9-129
ENSMUSG00000076750.6	Tcrg-V3
ENSMUSG00000108840.1	Gm5320
ENSMUSG00000054003.13	Tdrd9
ENSMUSG00000117163.1	AC117257.1
ENSMUSG00000102900.1	Gm37811
ENSMUSG00000103223.1	Gm37730
ENSMUSG00000110075.1	Gm45305
ENSMUSG00000049249.2	Gm5316
ENSMUSG00000090732.1	4930579O11Rik
ENSMUSG00000028520.12	4921539E11Rik
ENSMUSG00000076477.3	Trbv21
ENSMUSG00000112066.1	Gm48380
ENSMUSG00000087003.1	Cntrobos
ENSMUSG00000116861.1	AC154807.1
ENSMUSG00000087425.1	Gm15404
ENSMUSG00000106411.1	Gm42445
ENSMUSG00000116716.1	AC154691.1
ENSMUSG00000085297.1	Gm11651
ENSMUSG00000063929.6	Cyp4a32
ENSMUSG00000078177.3	Gm4877
ENSMUSG00000115158.1	Gm48912
ENSMUSG00000113980.1	Gm47655
ENSMUSG00000082049.1	Gm12105
ENSMUSG00000105516.4	Gm36823
ENSMUSG00000082164.1	Gm13360
ENSMUSG00000115171.1	Gm48943
ENSMUSG00000074805.5	Il1bos
ENSMUSG00000027246.12	Ell3
ENSMUSG00000105676.1	Gm43403
ENSMUSG00000083678.3	Gm12989
ENSMUSG00000049427.2	Gm9837
ENSMUSG00000106256.1	Igkv12-47
ENSMUSG00000068964.5	Gm6361
ENSMUSG00000061762.12	Tac1
ENSMUSG00000095672.1	AC133103.5
ENSMUSG00000102971.1	A730062M13Rik
ENSMUSG00000097370.2	4930467K11Rik
ENSMUSG00000022085.4	Pebp4
ENSMUSG00000082456.1	Gm11598
ENSMUSG00000101840.1	Gm28294
ENSMUSG00000078952.9	Lncenc1
ENSMUSG00000108743.1	Gm44881
ENSMUSG00000086892.1	4933430M04Rik
ENSMUSG00000018776.10	Slc35g3
ENSMUSG00000093381.1	Gm20615
ENSMUSG00000108366.1	Gm5586
ENSMUSG00000085991.1	Gm11479
ENSMUSG00000105168.1	Gm30735
ENSMUSG00000062629.4	Olfr114
ENSMUSG00000104419.1	2900092O11Rik
ENSMUSG00000115702.1	Gm5206
ENSMUSG00000116634.1	AC171405.1
ENSMUSG00000060311.11	Mucl1
ENSMUSG00000011463.5	Cpb1
ENSMUSG00000052392.5	Acot4
ENSMUSG00000086861.1	Gm15325
ENSMUSG00000101905.1	4930439D14Rik
ENSMUSG00000102588.1	Gm37444
ENSMUSG00000102884.1	Gm37281
ENSMUSG00000114574.1	Gm47685
ENSMUSG00000102380.1	Gm38140
ENSMUSG00000090048.1	Runx2os3
ENSMUSG00000085358.1	Gm14437
ENSMUSG00000085240.1	Gm12119
ENSMUSG00000109674.1	Gm45470
ENSMUSG00000089840.1	Gm4491
ENSMUSG00000101969.2	Gm20125
ENSMUSG00000109885.1	Gm6842
ENSMUSG00000090122.3	Kcne1l
ENSMUSG00000086527.1	Gm15856
ENSMUSG00000113739.1	Gm48584
ENSMUSG00000094134.2	Ighv5-15
ENSMUSG00000097100.1	9230104M06Rik
ENSMUSG00000003227.4	Edar
ENSMUSG00000086296.2	D030055H07Rik
ENSMUSG00000110229.1	Gm31784
ENSMUSG00000094102.1	Ighv9-2
ENSMUSG00000107435.1	Gm19908
ENSMUSG00000086698.1	4930511O05Rik
ENSMUSG00000087308.1	Gm16195
ENSMUSG00000108649.1	Gm44855
ENSMUSG00000116866.1	CT009577.1
ENSMUSG00000115057.1	Gm8705
ENSMUSG00000099691.1	Gm29518
ENSMUSG00000108117.1	Gm44262
ENSMUSG00000082587.1	Gm12129
ENSMUSG00000050776.3	Olfr1317
ENSMUSG00000087668.1	Gm11186
ENSMUSG00000081561.1	Gm12425
ENSMUSG00000076670.4	Ighv3-5
ENSMUSG00000117105.1	AC154577.1
ENSMUSG00000114968.1	A630019I02Rik
ENSMUSG00000026815.14	Gfi1b
ENSMUSG00000101673.1	Gm28070
ENSMUSG00000075574.2	Defb48
ENSMUSG00000112446.1	Gm47949
ENSMUSG00000108989.1	Gm44984
ENSMUSG00000094319.2	Igkv4-54
ENSMUSG00000040340.13	Tex45
ENSMUSG00000112858.2	Rnf212b
ENSMUSG00000080850.1	Gm12439
ENSMUSG00000076802.3	Trav6n-6
ENSMUSG00000018589.8	Glra2
ENSMUSG00000072945.3	Ripply1
ENSMUSG00000085543.1	Gm13568
ENSMUSG00000008482.9	Rnf151
ENSMUSG00000093846.1	Gm4425
ENSMUSG00000096149.5	Trav6-5
ENSMUSG00000083223.1	Gm15016
ENSMUSG00000006269.7	Atp6v1b1
ENSMUSG00000099552.1	9830004L10Rik
ENSMUSG00000113174.1	Gm9292
ENSMUSG00000032892.14	Rangrf
ENSMUSG00000111494.1	4930431F10Rik
ENSMUSG00000075316.11	Scn9a
ENSMUSG00000053395.15	Cacng8
ENSMUSG00000034532.9	Fbxo16
ENSMUSG00000083618.1	Gm11771
ENSMUSG00000107798.1	Gm44064
ENSMUSG00000110305.1	Gm45513
ENSMUSG00000108722.1	Gm34225
ENSMUSG00000108969.1	Gm45044
ENSMUSG00000116985.1	AC154378.4
ENSMUSG00000111972.1	Gm40778
ENSMUSG00000116120.1	Eif2s3x-ps1
ENSMUSG00000097463.2	4930448E22Rik
ENSMUSG00000115584.1	Gm5854
ENSMUSG00000039710.14	Slc7a12
ENSMUSG00000062760.10	Shisal1
ENSMUSG00000037705.13	Tecta
ENSMUSG00000076479.3	Trbv26
ENSMUSG00000028626.5	Col9a2
ENSMUSG00000114607.1	Gm8990
ENSMUSG00000114637.1	Gm47851
ENSMUSG00000041710.4	Trpc5
ENSMUSG00000109509.1	Rps12-ps4
ENSMUSG00000046844.6	Vat1l
ENSMUSG00000046958.9	4930432E11Rik
ENSMUSG00000115154.1	Gm49067
ENSMUSG00000084288.1	Gm5228
ENSMUSG00000029909.6	Prss37
ENSMUSG00000089907.2	Gm16169
ENSMUSG00000104972.1	Gm19931
ENSMUSG00000070572.7	Trmt112-ps2
ENSMUSG00000094468.5	Trav6-4
ENSMUSG00000116579.1	AC159200.1
ENSMUSG00000057160.2	Gm16372
ENSMUSG00000045589.7	Frrs1l
ENSMUSG00000106350.2	Gm4869
ENSMUSG00000057933.10	Gsta2
ENSMUSG00000076541.3	Igkv4-79
ENSMUSG00000082802.2	Gm15465
ENSMUSG00000096156.1	Gm9242
ENSMUSG00000112893.1	Gm9583
ENSMUSG00000044757.7	Gm6430
ENSMUSG00000104887.1	Gm43158
ENSMUSG00000108334.1	Gm30771
ENSMUSG00000086264.9	Gm15850
ENSMUSG00000112464.1	Gm47609
ENSMUSG00000081777.1	Gm14159
ENSMUSG00000083128.1	Gm12723
ENSMUSG00000102743.1	Gm38108
ENSMUSG00000107959.1	Gm44111
ENSMUSG00000026602.9	Nphs2
ENSMUSG00000106551.1	Gm1969
ENSMUSG00000082476.1	Gm12242
ENSMUSG00000043827.9	Olfr94
ENSMUSG00000097509.1	B230322F03Rik
ENSMUSG00000107162.1	Gm18593
ENSMUSG00000085569.1	Gm12602
ENSMUSG00000090381.2	Gm6158
ENSMUSG00000084224.1	Gm12337
ENSMUSG00000110554.1	Gm35256
ENSMUSG00000115869.1	Gm31814
ENSMUSG00000082746.1	Rps12-ps1
ENSMUSG00000106566.1	Gm43836
ENSMUSG00000110371.1	Gm9619
ENSMUSG00000111297.1	Gm6082
ENSMUSG00000029556.12	Hnf1a
ENSMUSG00000048764.16	Tmprss11f
ENSMUSG00000099162.1	Gm27168
ENSMUSG00000110949.1	Nudt8
ENSMUSG00000096596.1	Gm10591
ENSMUSG00000103136.1	Gm37980
ENSMUSG00000099337.1	Gm29486
ENSMUSG00000113483.1	Gm47548
ENSMUSG00000116030.1	Gm49500
ENSMUSG00000116539.1	AC098883.1
ENSMUSG00000034677.9	Gpr142
ENSMUSG00000051596.13	Otop1
ENSMUSG00000066721.3	Zfp575
ENSMUSG00000020702.13	Ccl1
ENSMUSG00000112370.1	Gm48385
ENSMUSG00000076535.1	Igkv1-88
ENSMUSG00000108418.1	Gm44627
ENSMUSG00000102270.1	Gm8388
ENSMUSG00000084840.1	Gm11468
ENSMUSG00000105022.1	Gm43537
ENSMUSG00000028012.15	Rrh
ENSMUSG00000113476.1	Gm48309
ENSMUSG00000107666.1	4933406J09Rik
ENSMUSG00000097755.1	2010110K18Rik
ENSMUSG00000112705.1	Gm47552
ENSMUSG00000117324.1	AC167169.1
ENSMUSG00000031111.16	Igsf1
ENSMUSG00000085860.1	2410003L11Rik
ENSMUSG00000071561.2	BC100530
ENSMUSG00000096922.1	Gm17308
ENSMUSG00000056148.8	Rdh9
ENSMUSG00000105151.1	Gm43241
ENSMUSG00000110581.1	Gm45789
ENSMUSG00000058073.4	Gm11189
ENSMUSG00000105485.1	Gm42447
ENSMUSG00000007440.10	Pcdha11
ENSMUSG00000086795.1	Gm11579
ENSMUSG00000115491.1	Siah1-ps2
ENSMUSG00000110276.1	Gm45330
ENSMUSG00000112071.1	5430401H09Rik
ENSMUSG00000111462.2	Gm49317
ENSMUSG00000030270.11	Cpne9
ENSMUSG00000076512.2	Igkv9-123
ENSMUSG00000114212.1	Gm47985
ENSMUSG00000029193.7	Cckar
ENSMUSG00000106146.1	Gm43045
ENSMUSG00000022454.17	Nell2
ENSMUSG00000107011.1	Gm42906
ENSMUSG00000086441.1	Gm15046
ENSMUSG00000048038.8	Ccdc187
ENSMUSG00000111806.1	Gm47403
ENSMUSG00000085965.1	2310016D23Rik
ENSMUSG00000117592.1	AC162182.1
ENSMUSG00000066389.1	Rpl31-ps1
ENSMUSG00000096078.2	Ighv1-62-2
ENSMUSG00000083911.1	Gm4342
ENSMUSG00000107640.1	Gm38804
ENSMUSG00000097014.1	Gm26706
ENSMUSG00000037101.16	Ttc29
ENSMUSG00000079444.9	Gm21981
ENSMUSG00000087393.1	1700023C21Rik
ENSMUSG00000051455.13	Meioc
ENSMUSG00000058057.5	Mettl7a3
ENSMUSG00000090555.1	Gm8893
ENSMUSG00000030994.15	D7Ertd443e
ENSMUSG00000109623.1	Gm7562
ENSMUSG00000054672.13	5830411N06Rik
ENSMUSG00000031933.17	Izumo1r
ENSMUSG00000026564.9	Dusp27
ENSMUSG00000109280.1	Gm35325
ENSMUSG00000113791.1	Gm47216
ENSMUSG00000025175.12	Fn3k
ENSMUSG00000084762.1	Platr3
ENSMUSG00000025482.11	Odf3
ENSMUSG00000102887.1	Gm10857
ENSMUSG00000103753.1	Gm6934
ENSMUSG00000028359.4	Orm3
ENSMUSG00000105074.1	Gm43818
ENSMUSG00000059040.4	Eno1b
ENSMUSG00000019874.11	Fabp7
ENSMUSG00000094277.2	Gm21726
ENSMUSG00000046049.7	Rp1l1
ENSMUSG00000010122.14	Slc47a1
ENSMUSG00000073551.4	Spink13
ENSMUSG00000056061.3	Gata5os
ENSMUSG00000070695.4	Cntnap5a
ENSMUSG00000103043.1	Gm37306
ENSMUSG00000095497.2	Igkv1-122
ENSMUSG00000092233.1	Gm20403
ENSMUSG00000103877.2	Gm21358
ENSMUSG00000100151.1	Gm28382
ENSMUSG00000113617.1	Gm8655
ENSMUSG00000025929.4	Il17a
ENSMUSG00000084068.1	Gm11573
ENSMUSG00000113872.1	Gm47474
ENSMUSG00000113158.1	Gm31447
ENSMUSG00000097322.8	A530083I20Rik
ENSMUSG00000109413.1	Gm45165
ENSMUSG00000047013.15	Fbxo41
ENSMUSG00000067973.11	Gm6994
ENSMUSG00000044609.6	Gm9294
ENSMUSG00000093536.7	Smim17
ENSMUSG00000100282.1	1700041C23Rik
ENSMUSG00000082549.1	Gm14813
ENSMUSG00000025427.14	Rnf165
ENSMUSG00000109545.1	Gm44788
ENSMUSG00000076760.2	Trav3-1
ENSMUSG00000104163.1	Gm19057
ENSMUSG00000102564.1	Gm37035
ENSMUSG00000092178.2	Gm45351
ENSMUSG00000028351.5	Brinp1
ENSMUSG00000102625.1	Gm37672
ENSMUSG00000073809.1	Gm10583
ENSMUSG00000081157.1	Gm13552
ENSMUSG00000111193.1	Gm35288
ENSMUSG00000084332.1	Gm8840
ENSMUSG00000026774.11	4931423N10Rik
ENSMUSG00000102633.1	Gm38224
ENSMUSG00000076578.3	Igkv6-29
ENSMUSG00000108721.1	Gm44721
ENSMUSG00000111530.1	Gm9487
ENSMUSG00000112078.1	Gm48466
ENSMUSG00000097247.2	1500012K07Rik
ENSMUSG00000104756.1	Gm42464
ENSMUSG00000111729.1	Gm48038
ENSMUSG00000072955.14	Tmsb15l
ENSMUSG00000066158.7	AY512931
ENSMUSG00000086067.1	Gm16183
ENSMUSG00000101776.1	Gm28268
ENSMUSG00000099891.1	Gm5575
ENSMUSG00000096900.3	Trav9-1
ENSMUSG00000102925.1	Gm37150
ENSMUSG00000082028.1	Gm1826
ENSMUSG00000084310.1	Gm11950
ENSMUSG00000085833.2	Gm13003
ENSMUSG00000020722.5	Cacng1
ENSMUSG00000099387.1	Gm29327
ENSMUSG00000099370.1	Platr10
ENSMUSG00000099025.1	Gm27162
ENSMUSG00000115147.1	Gm5219
ENSMUSG00000089659.2	Gm3470
ENSMUSG00000103904.1	Gm37497
ENSMUSG00000038768.8	9130409I23Rik
ENSMUSG00000108215.1	Gm8083
ENSMUSG00000095891.7	Gm10717
ENSMUSG00000086806.1	Gm13054
ENSMUSG00000109139.1	Gm44798
ENSMUSG00000085623.1	Gm16041
ENSMUSG00000043522.8	A430060F13Rik
ENSMUSG00000103792.1	Gm3745
ENSMUSG00000099735.1	1700122H20Rik
ENSMUSG00000091744.1	Gm17732
ENSMUSG00000086235.1	Gm16284
ENSMUSG00000112855.1	Gm47842
ENSMUSG00000008658.16	Rbfox1
ENSMUSG00000107908.1	Gm43895
ENSMUSG00000037139.15	Myom3
ENSMUSG00000081459.3	Llph-ps1
ENSMUSG00000090753.1	Rpl31-ps4
ENSMUSG00000113378.1	Gm47660
ENSMUSG00000095126.3	Trav6-7-dv9
ENSMUSG00000071640.3	Stxbp3-ps
ENSMUSG00000103953.1	Gm29718
ENSMUSG00000106647.1	Gm42523
ENSMUSG00000112448.1	Gm48182
ENSMUSG00000102623.1	Gm37673
ENSMUSG00000049122.17	Frmd3
ENSMUSG00000116010.1	Gm36026
ENSMUSG00000111682.1	Gm47543
ENSMUSG00000108903.1	Gm45029
ENSMUSG00000097435.1	Gm26783
ENSMUSG00000099988.6	1700054A03Rik
ENSMUSG00000099994.1	1700024B18Rik
ENSMUSG00000081828.1	Gm11420
ENSMUSG00000114028.1	9630002D21Rik
ENSMUSG00000049353.17	Rd3
ENSMUSG00000115345.1	Gm33497
ENSMUSG00000113547.1	Gm46389
ENSMUSG00000117652.1	AC148004.2
ENSMUSG00000097812.1	Gm26812
ENSMUSG00000098181.1	Rps12-ps24
ENSMUSG00000021478.6	Drd1
ENSMUSG00000087018.1	2900072N19Rik
ENSMUSG00000111803.1	Gm47564
ENSMUSG00000114609.1	Gm29767
ENSMUSG00000091563.8	Gm8108
ENSMUSG00000086903.4	Hotair
ENSMUSG00000090157.7	Gm16534
ENSMUSG00000096474.2	Gm5561
ENSMUSG00000051582.2	Otud6a
ENSMUSG00000107486.1	Trbv4
ENSMUSG00000112450.1	Gm3619
ENSMUSG00000106802.1	Gm42885
ENSMUSG00000082989.1	Gm13557
ENSMUSG00000074461.2	Gm10699
ENSMUSG00000115085.1	Gm9198
ENSMUSG00000105003.1	Gm40055
ENSMUSG00000108929.2	Cc2d2b
ENSMUSG00000097845.2	A230020J21Rik
ENSMUSG00000097727.8	F630040K05Rik
ENSMUSG00000074508.4	Gm10706
ENSMUSG00000115454.1	Gm49086
ENSMUSG00000039098.3	Gm9767
ENSMUSG00000099630.1	1700096J18Rik
ENSMUSG00000097110.1	Gm26726
ENSMUSG00000062152.4	Rpl21-ps14
ENSMUSG00000096551.2	Trav10
ENSMUSG00000035923.4	Myf6
ENSMUSG00000079103.2	Tgm7
ENSMUSG00000073154.10	9330158H04Rik
ENSMUSG00000108924.1	4933436H12Rik
ENSMUSG00000108015.3	Gm32591
ENSMUSG00000102467.1	Gm37167
ENSMUSG00000081325.1	Gm12599
ENSMUSG00000094016.2	Trav15-1-dv6-1
ENSMUSG00000115012.1	9630009A06Rik
ENSMUSG00000044288.6	Cnr1
ENSMUSG00000113263.1	Gm4811
ENSMUSG00000027718.8	Il21
ENSMUSG00000080874.1	Gm15010
ENSMUSG00000086384.1	Banf2os
ENSMUSG00000113651.1	Gm4900
ENSMUSG00000063975.13	Slco1a5
ENSMUSG00000068105.11	Tnfrsf13c
ENSMUSG00000023781.2	Hes7
ENSMUSG00000082193.1	Rpl5-ps1
ENSMUSG00000061947.10	Serpina10
ENSMUSG00000115010.1	Gm20150
ENSMUSG00000104716.1	Gm30652
ENSMUSG00000079222.2	AC132444.1
ENSMUSG00000030825.19	Hsd17b14
ENSMUSG00000105058.1	Gm43590
ENSMUSG00000102683.1	Gm37375
ENSMUSG00000092604.1	Gm20508
ENSMUSG00000058488.7	Kl
ENSMUSG00000103228.1	Gm37727
ENSMUSG00000117651.1	CT485613.6
ENSMUSG00000054763.9	Defb42
ENSMUSG00000117655.1	AC140413.1
ENSMUSG00000089935.1	Gm16343
ENSMUSG00000117414.1	AC122818.2
ENSMUSG00000056656.6	Apol8
ENSMUSG00000107752.1	Gm43934
ENSMUSG00000085523.1	Gm15945
ENSMUSG00000025201.7	Bloc1s2-ps
ENSMUSG00000112195.1	Gm35405
ENSMUSG00000109565.1	Gm6579
ENSMUSG00000091472.2	Gm3739
ENSMUSG00000103298.1	Gm38232
ENSMUSG00000116289.1	Gm31342
ENSMUSG00000061833.6	Gm6311
ENSMUSG00000022577.17	Ly6h
ENSMUSG00000068604.4	Gm8225
ENSMUSG00000078937.8	Cpt1b
ENSMUSG00000116620.1	AC140300.2
ENSMUSG00000063971.7	Krt88
ENSMUSG00000100696.1	Gm8419
ENSMUSG00000069971.5	4933402J07Rik
ENSMUSG00000110716.1	Gm39271
ENSMUSG00000058581.7	Gm5801
ENSMUSG00000028332.13	Hemgn
ENSMUSG00000081789.1	Gm11893
ENSMUSG00000103015.1	Gm37549
ENSMUSG00000113805.1	Gm5788
ENSMUSG00000114417.1	Gm34586
ENSMUSG00000079173.11	Zan
ENSMUSG00000016995.17	Matn4
ENSMUSG00000097831.1	4930540M05Rik
ENSMUSG00000050468.12	Astl
ENSMUSG00000109526.1	Gm9357
ENSMUSG00000039684.9	Gm5422
ENSMUSG00000044029.6	Olfr178
ENSMUSG00000112901.1	Gm18514
ENSMUSG00000028785.13	Hpca
ENSMUSG00000041550.4	Serpina5
ENSMUSG00000107300.1	Gm43279
ENSMUSG00000066141.2	Gm11232
ENSMUSG00000097740.1	E030044B06Rik
ENSMUSG00000087193.7	Gm14820
ENSMUSG00000094027.2	Gm21762
ENSMUSG00000102459.1	Gm38352
ENSMUSG00000110001.1	C86187
ENSMUSG00000059134.2	Olfr814
ENSMUSG00000115748.1	Gm49093
ENSMUSG00000096825.2	Trav12-1
ENSMUSG00000080006.4	Rps19-ps7
ENSMUSG00000025014.12	Dntt
ENSMUSG00000095427.2	Rps2-ps6
ENSMUSG00000031509.10	1700016D06Rik
ENSMUSG00000100685.1	Gm28610
ENSMUSG00000104328.1	Gm37323
ENSMUSG00000086804.8	Gm43154
ENSMUSG00000113389.1	Gm9512
ENSMUSG00000050164.11	Mchr1
ENSMUSG00000069125.2	Rps24-ps2
ENSMUSG00000103684.1	Gm38180
ENSMUSG00000098043.1	Gm26980
ENSMUSG00000005952.15	Trpv1
ENSMUSG00000085638.1	Gm15521
ENSMUSG00000105511.1	Gm33758
ENSMUSG00000106123.1	Gm42638
ENSMUSG00000067220.12	Cnga1
ENSMUSG00000110660.1	Gm5362
ENSMUSG00000115195.1	Gm5671
ENSMUSG00000040899.14	Ccr6
ENSMUSG00000069041.8	Slc25a31
ENSMUSG00000091864.1	Gm17102
ENSMUSG00000117066.1	AC114006.1
ENSMUSG00000032985.15	5730522E02Rik
ENSMUSG00000110776.1	Gm2829
ENSMUSG00000113925.1	Gm7544
ENSMUSG00000113042.1	Gm47188
ENSMUSG00000058934.8	Igf1os
ENSMUSG00000085292.1	Gm12853
ENSMUSG00000114989.1	Gm49303
ENSMUSG00000074280.6	Gm6166
ENSMUSG00000103331.1	Gm37995
ENSMUSG00000103387.1	1700030I03Rik
ENSMUSG00000083773.4	Gm13394
ENSMUSG00000101172.1	Gm28535
ENSMUSG00000026354.8	Lct
ENSMUSG00000023033.14	Scn8a
ENSMUSG00000010086.17	Rnf112
ENSMUSG00000039209.12	Rpl39l
ENSMUSG00000103673.1	Gm37620
ENSMUSG00000078314.2	Gm14762
ENSMUSG00000037477.7	Tbx10
ENSMUSG00000114217.1	Gm7054
ENSMUSG00000040140.15	Tdrd6
ENSMUSG00000108712.1	Gm3189
ENSMUSG00000061531.8	Tmem236
ENSMUSG00000103726.1	Gm30074
ENSMUSG00000083410.1	Gm14300
ENSMUSG00000090468.3	Gm2840
ENSMUSG00000099403.1	Gm29599
ENSMUSG00000036699.12	Zcchc12
ENSMUSG00000091002.2	Tcerg1l
ENSMUSG00000042873.11	Lhfpl4
ENSMUSG00000103310.1	Pcdha12
ENSMUSG00000109270.1	Gm10584
ENSMUSG00000056296.17	Synpr
ENSMUSG00000103116.1	4930539M17Rik
ENSMUSG00000092519.2	Actl9
ENSMUSG00000097017.1	Gm26707
ENSMUSG00000115070.1	Gm4740
ENSMUSG00000092622.8	Khdc3
ENSMUSG00000053268.7	Dspp
ENSMUSG00000006948.7	Klk4
ENSMUSG00000087353.1	Gm13727
ENSMUSG00000112292.1	Gm8275
ENSMUSG00000116130.1	Gm49431
ENSMUSG00000111868.1	Gm47398
ENSMUSG00000097060.1	Gm26759
ENSMUSG00000110664.1	Aprt-ps
ENSMUSG00000111613.1	Gm4977
ENSMUSG00000081303.2	Gm16011
ENSMUSG00000043618.9	Eif5al3-ps
ENSMUSG00000079492.2	Gm11127
ENSMUSG00000085394.1	2210414B05Rik
ENSMUSG00000082814.1	Gm12956
ENSMUSG00000081663.1	Gm11207
ENSMUSG00000056366.5	Fabp3-ps1
ENSMUSG00000105336.1	AU022133
ENSMUSG00000040985.13	Sun3
ENSMUSG00000083763.1	Gm9050
ENSMUSG00000085576.3	Dpy19l2
ENSMUSG00000096656.6	Trav12-2
ENSMUSG00000071342.5	Lsmem1
ENSMUSG00000112059.1	Gm48282
ENSMUSG00000071721.5	1700010D01Rik
ENSMUSG00000081395.1	Gm14879
ENSMUSG00000049571.18	Cfap46
ENSMUSG00000104860.1	Gm42510
ENSMUSG00000115804.1	Gm49107
ENSMUSG00000109271.1	Gm39129
ENSMUSG00000087636.1	Gm4660
ENSMUSG00000085079.3	Khdc1b
ENSMUSG00000104959.1	Gm18131
ENSMUSG00000112006.1	Gm48633
ENSMUSG00000041789.7	2700046A07Rik
ENSMUSG00000082475.2	Gm7206
ENSMUSG00000097702.1	Gm26739
ENSMUSG00000024409.8	Psors1c2
ENSMUSG00000059857.15	Ntng1
ENSMUSG00000110231.1	Gm6329
ENSMUSG00000082771.1	Gm12803
ENSMUSG00000086336.1	Gm12979
ENSMUSG00000101854.2	1700026F02Rik
ENSMUSG00000025515.15	Muc2
ENSMUSG00000081047.2	Olfr997-ps1
ENSMUSG00000108985.1	A930030B08Rik
ENSMUSG00000022491.5	Glycam1
ENSMUSG00000030209.14	Grin2b
ENSMUSG00000106466.1	Gm40348
ENSMUSG00000109003.1	Gm36011
ENSMUSG00000070637.2	Srarp
ENSMUSG00000033726.8	Emx1
ENSMUSG00000090927.1	Gm17047
ENSMUSG00000092200.1	Tnxa
ENSMUSG00000051401.6	Kctd16
ENSMUSG00000104984.1	Gm5982
ENSMUSG00000021539.9	Lect2
ENSMUSG00000078810.4	Gp6
ENSMUSG00000094127.1	G530012D18Rik
ENSMUSG00000044377.3	Gm13080
ENSMUSG00000059230.2	Defb4
ENSMUSG00000117443.1	CT485613.3
ENSMUSG00000043681.5	Fam25c
ENSMUSG00000087279.10	4930544D05Rik
ENSMUSG00000031344.11	Gabrq
ENSMUSG00000112657.1	BC106175
ENSMUSG00000094995.2	Pate3
ENSMUSG00000089756.2	Zfp966
ENSMUSG00000091060.2	Myocos
ENSMUSG00000003476.16	Crhr2
ENSMUSG00000100470.1	Gm29479
ENSMUSG00000082244.1	Gm8503
ENSMUSG00000068547.6	Clca4a
ENSMUSG00000058441.7	Panx2
ENSMUSG00000097311.7	Gm26871
ENSMUSG00000102458.1	Pisrt1
ENSMUSG00000114678.1	Gm48481
ENSMUSG00000081222.1	Gm15173
ENSMUSG00000106329.1	Gm10652
ENSMUSG00000113465.1	Gm40271
ENSMUSG00000027261.2	Hao1
ENSMUSG00000056600.4	Olfr90
ENSMUSG00000102505.1	1600017P15Rik
ENSMUSG00000115390.1	Gm49035
ENSMUSG00000097444.1	Gm10489
ENSMUSG00000025479.9	Cyp2e1
ENSMUSG00000105252.1	Gm42753
ENSMUSG00000029205.12	Chrna9
ENSMUSG00000044499.11	Hs3st5
ENSMUSG00000110408.1	Gm45881
ENSMUSG00000044689.5	Gm13749
ENSMUSG00000100230.1	Gm28650
ENSMUSG00000017204.4	Gsdma
ENSMUSG00000104314.1	Gm37907
ENSMUSG00000049173.7	Myoz3
ENSMUSG00000110957.1	Gm7439
ENSMUSG00000114229.1	Gm47072
ENSMUSG00000044505.5	Lingo4
ENSMUSG00000002190.13	Clgn
ENSMUSG00000111366.1	Gm47156
ENSMUSG00000046272.4	Olfr1444
ENSMUSG00000102321.1	Gm37792
ENSMUSG00000082846.1	Gm13484
ENSMUSG00000055333.14	Fat2
ENSMUSG00000106280.1	Gm42880
ENSMUSG00000097668.2	Gm26761
ENSMUSG00000026904.17	Slc4a10
ENSMUSG00000004347.16	Pde1c
ENSMUSG00000026182.6	Tnp1
ENSMUSG00000026124.4	Cfc1
ENSMUSG00000113181.1	Gm47954
ENSMUSG00000103556.1	Gm38215
ENSMUSG00000027107.3	Chrna1
ENSMUSG00000001103.7	Sebox
ENSMUSG00000082792.1	Gm12176
ENSMUSG00000097604.1	Gm17322
ENSMUSG00000029720.9	Gm20605
ENSMUSG00000063001.10	Gm9701
ENSMUSG00000030492.16	Slc7a9
ENSMUSG00000084202.1	Gm5398
ENSMUSG00000103609.1	Gm37022
ENSMUSG00000103456.1	Gm38097
ENSMUSG00000028644.16	Ermap
ENSMUSG00000114800.1	Gm31600
ENSMUSG00000108569.1	Gm4593
ENSMUSG00000114547.1	Gm3226
ENSMUSG00000018486.2	Wnt9b
ENSMUSG00000115467.1	Vmn1r37
ENSMUSG00000109441.1	Gm44983
ENSMUSG00000111246.1	4930517E14Rik
ENSMUSG00000109579.1	Gm35521
ENSMUSG00000108849.1	Gm35147
ENSMUSG00000101698.1	Gm29562
ENSMUSG00000101281.1	Gm8449
ENSMUSG00000097761.1	4930534D22Rik
ENSMUSG00000108705.1	Gm18905
ENSMUSG00000117367.1	AC125156.1
ENSMUSG00000110693.1	Gm45899
ENSMUSG00000084932.1	Gm15156
ENSMUSG00000104668.1	Vmn2r-ps24
ENSMUSG00000030680.6	Pagr1a
ENSMUSG00000021680.8	Crhbp
ENSMUSG00000109277.1	Gm39121
ENSMUSG00000117420.1	AC131323.1
ENSMUSG00000039329.8	Tex19.1
ENSMUSG00000103325.1	Gm10531
ENSMUSG00000111167.1	Gm39321
ENSMUSG00000107334.1	Gm7538
ENSMUSG00000111258.1	Gm34397
ENSMUSG00000102291.1	Gm37542
ENSMUSG00000092592.1	Gm20449
ENSMUSG00000025468.15	Caly
ENSMUSG00000031323.8	Dmrtc1a
ENSMUSG00000114316.1	Gm17740
ENSMUSG00000085915.1	Gm8091
ENSMUSG00000074443.1	Defa22
ENSMUSG00000040495.4	Chrm4
ENSMUSG00000030664.3	Sox6os
ENSMUSG00000097543.1	Gm805
ENSMUSG00000085812.1	Gm15843
ENSMUSG00000086569.1	Rab11fip4os2
ENSMUSG00000044361.16	BC024139
ENSMUSG00000095369.2	Gm21859
ENSMUSG00000105926.1	Gm43386
ENSMUSG00000107462.1	Gm7384
ENSMUSG00000040490.4	Lrfn2
ENSMUSG00000031138.4	F9
ENSMUSG00000107693.1	Gm44312
ENSMUSG00000106917.1	Gm7832
ENSMUSG00000030866.8	Ern2
ENSMUSG00000076862.5	Trav19
ENSMUSG00000108852.1	Gm44911
ENSMUSG00000039653.9	Baat
ENSMUSG00000103270.1	Gm37915
ENSMUSG00000095042.1	Gm12537
ENSMUSG00000067642.11	Adgrf3
ENSMUSG00000081884.1	Gm11821
ENSMUSG00000098470.1	C1rb
ENSMUSG00000111104.1	Gm8512
ENSMUSG00000062201.4	Prl3d3
ENSMUSG00000055795.6	Gm5160
ENSMUSG00000019935.16	Slc17a8
ENSMUSG00000073007.10	Tent5d
ENSMUSG00000085412.7	Halr1
ENSMUSG00000097621.1	Gm26562
ENSMUSG00000097706.1	E030037K01Rik
ENSMUSG00000109123.1	Gm39059
ENSMUSG00000097518.1	Gm26694
ENSMUSG00000029541.12	Cyp2w1
ENSMUSG00000108695.1	Gm2511
ENSMUSG00000091269.2	Gm6682
ENSMUSG00000086807.8	Platr21
ENSMUSG00000102706.1	Gm7417
ENSMUSG00000116255.1	Gm20564
ENSMUSG00000040740.7	Slc25a34
ENSMUSG00000114655.1	4631422I05Rik
ENSMUSG00000047102.4	Tas2r139
ENSMUSG00000045575.1	Vmn1r233
ENSMUSG00000002274.12	Metrn
ENSMUSG00000042184.11	1700069L16Rik
ENSMUSG00000050830.17	Vwc2
ENSMUSG00000109326.1	Gm9165
ENSMUSG00000116657.1	AC127341.3
ENSMUSG00000102894.1	Gm37851
ENSMUSG00000112733.1	AC155941.1
ENSMUSG00000106109.1	Gm42704
ENSMUSG00000075267.9	Pjvk
ENSMUSG00000101240.1	Gm28266
ENSMUSG00000093748.1	Gm19031
ENSMUSG00000022986.5	Krt75
ENSMUSG00000103951.1	Gm37269
ENSMUSG00000031957.6	Ctrb1
ENSMUSG00000084259.1	Gm12040
ENSMUSG00000085995.2	Gm2788
ENSMUSG00000056728.6	Ctsll3
ENSMUSG00000085656.1	Gm13180
ENSMUSG00000109183.1	Gm44761
ENSMUSG00000084092.1	Gm5843
ENSMUSG00000080708.1	Ccnd3-ps
ENSMUSG00000078972.1	Gm15557
ENSMUSG00000020867.13	Spata20
ENSMUSG00000086380.1	Gm11195
ENSMUSG00000100274.1	1700006F04Rik
ENSMUSG00000113479.1	Gm47796
ENSMUSG00000038173.15	Enpp6
ENSMUSG00000029420.12	Rimbp2
ENSMUSG00000079455.9	Gm16026
ENSMUSG00000080743.2	Gm7150
ENSMUSG00000078134.1	Gm12355
ENSMUSG00000020419.11	Hormad2
ENSMUSG00000086594.2	Nudt12os
ENSMUSG00000116784.1	AC164165.1
ENSMUSG00000082779.1	Gm13162
ENSMUSG00000022809.4	Nr1i2
ENSMUSG00000099055.1	Zfp-ps
ENSMUSG00000110151.2	Gm38416
ENSMUSG00000117515.1	AC121783.1
ENSMUSG00000107036.1	Gm7596
ENSMUSG00000105571.1	Gm43662
ENSMUSG00000092448.1	Gm20387
ENSMUSG00000099924.1	Gm28320
ENSMUSG00000089822.1	Gm15759
ENSMUSG00000115618.1	Gm49298
ENSMUSG00000098128.1	Gm3693
ENSMUSG00000008932.9	Slc1a7
ENSMUSG00000024215.14	Spdef
ENSMUSG00000081021.1	Gm11964
ENSMUSG00000035864.14	Syt1
ENSMUSG00000104971.1	9430087B13Rik
ENSMUSG00000102851.1	Gm18956
ENSMUSG00000084819.1	Gm11967
ENSMUSG00000109482.2	Gm4756
ENSMUSG00000043843.16	Tmem145
ENSMUSG00000085898.1	Gm6689
ENSMUSG00000111661.1	Gm46142
ENSMUSG00000071047.5	Ces1a
ENSMUSG00000029195.10	Klb
ENSMUSG00000103571.1	Gm37114
ENSMUSG00000102934.1	Gm38117
ENSMUSG00000114308.1	Gm48390
ENSMUSG00000114087.1	Gm7046
ENSMUSG00000044835.15	Ankrd45
ENSMUSG00000031621.9	Isx
ENSMUSG00000095661.1	Gm8935
ENSMUSG00000115582.1	Gm48953
ENSMUSG00000026959.13	Grin1
ENSMUSG00000110230.1	Gm45846
ENSMUSG00000104456.1	Gm37825
ENSMUSG00000100720.1	Gm10075
ENSMUSG00000072722.2	Gm6588
ENSMUSG00000066180.5	Gm10155
ENSMUSG00000083823.3	Amd-ps1
ENSMUSG00000103408.1	Gm37933
ENSMUSG00000112540.1	Gm47461
ENSMUSG00000102526.1	Gm37785
ENSMUSG00000020033.2	4930463O16Rik
ENSMUSG00000031430.8	Vsig1
ENSMUSG00000110496.1	Gm45909
ENSMUSG00000097786.3	4933429H19Rik
ENSMUSG00000114372.1	2310067P03Rik
ENSMUSG00000023279.7	Bmp15
ENSMUSG00000111454.2	Olfr998
ENSMUSG00000117274.1	AC154493.1
ENSMUSG00000094282.1	Cfap73
ENSMUSG00000115750.1	Gm49282
ENSMUSG00000109960.1	Gm45575
ENSMUSG00000071177.4	Serpina1d
ENSMUSG00000097049.1	6530411M01Rik
ENSMUSG00000028747.10	Htr6
ENSMUSG00000045994.17	B3gat1
ENSMUSG00000110562.1	Gm9204
ENSMUSG00000080994.2	Gm13464
ENSMUSG00000109170.1	Gm45086
ENSMUSG00000098002.1	Gm9658
ENSMUSG00000087344.1	Gm15627
ENSMUSG00000084942.1	7330404K18Rik
ENSMUSG00000033501.5	Crygs
ENSMUSG00000059375.5	Vmn1r33
ENSMUSG00000029477.14	Morn3
ENSMUSG00000106768.1	4930480C01Rik
ENSMUSG00000082200.1	Gm12871
ENSMUSG00000023930.14	Crisp2
ENSMUSG00000083754.3	Gm7803
ENSMUSG00000102689.1	Gm37217
ENSMUSG00000051769.2	Wfdc15a
ENSMUSG00000085772.7	D630024D03Rik
ENSMUSG00000103436.1	Gm36995
ENSMUSG00000031831.6	Dnaaf1
ENSMUSG00000098225.1	Gm9556
ENSMUSG00000046388.4	Gm9806
ENSMUSG00000097725.4	4930593A02Rik
ENSMUSG00000081030.1	Gm12704
ENSMUSG00000084895.1	AA672651
ENSMUSG00000033765.5	Calm4
ENSMUSG00000091679.9	Vmn2r96
ENSMUSG00000112778.1	Gm33677
ENSMUSG00000087053.1	Gm15082
ENSMUSG00000017922.14	Prl3c1
ENSMUSG00000082334.1	Gm13244
ENSMUSG00000099563.1	Gm19125
ENSMUSG00000110264.1	E330018M18Rik
ENSMUSG00000079034.2	Gm8300
ENSMUSG00000005232.11	G6pc2
ENSMUSG00000082750.1	Gm12156
ENSMUSG00000070577.5	Gm572
ENSMUSG00000105840.1	Gm6073
ENSMUSG00000116025.1	Gm49517
ENSMUSG00000047841.8	Fndc11
ENSMUSG00000054753.9	AU018091
ENSMUSG00000095377.2	Olfr91
ENSMUSG00000069855.9	Slc47a2
ENSMUSG00000109332.1	Gm44742
ENSMUSG00000107978.1	Gm44109
ENSMUSG00000048153.6	Olfr49
ENSMUSG00000086256.1	Gm12052
ENSMUSG00000091552.2	Gm8711
ENSMUSG00000025592.17	Dach2
ENSMUSG00000105397.1	Gm43471
ENSMUSG00000068957.1	4930589L23Rik
ENSMUSG00000113352.1	Gm34639
ENSMUSG00000110366.1	Gm45885
ENSMUSG00000102548.1	Gm16701
ENSMUSG00000097173.1	Gm26829
ENSMUSG00000083024.1	Gm14982
ENSMUSG00000086025.1	4933406G16Rik
ENSMUSG00000034829.8	Nxnl1
ENSMUSG00000091223.2	Gm8775
ENSMUSG00000070443.6	Gm10291
ENSMUSG00000039546.9	Ajap1
ENSMUSG00000091989.1	Ndufab1-ps
ENSMUSG00000046145.7	1700018M17Rik
ENSMUSG00000074731.3	Zfp345
ENSMUSG00000111765.1	Gm10635
ENSMUSG00000097022.2	BC001981
ENSMUSG00000097744.1	D030040B21Rik
ENSMUSG00000054934.10	Kcnmb4
ENSMUSG00000073804.5	Nps
ENSMUSG00000082553.1	Gm11404
ENSMUSG00000081972.1	Gm16397
ENSMUSG00000117252.1	AC154707.2
ENSMUSG00000082816.1	Gm11953
ENSMUSG00000115160.1	Gm6532
ENSMUSG00000039716.12	Dock3
ENSMUSG00000102600.1	Gm37266
ENSMUSG00000103281.1	Gm37278
ENSMUSG00000080816.1	Gm12447
ENSMUSG00000116493.1	Gm49445
ENSMUSG00000107842.1	Gm44089
ENSMUSG00000070419.11	Cyp3a57
ENSMUSG00000038077.7	Kcna6
ENSMUSG00000038026.12	Kcnj9
ENSMUSG00000112522.1	Gm47632
ENSMUSG00000085774.1	Gm13055
ENSMUSG00000096943.1	Gm26721
ENSMUSG00000117270.1	AC144797.1
ENSMUSG00000071113.4	Mboat4
ENSMUSG00000087617.1	Gm14268
ENSMUSG00000112511.1	Gm18704
ENSMUSG00000117644.1	AC108777.1
ENSMUSG00000061843.4	Vmn1r-ps32
ENSMUSG00000048138.9	Dmrt2
ENSMUSG00000089874.1	9230117E06Rik
ENSMUSG00000114920.1	Gm19097
ENSMUSG00000085922.1	Fhad1os2
ENSMUSG00000041358.1	Nutm1
ENSMUSG00000086438.2	Asb17os
ENSMUSG00000082019.1	Gm15231
ENSMUSG00000111032.1	Olfr1543-ps1
ENSMUSG00000111479.1	Gm47559
ENSMUSG00000042425.18	Frmpd3
ENSMUSG00000081857.1	Gm13624
ENSMUSG00000098727.1	1700017I07Rik
ENSMUSG00000022753.15	Tmem30c
ENSMUSG00000108967.1	Gm45181
ENSMUSG00000110735.1	Gm47173
ENSMUSG00000084916.1	Gm11656
ENSMUSG00000100154.1	Gm29052
ENSMUSG00000058625.5	Gm17383
ENSMUSG00000102279.1	Gm37146
ENSMUSG00000055159.7	4930583K01Rik
ENSMUSG00000112120.1	Gm32255
ENSMUSG00000101334.1	1700028M03Rik
ENSMUSG00000096730.7	Vmn2r122
ENSMUSG00000110249.1	9330121K16Rik
ENSMUSG00000105651.1	1700017M07Rik
ENSMUSG00000083298.1	Gm12085
ENSMUSG00000114091.1	Gm40655
ENSMUSG00000111179.1	Olfr996
ENSMUSG00000085582.7	3110099E03Rik
ENSMUSG00000067201.11	H2-M9
ENSMUSG00000058159.14	T2
ENSMUSG00000086127.1	Gm11934
ENSMUSG00000024973.16	Hrasls5
ENSMUSG00000108254.1	Gm43908
ENSMUSG00000030909.6	Anks4b
ENSMUSG00000108856.1	Gm35309
ENSMUSG00000103383.1	Gm37754
ENSMUSG00000106116.1	Gm18830
ENSMUSG00000048215.14	A630023P12Rik
ENSMUSG00000074482.5	Gm16589
ENSMUSG00000097094.1	Gm26548
ENSMUSG00000105439.1	A230098N10Rik
ENSMUSG00000085134.1	Gm11659
ENSMUSG00000091531.2	Olfr102
ENSMUSG00000031325.15	4930519F16Rik
ENSMUSG00000029700.11	Slc13a1
ENSMUSG00000112244.1	Gm48788
ENSMUSG00000048528.7	Nkx1-2
ENSMUSG00000081111.3	Gm5913
ENSMUSG00000087125.1	A230108P19Rik
ENSMUSG00000097009.2	Gm26861
ENSMUSG00000037307.11	Banf2
ENSMUSG00000102606.1	Rpl21-ps1
ENSMUSG00000104295.1	Gm6197
ENSMUSG00000081546.1	Gm14927
ENSMUSG00000104605.1	Gm42922
ENSMUSG00000082988.3	Gm5903
ENSMUSG00000062257.13	Opcml
ENSMUSG00000097384.1	Gm26815
ENSMUSG00000106969.1	Gm42882
ENSMUSG00000105406.1	Gm43247
ENSMUSG00000045022.6	1700024P04Rik
ENSMUSG00000027801.7	Tm4sf4
ENSMUSG00000074968.11	Ano3
[truncated: 11,712 more rows]

## Sheet: Mid-High Expression Quartile
Genes in Mid-High Expression Quartile (mm10)
gene_id	gene_name
ENSMUSG00000106837.1	D630030B08Rik
ENSMUSG00000072692.7	Rpl37rt
ENSMUSG00000029162.15	Khk
ENSMUSG00000020668.10	Kif3c
ENSMUSG00000057219.11	Armc7
ENSMUSG00000108689.1	Gm45354
ENSMUSG00000081800.3	Gm14200
ENSMUSG00000037761.16	Actr5
ENSMUSG00000115248.1	Gm49037
ENSMUSG00000105750.1	Gm43130
ENSMUSG00000025646.9	Atrip
ENSMUSG00000049999.4	Ppp1r3d
ENSMUSG00000078552.10	Dcdc2b
ENSMUSG00000112734.1	Gm47644
ENSMUSG00000106867.1	Gm43800
ENSMUSG00000095407.2	Tmem200c
ENSMUSG00000117074.1	AC121299.1
ENSMUSG00000063754.7	Gm10136
ENSMUSG00000087598.9	Zfp111
ENSMUSG00000110627.1	Gm18935
ENSMUSG00000069743.5	Zfp820
ENSMUSG00000027223.15	Mapk8ip1
ENSMUSG00000028399.18	Ptprd
ENSMUSG00000086753.1	Gm15751
ENSMUSG00000025971.6	Maip1
ENSMUSG00000110605.1	Gm32856
ENSMUSG00000110592.1	4930488N15Rik
ENSMUSG00000113047.1	Gm47469
ENSMUSG00000114884.1	Gm47675
ENSMUSG00000049728.14	Zfp668
ENSMUSG00000055923.16	Aasdh
ENSMUSG00000114049.1	Gm48140
ENSMUSG00000083842.1	Gm12485
ENSMUSG00000112276.1	5033421B08Rik
ENSMUSG00000029406.15	Pitpnm2
ENSMUSG00000040570.14	Rundc3b
ENSMUSG00000039096.10	Rsad1
ENSMUSG00000106751.1	Gm42467
ENSMUSG00000113852.1	Gm48062
ENSMUSG00000019852.7	Arfgef3
ENSMUSG00000106691.1	2700029L08Rik
ENSMUSG00000052698.15	Tln2
ENSMUSG00000093668.3	Pou5f2
ENSMUSG00000054894.6	Atp5s
ENSMUSG00000033805.12	Ephx4
ENSMUSG00000062082.16	Cd200r4
ENSMUSG00000092394.1	Gm20445
ENSMUSG00000115252.1	Gm48996
ENSMUSG00000095712.1	Gm26465
ENSMUSG00000025766.14	D3Ertd751e
ENSMUSG00000099397.1	Gm7809
ENSMUSG00000089299.1	Gm24637
ENSMUSG00000031787.8	Katnb1
ENSMUSG00000020003.16	Pex7
ENSMUSG00000086409.3	Gm13898
ENSMUSG00000021880.7	Rnase6
ENSMUSG00000107624.1	Gm44005
ENSMUSG00000080783.1	Gm8250
ENSMUSG00000030401.16	Rtn2
ENSMUSG00000093495.1	Gm23368
ENSMUSG00000034203.8	Chchd4
ENSMUSG00000085533.1	Gm12146
ENSMUSG00000053205.9	Styx
ENSMUSG00000028199.18	Cryz
ENSMUSG00000102970.1	Gm37349
ENSMUSG00000080681.1	Gm23990
ENSMUSG00000086064.1	4930439A04Rik
ENSMUSG00000095986.1	Gm23053
ENSMUSG00000036330.12	Slc18a1
ENSMUSG00000092190.1	Gm20470
ENSMUSG00000038225.15	Primpol
ENSMUSG00000027583.13	Zbtb46
ENSMUSG00000056698.11	Elmod3
ENSMUSG00000027329.9	Spef1
ENSMUSG00000049823.9	Zbtb12
ENSMUSG00000040372.2	Gpr63
ENSMUSG00000089337.1	Gm24346
ENSMUSG00000108655.1	Gm44949
ENSMUSG00000047678.1	Gpr82
ENSMUSG00000096801.1	Gm23412
ENSMUSG00000104990.1	Gm43504
ENSMUSG00000079524.2	Gm15402
ENSMUSG00000074166.7	AW146154
ENSMUSG00000110683.1	Gm45874
ENSMUSG00000001948.10	Spa17
ENSMUSG00000029001.15	Fbxo44
ENSMUSG00000106581.1	Mir7042
ENSMUSG00000087739.1	Gm24644
ENSMUSG00000089145.1	Gm25265
ENSMUSG00000026097.9	Ormdl1
ENSMUSG00000031209.14	Heph
ENSMUSG00000066235.7	Pomgnt2
ENSMUSG00000106607.1	Gm43178
ENSMUSG00000029299.14	Abcg3
ENSMUSG00000045107.5	Saysd1
ENSMUSG00000046589.7	Lrrc8e
ENSMUSG00000103139.1	Gm37982
ENSMUSG00000087128.7	Gm12655
ENSMUSG00000104427.1	Gm38368
ENSMUSG00000077780.1	Gm24161
ENSMUSG00000018387.12	Shroom1
ENSMUSG00000055799.13	Tcf7l1
ENSMUSG00000087913.1	Gm24915
ENSMUSG00000057778.14	Cyb5d2
ENSMUSG00000081603.1	Gm14681
ENSMUSG00000089809.9	Rasgef1b
ENSMUSG00000080059.4	Rps19-ps3
ENSMUSG00000090117.7	Gm16541
ENSMUSG00000074807.2	Gm10762
ENSMUSG00000116480.1	Gm49512
ENSMUSG00000098026.2	Gm27014
ENSMUSG00000037254.18	Itih2
ENSMUSG00000101859.1	Gm29233
ENSMUSG00000023393.15	Slc17a9
ENSMUSG00000050520.4	Cldn8
ENSMUSG00000077785.1	Gm23910
ENSMUSG00000029386.15	Tctn2
ENSMUSG00000070705.3	Eid2b
ENSMUSG00000114285.1	Gm47773
ENSMUSG00000092841.1	Gm24330
ENSMUSG00000042156.16	Dzip1
ENSMUSG00000105093.1	Gm17815
ENSMUSG00000051034.7	Zfp11
ENSMUSG00000104822.1	Gm42967
ENSMUSG00000020990.5	Cdkl1
ENSMUSG00000070287.3	Slc35g2
ENSMUSG00000106822.1	Gm43533
ENSMUSG00000088982.1	Gm25600
ENSMUSG00000097217.2	Gm26549
ENSMUSG00000039485.8	Tspyl4
ENSMUSG00000116922.1	CT010490.3
ENSMUSG00000102662.1	Gm38377
ENSMUSG00000031558.15	Slit2
ENSMUSG00000115810.1	Gm49066
ENSMUSG00000034648.9	Lrrn1
ENSMUSG00000102302.1	Gm38190
ENSMUSG00000031832.15	Taf1c
ENSMUSG00000083827.1	Gm15712
ENSMUSG00000027284.16	Cdan1
ENSMUSG00000097397.2	Gm16861
ENSMUSG00000022827.14	Rabl3
ENSMUSG00000044294.8	Krt84
ENSMUSG00000021047.7	Nova1
ENSMUSG00000021991.9	Cacna2d3
ENSMUSG00000104350.1	Gm38244
ENSMUSG00000056228.10	Cars2
ENSMUSG00000098874.1	Gm27960
ENSMUSG00000047040.9	Prr15l
ENSMUSG00000098749.1	Gm27477
ENSMUSG00000026409.14	Pfkfb2
ENSMUSG00000028602.12	Tnfrsf8
ENSMUSG00000053199.13	Arhgap20
ENSMUSG00000085180.1	AI838599
ENSMUSG00000002068.16	Ccne1
ENSMUSG00000014633.15	Cmc2
ENSMUSG00000039578.17	Ccser1
ENSMUSG00000011658.16	Fuz
ENSMUSG00000110751.1	C230053D17Rik
ENSMUSG00000043602.5	Zfp3
ENSMUSG00000021815.4	Mss51
ENSMUSG00000039989.7	Cbx4
ENSMUSG00000103771.1	Gm36934
ENSMUSG00000109732.1	Gm45285
ENSMUSG00000042766.17	Trim46
ENSMUSG00000100158.1	Gm28119
ENSMUSG00000108084.1	Gm7932
ENSMUSG00000087507.1	Gm16141
ENSMUSG00000010492.10	Uckl1os
ENSMUSG00000093858.1	Gm19967
ENSMUSG00000108286.1	Gm44224
ENSMUSG00000022313.10	Utp23
ENSMUSG00000033082.10	Clec1a
ENSMUSG00000092182.1	Gm20407
ENSMUSG00000028115.16	Bnipl
ENSMUSG00000076903.1	Traj26
ENSMUSG00000089762.3	Ier5l
ENSMUSG00000117596.1	AC126438.2
ENSMUSG00000049643.15	2310022A10Rik
ENSMUSG00000085705.1	Gm16046
ENSMUSG00000112765.1	9430078K24Rik
ENSMUSG00000106371.1	9530097N15Rik
ENSMUSG00000102423.1	Gm37465
ENSMUSG00000034329.16	Brip1
ENSMUSG00000097995.1	Gm24362
ENSMUSG00000074676.2	Foxs1
ENSMUSG00000117329.1	AC109261.3
ENSMUSG00000100225.1	Gm29097
ENSMUSG00000097180.5	2700038G22Rik
ENSMUSG00000019124.10	Scrn1
ENSMUSG00000054662.8	Ano9
ENSMUSG00000097664.1	Gm26765
ENSMUSG00000030486.9	Zfp108
ENSMUSG00000093155.1	Gm25035
ENSMUSG00000089657.1	Gm16585
ENSMUSG00000115641.1	Gm9891
ENSMUSG00000109585.1	Gm45358
ENSMUSG00000106758.1	Gm42731
ENSMUSG00000028621.17	Cyb5rl
ENSMUSG00000028197.4	Col24a1
ENSMUSG00000076604.1	Igkj1
ENSMUSG00000096074.2	Ighv1-72
ENSMUSG00000033722.9	BC034090
ENSMUSG00000109799.1	Gm45515
ENSMUSG00000051184.7	Zfp524
ENSMUSG00000042106.5	Inka1
ENSMUSG00000037868.15	Egr2
ENSMUSG00000029596.13	Sdsl
ENSMUSG00000097340.1	Gm26617
ENSMUSG00000102558.1	Gm37571
ENSMUSG00000063488.6	Zkscan7
ENSMUSG00000028175.15	Depdc1a
ENSMUSG00000107586.1	Gm44283
ENSMUSG00000020798.14	Spns3
ENSMUSG00000091570.1	Gm7707
ENSMUSG00000030871.11	Ears2
ENSMUSG00000000486.13	2020-09-01
ENSMUSG00000103591.1	Gm38365
ENSMUSG00000040260.8	Daam2
ENSMUSG00000016624.15	Phf21b
ENSMUSG00000053334.6	Ficd
ENSMUSG00000093722.1	Gm20612
ENSMUSG00000084462.1	n-R5s154
ENSMUSG00000102854.1	C130023A14Rik
ENSMUSG00000013973.12	Dedd
ENSMUSG00000057135.12	Scimp
ENSMUSG00000114094.1	Gm48375
ENSMUSG00000077524.1	n-R5s67
ENSMUSG00000043164.3	Tmem212
ENSMUSG00000116840.1	AC110166.2
ENSMUSG00000063714.15	Sp3os
ENSMUSG00000093405.1	Gm20684
ENSMUSG00000103151.1	Gm38292
ENSMUSG00000114555.1	Gm48706
ENSMUSG00000024867.14	Pip5k1b
ENSMUSG00000072915.3	Gm12258
ENSMUSG00000026581.14	Sell
ENSMUSG00000029372.7	Ppbp
ENSMUSG00000014850.15	Msh3
ENSMUSG00000018861.8	Fdxr
ENSMUSG00000022860.15	Chodl
ENSMUSG00000102875.1	Gm37139
ENSMUSG00000101188.1	Eif4a-ps4
ENSMUSG00000100862.1	Gm10925
ENSMUSG00000081156.1	Gm14425
ENSMUSG00000040820.16	Hlcs
ENSMUSG00000100833.1	Gm28988
ENSMUSG00000084544.1	Gm23183
ENSMUSG00000080731.2	Rps2-ps9
ENSMUSG00000065789.1	Gm25869
ENSMUSG00000038880.13	Mrps34
ENSMUSG00000084659.1	Gm22720
ENSMUSG00000113910.1	Gm48286
ENSMUSG00000049904.7	Tmem17
ENSMUSG00000074006.3	Omp
ENSMUSG00000106443.1	Gm42702
ENSMUSG00000094942.7	Gm3604
ENSMUSG00000003824.12	Syce2
ENSMUSG00000110397.1	Gm45540
ENSMUSG00000097151.1	Gm26514
ENSMUSG00000110287.1	Gm45313
ENSMUSG00000037085.8	Trmt12
ENSMUSG00000048856.9	Slc25a47
ENSMUSG00000028975.16	Pex14
ENSMUSG00000030056.8	Isy1
ENSMUSG00000084745.1	Gm25290
ENSMUSG00000026049.11	Tex30
ENSMUSG00000076583.1	Igkv8-24
ENSMUSG00000099757.1	BE692007
ENSMUSG00000087381.8	Gm16008
ENSMUSG00000087719.1	Gm26464
ENSMUSG00000049411.15	Tmem241
ENSMUSG00000056413.16	Adap1
ENSMUSG00000102142.1	Gm26930
ENSMUSG00000024386.9	Proc
ENSMUSG00000024304.14	Cdh2
ENSMUSG00000032666.16	1700025G04Rik
ENSMUSG00000028931.11	Kcnab2
ENSMUSG00000108226.1	Gm44063
ENSMUSG00000103734.1	Gm37651
ENSMUSG00000074569.4	Gcnt7
ENSMUSG00000114359.1	Gm47816
ENSMUSG00000038797.13	Zscan2
ENSMUSG00000102687.1	Gm37219
ENSMUSG00000029915.14	Clec5a
ENSMUSG00000031077.7	Fadd
ENSMUSG00000027845.15	Dclre1b
ENSMUSG00000115808.1	Gm18949
ENSMUSG00000088670.1	Gm23663
ENSMUSG00000043432.7	Leng9
ENSMUSG00000111131.1	9930024M15Rik
ENSMUSG00000082045.4	Gm11585
ENSMUSG00000027827.16	Kcnab1
ENSMUSG00000108823.1	Gm18959
ENSMUSG00000093241.1	Mir3108
ENSMUSG00000019883.11	Echdc1
ENSMUSG00000112854.1	Gm38403
ENSMUSG00000070661.6	Rnf186
ENSMUSG00000107647.1	Gm44445
ENSMUSG00000065436.1	Mir342
ENSMUSG00000023911.12	Flywch2
ENSMUSG00000070873.5	Lilra5
ENSMUSG00000053030.11	Spink2
ENSMUSG00000032028.15	Nxpe2
ENSMUSG00000000409.14	Lck
ENSMUSG00000089669.7	Tnfsf13
ENSMUSG00000076484.1	Trbj1-2
ENSMUSG00000045140.8	Pigw
ENSMUSG00000027643.9	Ghrh
ENSMUSG00000098675.1	Mir6364
ENSMUSG00000056758.14	Hmga2
ENSMUSG00000086922.2	Gm13835
ENSMUSG00000038215.15	Cep44
ENSMUSG00000098511.1	Mir7072
ENSMUSG00000104585.1	4921511C10Rik
ENSMUSG00000008435.15	Rdh13
ENSMUSG00000081249.3	Gm11517
ENSMUSG00000080485.2	Gm23493
ENSMUSG00000103677.1	Pcdhga4
ENSMUSG00000115877.1	Gm49478
ENSMUSG00000106446.1	Gm42970
ENSMUSG00000050377.8	Il31ra
ENSMUSG00000037280.12	Galnt6
ENSMUSG00000045555.3	Mettl24
ENSMUSG00000098898.1	Gm27754
ENSMUSG00000041975.17	Mettl8
ENSMUSG00000052302.6	Tbc1d30
ENSMUSG00000059772.12	Slx1b
ENSMUSG00000030424.15	Zfp939
ENSMUSG00000045691.14	Thtpa
ENSMUSG00000030091.17	Nup210
ENSMUSG00000085723.2	Gm15915
ENSMUSG00000038240.13	Pdss2
ENSMUSG00000093677.1	Gm20712
ENSMUSG00000032826.17	Ank2
ENSMUSG00000084271.1	Gm14846
ENSMUSG00000045502.6	Hcar2
ENSMUSG00000090743.1	Gm17213
ENSMUSG00000021044.15	Adck1
ENSMUSG00000089706.7	B230216N24Rik
ENSMUSG00000028188.13	Spata1
ENSMUSG00000038515.10	Grtp1
ENSMUSG00000069601.14	Ank3
ENSMUSG00000094500.2	Smim18
ENSMUSG00000037544.14	Dlgap5
ENSMUSG00000102474.1	2610012C04Rik
ENSMUSG00000055003.14	Lrtm2
ENSMUSG00000038086.4	Hspb2
ENSMUSG00000087175.7	Gm15133
ENSMUSG00000109852.1	Gm45360
ENSMUSG00000117556.1	AC139157.1
ENSMUSG00000114535.1	Gm47246
ENSMUSG00000096675.1	Gm24519
ENSMUSG00000027015.4	Cybrd1
ENSMUSG00000080875.4	Gm7332
ENSMUSG00000094694.6	Ighv1-9
ENSMUSG00000104696.1	Gm42946
ENSMUSG00000036452.17	Arhgap26
ENSMUSG00000103427.1	Gm37534
ENSMUSG00000097583.2	6430590A07Rik
ENSMUSG00000072852.3	2310040G07Rik
ENSMUSG00000083428.1	Gm14591
ENSMUSG00000083906.1	Gm15186
ENSMUSG00000050796.4	B3galt6
ENSMUSG00000056899.10	Immp2l
ENSMUSG00000027358.6	Bmp2
ENSMUSG00000045822.4	Zswim3
ENSMUSG00000091183.5	Gm5141
ENSMUSG00000106563.1	Mir6962
ENSMUSG00000036890.13	Gtdc1
ENSMUSG00000111349.1	Gm48191
ENSMUSG00000074863.5	Platr25
ENSMUSG00000111854.1	Gm48740
ENSMUSG00000087497.7	2810001G20Rik
ENSMUSG00000069910.2	Spdl1
ENSMUSG00000089875.2	Etohd2
ENSMUSG00000086893.1	Gm11365
ENSMUSG00000108460.1	Gm39041
ENSMUSG00000042579.2	4632404H12Rik
ENSMUSG00000082936.1	Gm16166
ENSMUSG00000114048.1	4930549C15Rik
ENSMUSG00000034429.15	Zfp707
ENSMUSG00000028873.16	Cdca8
ENSMUSG00000106535.1	Gm43031
ENSMUSG00000020325.10	Fstl3
ENSMUSG00000087258.1	Gm15461
ENSMUSG00000076448.1	Mir763
ENSMUSG00000041298.15	Katnal1
ENSMUSG00000117294.1	AC154912.3
ENSMUSG00000090223.2	Pcp4
ENSMUSG00000102626.1	Gm18553
ENSMUSG00000103784.1	Gm37526
ENSMUSG00000097331.2	F420014N23Rik
ENSMUSG00000020212.14	Mdm1
ENSMUSG00000102157.1	Gm37470
ENSMUSG00000097141.2	Gm10524
ENSMUSG00000116863.1	AC121560.1
ENSMUSG00000020287.15	Mpg
ENSMUSG00000085628.4	Appbp2os
ENSMUSG00000066684.10	Pilrb1
ENSMUSG00000003208.9	Yju2
ENSMUSG00000099301.1	Mir3473e
ENSMUSG00000056486.18	Chn1
ENSMUSG00000117546.1	AC154542.1
ENSMUSG00000102059.1	Gm20257
ENSMUSG00000020974.6	Pole2
ENSMUSG00000032744.4	Heyl
ENSMUSG00000028519.16	Dab1
ENSMUSG00000084545.1	n-R5s80
ENSMUSG00000050947.9	Amigo1
ENSMUSG00000087433.1	Gm14167
ENSMUSG00000089273.1	Gm24550
ENSMUSG00000032724.5	Abtb2
ENSMUSG00000098310.1	Mir8118
ENSMUSG00000071036.2	Gm10309
ENSMUSG00000001517.14	Foxm1
ENSMUSG00000093695.2	Gm20717
ENSMUSG00000029790.16	Cep41
ENSMUSG00000113141.1	Gm47748
ENSMUSG00000085873.1	Ttc39aos1
ENSMUSG00000032593.5	Amigo3
ENSMUSG00000085913.2	Gm15601
ENSMUSG00000090965.1	Gm17203
ENSMUSG00000097000.2	Gm17435
ENSMUSG00000080768.1	Gm12219
ENSMUSG00000040710.10	St8sia4
ENSMUSG00000036473.16	Tbc1d24
ENSMUSG00000030271.14	Ogg1
ENSMUSG00000108943.1	Gm44559
ENSMUSG00000089877.1	Gm16102
ENSMUSG00000099478.1	Gm28370
ENSMUSG00000089742.1	Gm15898
ENSMUSG00000108195.1	Gm44415
ENSMUSG00000114584.1	Gm47694
ENSMUSG00000110258.1	Gm45406
ENSMUSG00000092644.1	Gm23564
ENSMUSG00000087887.1	Gm23598
ENSMUSG00000088036.1	Gm24993
ENSMUSG00000034245.10	Hdac11
ENSMUSG00000027424.11	Mgme1
ENSMUSG00000090001.1	Gm9719
ENSMUSG00000103391.1	Gm38302
ENSMUSG00000095700.2	Ighv10-3
ENSMUSG00000039018.15	Mtg1
ENSMUSG00000064417.1	DQ267102
ENSMUSG00000054400.16	Cklf
ENSMUSG00000040563.13	Plppr2
ENSMUSG00000047227.5	Gm527
ENSMUSG00000060798.7	Intu
ENSMUSG00000032717.14	Mdfi
ENSMUSG00000107155.1	Gm43793
ENSMUSG00000034868.9	Myl12b
ENSMUSG00000019785.14	Clvs2
ENSMUSG00000065343.1	Gm25580
ENSMUSG00000105733.1	Gm42973
ENSMUSG00000070808.4	Bicra
ENSMUSG00000032558.19	Nphp3
ENSMUSG00000030089.15	Slc41a3
ENSMUSG00000003378.9	Grik5
ENSMUSG00000066640.11	Fbxl18
ENSMUSG00000097006.7	9530082P21Rik
ENSMUSG00000081320.1	Gm15034
ENSMUSG00000031478.16	Nek3
ENSMUSG00000105724.1	Gm44360
ENSMUSG00000097944.1	A130014A01Rik
ENSMUSG00000108984.1	Gm44916
ENSMUSG00000031442.20	Mcf2l
ENSMUSG00000114709.1	Gm47920
ENSMUSG00000116116.1	Gm671
ENSMUSG00000073791.11	Efcab7
ENSMUSG00000015879.8	Fam184b
ENSMUSG00000076376.1	Mir674
ENSMUSG00000034634.7	Ly6d
ENSMUSG00000103697.1	Gm38020
ENSMUSG00000113076.1	Gm47088
ENSMUSG00000053338.9	Tarm1
ENSMUSG00000015127.14	Unkl
ENSMUSG00000050075.8	Gpr171
ENSMUSG00000073758.10	Sh3d21
ENSMUSG00000096833.2	Igkv4-55
ENSMUSG00000106457.1	Gm42585
ENSMUSG00000000869.12	Il4
ENSMUSG00000077744.1	Gm26343
ENSMUSG00000027243.8	Harbi1
ENSMUSG00000040177.10	2310057M21Rik
ENSMUSG00000025645.8	Ccdc51
ENSMUSG00000020099.8	Unc5b
ENSMUSG00000086453.7	Gm11457
ENSMUSG00000023940.14	Sgo1
ENSMUSG00000003153.10	Slc2a3
ENSMUSG00000097546.1	Gm26749
ENSMUSG00000031669.10	Gins3
ENSMUSG00000093046.1	Mir3081
ENSMUSG00000116632.1	AC126457.1
ENSMUSG00000039164.2	Naif1
ENSMUSG00000032839.13	Trpc1
ENSMUSG00000021222.9	Dcaf4
ENSMUSG00000110325.1	Gm45293
ENSMUSG00000051502.6	Ufsp1
ENSMUSG00000048445.6	Ccdc57
ENSMUSG00000098750.1	Gm27653
ENSMUSG00000109046.1	Gm44571
ENSMUSG00000097879.1	Gm26869
ENSMUSG00000013539.14	Tango2
ENSMUSG00000031389.17	Arhgap4
ENSMUSG00000105982.1	Mir6896
ENSMUSG00000085881.2	Gm15912
ENSMUSG00000104925.1	Gm43061
ENSMUSG00000097418.7	Mir155hg
ENSMUSG00000040037.13	Negr1
ENSMUSG00000044162.12	Tnip3
ENSMUSG00000087001.2	Gm15475
ENSMUSG00000030316.13	Tamm41
ENSMUSG00000035868.9	Zfp983
ENSMUSG00000086711.1	Gm15482
ENSMUSG00000066042.4	Med18
ENSMUSG00000099062.1	Mir7077
ENSMUSG00000085477.7	Gm13335
ENSMUSG00000109485.1	Gm45016
ENSMUSG00000113752.1	Gm47817
ENSMUSG00000002661.14	Alkbh7
ENSMUSG00000088213.1	Gm22390
ENSMUSG00000093061.1	Mir5098
ENSMUSG00000074529.10	Zfp972
ENSMUSG00000031530.6	Dusp4
ENSMUSG00000113106.1	Gm47139
ENSMUSG00000048534.7	Jaml
ENSMUSG00000027840.5	Wnt2b
ENSMUSG00000097329.1	4931403G20Rik
ENSMUSG00000004473.10	Clec11a
ENSMUSG00000026791.14	Slc2a8
ENSMUSG00000087138.1	Gm15545
ENSMUSG00000109157.1	Gm44829
ENSMUSG00000113871.1	Gm48349
ENSMUSG00000106678.1	Gm43457
ENSMUSG00000032226.5	Gcnt3
ENSMUSG00000051000.17	Fam160a1
ENSMUSG00000020387.15	Jade2
ENSMUSG00000106472.1	Gm43111
ENSMUSG00000081206.1	Gm11935
ENSMUSG00000085177.1	Gm11209
ENSMUSG00000065476.2	Mir30b
ENSMUSG00000032841.15	Prr5l
ENSMUSG00000025235.8	Bbs4
ENSMUSG00000107082.1	Gm36378
ENSMUSG00000007805.4	Twist2
ENSMUSG00000029088.16	Kcnip4
ENSMUSG00000116677.1	AC154762.1
ENSMUSG00000083876.1	Gm11439
ENSMUSG00000111539.1	Gm48372
ENSMUSG00000041828.15	Abca8a
ENSMUSG00000088580.1	Gm22968
ENSMUSG00000033105.12	Lss
ENSMUSG00000022574.7	Naprt
ENSMUSG00000086877.7	A230072C01Rik
ENSMUSG00000093615.1	Mir5618
ENSMUSG00000020847.15	Rph3al
ENSMUSG00000042212.3	Sprr2d
ENSMUSG00000084604.1	Gm22205
ENSMUSG00000110438.1	Gm45756
ENSMUSG00000065246.1	Gm22297
ENSMUSG00000030677.8	Kif22
ENSMUSG00000085354.1	Gm2044
ENSMUSG00000045392.8	Olfr1033
ENSMUSG00000040282.13	BC052040
ENSMUSG00000105282.1	Gm42981
ENSMUSG00000058729.13	Lin9
ENSMUSG00000028438.16	Kif24
ENSMUSG00000115681.1	Gm2682
ENSMUSG00000086859.4	Snhg20
ENSMUSG00000109282.1	Gm45188
ENSMUSG00000076890.1	Traj40
ENSMUSG00000094154.1	Gm23266
ENSMUSG00000085842.7	Pard3bos1
ENSMUSG00000026189.13	Pecr
ENSMUSG00000030086.16	Chchd6
ENSMUSG00000025185.14	Loxl4
ENSMUSG00000102428.1	Pcdhga12
ENSMUSG00000050944.14	Efcab5
ENSMUSG00000052248.16	Zeb2os
ENSMUSG00000112474.1	Gm46209
ENSMUSG00000087014.1	Gm16364
ENSMUSG00000109754.1	Gm39214
ENSMUSG00000092553.1	Gm20428
ENSMUSG00000038384.16	Setd1b
ENSMUSG00000030087.11	Klf15
ENSMUSG00000109879.1	Gm10997
ENSMUSG00000089782.1	Gm3531
ENSMUSG00000107395.1	Gm44331
ENSMUSG00000105806.1	Gm43345
ENSMUSG00000027831.9	Veph1
ENSMUSG00000036944.6	Tmem71
ENSMUSG00000111593.1	Gm48742
ENSMUSG00000107355.1	AI839979
ENSMUSG00000084349.3	Rpl3-ps1
ENSMUSG00000081343.1	Gm16071
ENSMUSG00000097048.7	1600020E01Rik
ENSMUSG00000093490.2	Gm19932
ENSMUSG00000085846.1	Gm15597
ENSMUSG00000020526.12	Znhit3
ENSMUSG00000110405.1	Gm45534
ENSMUSG00000105748.1	Gm43088
ENSMUSG00000076577.2	Igkv8-30
ENSMUSG00000036305.7	Rpl39-ps
ENSMUSG00000085887.2	Arhgap27os3
ENSMUSG00000066233.6	Tmem42
ENSMUSG00000051498.6	Tlr6
ENSMUSG00000081473.3	Gm4853
ENSMUSG00000084925.8	1810062O18Rik
ENSMUSG00000102475.1	Gm37246
ENSMUSG00000026798.10	Coq4
ENSMUSG00000023990.18	Tfeb
ENSMUSG00000105659.1	4930509H03Rik
ENSMUSG00000104781.1	Gm43303
ENSMUSG00000114880.1	Gm49098
ENSMUSG00000104467.1	Gm37660
ENSMUSG00000094797.1	Igkv6-15
ENSMUSG00000063696.7	Gm8730
ENSMUSG00000114418.1	Gm18883
ENSMUSG00000103584.1	Gm38053
ENSMUSG00000042082.7	Arsb
ENSMUSG00000074218.3	Cox7a1
ENSMUSG00000079283.2	2310009B15Rik
ENSMUSG00000040502.5	2020-03-09
ENSMUSG00000079427.10	Mthfsl
ENSMUSG00000040247.5	Tbc1d10c
ENSMUSG00000116645.1	AC154667.1
ENSMUSG00000095325.3	Zfp870
ENSMUSG00000106565.1	Gm43582
ENSMUSG00000065935.1	Gm25629
ENSMUSG00000045273.8	Cenph
ENSMUSG00000111165.1	4930553I21Rik
ENSMUSG00000053877.12	Srcap
ENSMUSG00000084738.2	Gm25809
ENSMUSG00000102590.1	Mannr
ENSMUSG00000103747.1	Gm38236
ENSMUSG00000113003.1	Gm47138
ENSMUSG00000043587.15	Pxylp1
ENSMUSG00000034285.15	Nipsnap1
ENSMUSG00000085245.1	Gm11713
ENSMUSG00000028919.11	Arhgef19
ENSMUSG00000114050.1	Gm47666
ENSMUSG00000051378.10	Kif18b
ENSMUSG00000115317.1	Gm32618
ENSMUSG00000051805.1	A530095I07Rik
ENSMUSG00000025265.14	Fgd1
ENSMUSG00000084611.1	Gm24371
ENSMUSG00000086792.1	Gm12364
ENSMUSG00000022439.9	Parvg
ENSMUSG00000087834.1	Gm23957
ENSMUSG00000113516.1	Gm47368
ENSMUSG00000037279.13	Ovol2
ENSMUSG00000110342.1	Gm45263
ENSMUSG00000114751.1	5430425E15Rik
ENSMUSG00000033434.15	Gtpbp6
ENSMUSG00000102728.1	Gm37934
ENSMUSG00000035390.16	Brsk1
ENSMUSG00000087366.7	Junos
ENSMUSG00000086991.1	Gm15334
ENSMUSG00000103291.1	Gm38235
ENSMUSG00000103041.1	Gm37305
ENSMUSG00000111738.1	Gm18329
ENSMUSG00000104979.1	Mir6994
ENSMUSG00000109984.1	Gm38948
ENSMUSG00000064361.1	mt-Tr
ENSMUSG00000026019.15	Wdr12
ENSMUSG00000109501.1	Gm14377
ENSMUSG00000033313.11	Fbxl8
ENSMUSG00000035125.10	Gcfc2
ENSMUSG00000025701.12	Alox5
ENSMUSG00000039462.4	Col10a1
ENSMUSG00000067370.4	B3galt4
ENSMUSG00000077552.1	Gm23709
ENSMUSG00000116543.1	AC134560.1
ENSMUSG00000107458.1	Gm44040
ENSMUSG00000026573.7	Xcl1
ENSMUSG00000039193.9	Nlrc4
ENSMUSG00000052544.9	St6galnac3
ENSMUSG00000040767.10	Snrnp25
ENSMUSG00000104786.1	Gm43573
ENSMUSG00000024866.9	Acy3
ENSMUSG00000053684.8	BC048403
ENSMUSG00000074359.2	Psg23
ENSMUSG00000031910.14	Has3
ENSMUSG00000105156.1	Gm9057
ENSMUSG00000038122.9	Tbc1d32
ENSMUSG00000074406.5	Zfp628
ENSMUSG00000101823.1	Gm29438
ENSMUSG00000106364.1	Gm42994
ENSMUSG00000104324.1	Gm37320
ENSMUSG00000109393.1	Gm44936
ENSMUSG00000049811.16	Fam161a
ENSMUSG00000030303.15	Far2
ENSMUSG00000090043.1	Gm16167
ENSMUSG00000021265.3	Slc25a29
ENSMUSG00000020886.17	Dlg4
ENSMUSG00000106609.1	Gm43181
ENSMUSG00000026271.15	Gpr35
ENSMUSG00000030641.10	Ddias
ENSMUSG00000055480.7	Zfp458
ENSMUSG00000114501.1	Gm48582
ENSMUSG00000053226.6	Dand5
ENSMUSG00000065687.1	Gm23734
ENSMUSG00000021868.7	Ppif
ENSMUSG00000082677.1	Gm15371
ENSMUSG00000103388.1	Gm37581
ENSMUSG00000103693.1	Gm37529
ENSMUSG00000102939.1	Gm38111
ENSMUSG00000064443.1	Gm26226
ENSMUSG00000112160.1	BC024063
ENSMUSG00000037216.5	Lipt1
ENSMUSG00000107390.1	Gm43323
ENSMUSG00000089857.9	Zfp882
ENSMUSG00000090334.1	Gm17149
ENSMUSG00000103016.1	Gm37506
ENSMUSG00000103506.1	Gm38376
ENSMUSG00000103024.1	Gm37685
ENSMUSG00000034639.7	Setmar
ENSMUSG00000050930.5	Map10
ENSMUSG00000024511.15	Rab27b
ENSMUSG00000076488.1	Trbj1-6
ENSMUSG00000036867.7	Smad6
ENSMUSG00000087489.1	Gm15656
ENSMUSG00000097396.1	Gm26556
ENSMUSG00000040569.13	Slc26a7
ENSMUSG00000055884.8	Fancm
ENSMUSG00000063428.8	Ddo
ENSMUSG00000095955.1	Gm22360
ENSMUSG00000087597.1	Gm15345
ENSMUSG00000105249.1	Gm44458
ENSMUSG00000106427.1	Gm42820
ENSMUSG00000097887.2	Gm26542
ENSMUSG00000032109.15	Nlrx1
ENSMUSG00000005951.13	Shpk
ENSMUSG00000031828.9	Klhl36
ENSMUSG00000035365.15	Parpbp
ENSMUSG00000110972.1	5830462O15Rik
ENSMUSG00000016763.15	Scube1
ENSMUSG00000064491.1	Gm22061
ENSMUSG00000085249.1	Gm12847
ENSMUSG00000084105.1	Gm13252
ENSMUSG00000083899.2	Gm12346
ENSMUSG00000098146.1	Gm26935
ENSMUSG00000052146.16	Rps10
ENSMUSG00000078144.4	Capns2
ENSMUSG00000031458.8	Coprs
ENSMUSG00000085155.3	Gm11780
ENSMUSG00000090559.1	Gm17137
ENSMUSG00000047669.8	Msl3l2
ENSMUSG00000028407.4	Smim27
ENSMUSG00000053164.6	Gpr21
ENSMUSG00000084265.1	Gm14541
ENSMUSG00000058260.2	Serpina9
ENSMUSG00000108024.1	Gm43912
ENSMUSG00000082676.1	Gm11843
ENSMUSG00000081887.1	Gm12097
ENSMUSG00000021298.8	Gpr132
ENSMUSG00000113626.1	Gm7240
ENSMUSG00000022335.17	Zfat
ENSMUSG00000112020.1	Gm48532
ENSMUSG00000029179.14	Zcchc4
ENSMUSG00000107994.1	D830050J10Rik
ENSMUSG00000093577.1	Gm20632
ENSMUSG00000082078.1	Gm12098
ENSMUSG00000083382.1	Gm6433
ENSMUSG00000110504.1	Gm45797
ENSMUSG00000101295.1	Gm28180
ENSMUSG00000114253.1	Gm47798
ENSMUSG00000005505.12	Kbtbd4
ENSMUSG00000085829.1	Gm4285
ENSMUSG00000026979.16	Psd4
ENSMUSG00000086370.8	Ftx
ENSMUSG00000062110.14	Scfd2
ENSMUSG00000098142.1	Gm7507
ENSMUSG00000082361.6	Btc
ENSMUSG00000033458.17	Fan1
ENSMUSG00000022849.5	Hspbap1
ENSMUSG00000102448.1	Gm37101
ENSMUSG00000087674.7	4930447M23Rik
ENSMUSG00000064715.1	Gm24207
ENSMUSG00000083396.1	Gm15542
ENSMUSG00000019767.12	Ccdc170
ENSMUSG00000096107.2	Gm16505
ENSMUSG00000026196.7	Bard1
ENSMUSG00000115956.1	Hoxd4
ENSMUSG00000022560.9	Slc52a2
ENSMUSG00000030823.6	9130019O22Rik
ENSMUSG00000005699.16	Pard6a
ENSMUSG00000048616.4	Nog
ENSMUSG00000081783.2	Gm15599
ENSMUSG00000035842.10	Ddx11
ENSMUSG00000047635.6	2810006K23Rik
ENSMUSG00000087728.1	Gm26274
ENSMUSG00000034460.9	Six4
ENSMUSG00000084645.1	Gm24380
ENSMUSG00000065510.1	Mir361
ENSMUSG00000020682.17	Mmp28
ENSMUSG00000065360.1	Gm24412
ENSMUSG00000097838.1	C530050E15Rik
ENSMUSG00000039231.18	Suv39h1
ENSMUSG00000045751.16	Mms22l
ENSMUSG00000003273.14	Car11
ENSMUSG00000106801.1	Gm42852
ENSMUSG00000060548.13	Tnfrsf19
ENSMUSG00000005907.14	Pex1
ENSMUSG00000100738.1	2010106C02Rik
ENSMUSG00000050605.17	Zfp61
ENSMUSG00000088576.1	Gm24532
ENSMUSG00000085702.8	Mecomos
ENSMUSG00000071078.6	Nr2c2ap
ENSMUSG00000032258.15	Lca5
ENSMUSG00000106980.1	Gm43690
ENSMUSG00000040860.16	Crocc
ENSMUSG00000114714.1	Gm48763
ENSMUSG00000112900.1	Gm48204
ENSMUSG00000106436.1	Mir7015
ENSMUSG00000073427.4	Gm4924
ENSMUSG00000026961.6	Lrrc26
ENSMUSG00000108179.1	Gm44274
ENSMUSG00000030556.13	Lrrc28
ENSMUSG00000063179.13	Pstk
ENSMUSG00000096696.1	Zfp960
ENSMUSG00000086123.3	Gm16060
ENSMUSG00000059571.7	Gm16218
ENSMUSG00000111794.1	Gm48294
ENSMUSG00000098327.1	Mir7087
ENSMUSG00000081339.1	Gm16044
ENSMUSG00000115484.1	Gm33121
ENSMUSG00000086965.1	Rtl10
ENSMUSG00000020491.15	2810021J22Rik
ENSMUSG00000072772.3	Grcc10
ENSMUSG00000028068.14	Iqgap3
ENSMUSG00000027242.14	Wdr76
ENSMUSG00000095440.2	Fignl2
ENSMUSG00000089862.8	Umad1
ENSMUSG00000027656.7	Wisp2
ENSMUSG00000104501.1	Gm37736
ENSMUSG00000028654.13	Mycl
ENSMUSG00000116781.1	AC126055.2
ENSMUSG00000032344.17	Cgas
ENSMUSG00000030722.7	Nfatc2ip
ENSMUSG00000111382.1	Gm47536
ENSMUSG00000116092.1	Gm49422
ENSMUSG00000094824.1	Gm23803
ENSMUSG00000102391.1	Gm37578
ENSMUSG00000044469.8	Tnfaip8l1
ENSMUSG00000083340.1	Gm13156
ENSMUSG00000022223.9	Sdr39u1
ENSMUSG00000095615.1	Gm26243
ENSMUSG00000114355.1	Gm40916
ENSMUSG00000089069.1	Gm22840
ENSMUSG00000102243.1	Gm37718
ENSMUSG00000107620.1	Gm44256
ENSMUSG00000002055.9	Spag5
ENSMUSG00000101365.1	Gm19325
ENSMUSG00000024170.15	Telo2
ENSMUSG00000021211.4	Akr1c12
ENSMUSG00000050312.12	Nsun3
ENSMUSG00000051517.14	Arhgef39
ENSMUSG00000079467.8	Gm14966
ENSMUSG00000097451.10	Rian
ENSMUSG00000031877.9	Ces2g
ENSMUSG00000042821.7	Snai1
ENSMUSG00000112358.1	Gm33869
ENSMUSG00000041642.18	Kif21b
ENSMUSG00000117653.1	AC144860.4
ENSMUSG00000050919.9	Zfp366
ENSMUSG00000022367.7	Has2
ENSMUSG00000104241.1	Gm9442
ENSMUSG00000089346.1	Gm22663
ENSMUSG00000116823.1	AC166832.3
ENSMUSG00000084195.1	Gm15372
ENSMUSG00000017737.2	Mmp9
ENSMUSG00000104877.1	Gm42651
ENSMUSG00000036381.13	P2ry14
ENSMUSG00000097792.1	Gm27042
ENSMUSG00000064043.13	Trerf1
ENSMUSG00000115469.1	Gm49227
ENSMUSG00000097750.2	Gm4673
ENSMUSG00000044700.15	Tmem201
ENSMUSG00000066516.5	Klk1b21
ENSMUSG00000106629.1	Gm40155
ENSMUSG00000023966.8	Rsph9
ENSMUSG00000030225.11	Dera
ENSMUSG00000099375.1	Gm28187
ENSMUSG00000028540.6	Dph2
ENSMUSG00000106024.1	A530083M17Rik
ENSMUSG00000019853.6	Hebp2
ENSMUSG00000112980.1	D430020J02Rik
ENSMUSG00000108897.1	Gm44861
ENSMUSG00000032776.9	Mctp2
ENSMUSG00000086027.1	Gm11250
ENSMUSG00000076846.3	Trav13-2
ENSMUSG00000084722.1	Gm24140
ENSMUSG00000103613.1	Gm34882
ENSMUSG00000083605.1	Gm14893
ENSMUSG00000071573.13	Rnls
ENSMUSG00000097617.2	Gm10687
ENSMUSG00000033256.14	Shf
ENSMUSG00000086233.1	Gm11816
ENSMUSG00000040061.17	Plcb2
ENSMUSG00000113841.1	Gm48701
ENSMUSG00000086932.1	Gm22000
ENSMUSG00000079109.11	Pms2
ENSMUSG00000053040.13	Aph1c
ENSMUSG00000107120.1	Gm43059
ENSMUSG00000104391.1	Gm37960
ENSMUSG00000104415.1	Gm37069
ENSMUSG00000086725.1	A630052C17Rik
ENSMUSG00000048763.11	Hoxb3
ENSMUSG00000029449.11	Rhof
ENSMUSG00000024177.8	Nme4
ENSMUSG00000022667.18	Cd200r1
ENSMUSG00000100707.1	Gm28523
ENSMUSG00000104903.1	Gm43707
ENSMUSG00000036109.17	Mbnl3
ENSMUSG00000039069.19	Mtg2
ENSMUSG00000080976.1	Gm11490
ENSMUSG00000078580.3	E430018J23Rik
ENSMUSG00000057234.9	Mettl15
ENSMUSG00000031822.20	Gse1
ENSMUSG00000081748.1	Gm14870
ENSMUSG00000021684.17	Pde8b
ENSMUSG00000101701.1	4930521E06Rik
ENSMUSG00000111228.1	Gm48789
ENSMUSG00000084780.7	Gm15350
ENSMUSG00000089080.1	Gm24003
ENSMUSG00000038954.14	Supt3
ENSMUSG00000096996.1	Gm26792
ENSMUSG00000042073.15	Abhd14b
ENSMUSG00000031767.13	Nudt7
ENSMUSG00000090263.1	D730045A05Rik
ENSMUSG00000037020.16	Wdr62
ENSMUSG00000005836.10	Gata6
ENSMUSG00000028093.15	Acp6
ENSMUSG00000116311.1	4930478M13Rik
ENSMUSG00000040714.14	Klc3
ENSMUSG00000112033.1	Gm48808
ENSMUSG00000063320.11	1190007I07Rik
ENSMUSG00000067224.3	Gm3695
ENSMUSG00000104787.1	Gm19148
ENSMUSG00000060336.6	Zfp937
ENSMUSG00000103485.1	Gm38001
ENSMUSG00000063713.7	Klk1b24
ENSMUSG00000105084.1	Gm43365
ENSMUSG00000106739.1	Gm43499
ENSMUSG00000109863.1	Gm45643
ENSMUSG00000046658.16	Zfp316
ENSMUSG00000115667.1	Gm10389
ENSMUSG00000103232.1	Gm37160
ENSMUSG00000114184.1	Gm7143
ENSMUSG00000106541.1	Gm43246
ENSMUSG00000065798.1	Gm25518
ENSMUSG00000107742.1	9530085L11Rik
ENSMUSG00000086199.7	Bcas3os1
ENSMUSG00000081476.1	Itpa-ps1
ENSMUSG00000038552.14	Fndc4
ENSMUSG00000044986.10	Tst
ENSMUSG00000093032.1	Gm23631
ENSMUSG00000102863.1	Gm37639
ENSMUSG00000106706.1	C530043K16Rik
ENSMUSG00000094983.1	Gm23726
ENSMUSG00000104908.1	1700015C17Rik
ENSMUSG00000031840.12	Rab3a
ENSMUSG00000043753.2	Dmrta1
ENSMUSG00000078956.3	Gm14221
ENSMUSG00000054006.14	D630008O14Rik
ENSMUSG00000104704.1	Gm43133
ENSMUSG00000090307.7	1700071M16Rik
ENSMUSG00000097159.1	Gm26517
ENSMUSG00000083157.1	Gm13511
ENSMUSG00000097491.1	Gm2366
ENSMUSG00000101656.1	Gm8004
ENSMUSG00000082879.1	Gm13525
ENSMUSG00000025931.15	Paqr8
ENSMUSG00000032715.9	Trib3
ENSMUSG00000032656.14	2020-03-03
ENSMUSG00000098664.1	Gm27588
ENSMUSG00000102133.1	Gm37106
ENSMUSG00000085169.2	Gm10785
ENSMUSG00000082449.1	Gm15244
ENSMUSG00000029414.11	Kntc1
ENSMUSG00000041471.9	Shld2
ENSMUSG00000071291.10	Zfp58
ENSMUSG00000070407.5	Hs3st3b1
ENSMUSG00000063652.10	Slc22a21
ENSMUSG00000054499.9	Dedd2
ENSMUSG00000006724.12	Cyp27b1
ENSMUSG00000077925.1	Mir453
ENSMUSG00000097101.3	1810034E14Rik
ENSMUSG00000078141.3	Gm2399
ENSMUSG00000097996.1	Gm5313
ENSMUSG00000073197.9	5730507C01Rik
ENSMUSG00000097032.2	4930539J05Rik
ENSMUSG00000022144.4	Gdnf
ENSMUSG00000085395.1	Gm13056
ENSMUSG00000032380.8	Dapk2
ENSMUSG00000103901.1	Gm37499
ENSMUSG00000114785.1	Gm41115
ENSMUSG00000081677.1	Mdk-ps1
ENSMUSG00000049482.16	Ctu2
ENSMUSG00000097925.1	Gm26574
ENSMUSG00000082513.1	Gm15374
ENSMUSG00000075585.3	6330403L08Rik
ENSMUSG00000080544.1	Gm22714
ENSMUSG00000105199.1	Gm43581
ENSMUSG00000042942.18	Greb1l
ENSMUSG00000024771.7	Lipk
ENSMUSG00000106580.1	Mir7231
ENSMUSG00000034959.8	Rubcnl
ENSMUSG00000108115.1	Gm7039
ENSMUSG00000031951.8	Tmem231
ENSMUSG00000086170.1	Gm12144
ENSMUSG00000092021.8	Gbp11
ENSMUSG00000034035.18	Ccdc17
ENSMUSG00000114458.1	Gm47551
ENSMUSG00000086728.2	Man2c1os
ENSMUSG00000071722.4	Spin4
ENSMUSG00000031758.10	Cdyl2
ENSMUSG00000020654.15	Adcy3
ENSMUSG00000088843.1	Gm26357
ENSMUSG00000109342.1	Gm32983
ENSMUSG00000071867.5	Gm6304
ENSMUSG00000026390.7	Marco
ENSMUSG00000026447.16	Pik3c2b
ENSMUSG00000109366.1	Gm44698
ENSMUSG00000098609.1	Anxa11os
ENSMUSG00000086446.1	Prkag2os1
ENSMUSG00000025855.13	Prkar1b
ENSMUSG00000065583.1	Mir218-2
ENSMUSG00000079298.9	Klrb1b
ENSMUSG00000044768.16	D1Ertd622e
ENSMUSG00000023009.14	Nckap5l
ENSMUSG00000090641.2	Zfp712
ENSMUSG00000088393.1	Gm26308
ENSMUSG00000108143.1	Gm44414
ENSMUSG00000085721.1	Gm12796
ENSMUSG00000107796.1	Gm44068
ENSMUSG00000094092.1	Gm15921
ENSMUSG00000032507.15	Fbxl2
ENSMUSG00000111442.1	Gm48334
ENSMUSG00000100100.1	Gm29626
ENSMUSG00000080772.1	Gm12543
ENSMUSG00000043668.13	Tox3
ENSMUSG00000090260.1	2810442N19Rik
ENSMUSG00000084804.1	1700095J12Rik
ENSMUSG00000048347.5	Pcdhb18
ENSMUSG00000037995.15	Igsf9
ENSMUSG00000026068.11	Il18rap
ENSMUSG00000026893.4	Gca
ENSMUSG00000042810.14	Krba1
ENSMUSG00000028255.6	Clca1
ENSMUSG00000083045.1	Gm16100
ENSMUSG00000106395.1	Gm42439
ENSMUSG00000108320.1	Gm44877
ENSMUSG00000107225.1	Gm43637
ENSMUSG00000027709.9	Mccc1
ENSMUSG00000050107.2	Haspin
ENSMUSG00000085199.1	Gm15346
ENSMUSG00000027959.14	Sass6
ENSMUSG00000086189.1	Gm15462
ENSMUSG00000097299.1	Gm26654
ENSMUSG00000107358.1	Gm43168
ENSMUSG00000086240.4	Gm7846
ENSMUSG00000088990.1	Gm22767
ENSMUSG00000085885.1	Gm11906
ENSMUSG00000065520.2	Mir128-1
ENSMUSG00000023873.13	1700010I14Rik
ENSMUSG00000106087.1	Gm43609
ENSMUSG00000024697.3	Gna14
ENSMUSG00000098090.8	2700099C18Rik
ENSMUSG00000054770.16	Kctd18
ENSMUSG00000055493.4	Epm2a
ENSMUSG00000082855.1	Gm14537
ENSMUSG00000096553.1	Gm10097
ENSMUSG00000079478.8	Sssca1
ENSMUSG00000090722.8	Gm8378
ENSMUSG00000004791.7	Pgf
ENSMUSG00000113959.1	Gm46339
ENSMUSG00000100213.1	Gm28151
ENSMUSG00000069804.2	Gm10277
ENSMUSG00000058402.14	Zfp420
ENSMUSG00000089353.1	Gm25488
ENSMUSG00000106588.1	Gm17590
ENSMUSG00000084781.1	D930015M05Rik
ENSMUSG00000022604.18	Cep97
ENSMUSG00000006575.14	Rundc3a
ENSMUSG00000084830.2	Gm14539
ENSMUSG00000038152.4	5033430I15Rik
ENSMUSG00000114431.1	Gm48601
ENSMUSG00000105283.1	Gm33370
ENSMUSG00000063447.7	Ube2d2b
ENSMUSG00000102574.1	Gm33206
ENSMUSG00000109782.1	Gm45728
ENSMUSG00000106047.1	Gm42942
ENSMUSG00000036278.6	Macrod1
ENSMUSG00000089929.1	Bcl2a1b
ENSMUSG00000090069.2	E430024P14Rik
ENSMUSG00000032348.6	Gsta4
ENSMUSG00000078780.7	Gm5150
ENSMUSG00000093306.1	Gm23802
ENSMUSG00000048776.8	Pthlh
ENSMUSG00000105741.1	C79130
ENSMUSG00000050052.12	Tdrp
ENSMUSG00000058571.11	Gpc6
ENSMUSG00000020953.17	Coch
ENSMUSG00000109290.1	Phgdh-ps1
ENSMUSG00000057580.4	Gm10012
ENSMUSG00000081733.1	Gm12852
ENSMUSG00000069184.4	Zfp72
ENSMUSG00000103696.1	Gm37531
ENSMUSG00000067878.13	Map7d3
ENSMUSG00000078786.9	BC024978
ENSMUSG00000078919.10	Dpm1
ENSMUSG00000065279.1	Gm25124
ENSMUSG00000087595.1	1810012K08Rik
ENSMUSG00000113895.1	Gm48383
ENSMUSG00000105224.1	Gm3364
ENSMUSG00000044022.5	Pcdhb21
ENSMUSG00000114605.1	C130051F05Rik
ENSMUSG00000090120.1	A730090N16Rik
ENSMUSG00000110816.1	Gm19178
ENSMUSG00000025723.12	Nmb
ENSMUSG00000038593.18	Tctn1
ENSMUSG00000108923.1	4933431C10Rik
ENSMUSG00000097334.1	2700012I20Rik
ENSMUSG00000109642.1	Gm45289
ENSMUSG00000097390.1	Gm26785
ENSMUSG00000087006.3	Gm13889
ENSMUSG00000062794.8	Zfp599
ENSMUSG00000086849.1	Gm13840
ENSMUSG00000081611.1	Gm13651
ENSMUSG00000111468.1	5033425B01Rik
ENSMUSG00000025893.8	Kbtbd3
ENSMUSG00000104262.1	Gm37747
ENSMUSG00000006763.14	Saal1
ENSMUSG00000082213.1	Gm12102
ENSMUSG00000019718.8	L3hypdh
ENSMUSG00000106719.1	Gm42556
ENSMUSG00000082304.1	Gm11198
ENSMUSG00000067424.13	Zfp563
ENSMUSG00000031519.3	Asb5
ENSMUSG00000097162.2	2310010J17Rik
ENSMUSG00000037568.12	Vash2
ENSMUSG00000113200.1	Gm48632
ENSMUSG00000097335.1	Gm26563
ENSMUSG00000096326.2	Ighv1-78
ENSMUSG00000046959.16	Slc26a1
ENSMUSG00000113650.1	Gm47826
ENSMUSG00000097170.1	Gm16982
ENSMUSG00000115090.1	Gm49016
ENSMUSG00000055067.15	Smyd3
ENSMUSG00000051355.18	Commd1
ENSMUSG00000022554.7	Hgh1
ENSMUSG00000103194.1	Gm37643
ENSMUSG00000066682.11	Pilrb2
ENSMUSG00000055357.8	4933400A11Rik
ENSMUSG00000087792.1	Gm25968
ENSMUSG00000106665.1	Gm43389
ENSMUSG00000107736.1	Gm44148
ENSMUSG00000099893.1	Gm29245
ENSMUSG00000040183.13	Ankrd6
ENSMUSG00000107151.1	Gm43810
ENSMUSG00000038390.11	Gpr162
ENSMUSG00000084052.1	Gm11745
ENSMUSG00000030839.12	Sergef
ENSMUSG00000036995.7	Asap3
ENSMUSG00000084047.1	Gm14984
ENSMUSG00000023809.10	Rps6ka2
ENSMUSG00000041707.8	Tmem273
ENSMUSG00000083974.1	Gm16053
ENSMUSG00000083774.1	Gm7180
ENSMUSG00000091363.1	Gm7701
ENSMUSG00000021707.5	Dhfr
ENSMUSG00000010142.12	Tnfrsf13b
ENSMUSG00000071506.3	Tmem139
ENSMUSG00000077217.1	Gm23951
ENSMUSG00000016493.13	Cd46
ENSMUSG00000054412.5	Gm4793
ENSMUSG00000032782.19	Cntrob
ENSMUSG00000065460.1	Mir133a-2
ENSMUSG00000067430.7	Zfp763
ENSMUSG00000091587.1	Gm17191
ENSMUSG00000101662.1	Gm28499
ENSMUSG00000097354.7	2310001H17Rik
ENSMUSG00000076252.1	Mir302b
ENSMUSG00000084693.1	Gm24894
ENSMUSG00000113257.1	Gm30409
ENSMUSG00000037337.11	Map4k1
ENSMUSG00000020255.8	D10Wsu102e
ENSMUSG00000027324.1	Rpusd2
ENSMUSG00000101559.1	Gm28258
ENSMUSG00000036552.18	Ermard
ENSMUSG00000006471.18	Ndor1
ENSMUSG00000090244.1	Gm16572
ENSMUSG00000098045.1	Gm26979
ENSMUSG00000027932.14	Slc27a3
ENSMUSG00000075511.9	1700001L05Rik
ENSMUSG00000084106.4	Gm6136
ENSMUSG00000033361.13	Prrg3
ENSMUSG00000027654.2	Fam83d
ENSMUSG00000042340.6	Ctf1
ENSMUSG00000083734.1	Gm16209
ENSMUSG00000108650.1	Gm44867
ENSMUSG00000074093.4	Svip
ENSMUSG00000105776.1	Gm43292
ENSMUSG00000075312.4	Gm13597
ENSMUSG00000087072.1	Recql5os1
ENSMUSG00000025934.15	Gsta3
ENSMUSG00000109584.1	Gm7997
ENSMUSG00000090350.1	Gm17148
ENSMUSG00000022887.9	Masp1
ENSMUSG00000103367.1	Gm38158
ENSMUSG00000040749.11	Siah1b
ENSMUSG00000073478.6	D730003I15Rik
ENSMUSG00000036295.5	Lrrn3
ENSMUSG00000113776.1	Gm19327
ENSMUSG00000070883.3	Ccdc173
ENSMUSG00000110593.1	Gm45822
ENSMUSG00000032403.8	2300009A05Rik
ENSMUSG00000041347.5	Bdkrb1
ENSMUSG00000074800.4	Gm4149
ENSMUSG00000022026.7	Olfm4
ENSMUSG00000073436.11	Eme2
ENSMUSG00000109268.1	9530078K11Rik
ENSMUSG00000113196.1	D230049E03Rik
ENSMUSG00000107567.1	4930480K02Rik
ENSMUSG00000082284.1	H3f3a-ps1
ENSMUSG00000086918.1	4930429F24Rik
ENSMUSG00000103983.1	Gm20045
ENSMUSG00000038020.5	Rapgefl1
ENSMUSG00000022489.6	Pde1b
ENSMUSG00000086931.1	Gm14532
ENSMUSG00000065943.1	Gm23794
ENSMUSG00000087991.1	Gm25057
ENSMUSG00000110885.1	Gm48739
ENSMUSG00000114492.1	Gm9984
ENSMUSG00000084642.1	Gm24384
ENSMUSG00000069272.6	Hist1h2ae
ENSMUSG00000084400.1	Gm11576
ENSMUSG00000114563.1	1700016K05Rik
ENSMUSG00000088616.1	Gm26000
ENSMUSG00000116964.1	AC174448.1
ENSMUSG00000096490.1	Igkv10-94
ENSMUSG00000011008.13	Mcoln2
ENSMUSG00000114995.1	Gm49284
ENSMUSG00000064663.1	Gm24859
ENSMUSG00000022610.10	Mapk12
ENSMUSG00000116505.1	Gm10865
ENSMUSG00000056290.15	Ms4a4b
ENSMUSG00000033618.7	Map3k13
ENSMUSG00000044991.10	Shld1
ENSMUSG00000106383.1	E330034L11Rik
ENSMUSG00000107383.1	Gm4366
ENSMUSG00000104508.1	Gm37735
ENSMUSG00000035834.11	Polr3g
ENSMUSG00000029055.17	Plch2
ENSMUSG00000047907.11	Tshz2
ENSMUSG00000116832.1	AC129203.3
ENSMUSG00000007080.14	Pole
ENSMUSG00000115370.1	Gm15667
ENSMUSG00000041849.7	Card6
ENSMUSG00000081778.1	Gm6325
ENSMUSG00000086889.1	Phf2os1
ENSMUSG00000092118.1	Fancf
ENSMUSG00000084669.1	Gm23206
ENSMUSG00000085819.7	Ube4bos1
ENSMUSG00000108601.1	Gm44645
ENSMUSG00000111067.1	Gm48714
ENSMUSG00000031391.18	L1cam
ENSMUSG00000074876.5	Spata5l1
ENSMUSG00000032092.5	Mpzl2
ENSMUSG00000108297.1	Gm44167
ENSMUSG00000042213.17	Zfand4
ENSMUSG00000061286.7	Exosc5
ENSMUSG00000103081.2	Pcdhgb8
ENSMUSG00000085637.2	1700048M11Rik
ENSMUSG00000081992.1	Gm13408
ENSMUSG00000085058.2	8030453O22Rik
ENSMUSG00000041079.12	Rwdd2b
ENSMUSG00000029821.15	Gsdme
ENSMUSG00000111189.1	Gm48293
ENSMUSG00000046994.9	Mars2
ENSMUSG00000101655.1	2310040G24Rik
ENSMUSG00000021536.7	Adcy2
ENSMUSG00000076144.1	Mir709
ENSMUSG00000039873.4	Neurl2
ENSMUSG00000112417.1	A430028G04Rik
ENSMUSG00000005267.13	Zfp287
ENSMUSG00000031662.8	Snx20
ENSMUSG00000116095.1	Gm49549
ENSMUSG00000072940.5	Gm10443
ENSMUSG00000015224.10	Cyp2j9
ENSMUSG00000098837.1	Gm20111
ENSMUSG00000112445.1	Gm47830
ENSMUSG00000041147.10	Brca2
ENSMUSG00000103435.1	Gm36992
ENSMUSG00000102509.1	Gm37368
ENSMUSG00000024056.10	Ndc80
ENSMUSG00000083503.1	Gm13407
ENSMUSG00000028996.9	Rbp7
ENSMUSG00000048621.3	Gm6377
ENSMUSG00000025058.4	5430427O19Rik
ENSMUSG00000025489.5	Ifitm5
ENSMUSG00000072941.5	Sod3
ENSMUSG00000067599.13	Klra7
ENSMUSG00000088719.1	Gm22733
ENSMUSG00000050092.3	Sprr2b
ENSMUSG00000091985.1	Gm17354
ENSMUSG00000095788.6	Sirpb1a
ENSMUSG00000046380.3	Jrk
ENSMUSG00000060397.6	Zfp128
ENSMUSG00000032968.4	Inha
ENSMUSG00000020652.17	Cenpo
ENSMUSG00000087165.7	2010001A14Rik
ENSMUSG00000026890.19	Lhx6
ENSMUSG00000115918.1	A930001M01Rik
ENSMUSG00000114110.1	Gm46379
ENSMUSG00000042514.11	Klhl14
ENSMUSG00000099016.1	Gm27227
ENSMUSG00000040875.12	Osbpl10
ENSMUSG00000044067.6	Gpr22
ENSMUSG00000073145.6	Gm12000
ENSMUSG00000111356.1	Rpl32l
ENSMUSG00000092581.1	Gm3211
ENSMUSG00000064620.1	Gm22303
ENSMUSG00000087670.1	9530036M11Rik
ENSMUSG00000110845.1	Gm47481
ENSMUSG00000083121.3	Gm6341
ENSMUSG00000028713.17	Cyp4b1
ENSMUSG00000080465.1	Gm22486
ENSMUSG00000026327.8	Serpinb11
ENSMUSG00000112634.1	Gm47737
ENSMUSG00000096280.1	Gm23287
ENSMUSG00000105042.1	Gm42509
ENSMUSG00000022679.13	Mpv17l
ENSMUSG00000054893.15	Zfp667
ENSMUSG00000076320.1	Gm26340
ENSMUSG00000098577.1	Gm27445
ENSMUSG00000068129.5	Cst7
ENSMUSG00000091144.2	Phf11c
ENSMUSG00000095766.2	Gm21182
ENSMUSG00000085409.1	Gm16155
ENSMUSG00000053925.4	Gm9929
ENSMUSG00000097586.1	Gm26528
ENSMUSG00000092260.7	Zfp963
ENSMUSG00000053091.16	Lins1
ENSMUSG00000065771.1	n-R5s54
ENSMUSG00000064833.1	Gm25926
ENSMUSG00000034209.4	Rasl10a
ENSMUSG00000105179.1	Gm42866
ENSMUSG00000000325.16	Arvcf
ENSMUSG00000088622.1	Gm23316
ENSMUSG00000031377.11	Bmx
ENSMUSG00000099214.1	Mir6365
ENSMUSG00000085109.1	Gm15356
ENSMUSG00000026180.8	Cxcr2
ENSMUSG00000028549.17	Itgb3bp
ENSMUSG00000006585.3	Cdt1
ENSMUSG00000089767.1	4930556I23Rik
ENSMUSG00000050765.3	Gm5084
ENSMUSG00000051550.10	Zfp579
ENSMUSG00000097204.2	Gm17690
ENSMUSG00000097576.2	D930030I03Rik
ENSMUSG00000045314.5	Sowahb
ENSMUSG00000102861.1	Gm37637
ENSMUSG00000065593.1	Mir339
ENSMUSG00000034853.16	Acot11
ENSMUSG00000111425.1	Gm47324
ENSMUSG00000032012.8	Nectin1
ENSMUSG00000020829.9	Slc46a1
ENSMUSG00000098275.1	Gm18014
ENSMUSG00000050973.11	Gdpgp1
ENSMUSG00000065819.1	Gm24693
ENSMUSG00000108571.1	Gm6855
ENSMUSG00000026694.19	Mettl13
ENSMUSG00000052854.15	Nrk
ENSMUSG00000109115.1	Gm44669
ENSMUSG00000021240.6	Abcd4
ENSMUSG00000047603.9	Zfp235
ENSMUSG00000002279.19	Lmf1
ENSMUSG00000017344.4	Vtn
ENSMUSG00000104795.1	Gm42783
ENSMUSG00000107477.1	Gm44366
ENSMUSG00000101135.1	Gm17981
ENSMUSG00000096740.8	Lbhd1
ENSMUSG00000065314.1	Gm26065
ENSMUSG00000041762.16	Gpr155
ENSMUSG00000101437.1	Gm29454
ENSMUSG00000035305.5	Ror1
ENSMUSG00000089904.1	Gm15664
ENSMUSG00000087266.2	Gm15991
ENSMUSG00000110877.1	Gm47427
ENSMUSG00000041831.16	Sytl3
ENSMUSG00000085900.1	A930041C12Rik
ENSMUSG00000073792.11	Alg6
ENSMUSG00000074215.2	Gm10643
ENSMUSG00000033508.7	Asprv1
ENSMUSG00000115752.1	1700010G06Rik
ENSMUSG00000078161.8	Erich3
ENSMUSG00000115923.1	Gm49521
ENSMUSG00000024228.12	Nudt12
ENSMUSG00000098840.1	Mir7679
ENSMUSG00000059708.12	Akap17b
ENSMUSG00000071723.7	Gspt2
ENSMUSG00000040621.14	Gemin8
ENSMUSG00000082610.1	Gm13829
ENSMUSG00000032392.11	Parp16
ENSMUSG00000023262.13	Acy1
ENSMUSG00000003418.11	St8sia6
ENSMUSG00000108365.1	Gm44951
ENSMUSG00000093159.1	Gm25037
ENSMUSG00000040289.8	Hey1
ENSMUSG00000020600.13	Slc7a15
ENSMUSG00000081984.3	Dnajb3
ENSMUSG00000113184.1	AC125351.1
ENSMUSG00000091955.2	Gm9844
ENSMUSG00000107627.1	Gm19244
ENSMUSG00000106287.1	Gm43585
ENSMUSG00000061411.12	Nol4l
ENSMUSG00000044676.10	Zfp612
ENSMUSG00000041949.6	Tango6
ENSMUSG00000117297.1	CT571247.2
ENSMUSG00000085327.1	Gm16104
ENSMUSG00000089849.1	Runx2os2
ENSMUSG00000029627.12	Zkscan14
ENSMUSG00000102617.1	Gm37842
ENSMUSG00000089988.2	Gm16238
ENSMUSG00000040195.11	Nemp1
ENSMUSG00000020364.14	Zfp354a
ENSMUSG00000106831.1	Ube2n-ps1
ENSMUSG00000040139.14	9430038I01Rik
ENSMUSG00000090038.7	Gm16573
ENSMUSG00000089755.1	0610012D04Rik
ENSMUSG00000084139.1	Gm12322
ENSMUSG00000096423.1	Gm24978
ENSMUSG00000115222.1	AC174678.1
ENSMUSG00000086245.1	Gm16170
ENSMUSG00000110279.1	Gm45552
ENSMUSG00000100280.2	Gm28417
ENSMUSG00000107227.1	Gm42559
ENSMUSG00000102982.1	Gm38319
ENSMUSG00000109946.1	Brd3os
ENSMUSG00000052949.14	Rnf157
ENSMUSG00000040329.14	Il7
ENSMUSG00000098940.1	Gm27639
ENSMUSG00000082152.1	Gm13655
ENSMUSG00000092704.1	Gm24512
ENSMUSG00000044244.18	Il20rb
ENSMUSG00000051444.9	Bbs12
ENSMUSG00000019578.11	Ubxn6
ENSMUSG00000037905.13	Bri3bp
ENSMUSG00000079559.4	Colca2
ENSMUSG00000035455.12	Fignl1
ENSMUSG00000020882.17	Cacnb1
ENSMUSG00000060579.13	Fhit
ENSMUSG00000108314.1	Prkcz2
ENSMUSG00000037754.13	Ppp1r16b
ENSMUSG00000047996.16	Prrg1
ENSMUSG00000116862.1	AC114990.2
ENSMUSG00000106202.1	Gm43727
ENSMUSG00000028036.6	Ptgfr
ENSMUSG00000096145.2	Vkorc1
ENSMUSG00000107134.1	Gm42528
ENSMUSG00000070699.5	Sars2
ENSMUSG00000073062.3	Zxdb
ENSMUSG00000083795.1	Gm15670
ENSMUSG00000096878.2	Gm21083
ENSMUSG00000096926.1	Gm26823
ENSMUSG00000113250.1	Gm48585
ENSMUSG00000052142.15	Rasal3
ENSMUSG00000029049.14	Morn1
ENSMUSG00000024791.10	Cdca5
ENSMUSG00000115210.1	Gm49308
ENSMUSG00000113379.1	Gm46436
ENSMUSG00000103676.1	Gm38204
ENSMUSG00000024653.2	Scgb1a1
ENSMUSG00000105041.1	Gm42676
ENSMUSG00000047751.9	Utf1
ENSMUSG00000021384.14	Susd3
ENSMUSG00000102070.1	Gm28661
ENSMUSG00000106720.1	Gm43795
ENSMUSG00000071516.2	Hist1h2ai
ENSMUSG00000088248.1	Mir1969
ENSMUSG00000109362.1	Gm44562
ENSMUSG00000064672.1	Gm22806
ENSMUSG00000089673.1	Gm16546
ENSMUSG00000114622.1	Gm18990
ENSMUSG00000096942.1	Rps19-ps6
ENSMUSG00000021263.11	Degs2
ENSMUSG00000105793.1	Gm17956
ENSMUSG00000084329.1	Gm6733
ENSMUSG00000027300.9	Ubox5
ENSMUSG00000110237.1	Gm18258
ENSMUSG00000106933.1	Gm43621
ENSMUSG00000032113.16	Chek1
ENSMUSG00000092738.1	Mir5135
ENSMUSG00000036502.14	Tmem255a
ENSMUSG00000074415.14	3110039I08Rik
ENSMUSG00000102593.1	Gm38384
ENSMUSG00000113473.1	Gm7045
ENSMUSG00000037681.13	Esyt3
ENSMUSG00000094091.3	Gm21885
ENSMUSG00000050921.12	P2ry10
ENSMUSG00000029335.5	Bmp3
ENSMUSG00000110545.1	Gm7730
ENSMUSG00000112317.1	Gm47580
ENSMUSG00000097099.2	Gm9917
ENSMUSG00000088629.1	Gm23030
ENSMUSG00000031881.6	Cdh16
ENSMUSG00000103409.1	Lsmem2
ENSMUSG00000072494.7	Ppp1r3e
ENSMUSG00000102780.1	Gm38253
ENSMUSG00000029376.8	Mthfd2l
ENSMUSG00000081404.1	Gm15694
ENSMUSG00000047420.8	Fam180a
ENSMUSG00000082266.1	Gm12303
ENSMUSG00000067610.1	Klri1
ENSMUSG00000040537.17	Adam22
ENSMUSG00000088001.1	Gm22883
ENSMUSG00000028845.15	Tekt2
ENSMUSG00000030110.13	Ret
ENSMUSG00000065191.1	Gm23458
ENSMUSG00000100764.1	Gm29155
ENSMUSG00000107048.1	Gm43807
ENSMUSG00000101452.1	Gm28530
ENSMUSG00000051890.13	Klhdc1
ENSMUSG00000042377.8	Fam83g
ENSMUSG00000044433.16	Camsap3
ENSMUSG00000089818.1	Gm15950
ENSMUSG00000034949.18	Zfr2
ENSMUSG00000077175.1	Gm25758
ENSMUSG00000077581.1	Gm24373
ENSMUSG00000086820.1	Gm11465
ENSMUSG00000001604.14	Tcea3
ENSMUSG00000025577.7	Cbx2
ENSMUSG00000076674.2	Ighv3-8
ENSMUSG00000099140.1	Mir7237
ENSMUSG00000088677.1	Gm22804
ENSMUSG00000097804.1	Gm16685
ENSMUSG00000042182.16	Bend6
ENSMUSG00000022034.10	Esco2
ENSMUSG00000105519.1	E430021H15Rik
ENSMUSG00000102879.1	Gm37135
ENSMUSG00000001334.9	Fndc5
ENSMUSG00000009092.5	Derl3
ENSMUSG00000001665.11	Gstt3
ENSMUSG00000106717.1	Gm42798
ENSMUSG00000028718.16	Stil
ENSMUSG00000036983.7	Tfb1m
ENSMUSG00000043505.8	Gimap5
ENSMUSG00000028453.10	Fancg
ENSMUSG00000081248.1	Gm13787
ENSMUSG00000107076.1	Gm43480
ENSMUSG00000104512.1	Gm37165
ENSMUSG00000056145.5	AI504432
ENSMUSG00000065873.1	n-R5s183
ENSMUSG00000033731.9	3300002A11Rik
ENSMUSG00000105304.1	Gm43696
ENSMUSG00000056130.9	Ticam2
ENSMUSG00000008206.16	Cers4
ENSMUSG00000064307.13	Lrrc51
ENSMUSG00000025221.15	Kcnip2
ENSMUSG00000093363.1	Gm22002
ENSMUSG00000045071.14	E130308A19Rik
ENSMUSG00000050106.17	Tmc8
ENSMUSG00000002797.9	Ggct
ENSMUSG00000083104.1	Gm12917
ENSMUSG00000022899.9	Slc15a2
ENSMUSG00000074505.5	Fat3
ENSMUSG00000027217.13	Tspan18
ENSMUSG00000008318.10	Relt
ENSMUSG00000020604.13	Arsg
ENSMUSG00000079056.12	Kcnip3
ENSMUSG00000043664.7	Tmem221
ENSMUSG00000083995.1	Gm12808
ENSMUSG00000110291.1	Gm37419
ENSMUSG00000002486.15	Tchp
ENSMUSG00000086894.2	Gm15708
ENSMUSG00000036768.6	Kif15
ENSMUSG00000104950.1	4833413G10Rik
ENSMUSG00000028587.18	Orc1
ENSMUSG00000054196.7	Cthrc1
ENSMUSG00000049287.5	Iba57
ENSMUSG00000048852.13	Gm12185
ENSMUSG00000117313.1	AC154912.5
ENSMUSG00000084504.1	Gm25323
ENSMUSG00000036975.5	Tmem177
ENSMUSG00000026854.16	Usp20
ENSMUSG00000020656.16	Grhl1
ENSMUSG00000114277.1	Gm48583
ENSMUSG00000062563.15	Cys1
ENSMUSG00000040543.16	Pitpnm3
ENSMUSG00000090305.2	Gm5459
ENSMUSG00000074178.2	Gm10638
ENSMUSG00000082027.1	Gm11416
ENSMUSG00000110218.1	Gm20219
ENSMUSG00000058022.14	Adtrp
ENSMUSG00000074865.11	Zfp934
ENSMUSG00000041670.16	Rims1
ENSMUSG00000085704.1	4921531C22Rik
ENSMUSG00000097877.2	Gm26703
ENSMUSG00000104453.1	Gm37829
ENSMUSG00000113191.1	Gm48343
ENSMUSG00000040219.4	Ttc12
ENSMUSG00000022237.17	Ankrd33b
ENSMUSG00000030088.15	Aldh1l1
ENSMUSG00000021356.10	Irf4
ENSMUSG00000112642.1	Gm17849
ENSMUSG00000090142.2	Gm15795
ENSMUSG00000026875.14	Traf1
ENSMUSG00000030703.8	Gdpd3
ENSMUSG00000025163.6	Cd7
ENSMUSG00000087396.7	4933407K13Rik
ENSMUSG00000100183.1	Gm28512
ENSMUSG00000064272.3	Gpbar1
ENSMUSG00000114842.1	Gm47797
ENSMUSG00000084474.1	Gm25783
ENSMUSG00000030890.16	Ilk
ENSMUSG00000116890.1	AC168220.2
ENSMUSG00000087298.3	Gm9392
ENSMUSG00000108154.1	Gm44033
ENSMUSG00000077921.1	Mir872
ENSMUSG00000059401.13	Mamld1
ENSMUSG00000086478.1	Gm14102
ENSMUSG00000110472.1	Gm45739
ENSMUSG00000052125.16	F730043M19Rik
ENSMUSG00000089092.1	Gm25654
ENSMUSG00000001661.5	Hoxc6
ENSMUSG00000051855.15	Mest
ENSMUSG00000042379.8	Esm1
ENSMUSG00000111471.1	Gm47350
ENSMUSG00000102989.1	Gm38318
ENSMUSG00000037493.6	Cib2
ENSMUSG00000031506.11	Ptpn7
ENSMUSG00000098661.1	Mir7052
ENSMUSG00000064343.1	mt-Tq
ENSMUSG00000072214.7	2020-09-05
ENSMUSG00000084651.1	Mir1904
ENSMUSG00000102733.1	Gm38262
ENSMUSG00000025140.15	Pycr1
ENSMUSG00000020493.8	Prr11
ENSMUSG00000084860.1	2610204G07Rik
ENSMUSG00000101674.6	4930444A19Rik
ENSMUSG00000045007.9	Tubg2
ENSMUSG00000114540.1	Gm6421
ENSMUSG00000088573.1	Gm24530
ENSMUSG00000038930.11	Rccd1
ENSMUSG00000110830.1	Gm46218
ENSMUSG00000032899.14	Styk1
ENSMUSG00000090232.1	Gm16132
ENSMUSG00000079069.1	8430423G03Rik
ENSMUSG00000104564.1	Gm17977
ENSMUSG00000110486.1	Gm45877
ENSMUSG00000086473.1	Gm16265
ENSMUSG00000083474.1	Gm15267
ENSMUSG00000076508.3	Igkv17-127
ENSMUSG00000109842.1	Gm45502
ENSMUSG00000088685.1	Gm23995
ENSMUSG00000020284.16	1810043G02Rik
ENSMUSG00000090185.1	Gm15523
ENSMUSG00000098349.1	Gm27711
ENSMUSG00000044876.15	Zfp444
ENSMUSG00000097113.7	Gm19705
ENSMUSG00000108190.1	Gm44731
ENSMUSG00000086846.2	Gm13642
ENSMUSG00000078349.2	AW011738
ENSMUSG00000107102.1	Gm42726
ENSMUSG00000095028.6	Sirpb1b
ENSMUSG00000064358.1	mt-Co3
ENSMUSG00000075558.3	Gm17151
ENSMUSG00000040283.14	Btnl9
ENSMUSG00000112594.1	Gm48333
ENSMUSG00000110127.1	6430710M23Rik
ENSMUSG00000031949.17	Adat1
ENSMUSG00000110289.1	4930412F12Rik
ENSMUSG00000024810.16	Il33
ENSMUSG00000113722.1	Snhg10
ENSMUSG00000032657.15	Fam189b
ENSMUSG00000105821.1	Gm44465
ENSMUSG00000033949.11	Trim36
ENSMUSG00000104973.1	A530041M06Rik
ENSMUSG00000044847.13	Lsm11
ENSMUSG00000090005.1	Gm16540
ENSMUSG00000085517.7	Gm12963
ENSMUSG00000102721.1	A630081D01Rik
ENSMUSG00000113005.1	Gm34408
ENSMUSG00000037872.5	Ackr1
ENSMUSG00000112922.1	Gm47572
ENSMUSG00000006435.15	Neurl1a
ENSMUSG00000031312.5	Itgb1bp2
ENSMUSG00000054708.17	Ankrd24
ENSMUSG00000004709.14	Cd244a
ENSMUSG00000098934.1	Gm18853
ENSMUSG00000081463.1	Gm15049
ENSMUSG00000101111.1	Gm28437
ENSMUSG00000059824.12	Dbp
ENSMUSG00000089839.1	Rps19-ps11
ENSMUSG00000090230.1	Gm16315
ENSMUSG00000104052.1	Gm38125
ENSMUSG00000022099.17	Dmtn
ENSMUSG00000088537.1	Gm23279
ENSMUSG00000076493.1	Trbj2-2
ENSMUSG00000006362.16	Cbfa2t3
ENSMUSG00000040272.14	Accs
ENSMUSG00000066475.6	Gm10268
ENSMUSG00000116535.1	AC114990.1
ENSMUSG00000101279.1	Gm18342
ENSMUSG00000111777.1	Gm47147
ENSMUSG00000097443.2	Gm17529
ENSMUSG00000025978.14	Rftn2
ENSMUSG00000045466.18	Zfp956
ENSMUSG00000082265.1	Gm15547
ENSMUSG00000024912.5	Fosl1
ENSMUSG00000031174.17	Rpgr
ENSMUSG00000080951.1	Gm12208
ENSMUSG00000061684.5	Rpl21-ps8
ENSMUSG00000025128.7	Bhlhe22
ENSMUSG00000085566.1	A730017L22Rik
ENSMUSG00000113058.1	Gm48311
ENSMUSG00000109459.1	Gm39526
ENSMUSG00000054342.8	Kcnn4
ENSMUSG00000040265.16	Dnm3
ENSMUSG00000044072.14	Eml6
ENSMUSG00000100843.1	Gm8307
ENSMUSG00000085295.7	4930430E12Rik
ENSMUSG00000084624.1	n-R5s189
ENSMUSG00000059631.6	1500035N22Rik
ENSMUSG00000089727.2	Klra8
ENSMUSG00000084149.1	Gm12944
ENSMUSG00000089096.1	Gm25657
ENSMUSG00000063383.5	Zfp947
ENSMUSG00000107000.1	Gm43481
ENSMUSG00000087129.1	Gm16316
ENSMUSG00000091996.8	BC049352
ENSMUSG00000030553.3	Pgpep1l
ENSMUSG00000065767.1	Gm23849
ENSMUSG00000103656.1	Gm37205
ENSMUSG00000039518.7	Cdsn
ENSMUSG00000105212.1	Gm43557
ENSMUSG00000030657.11	Xylt1
ENSMUSG00000090881.2	Gm6904
ENSMUSG00000093465.1	Gm20682
ENSMUSG00000068854.7	Hist2h2be
ENSMUSG00000085019.2	Pard3bos2
ENSMUSG00000055360.13	Prl2c5
ENSMUSG00000064738.1	Gm23054
ENSMUSG00000094665.1	Gm24873
ENSMUSG00000061991.2	Hist1h2af
ENSMUSG00000031189.12	Aff2
ENSMUSG00000050555.9	Hyls1
ENSMUSG00000084548.1	n-R5s175
ENSMUSG00000062588.4	Gm6104
ENSMUSG00000114369.1	Gm41077
ENSMUSG00000109274.1	Gm45133
ENSMUSG00000081679.1	Gm11874
ENSMUSG00000110077.1	Gm45632
ENSMUSG00000074682.4	Zcchc3
ENSMUSG00000022179.5	4931414P19Rik
ENSMUSG00000024774.15	Ankrd22
ENSMUSG00000026683.14	Nuf2
ENSMUSG00000113731.1	Gm48650
ENSMUSG00000064141.14	Zfp69
ENSMUSG00000113690.1	Gm36501
ENSMUSG00000025759.11	Mfsd8
ENSMUSG00000115340.1	Gm48965
ENSMUSG00000113195.1	Gm48586
ENSMUSG00000029557.7	Mrm2
ENSMUSG00000051220.2	Ercc6l
ENSMUSG00000023274.14	Cd4
ENSMUSG00000092565.1	Gm20477
ENSMUSG00000043671.14	Dpy19l3
ENSMUSG00000076925.2	Traj3
ENSMUSG00000097133.1	Gm26628
ENSMUSG00000084755.1	Gm16276
ENSMUSG00000029456.12	Acad10
ENSMUSG00000064267.13	Hvcn1
ENSMUSG00000102179.1	Gm37868
ENSMUSG00000111254.1	Gm48717
ENSMUSG00000084137.1	Gm9085
ENSMUSG00000029122.11	Evc
ENSMUSG00000113238.1	Gm47251
ENSMUSG00000106537.1	Gm43502
ENSMUSG00000058396.7	Gpr182
ENSMUSG00000046807.10	Lrrc75b
ENSMUSG00000084453.1	Gm24596
ENSMUSG00000022322.8	Shcbp1
ENSMUSG00000109610.1	Gm7432
ENSMUSG00000017314.12	Mpp2
ENSMUSG00000112779.1	Gm18029
ENSMUSG00000006777.7	Krt23
ENSMUSG00000083277.1	Gm15376
ENSMUSG00000111069.1	Gm48646
ENSMUSG00000024327.15	Slc39a7
ENSMUSG00000083745.1	Gm13543
ENSMUSG00000098479.1	Gm27263
ENSMUSG00000035686.8	Thrsp
ENSMUSG00000049600.8	Zbtb45
ENSMUSG00000007908.14	Hmgcll1
ENSMUSG00000072066.7	6720489N17Rik
ENSMUSG00000111698.1	Gm47105
ENSMUSG00000098415.1	Mir6928
ENSMUSG00000099037.1	Gm27554
ENSMUSG00000027938.11	Creb3l4
ENSMUSG00000103783.1	Gm37522
ENSMUSG00000058603.10	Rpl28-ps1
ENSMUSG00000106696.1	Gm42729
ENSMUSG00000033576.12	Apol6
ENSMUSG00000102621.1	Gm37674
ENSMUSG00000020808.3	Pimreg
ENSMUSG00000097002.1	Gm2670
ENSMUSG00000098674.1	Gm27813
ENSMUSG00000090258.7	Churc1
ENSMUSG00000077593.1	Gm26014
ENSMUSG00000085639.1	Gm15410
ENSMUSG00000092286.1	Dtnbos
ENSMUSG00000102630.1	Gm37289
ENSMUSG00000022548.14	Apod
ENSMUSG00000027490.17	E2f1
ENSMUSG00000038576.15	Susd4
ENSMUSG00000102194.1	Gm38169
ENSMUSG00000065100.1	Gm26132
ENSMUSG00000098376.1	Mir6907
ENSMUSG00000064734.1	Gm23445
ENSMUSG00000073600.4	Prob1
ENSMUSG00000083327.1	Vcp-rs
ENSMUSG00000107668.1	Gm44424
ENSMUSG00000077082.1	Gm23766
ENSMUSG00000104327.1	Gm37322
ENSMUSG00000100865.2	Gm9320
ENSMUSG00000082529.1	Gm11199
ENSMUSG00000072980.3	Oip5
ENSMUSG00000108452.1	4930413G21Rik
ENSMUSG00000107509.1	Gm44941
ENSMUSG00000087141.1	Plcxd2
ENSMUSG00000088428.1	Gm22556
ENSMUSG00000016179.11	Camk1g
ENSMUSG00000106377.1	Gm44300
ENSMUSG00000043639.14	Rbm20
ENSMUSG00000018809.2	Smyd4
ENSMUSG00000083386.1	Gm15426
ENSMUSG00000084581.1	Gm25179
ENSMUSG00000103701.1	Gm10728
ENSMUSG00000024118.14	Tedc2
ENSMUSG00000102539.1	Gm37229
ENSMUSG00000084673.1	n-R5s191
ENSMUSG00000089621.1	Gm25445
ENSMUSG00000034919.2	Ttc22
ENSMUSG00000105503.1	Gm42982
ENSMUSG00000113983.1	Gm47742
ENSMUSG00000095245.1	Gm24753
ENSMUSG00000041000.8	Trim62
ENSMUSG00000041406.14	BC055324
ENSMUSG00000039611.2	Tmem246
ENSMUSG00000064665.1	Gm24460
ENSMUSG00000081431.1	Gm15483
ENSMUSG00000090137.8	Uba52
ENSMUSG00000043483.4	Gm6863
ENSMUSG00000116946.1	AC130815.2
ENSMUSG00000080956.1	Gm16179
ENSMUSG00000103227.1	Gm37733
ENSMUSG00000115975.1	Gm49526
ENSMUSG00000044177.4	Wfikkn2
ENSMUSG00000087403.9	Kantr
ENSMUSG00000097680.1	Gm26642
ENSMUSG00000113864.1	Gm48381
ENSMUSG00000113536.1	Gm49327
ENSMUSG00000098755.1	Gm27651
ENSMUSG00000039345.16	Mettl22
ENSMUSG00000108573.1	Gm44986
ENSMUSG00000086794.1	Gm11642
ENSMUSG00000096020.2	Ighv1-75
ENSMUSG00000032454.9	Rbp2
ENSMUSG00000083064.1	Gm7785
ENSMUSG00000077318.1	Gm24173
ENSMUSG00000027832.5	Ptx3
ENSMUSG00000109675.2	Nxpe1-ps
ENSMUSG00000112925.1	Gm31763
ENSMUSG00000036875.15	Dna2
ENSMUSG00000065743.1	Gm25008
ENSMUSG00000084457.1	n-R5s73
ENSMUSG00000110950.1	Gm39384
ENSMUSG00000064344.1	mt-Tm
ENSMUSG00000086689.1	Gm16876
ENSMUSG00000036555.14	Iqce
ENSMUSG00000087232.1	Gm14764
ENSMUSG00000088008.1	Gm25492
ENSMUSG00000071037.6	Camkmt
ENSMUSG00000103973.1	BC055308
ENSMUSG00000065017.1	Gm23510
ENSMUSG00000100281.1	4930422M22Rik
ENSMUSG00000106409.1	Mir7092
ENSMUSG00000064764.1	Gm23517
ENSMUSG00000103717.1	Gm38038
ENSMUSG00000085033.1	Gm11646
ENSMUSG00000065560.1	Mir148b
ENSMUSG00000089908.1	Gm16558
ENSMUSG00000064065.15	Ipcef1
ENSMUSG00000050663.7	Trhde
ENSMUSG00000006464.8	Bbs1
ENSMUSG00000104239.1	Gm37588
ENSMUSG00000102333.1	Gm37235
ENSMUSG00000102488.1	Gm37920
ENSMUSG00000117604.1	AC161438.1
ENSMUSG00000061086.12	Myl4
ENSMUSG00000077667.1	Gm26147
ENSMUSG00000085939.3	Cd63-ps
ENSMUSG00000098196.1	Gm26964
ENSMUSG00000107009.1	6720475M21Rik
ENSMUSG00000027603.15	Ggt7
ENSMUSG00000029027.9	Dffb
ENSMUSG00000046269.16	Usp27x
ENSMUSG00000095516.1	Gm24135
ENSMUSG00000111531.1	Gm32688
ENSMUSG00000106772.1	Gm43794
ENSMUSG00000033898.16	Cfhr2
ENSMUSG00000051977.16	Prdm9
ENSMUSG00000031343.13	Gabra3
ENSMUSG00000080723.1	Gm12564
ENSMUSG00000110801.1	Gm48736
ENSMUSG00000038580.13	Sct
ENSMUSG00000105719.1	Gm42872
ENSMUSG00000046623.8	Gjb4
ENSMUSG00000102764.1	Gm37183
ENSMUSG00000010751.15	Tnfrsf22
ENSMUSG00000112502.1	Gm46194
ENSMUSG00000087899.1	Mir1942
ENSMUSG00000107149.1	Gm30708
ENSMUSG00000117130.1	AC132460.2
ENSMUSG00000031595.9	Pdgfrl
ENSMUSG00000117505.1	AC130718.2
ENSMUSG00000105082.2	Aqp10-ps
ENSMUSG00000091730.1	Gm17230
ENSMUSG00000062591.5	Tubb4a
ENSMUSG00000026017.13	Carf
ENSMUSG00000115955.1	9530056E24Rik
ENSMUSG00000110044.1	Gm45434
ENSMUSG00000034584.3	Exph5
ENSMUSG00000026096.14	Osgepl1
ENSMUSG00000002343.11	Armc6
ENSMUSG00000110446.1	Gm18646
ENSMUSG00000097039.8	Pvt1
ENSMUSG00000038379.15	Ttk
ENSMUSG00000110637.1	Gm7807
ENSMUSG00000117321.1	AC119957.1
ENSMUSG00000112710.1	Gm17829
ENSMUSG00000115898.1	Gm49524
ENSMUSG00000099689.6	Zfp383
ENSMUSG00000090164.8	BC035044
ENSMUSG00000105936.1	Gm43544
ENSMUSG00000028278.14	Rragd
ENSMUSG00000087669.1	Gm11724
ENSMUSG00000099145.1	Mir8116
ENSMUSG00000102649.1	Gm38021
ENSMUSG00000097953.1	Gm26952
ENSMUSG00000107937.1	Gm44200
ENSMUSG00000086693.1	A730081D07Rik
ENSMUSG00000098333.1	Gm27158
ENSMUSG00000034121.12	Mks1
ENSMUSG00000084799.7	Ino80dos
ENSMUSG00000063972.13	Nr6a1
ENSMUSG00000037572.17	Wdhd1
ENSMUSG00000084797.1	Gm14321
ENSMUSG00000108643.1	Gm44931
ENSMUSG00000023236.7	Scg5
ENSMUSG00000030652.11	Coq7
ENSMUSG00000089780.1	Gm16306
ENSMUSG00000070858.12	Gm1673
ENSMUSG00000114329.1	Gm30489
ENSMUSG00000036537.6	Rnf113a1
ENSMUSG00000065926.1	Gm22798
ENSMUSG00000097597.2	Gm26674
ENSMUSG00000098548.1	Mir6996
ENSMUSG00000079553.11	Kifc1
ENSMUSG00000064823.1	Snord82
ENSMUSG00000111987.1	Gm48809
ENSMUSG00000009551.2	6330409D20Rik
ENSMUSG00000073433.11	Arhgdig
ENSMUSG00000084587.1	n-R5s174
ENSMUSG00000104943.1	Gm42868
ENSMUSG00000046856.13	Gpr1
ENSMUSG00000036687.13	Tmem184a
ENSMUSG00000094382.1	Gm22192
ENSMUSG00000063506.14	Arhgap22
ENSMUSG00000082247.1	Gm16074
ENSMUSG00000087903.1	Gm22039
ENSMUSG00000113724.1	Gm48398
ENSMUSG00000086606.1	Gm13205
ENSMUSG00000065715.1	Snord7
ENSMUSG00000095738.1	Gm25313
ENSMUSG00000081829.1	Gm15460
ENSMUSG00000030708.14	Dnajb13
ENSMUSG00000098000.1	Gm27026
ENSMUSG00000105881.1	4932422M17Rik
ENSMUSG00000071141.7	Rpl36a-ps3
ENSMUSG00000025650.13	Col7a1
ENSMUSG00000114357.1	Gm48449
ENSMUSG00000105935.1	Gm43628
ENSMUSG00000112654.1	4930455C13Rik
[truncated: 11,712 more rows]

## Sheet: High Expression Quartile
Genes in High Expression Quartile (mm10)
gene_id	gene_name
ENSMUSG00000065037.1	Rn7sk
ENSMUSG00000098973.1	Mir6236
ENSMUSG00000076258.1	Gm23935
ENSMUSG00000064339.1	mt-Rnr2
ENSMUSG00000106106.2	CT010467.1
ENSMUSG00000025467.8	Prap1
ENSMUSG00000064351.1	mt-Co1
ENSMUSG00000092341.2	Malat1
ENSMUSG00000064337.1	mt-Rnr1
ENSMUSG00000076281.1	Gm24270
ENSMUSG00000060802.8	B2m
ENSMUSG00000044258.10	Ctla2a
ENSMUSG00000032758.4	Kap
ENSMUSG00000037742.14	Eef1a1
ENSMUSG00000035783.8	Acta2
ENSMUSG00000024164.15	C3
ENSMUSG00000064341.1	mt-Nd1
ENSMUSG00000088609.1	Gm24187
ENSMUSG00000029580.14	Actb
ENSMUSG00000059430.14	Actg2
ENSMUSG00000026193.15	Fn1
ENSMUSG00000067818.6	Myl9
ENSMUSG00000064370.1	mt-Cytb
ENSMUSG00000026208.9	Des
ENSMUSG00000096349.1	Gm22513
ENSMUSG00000018339.11	Gpx3
ENSMUSG00000097971.3	Gm26917
ENSMUSG00000039323.18	Igfbp2
ENSMUSG00000026421.14	Csrp1
ENSMUSG00000040152.8	Thbs1
ENSMUSG00000026822.14	Lcn2
ENSMUSG00000049775.16	Tmsb4x
ENSMUSG00000018830.10	Myh11
ENSMUSG00000032496.7	Ltf
ENSMUSG00000015932.8	Dstn
ENSMUSG00000024661.6	Fth1
ENSMUSG00000031328.15	Flna
ENSMUSG00000089417.1	Gm22009
ENSMUSG00000047139.9	Cd24a
ENSMUSG00000018593.13	Sparc
ENSMUSG00000069516.8	Lyz2
ENSMUSG00000062328.7	Rpl17
ENSMUSG00000021390.6	Ogn
ENSMUSG00000007892.8	Rplp1
ENSMUSG00000028081.6	Rps3a1
ENSMUSG00000028464.16	Tpm2
ENSMUSG00000019929.16	Dcn
ENSMUSG00000026043.18	Col3a1
ENSMUSG00000034994.10	Eef2
ENSMUSG00000064345.1	mt-Nd2
ENSMUSG00000063856.7	Gpx1
ENSMUSG00000025068.7	Gsto1
ENSMUSG00000064368.1	mt-Nd6
ENSMUSG00000064367.1	mt-Nd5
ENSMUSG00000027750.16	Postn
ENSMUSG00000015656.17	Hspa8
ENSMUSG00000040808.4	S100g
ENSMUSG00000060126.14	Tpt1
ENSMUSG00000050635.1	Sprr2f
ENSMUSG00000001349.5	Cnn1
ENSMUSG00000004207.14	Psap
ENSMUSG00000001119.7	Col6a1
ENSMUSG00000023944.14	Hsp90ab1
ENSMUSG00000072849.10	Serpina1e
ENSMUSG00000067274.10	Rplp0
ENSMUSG00000024610.14	Cd74
ENSMUSG00000061232.15	H2-K1
ENSMUSG00000073411.11	H2-D1
ENSMUSG00000032399.8	Rpl4
ENSMUSG00000004951.10	Hspb1
ENSMUSG00000017404.12	Rpl19
ENSMUSG00000045573.9	Penk
ENSMUSG00000063457.14	Rps15
ENSMUSG00000025809.15	Itgb1
ENSMUSG00000068220.6	Lgals1
ENSMUSG00000002985.16	Apoe
ENSMUSG00000026238.14	Ptma
ENSMUSG00000032366.15	Tpm1
ENSMUSG00000029661.16	Col1a2
ENSMUSG00000064363.1	mt-Nd4
ENSMUSG00000035202.8	Lars2
ENSMUSG00000029309.7	Sparcl1
ENSMUSG00000064372.1	mt-Tp
ENSMUSG00000001506.10	Col1a1
ENSMUSG00000031502.11	Col4a1
ENSMUSG00000020473.13	Aebp1
ENSMUSG00000021939.8	Ctsb
ENSMUSG00000033715.15	Akr1c14
ENSMUSG00000036256.13	Igfbp7
ENSMUSG00000036438.13	Calm2
ENSMUSG00000062825.15	Actg1
ENSMUSG00000038642.10	Ctss
ENSMUSG00000071528.3	Usmg5
ENSMUSG00000070436.12	Serpinh1
ENSMUSG00000023092.16	Fhl1
ENSMUSG00000049517.8	Rps23
ENSMUSG00000028495.14	Rps6
ENSMUSG00000057322.12	Rpl38
ENSMUSG00000075602.10	Ly6a
ENSMUSG00000022108.8	Itm2b
ENSMUSG00000057841.5	Rpl32
ENSMUSG00000023224.12	Serping1
ENSMUSG00000021214.14	Akr1c18
ENSMUSG00000060938.14	Rpl26
ENSMUSG00000044533.15	Rps2
ENSMUSG00000008682.13	Rpl10
ENSMUSG00000003814.8	Calr
ENSMUSG00000071415.6	Rpl23
ENSMUSG00000031799.9	Tpm4
ENSMUSG00000065701.1	Rny1
ENSMUSG00000020911.14	Krt19
ENSMUSG00000020077.14	Srgn
ENSMUSG00000032978.14	Guca2b
ENSMUSG00000031320.9	Rps4x
ENSMUSG00000045128.9	Rpl18a
ENSMUSG00000021388.14	Aspn
ENSMUSG00000019997.11	Ctgf
ENSMUSG00000049382.10	Krt8
ENSMUSG00000025492.6	Ifitm3
ENSMUSG00000062647.16	Rpl7a
ENSMUSG00000023046.6	Igfbp6
ENSMUSG00000019505.7	Ubb
ENSMUSG00000043716.13	Rpl7
ENSMUSG00000020585.4	Laptm4a
ENSMUSG00000036446.5	Lum
ENSMUSG00000093674.7	Rpl41
ENSMUSG00000090841.2	Myl6
ENSMUSG00000021319.7	Sfrp4
ENSMUSG00000031503.13	Col4a2
ENSMUSG00000042712.10	Tceal9
ENSMUSG00000096842.1	Gm10736
ENSMUSG00000028364.15	Tnc
ENSMUSG00000064373.12	Selenop
ENSMUSG00000021792.15	Fam213a
ENSMUSG00000061983.7	Rps12
ENSMUSG00000030218.2	Mgp
ENSMUSG00000032518.6	Rpsa
ENSMUSG00000025130.11	P4hb
ENSMUSG00000029304.14	Spp1
ENSMUSG00000022587.14	Ly6e
ENSMUSG00000024659.14	Anxa1
ENSMUSG00000073421.5	H2-Ab1
ENSMUSG00000036887.5	C1qa
ENSMUSG00000006699.17	Cdc42
ENSMUSG00000040205.8	Cuzd1
ENSMUSG00000003970.9	Rpl8
ENSMUSG00000064945.1	Rny3
ENSMUSG00000021876.15	Rnase4
ENSMUSG00000064349.1	mt-Tc
ENSMUSG00000037820.15	Tgm2
ENSMUSG00000028270.12	Gbp2
ENSMUSG00000077394.1	Gm24339
ENSMUSG00000025362.6	Rps26
ENSMUSG00000048758.14	Rpl29
ENSMUSG00000007682.6	Dio2
ENSMUSG00000028639.14	Ybx1
ENSMUSG00000030157.5	Clec2d
ENSMUSG00000018623.9	Mmp7
ENSMUSG00000026879.14	Gsn
ENSMUSG00000036402.13	Gng12
ENSMUSG00000036905.8	C1qb
ENSMUSG00000069833.12	Ahnak
ENSMUSG00000061787.15	Rps17
ENSMUSG00000031447.7	Lamp1
ENSMUSG00000073702.11	Rpl31
ENSMUSG00000057113.13	Npm1
ENSMUSG00000025794.9	Rpl14
ENSMUSG00000056201.7	Cfl1
ENSMUSG00000020719.14	Ddx5
ENSMUSG00000023043.7	Krt18
ENSMUSG00000062997.6	Rpl35
ENSMUSG00000026574.5	Dpt
ENSMUSG00000029767.16	Calu
ENSMUSG00000034892.8	Rps29
ENSMUSG00000060586.10	H2-Eb1
ENSMUSG00000060143.7	Gm10076
ENSMUSG00000026042.16	Col5a2
ENSMUSG00000036594.14	H2-Aa
ENSMUSG00000027712.13	Anxa5
ENSMUSG00000087881.1	Gm22442
ENSMUSG00000090733.6	Rps27
ENSMUSG00000022037.15	Clu
ENSMUSG00000020241.13	Col6a2
ENSMUSG00000017723.11	Wfdc2
ENSMUSG00000029086.15	Prom1
ENSMUSG00000077714.1	Snord17
ENSMUSG00000041453.12	Rpl21
ENSMUSG00000027907.4	S100a11
ENSMUSG00000057863.6	Rpl36
ENSMUSG00000060188.6	Cxcl17
ENSMUSG00000024644.16	Cndp2
ENSMUSG00000079523.8	Tmsb10
ENSMUSG00000035885.4	Cox8a
ENSMUSG00000048126.16	Col6a3
ENSMUSG00000038274.12	Fau
ENSMUSG00000058546.8	Rpl23a
ENSMUSG00000036751.7	Cox6b1
ENSMUSG00000063903.5	Klk1
ENSMUSG00000026728.9	Vim
ENSMUSG00000001025.8	S100a6
ENSMUSG00000060591.9	Ifitm2
ENSMUSG00000031422.16	Morf4l2
ENSMUSG00000057666.18	Gapdh
ENSMUSG00000021270.13	Hsp90aa1
ENSMUSG00000022665.15	Ccdc80
ENSMUSG00000030695.16	Aldoa
ENSMUSG00000032068.14	Plet1
ENSMUSG00000017707.9	Serinc3
ENSMUSG00000027447.6	Cst3
ENSMUSG00000054072.11	Iigp1
ENSMUSG00000037706.17	Cd81
ENSMUSG00000000787.12	Ddx3x
ENSMUSG00000027248.13	Pdia3
ENSMUSG00000037815.6	Ctnna1
ENSMUSG00000029761.16	Cald1
ENSMUSG00000016256.10	Ctsz
ENSMUSG00000060036.14	Rpl3
ENSMUSG00000048076.14	Arf1
ENSMUSG00000071644.10	Eef1g
ENSMUSG00000003429.11	Rps11
ENSMUSG00000030432.12	Rpl28
ENSMUSG00000013584.5	Aldh1a2
ENSMUSG00000028195.4	Cyr61
ENSMUSG00000012848.15	Rps5
ENSMUSG00000047675.15	Rps8
ENSMUSG00000086324.8	Gm15564
ENSMUSG00000001525.10	Tubb5
ENSMUSG00000039899.5	Fgl2
ENSMUSG00000033161.10	Atp1a1
ENSMUSG00000016559.14	H3f3b
ENSMUSG00000041959.14	S100a10
ENSMUSG00000025290.17	Rps24
ENSMUSG00000061477.4	Rps7
ENSMUSG00000024991.7	Eif3a
ENSMUSG00000026417.13	Pigr
ENSMUSG00000021520.4	Uqcrb
ENSMUSG00000020048.13	Hsp90b1
ENSMUSG00000028128.13	F3
ENSMUSG00000076609.2	Igkc
ENSMUSG00000021190.14	Lgmn
ENSMUSG00000093843.1	Gm25939
ENSMUSG00000032231.14	Anxa2
ENSMUSG00000020674.17	Pxdn
ENSMUSG00000038393.14	Txnip
ENSMUSG00000039001.12	Rps21
ENSMUSG00000058558.12	Rpl5
ENSMUSG00000027828.12	Ssr3
ENSMUSG00000018293.4	Pfn1
ENSMUSG00000020368.15	Canx
ENSMUSG00000003541.6	Ier3
ENSMUSG00000064348.1	mt-Tn
ENSMUSG00000024740.9	Ddb1
ENSMUSG00000032294.17	Pkm
ENSMUSG00000026864.13	Hspa5
ENSMUSG00000041697.8	Cox6a1
ENSMUSG00000028967.10	Errfi1
ENSMUSG00000028989.3	Angptl7
ENSMUSG00000018567.14	Gabarap
ENSMUSG00000006304.14	Arpc2
ENSMUSG00000024529.13	Lox
ENSMUSG00000064080.12	Fbln2
ENSMUSG00000021134.17	Srsf5
ENSMUSG00000023175.15	Bsg
ENSMUSG00000040447.15	Spns2
ENSMUSG00000050953.10	Gja1
ENSMUSG00000037035.5	Inhbb
ENSMUSG00000037563.15	Rps16
ENSMUSG00000039405.7	Prss23
ENSMUSG00000018340.13	Anxa6
ENSMUSG00000007891.16	Ctsd
ENSMUSG00000072235.6	Tuba1a
ENSMUSG00000029322.12	Plac8
ENSMUSG00000025428.15	Atp5a1
ENSMUSG00000007655.16	Cav1
ENSMUSG00000021453.2	Gadd45g
ENSMUSG00000032216.14	Nedd4
ENSMUSG00000046330.10	Rpl37a
ENSMUSG00000024608.10	Rps14
ENSMUSG00000002847.7	Pla1a
ENSMUSG00000045394.9	Epcam
ENSMUSG00000009185.2	Ccl8
ENSMUSG00000079017.3	Ifi27l2a
ENSMUSG00000038370.6	Pcp4l1
ENSMUSG00000065637.1	Gm26397
ENSMUSG00000016427.7	Ndufa1
ENSMUSG00000029614.13	Rpl6
ENSMUSG00000025393.12	Atp5b
ENSMUSG00000021477.9	Ctsl
ENSMUSG00000022836.11	Mylk
ENSMUSG00000028656.14	Cap1
ENSMUSG00000087968.1	Gm25395
ENSMUSG00000026365.15	Cfh
ENSMUSG00000005054.7	Cstb
ENSMUSG00000076432.13	Ywhaq
ENSMUSG00000038668.14	Lpar1
ENSMUSG00000020460.15	Rps27a
ENSMUSG00000002204.9	Napsa
ENSMUSG00000000555.8	Itga5
ENSMUSG00000038612.16	Mcl1
ENSMUSG00000038900.17	Rpl12
ENSMUSG00000008475.13	Arpc5
ENSMUSG00000086503.4	Xist
ENSMUSG00000041731.13	Pgm5
ENSMUSG00000046434.16	Hnrnpa1
ENSMUSG00000090592.2	Gm17571
ENSMUSG00000006932.17	Ctnnb1
ENSMUSG00000043336.14	Filip1l
ENSMUSG00000004044.9	Cavin1
ENSMUSG00000040385.6	Ppp1ca
ENSMUSG00000088789.1	Scarna13
ENSMUSG00000071655.11	Ubxn1
ENSMUSG00000047459.14	Dynlrb1
ENSMUSG00000050708.16	Ftl1
ENSMUSG00000031375.17	Bgn
ENSMUSG00000025278.9	Flnb
ENSMUSG00000006333.14	Rps9
ENSMUSG00000022816.11	Fstl1
ENSMUSG00000099250.1	Rn7s2
ENSMUSG00000031246.14	Sh3bgrl
ENSMUSG00000049112.9	Oxtr
ENSMUSG00000059796.16	Eif4a1
ENSMUSG00000071866.12	Ppia
ENSMUSG00000008668.15	Rps18
ENSMUSG00000007041.9	Clic1
ENSMUSG00000028692.14	Akr1a1
ENSMUSG00000092274.3	Neat1
ENSMUSG00000031207.16	Msn
ENSMUSG00000017466.9	Timp2
ENSMUSG00000022283.15	Pabpc1
ENSMUSG00000005610.17	Eif4g2
ENSMUSG00000079037.9	Prnp
ENSMUSG00000025329.3	Padi1
ENSMUSG00000033880.11	Lgals3bp
ENSMUSG00000046718.8	Bst2
ENSMUSG00000022443.17	Myh9
ENSMUSG00000050315.13	Synpo2
ENSMUSG00000067288.13	Rps28
ENSMUSG00000025510.14	Cd151
ENSMUSG00000020267.6	Hint1
ENSMUSG00000068699.12	Flnc
ENSMUSG00000037805.15	Rpl10a
ENSMUSG00000019818.15	Cd164
ENSMUSG00000041841.8	Rpl37
ENSMUSG00000025823.9	Pdia4
ENSMUSG00000030744.13	Rps3
ENSMUSG00000024248.14	Cox7a2l
ENSMUSG00000017009.3	Sdc4
ENSMUSG00000019970.15	Sgk1
ENSMUSG00000030738.11	Eif3c
ENSMUSG00000020849.13	Ywhae
ENSMUSG00000017778.14	Cox7c
ENSMUSG00000028517.8	Plpp3
ENSMUSG00000025967.16	Eef1b2
ENSMUSG00000030342.8	Cd9
ENSMUSG00000038467.15	Chmp4b
ENSMUSG00000000753.15	Serpinf1
ENSMUSG00000028843.8	Sh3bgrl3
ENSMUSG00000028763.17	Hspg2
ENSMUSG00000022312.11	Eif3h
ENSMUSG00000059291.15	Rpl11
ENSMUSG00000002233.13	Rhoc
ENSMUSG00000028478.18	Clta
ENSMUSG00000032135.15	Mcam
ENSMUSG00000006205.13	Htra1
ENSMUSG00000047126.17	Cltc
ENSMUSG00000096243.1	Gm24265
ENSMUSG00000026547.15	Tagln2
ENSMUSG00000020361.13	Hspa4
ENSMUSG00000028691.12	Prdx1
ENSMUSG00000052681.8	Rap1b
ENSMUSG00000031891.6	Hsd11b2
ENSMUSG00000058655.9	Eif4b
ENSMUSG00000022893.14	Adamts1
ENSMUSG00000020372.15	Rack1
ENSMUSG00000063727.3	Tnfrsf11b
ENSMUSG00000036275.13	9530068E07Rik
ENSMUSG00000028837.8	Psmb2
ENSMUSG00000041571.9	Selenow
ENSMUSG00000063882.12	Uqcrh
ENSMUSG00000015143.15	Actn1
ENSMUSG00000025066.9	Sfr1
ENSMUSG00000034708.11	Grn
ENSMUSG00000009927.9	Rps25
ENSMUSG00000030579.10	Tyrobp
ENSMUSG00000080921.4	Rpl38-ps2
ENSMUSG00000052397.8	Ezr
ENSMUSG00000001289.12	Pfdn5
ENSMUSG00000033916.5	Chmp2a
ENSMUSG00000028970.9	Abcb1b
ENSMUSG00000034024.8	Cct2
ENSMUSG00000061482.7	Hist1h4d
ENSMUSG00000032572.9	Col6a4
ENSMUSG00000036896.5	C1qc
ENSMUSG00000036781.13	Rps27l
ENSMUSG00000021594.11	Srd5a1
ENSMUSG00000030717.9	Nupr1
ENSMUSG00000019370.10	Calm3
ENSMUSG00000047187.9	Rab2a
ENSMUSG00000028757.4	Ddost
ENSMUSG00000001473.6	Tubb6
ENSMUSG00000037266.18	Rsrp1
ENSMUSG00000078812.10	Eif5a
ENSMUSG00000031954.6	Cfdp1
ENSMUSG00000044080.9	S100a1
ENSMUSG00000028108.15	Ecm1
ENSMUSG00000042784.9	Muc1
ENSMUSG00000026473.15	Glul
ENSMUSG00000037060.3	Cavin3
ENSMUSG00000097324.8	Carmn
ENSMUSG00000025283.15	Sat1
ENSMUSG00000015837.15	Sqstm1
ENSMUSG00000038521.17	C1s1
ENSMUSG00000020612.16	Prkar1a
ENSMUSG00000001794.13	Capns1
ENSMUSG00000048096.7	Lmod1
ENSMUSG00000022234.15	Cct5
ENSMUSG00000021760.5	Gpx8
ENSMUSG00000032412.8	Atp1b3
ENSMUSG00000058600.13	Rpl30
ENSMUSG00000030161.8	Gabarapl1
ENSMUSG00000031555.15	Adam9
ENSMUSG00000028452.7	Vcp
ENSMUSG00000025151.16	Maged1
ENSMUSG00000046364.14	Rpl27a
ENSMUSG00000018171.9	Vmp1
ENSMUSG00000030122.12	Ptms
ENSMUSG00000032060.10	Cryab
ENSMUSG00000018927.3	Ccl6
ENSMUSG00000031353.13	Rbbp7
ENSMUSG00000079641.3	Rpl39
ENSMUSG00000055302.5	Mrfap1
ENSMUSG00000025780.7	Itih5
ENSMUSG00000068882.13	Ssb
ENSMUSG00000023010.15	Tmbim6
ENSMUSG00000040026.8	Saa3
ENSMUSG00000024474.6	Ik
ENSMUSG00000034566.10	Atp5h
ENSMUSG00000026341.16	Actr3
ENSMUSG00000019539.11	Rcn3
ENSMUSG00000024646.13	Cyb5a
ENSMUSG00000088185.1	Scarna2
ENSMUSG00000025232.8	Hexa
ENSMUSG00000025203.5	Scd2
ENSMUSG00000028465.16	Tln1
ENSMUSG00000031636.7	Pdlim3
ENSMUSG00000019877.10	Serinc1
ENSMUSG00000079477.9	Rab7
ENSMUSG00000019907.10	Ppp1r12a
ENSMUSG00000002602.16	Axl
ENSMUSG00000001175.14	Calm1
ENSMUSG00000018102.5	Hist1h2bc
ENSMUSG00000000957.11	Mmp14
ENSMUSG00000026478.14	Lamc1
ENSMUSG00000006519.11	Cyba
ENSMUSG00000027002.13	Nckap1
ENSMUSG00000042613.9	Pbxip1
ENSMUSG00000018474.17	Chd3
ENSMUSG00000041203.9	Trir
ENSMUSG00000063316.13	Rpl27
ENSMUSG00000031818.12	Cox4i1
ENSMUSG00000022285.17	Ywhaz
ENSMUSG00000030560.17	Ctsc
ENSMUSG00000049470.13	Aff4
ENSMUSG00000024359.9	Hspa9
ENSMUSG00000079435.9	Rpl36a
ENSMUSG00000052305.6	Hbb-bs
ENSMUSG00000023039.17	Krt7
ENSMUSG00000016319.3	Slc25a5
ENSMUSG00000032440.13	Tgfbr2
ENSMUSG00000020689.4	Itgb3
ENSMUSG00000054808.15	Actn4
ENSMUSG00000033306.15	Lpp
ENSMUSG00000004980.16	Hnrnpa2b1
ENSMUSG00000028745.18	Capzb
ENSMUSG00000025016.10	Tm9sf3
ENSMUSG00000033307.7	Mif
ENSMUSG00000021171.8	Esyt2
ENSMUSG00000028367.5	Txn1
ENSMUSG00000031870.16	Pgr
ENSMUSG00000021795.10	Sftpd
ENSMUSG00000000594.7	Gm2a
ENSMUSG00000016382.15	Pls3
ENSMUSG00000021870.17	Slmap
ENSMUSG00000020358.17	Hnrnpab
ENSMUSG00000086567.1	Gm2830
ENSMUSG00000024538.7	Ppic
ENSMUSG00000031740.8	Mmp2
ENSMUSG00000031078.15	Cttn
ENSMUSG00000003051.13	Elf3
ENSMUSG00000024063.13	Lbh
ENSMUSG00000034484.7	Snx2
ENSMUSG00000047215.14	Rpl9
ENSMUSG00000075010.4	AW112010
ENSMUSG00000063229.15	Ldha
ENSMUSG00000068823.10	Csde1
ENSMUSG00000062929.8	Cfl2
ENSMUSG00000034205.16	Loxl2
ENSMUSG00000045983.16	Eif4g1
ENSMUSG00000079111.3	Kdelr2
ENSMUSG00000031311.17	Nono
ENSMUSG00000000740.12	Rpl13
ENSMUSG00000021807.6	Rtraf
ENSMUSG00000060904.14	Arl1
ENSMUSG00000014867.9	Surf4
ENSMUSG00000058715.11	Fcer1g
ENSMUSG00000025132.13	Arhgdia
ENSMUSG00000000303.12	Cdh1
ENSMUSG00000021660.14	Btf3
ENSMUSG00000038014.7	Fam120a
ENSMUSG00000025503.5	Taldo1
ENSMUSG00000037411.10	Serpine1
ENSMUSG00000022636.13	Alcam
ENSMUSG00000028416.12	Bag1
ENSMUSG00000037058.15	Paip2
ENSMUSG00000022817.15	Itgb5
ENSMUSG00000040249.15	Lrp1
ENSMUSG00000023456.15	Tpi1
ENSMUSG00000018707.13	Dync1h1
ENSMUSG00000039126.10	Prune2
ENSMUSG00000031996.17	Aplp2
ENSMUSG00000016194.14	Hsd11b1
ENSMUSG00000012405.16	Rpl15
ENSMUSG00000027422.15	Rrbp1
ENSMUSG00000029484.12	Anxa3
ENSMUSG00000030591.17	Psmd8
ENSMUSG00000026837.15	Col5a1
ENSMUSG00000007850.16	Hnrnph1
ENSMUSG00000038633.5	Degs1
ENSMUSG00000032562.13	Gnai2
ENSMUSG00000027620.16	Rbm39
ENSMUSG00000036752.4	Tubb4b
ENSMUSG00000029273.10	Sult1d1
ENSMUSG00000021546.18	Hnrnpk
ENSMUSG00000039630.10	Hnrnpu
ENSMUSG00000022884.15	Eif4a2
ENSMUSG00000029096.15	Htra3
ENSMUSG00000027803.14	Wwtr1
ENSMUSG00000022200.8	Golph3
ENSMUSG00000069792.5	Wfdc17
ENSMUSG00000022892.11	App
ENSMUSG00000029781.7	Fkbp9
ENSMUSG00000040548.16	Tex2
ENSMUSG00000007458.14	M6pr
ENSMUSG00000037242.8	Clic4
ENSMUSG00000028494.12	Plin2
ENSMUSG00000021822.3	Plau
ENSMUSG00000035493.10	Tgfbi
ENSMUSG00000023150.14	Ivns1abp
ENSMUSG00000094377.1	Gm24407
ENSMUSG00000024587.9	Nars
ENSMUSG00000030659.14	Nucb2
ENSMUSG00000036309.14	Skp1a
ENSMUSG00000030409.15	Dmpk
ENSMUSG00000028382.15	Ptbp3
ENSMUSG00000028936.15	Rpl22
ENSMUSG00000060981.7	Hist1h4h
ENSMUSG00000052310.9	Slc39a1
ENSMUSG00000034088.15	Hdlbp
ENSMUSG00000032332.17	Col12a1
ENSMUSG00000027204.13	Fbn1
ENSMUSG00000013160.7	Atp6v0d1
ENSMUSG00000031591.14	Asah1
ENSMUSG00000029231.15	Pdgfra
ENSMUSG00000040462.13	Os9
ENSMUSG00000020577.17	Tspan13
ENSMUSG00000025781.14	Atp5c1
ENSMUSG00000036181.2	Hist1h1c
ENSMUSG00000029338.13	Antxr2
ENSMUSG00000025647.16	Shisa5
ENSMUSG00000062006.12	Rpl34
ENSMUSG00000034926.3	Dhcr24
ENSMUSG00000027940.18	Tpm3
ENSMUSG00000018217.12	Pmp22
ENSMUSG00000068566.12	Myadm
ENSMUSG00000077391.1	Gm24336
ENSMUSG00000030057.15	Cnbp
ENSMUSG00000054675.5	Tmem119
ENSMUSG00000021024.14	Psma6
ENSMUSG00000055065.7	Ddx17
ENSMUSG00000024425.3	Ndfip1
ENSMUSG00000092981.1	Mir5125
ENSMUSG00000021109.13	Hif1a
ENSMUSG00000046805.9	Mpeg1
ENSMUSG00000051223.14	Bzw1
ENSMUSG00000004665.10	Cnn2
ENSMUSG00000005103.12	Wdr1
ENSMUSG00000028980.14	H6pd
ENSMUSG00000029064.15	Gnb1
ENSMUSG00000021025.8	Nfkbia
ENSMUSG00000005609.16	Ctr9
ENSMUSG00000020326.7	Ccng1
ENSMUSG00000020315.18	Sptbn1
ENSMUSG00000026399.12	Cd55
ENSMUSG00000020149.17	Rab1a
ENSMUSG00000020803.3	Txndc17
ENSMUSG00000058056.16	Palld
ENSMUSG00000000078.7	Klf6
ENSMUSG00000026678.10	Rgs5
ENSMUSG00000039218.17	Srrm2
ENSMUSG00000031633.4	Slc25a4
ENSMUSG00000021215.15	Net1
ENSMUSG00000057522.15	Spop
ENSMUSG00000057738.13	Sptan1
ENSMUSG00000028111.4	Ctsk
ENSMUSG00000031176.8	Dynlt3
ENSMUSG00000029465.14	Arpc3
ENSMUSG00000006373.10	Pgrmc1
ENSMUSG00000019087.13	Atp6ap1
ENSMUSG00000023904.10	Hcfc1r1
ENSMUSG00000046432.12	Bex3
ENSMUSG00000032374.14	Plod2
ENSMUSG00000001847.14	Rac1
ENSMUSG00000020439.17	Smtn
ENSMUSG00000053931.11	Cnn3
ENSMUSG00000047945.6	Marcksl1
ENSMUSG00000032353.9	Tmed3
ENSMUSG00000001870.16	Ltbp1
ENSMUSG00000067995.4	Gtf2f2
ENSMUSG00000024835.14	Coro1b
ENSMUSG00000102869.2	2900097C17Rik
ENSMUSG00000031838.8	Ifi30
ENSMUSG00000024853.9	Sf3b2
ENSMUSG00000021823.10	Vcl
ENSMUSG00000016534.15	Lamp2
ENSMUSG00000036199.9	Ndufa13
ENSMUSG00000033487.14	Fndc3a
ENSMUSG00000021250.13	Fos
ENSMUSG00000074345.4	Tnfaip8l3
ENSMUSG00000071072.12	Ptges3
ENSMUSG00000074364.6	Ehd2
ENSMUSG00000037712.16	Fermt2
ENSMUSG00000065954.11	Tacc1
ENSMUSG00000025935.10	Tram1
ENSMUSG00000005397.8	Nid1
ENSMUSG00000019173.11	Rab5c
ENSMUSG00000001924.15	Uba1
ENSMUSG00000063015.12	Ccni
ENSMUSG00000089774.2	Slc5a3
ENSMUSG00000020671.9	Rab10
ENSMUSG00000028333.10	Anp32b
ENSMUSG00000079018.10	Ly6c1
ENSMUSG00000028780.13	Sema3c
ENSMUSG00000083834.1	Gm12577
ENSMUSG00000024601.8	Isoc1
ENSMUSG00000019804.12	Snx3
ENSMUSG00000020484.18	Xbp1
ENSMUSG00000062070.12	Pgk1
ENSMUSG00000062098.11	Btbd3
ENSMUSG00000018819.10	Lsp1
ENSMUSG00000029840.8	Mtpn
ENSMUSG00000029390.13	Tmed2
ENSMUSG00000054428.12	Atpif1
ENSMUSG00000032349.13	Elovl5
ENSMUSG00000028822.11	Tmem50a
ENSMUSG00000040212.12	Emp3
ENSMUSG00000024966.8	Stip1
ENSMUSG00000034993.7	Vat1
ENSMUSG00000004897.16	Hdgf
ENSMUSG00000024576.14	Csnk1a1
ENSMUSG00000019362.8	D8Ertd738e
ENSMUSG00000002015.5	Bcap31
ENSMUSG00000031438.11	Rnf128
ENSMUSG00000024360.7	Etf1
ENSMUSG00000054091.9	1810037I17Rik
ENSMUSG00000020432.12	Tcn2
ENSMUSG00000063870.12	Chd4
ENSMUSG00000028268.14	Gbp3
ENSMUSG00000037236.15	Matr3
ENSMUSG00000056076.13	Eif3b
ENSMUSG00000039105.6	Atp6v1g1
ENSMUSG00000031586.17	Rbpms
ENSMUSG00000038387.9	Rras
ENSMUSG00000021756.12	Il6st
ENSMUSG00000022216.17	Psme1
ENSMUSG00000074272.10	Ceacam1
ENSMUSG00000039529.8	Atp8b1
ENSMUSG00000038776.13	Ephx1
ENSMUSG00000010376.15	Nedd8
ENSMUSG00000066551.12	Hmgb1
ENSMUSG00000024190.6	Dusp1
ENSMUSG00000039831.16	Arhgap29
ENSMUSG00000042406.8	Atf4
ENSMUSG00000020152.7	Actr2
ENSMUSG00000032026.7	Rexo2
ENSMUSG00000027808.8	Serp1
ENSMUSG00000050335.17	Lgals3
ENSMUSG00000055723.6	Rras2
ENSMUSG00000028820.13	Sfpq
ENSMUSG00000024621.15	Csf1r
ENSMUSG00000019768.16	Esr1
ENSMUSG00000029070.9	Mxra8
ENSMUSG00000059498.13	Fcgr3
ENSMUSG00000042842.11	Serpinb6b
ENSMUSG00000025544.13	Tm9sf2
ENSMUSG00000005611.15	Mrvi1
ENSMUSG00000054766.13	Set
ENSMUSG00000027593.15	Raly
ENSMUSG00000029048.3	Rer1
ENSMUSG00000044147.8	Arf6
ENSMUSG00000040128.9	Pnrc1
ENSMUSG00000026768.10	Itga8
ENSMUSG00000022462.7	Slc38a2
ENSMUSG00000000901.17	Mmp11
ENSMUSG00000028249.15	Sdcbp
ENSMUSG00000037499.9	Nenf
ENSMUSG00000015243.4	Abca1
ENSMUSG00000098166.1	Gm26978
ENSMUSG00000025508.13	Rplp2
ENSMUSG00000055839.6	Elob
ENSMUSG00000002900.16	Lamb1
ENSMUSG00000041120.6	Nbl1
ENSMUSG00000068523.12	Gng5
ENSMUSG00000020458.16	Rtn4
ENSMUSG00000026185.8	Igfbp5
ENSMUSG00000030787.4	Lyve1
ENSMUSG00000028618.11	Tmem59
ENSMUSG00000018326.9	Ywhab
ENSMUSG00000027184.14	Caprin1
ENSMUSG00000042043.6	Tbca
ENSMUSG00000056429.4	Tgoln1
ENSMUSG00000032199.13	Polr2m
ENSMUSG00000059070.16	Rpl18
ENSMUSG00000029467.15	Atp2a2
ENSMUSG00000031701.6	Dnaja2
ENSMUSG00000017781.17	Pitpna
ENSMUSG00000021709.14	Erbin
ENSMUSG00000070327.14	Rnf213
ENSMUSG00000025980.14	Hspd1
ENSMUSG00000098098.7	Bvht
ENSMUSG00000021556.12	Golm1
ENSMUSG00000024924.14	Vldlr
ENSMUSG00000056737.14	Capg
ENSMUSG00000019920.17	Lims1
ENSMUSG00000006369.14	Fbln1
ENSMUSG00000041548.4	Hspb8
ENSMUSG00000031584.16	Gsr
ENSMUSG00000064380.1	Gm26448
ENSMUSG00000021178.9	Psmc1
ENSMUSG00000028788.14	Ptp4a2
ENSMUSG00000020376.16	Rnf130
ENSMUSG00000047735.14	Samd9l
ENSMUSG00000051236.13	Msrb3
ENSMUSG00000028851.6	Nudc
ENSMUSG00000025868.6	Higd2a
ENSMUSG00000031231.4	Cox7b
ENSMUSG00000021796.15	Bmpr1a
ENSMUSG00000018774.13	Cd68
ENSMUSG00000030268.17	Bcat1
ENSMUSG00000006800.14	Sulf2
ENSMUSG00000074743.4	Thbd
ENSMUSG00000018286.6	Psmb6
ENSMUSG00000015092.9	Edf1
ENSMUSG00000032458.6	Copb2
ENSMUSG00000006998.16	Psmd2
ENSMUSG00000020571.12	Pdia6
ENSMUSG00000048612.16	Myof
ENSMUSG00000054405.14	Dnajc8
ENSMUSG00000073489.6	Ifi204
ENSMUSG00000017774.19	Myo1c
ENSMUSG00000068749.9	Psma5
ENSMUSG00000003420.8	Fcgrt
ENSMUSG00000026223.15	Itm2c
ENSMUSG00000033940.8	Brk1
ENSMUSG00000084744.1	Gm25291
ENSMUSG00000015839.6	Nfe2l2
ENSMUSG00000025613.13	Cct8
ENSMUSG00000029810.15	Tmem176b
ENSMUSG00000052911.9	Lamb2
ENSMUSG00000024953.16	Prdx5
ENSMUSG00000014313.15	Cox6c
ENSMUSG00000054693.14	Adam10
ENSMUSG00000028649.18	Macf1
ENSMUSG00000033998.9	Kcnk1
ENSMUSG00000004096.9	Cwc15
ENSMUSG00000021218.10	Gdi2
ENSMUSG00000071604.4	Fam189a2
ENSMUSG00000009079.16	Ewsr1
ENSMUSG00000054312.6	Mrps21
ENSMUSG00000078853.8	Igtp
ENSMUSG00000061518.11	Cox5b
ENSMUSG00000063524.13	Eno1
ENSMUSG00000027642.15	Rpn2
ENSMUSG00000002102.15	Psmc3
ENSMUSG00000021127.7	Zfp36l1
ENSMUSG00000024308.15	Tapbp
ENSMUSG00000041782.14	Lad1
ENSMUSG00000028063.15	Lmna
ENSMUSG00000090877.3	Hspa1b
ENSMUSG00000022565.15	Plec
ENSMUSG00000004655.5	Aqp1
ENSMUSG00000019872.13	Smpdl3a
ENSMUSG00000018042.18	Cyb5r3
ENSMUSG00000014599.10	Csf1
ENSMUSG00000029447.11	Cct6a
ENSMUSG00000020467.15	Efemp1
ENSMUSG00000008763.16	Man1a2
ENSMUSG00000006356.10	Crip2
ENSMUSG00000027087.11	Itgav
ENSMUSG00000088944.1	Gm23258
ENSMUSG00000032330.7	Cox7a2
ENSMUSG00000021832.8	Psmc6
ENSMUSG00000048572.4	Tmem252
ENSMUSG00000028675.12	Pnrc2
ENSMUSG00000028234.6	Rps20
ENSMUSG00000013698.12	Pea15a
ENSMUSG00000022961.18	Son
ENSMUSG00000034807.9	Colgalt1
ENSMUSG00000020163.12	Uqcr11
ENSMUSG00000044337.5	Ackr3
ENSMUSG00000026131.18	Dst
ENSMUSG00000022451.12	Twf1
ENSMUSG00000000346.9	Dazap2
ENSMUSG00000024479.3	Mal2
ENSMUSG00000038991.17	Txndc5
ENSMUSG00000073409.12	H2-Q6
ENSMUSG00000053012.17	Krcc1
ENSMUSG00000014077.13	Chp1
ENSMUSG00000029632.7	Ndufa4
ENSMUSG00000032359.14	Ctsh
ENSMUSG00000021493.15	Pdlim7
ENSMUSG00000027375.14	Mal
ENSMUSG00000074207.10	Adh1
ENSMUSG00000053907.10	Mat2a
ENSMUSG00000013593.12	Ndufs2
ENSMUSG00000032249.14	Anp32a
ENSMUSG00000016541.10	Atxn10
ENSMUSG00000024789.12	Jak2
ENSMUSG00000056629.15	Fkbp2
ENSMUSG00000026553.17	Copa
ENSMUSG00000036299.4	BC031181
ENSMUSG00000032301.13	Psma4
ENSMUSG00000001440.5	Kpnb1
ENSMUSG00000006221.7	Hspb7
ENSMUSG00000067212.8	H2-T23
ENSMUSG00000021361.7	Tmem14c
ENSMUSG00000044408.7	Sptssa
ENSMUSG00000028426.10	Rad23b
ENSMUSG00000006740.14	Kif5b
ENSMUSG00000026305.15	Lrrfip1
ENSMUSG00000043131.14	Mob1a
ENSMUSG00000030934.9	Oat
ENSMUSG00000058799.16	Nap1l1
ENSMUSG00000024098.6	Twsg1
ENSMUSG00000021877.12	Arf4
ENSMUSG00000037852.8	Cpe
ENSMUSG00000029777.10	Gars
ENSMUSG00000020708.12	Psmc5
ENSMUSG00000000001.4	Gnai3
ENSMUSG00000078117.2	Gm16485
ENSMUSG00000019820.11	Utrn
ENSMUSG00000035107.13	Dcbld2
ENSMUSG00000007815.13	Rhoa
ENSMUSG00000021996.16	Esd
ENSMUSG00000073418.4	C4b
ENSMUSG00000030748.9	Il4ra
ENSMUSG00000020402.11	Vdac1
ENSMUSG00000039016.5	Timm8b
ENSMUSG00000079620.13	Muc4
ENSMUSG00000024091.9	Vapa
ENSMUSG00000031451.6	Gas6
ENSMUSG00000025982.13	Sf3b1
ENSMUSG00000029063.16	Nadk
ENSMUSG00000065922.1	n-R5-8s1
ENSMUSG00000008348.9	Ubc
ENSMUSG00000004032.10	Gstm5
ENSMUSG00000017421.18	Zfp207
ENSMUSG00000027177.14	Hipk3
ENSMUSG00000027423.15	Snx5
ENSMUSG00000020580.10	Rock2
ENSMUSG00000020009.13	Ifngr1
ENSMUSG00000050931.7	Sgms2
ENSMUSG00000001472.17	Tcf25
ENSMUSG00000026003.5	Acadl
ENSMUSG00000023186.14	Vwa5a
ENSMUSG00000048376.6	F2r
ENSMUSG00000018585.9	Atox1
ENSMUSG00000056515.9	Rab31
ENSMUSG00000075705.12	Msrb1
ENSMUSG00000025921.7	Rdh10
ENSMUSG00000041355.13	Ssr2
ENSMUSG00000095742.1	CAAA01147332.1
ENSMUSG00000030246.11	Ldhb
ENSMUSG00000028530.14	Jak1
ENSMUSG00000028419.5	Chmp5
ENSMUSG00000006005.18	Tpr
ENSMUSG00000020423.6	Btg2
ENSMUSG00000017144.8	Rnd3
ENSMUSG00000089235.1	Gm23119
ENSMUSG00000026234.12	Ncl
ENSMUSG00000025220.7	Mgea5
ENSMUSG00000017776.15	Crk
ENSMUSG00000031827.13	Cotl1
ENSMUSG00000034009.14	Rxfp1
ENSMUSG00000022139.17	Mbnl2
ENSMUSG00000020456.17	Ogdh
ENSMUSG00000091243.2	Vgll3
ENSMUSG00000000278.10	Scpep1
ENSMUSG00000020651.8	Slc26a4
ENSMUSG00000064451.1	Snora23
ENSMUSG00000000308.14	Ckmt1
ENSMUSG00000057561.9	Eif1a
ENSMUSG00000084497.1	Gm22107
ENSMUSG00000021282.17	Eif5
ENSMUSG00000020029.6	Nudt4
ENSMUSG00000037062.13	Sh3glb1
ENSMUSG00000045763.8	Basp1
ENSMUSG00000003226.7	Ranbp2
ENSMUSG00000038615.17	Nfe2l1
ENSMUSG00000009013.5	Dynll1
ENSMUSG00000002944.15	Cd36
ENSMUSG00000030536.10	Iqgap1
ENSMUSG00000003617.16	Cp
ENSMUSG00000023885.9	Thbs2
ENSMUSG00000028413.13	B4galt1
ENSMUSG00000032712.16	Resf1
ENSMUSG00000060636.14	Rpl35a
ENSMUSG00000069662.5	Marcks
ENSMUSG00000029860.16	Zyx
ENSMUSG00000022358.7	Fbxo32
ENSMUSG00000068798.10	Rap1a
ENSMUSG00000032640.10	Chsy1
ENSMUSG00000030824.17	Nucb1
ENSMUSG00000001833.17	2020-09-07
ENSMUSG00000027433.5	Xrn2
ENSMUSG00000020850.14	Prpf8
ENSMUSG00000036606.17	Plxnb2
ENSMUSG00000019278.5	Dpep1
ENSMUSG00000070923.4	Klhl9
ENSMUSG00000068039.13	Tcp1
ENSMUSG00000029135.10	Fosl2
ENSMUSG00000019132.11	BC005537
ENSMUSG00000032097.10	Ddx6
ENSMUSG00000031400.10	G6pdx
ENSMUSG00000028583.14	Pdpn
ENSMUSG00000024014.8	Pim1
ENSMUSG00000021508.11	Cxcl14
ENSMUSG00000075706.10	Gpx4
ENSMUSG00000071650.5	Ganab
ENSMUSG00000027706.8	Sec62
ENSMUSG00000040225.15	Prrc2c
ENSMUSG00000069475.1	Gm6020
ENSMUSG00000031146.6	Plp2
ENSMUSG00000009630.10	Ppp2cb
ENSMUSG00000059534.8	Uqcr10
ENSMUSG00000010277.7	2610507B11Rik
ENSMUSG00000029819.6	Npy
ENSMUSG00000027206.13	Cops2
ENSMUSG00000040488.17	Ltbp4
ENSMUSG00000039067.5	Psmd7
ENSMUSG00000045817.8	Zfp36l2
ENSMUSG00000021242.9	Npc2
ENSMUSG00000057530.14	Ece1
ENSMUSG00000020869.8	Lrrc59
ENSMUSG00000032050.17	Rdx
ENSMUSG00000055322.15	Tns1
ENSMUSG00000022564.7	Grina
ENSMUSG00000029287.14	Tgfbr3
ENSMUSG00000091337.3	Eid1
ENSMUSG00000027293.13	Ehd4
ENSMUSG00000025351.14	Cd63
ENSMUSG00000004730.15	Adgre1
ENSMUSG00000031839.7	Hsbp1
ENSMUSG00000021903.11	Galnt15
ENSMUSG00000029171.12	Pgm2
ENSMUSG00000029417.9	Cxcl9
ENSMUSG00000028609.6	Magoh
ENSMUSG00000065592.2	Mir145a
ENSMUSG00000036545.8	Adamts2
ENSMUSG00000026509.15	Capn2
ENSMUSG00000032328.12	Tmem30a
ENSMUSG00000022136.8	Dnajc3
ENSMUSG00000070047.14	Fat1
ENSMUSG00000002812.4	Flii
ENSMUSG00000011958.17	Bnip2
ENSMUSG00000027363.15	Usp8
ENSMUSG00000030516.14	Tjp1
ENSMUSG00000032232.14	Cgnl1
ENSMUSG00000022841.15	Ap2m1
ENSMUSG00000038400.15	Pmepa1
ENSMUSG00000029185.14	Fam114a1
ENSMUSG00000031765.8	Mt1
ENSMUSG00000030403.9	Vasp
ENSMUSG00000050912.15	Tmem123
ENSMUSG00000078612.9	Fyb2
ENSMUSG00000060373.15	Hnrnpc
ENSMUSG00000028630.9	Dyrk2
ENSMUSG00000024501.19	Dpysl3
ENSMUSG00000017817.11	Jph2
ENSMUSG00000026895.7	Ndufa8
ENSMUSG00000016487.15	Ppfibp1
ENSMUSG00000029571.14	Tmem106b
ENSMUSG00000035186.6	Ubd
ENSMUSG00000022583.12	Ly6f
ENSMUSG00000038733.13	Wdr26
ENSMUSG00000070473.4	Cldn3
ENSMUSG00000047213.14	Ythdf3
ENSMUSG00000035674.13	Ndufa3
ENSMUSG00000015745.9	Plekho1
ENSMUSG00000026833.18	Olfm1
ENSMUSG00000021577.14	Sdha
ENSMUSG00000007038.5	Neu1
ENSMUSG00000004364.14	Cul3
ENSMUSG00000024083.16	Pja2
ENSMUSG00000018848.4	Rars
ENSMUSG00000032437.10	Stt3b
ENSMUSG00000002778.14	Kdelr1
ENSMUSG00000009281.6	Rarres2
ENSMUSG00000021610.8	Clptm1l
ENSMUSG00000021794.16	Glud1
ENSMUSG00000022354.4	Ndufb9
ENSMUSG00000021838.17	Samd4
ENSMUSG00000062980.15	Cped1
ENSMUSG00000021253.7	Tgfb3
ENSMUSG00000008036.11	Ap2s1
ENSMUSG00000020022.17	Ndufa12
ENSMUSG00000023830.14	Igf2r
ENSMUSG00000025228.4	Actr1a
ENSMUSG00000000682.7	Cd52
ENSMUSG00000026880.11	Stom
ENSMUSG00000036908.16	Unc93b1
ENSMUSG00000028480.14	Glipr2
ENSMUSG00000039952.15	Dag1
ENSMUSG00000010095.13	Slc3a2
ENSMUSG00000025630.8	Hprt
ENSMUSG00000052684.4	Jun
ENSMUSG00000061613.12	U2af1
ENSMUSG00000032966.14	Fkbp1a
ENSMUSG00000024812.10	Tjp2
ENSMUSG00000069763.3	Tmem100
ENSMUSG00000035212.14	Leprot
ENSMUSG00000030704.14	Rab6a
ENSMUSG00000022048.8	Dpysl2
ENSMUSG00000004843.7	Chmp2b
ENSMUSG00000014956.15	Ppp1cb
ENSMUSG00000031538.6	Plat
ENSMUSG00000033149.17	Phldb2
ENSMUSG00000042079.13	Hnrnpf
ENSMUSG00000001891.16	Ugp2
ENSMUSG00000038156.16	Spon1
ENSMUSG00000005161.15	Prdx2
ENSMUSG00000001729.14	Akt1
ENSMUSG00000021365.15	Nedd9
ENSMUSG00000020917.17	Acly
ENSMUSG00000003072.15	Atp5d
ENSMUSG00000090862.3	Rps13
ENSMUSG00000034243.17	Golgb1
ENSMUSG00000020572.8	Nampt
ENSMUSG00000009549.14	Srp14
ENSMUSG00000005656.9	Snx6
ENSMUSG00000020088.10	Sar1a
ENSMUSG00000061315.14	Naca
ENSMUSG00000027091.14	Zc3h15
ENSMUSG00000029686.15	Cul1
ENSMUSG00000034707.7	Gns
ENSMUSG00000040713.12	Creg1
ENSMUSG00000030884.12	Uqcrc2
ENSMUSG00000075700.9	Selenot
ENSMUSG00000074896.3	Ifit3
ENSMUSG00000020717.19	Pecam1
ENSMUSG00000051076.8	Vtcn1
ENSMUSG00000030062.7	Rpn1
ENSMUSG00000035929.11	H2-Q4
ENSMUSG00000059734.6	Ndufs8
ENSMUSG00000021665.9	Hexb
ENSMUSG00000021917.16	Spcs1
ENSMUSG00000037072.15	Selenof
ENSMUSG00000028273.15	Pdlim5
ENSMUSG00000018379.17	Srsf1
ENSMUSG00000051234.6	Rnf7
ENSMUSG00000016921.14	Srsf6
ENSMUSG00000024772.9	Ehd1
ENSMUSG00000029328.15	Hnrnpdl
ENSMUSG00000018965.11	Ywhah
ENSMUSG00000002885.14	Adgre5
ENSMUSG00000048578.11	Mlec
ENSMUSG00000088856.1	Gm24727
ENSMUSG00000025060.14	Slk
ENSMUSG00000032336.17	Nptn
ENSMUSG00000026385.16	Dbi
ENSMUSG00000024066.9	Xdh
ENSMUSG00000017760.16	Ctsa
ENSMUSG00000022186.14	Oxct1
ENSMUSG00000023845.7	Lnpep
ENSMUSG00000024759.13	Atl3
ENSMUSG00000034252.14	Senp6
ENSMUSG00000054641.10	Mmrn1
ENSMUSG00000022280.9	Rnf19a
ENSMUSG00000021640.6	Naip1
ENSMUSG00000002658.9	Gtf2f1
ENSMUSG00000021486.7	Prelid1
ENSMUSG00000030357.10	Fkbp4
ENSMUSG00000037902.18	Sirpa
ENSMUSG00000037197.11	Rbm17
ENSMUSG00000035247.16	Hectd1
ENSMUSG00000022141.7	Nipbl
ENSMUSG00000016528.10	Mapkapk2
ENSMUSG00000034160.13	Ogt
ENSMUSG00000019851.8	Perp
ENSMUSG00000022201.16	Zfr
ENSMUSG00000029868.13	Trpv6
ENSMUSG00000032187.16	Smarca4
ENSMUSG00000039005.13	Tlr4
ENSMUSG00000092909.1	Gm25732
ENSMUSG00000024513.16	Mbd2
ENSMUSG00000030603.16	Psmc4
ENSMUSG00000031010.17	Usp9x
ENSMUSG00000028673.10	Fuca1
ENSMUSG00000099021.1	Rn7s1
ENSMUSG00000028633.7	Ctps
ENSMUSG00000023022.14	Lima1
ENSMUSG00000052459.13	Atp6v1a
ENSMUSG00000030208.15	Emp1
ENSMUSG00000042323.17	Pbrm1
ENSMUSG00000056537.11	Rlim
ENSMUSG00000034932.4	Mrpl54
ENSMUSG00000027287.14	Snap23
ENSMUSG00000020427.11	Igfbp3
ENSMUSG00000039361.11	Picalm
ENSMUSG00000026970.16	Rbms1
ENSMUSG00000067931.6	Zfp948
ENSMUSG00000042793.13	Lgr6
ENSMUSG00000038525.16	Armc10
ENSMUSG00000028557.10	Rnf11
ENSMUSG00000015733.13	Capza2
ENSMUSG00000040659.3	Efhd2
ENSMUSG00000056612.6	Ppp1r14b
ENSMUSG00000042254.14	Cilp
ENSMUSG00000014402.15	Tsg101
ENSMUSG00000066306.13	Numa1
ENSMUSG00000022193.7	Psmb5
ENSMUSG00000020841.5	Cpd
ENSMUSG00000039474.13	Wfs1
ENSMUSG00000035199.6	Arl6ip5
ENSMUSG00000061904.12	Slc25a3
ENSMUSG00000026712.3	Mrc1
ENSMUSG00000031299.10	Pdha1
ENSMUSG00000060678.5	Hist1h4c
ENSMUSG00000046879.7	Irgm1
ENSMUSG00000020078.16	Vps26a
ENSMUSG00000024665.7	Fads2
ENSMUSG00000032091.15	Tmprss4
ENSMUSG00000032504.15	Pdcd6ip
ENSMUSG00000023048.13	Prr13
ENSMUSG00000004535.12	Tax1bp1
ENSMUSG00000016024.9	Lbp
ENSMUSG00000019947.10	Arid5b
ENSMUSG00000005881.13	Ergic3
ENSMUSG00000029622.16	Arpc1b
ENSMUSG00000000171.5	Sdhd
ENSMUSG00000020547.5	Bzw2
ENSMUSG00000025888.5	Casp1
ENSMUSG00000095041.7	AC149090.1
ENSMUSG00000021248.9	Tmed10
ENSMUSG00000031167.16	Rbm3
ENSMUSG00000022951.16	Rcan1
ENSMUSG00000021111.15	Papola
ENSMUSG00000051695.6	Pcbp1
ENSMUSG00000059005.13	Hnrnpa3
ENSMUSG00000029076.14	Sdf4
ENSMUSG00000021124.13	Vti1b
ENSMUSG00000024870.5	Rab1b
ENSMUSG00000066026.14	Dhrs3
ENSMUSG00000065176.1	Rnu12
ENSMUSG00000042485.7	Mustn1
ENSMUSG00000070372.11	Capza1
ENSMUSG00000035325.16	Sec31a
ENSMUSG00000042541.10	Sem1
ENSMUSG00000021771.14	Vdac2
ENSMUSG00000000563.17	Atp5f1
ENSMUSG00000035530.13	Eif1
ENSMUSG00000032334.10	Loxl1
ENSMUSG00000078427.3	Sarnp
ENSMUSG00000056050.12	Mia3
ENSMUSG00000071659.3	Hnrnpul2
ENSMUSG00000096210.2	H1f0
ENSMUSG00000025950.16	Idh1
ENSMUSG00000051627.3	Hist1h1e
ENSMUSG00000040322.10	Slc25a24
ENSMUSG00000094483.2	Purb
ENSMUSG00000020738.16	Sumo2
ENSMUSG00000020687.13	Cdc27
ENSMUSG00000026674.9	Ddr2
ENSMUSG00000037824.6	Tspan14
ENSMUSG00000028410.13	Dnaja1
ENSMUSG00000034850.15	Tmem127
ENSMUSG00000024487.4	Yipf5
ENSMUSG00000018677.9	Slc25a39
ENSMUSG00000039682.12	Lap3
ENSMUSG00000017291.13	Taok1
ENSMUSG00000070319.6	Eif3g
ENSMUSG00000016494.9	Cd34
ENSMUSG00000040952.16	Rps19
ENSMUSG00000040850.17	Psme4
ENSMUSG00000040747.9	Cd53
ENSMUSG00000009470.17	Tnpo1
ENSMUSG00000070697.4	Utp3
ENSMUSG00000029247.17	Paics
ENSMUSG00000007564.15	Ppp2r1a
ENSMUSG00000026463.17	Atp2b4
ENSMUSG00000053332.13	Gas5
ENSMUSG00000001128.7	Cfp
ENSMUSG00000027763.13	Mbnl1
ENSMUSG00000037379.7	Spon2
ENSMUSG00000025871.18	4833439L19Rik
ENSMUSG00000033955.12	Tnks1bp1
ENSMUSG00000060073.9	Psma3
ENSMUSG00000042284.10	Itga1
ENSMUSG00000020386.5	Sar1b
ENSMUSG00000025261.17	Huwe1
ENSMUSG00000028603.15	Scp2
ENSMUSG00000022452.16	Smdt1
ENSMUSG00000020594.14	Pum2
ENSMUSG00000027067.16	Ssrp1
ENSMUSG00000078784.8	1810022K09Rik
ENSMUSG00000004455.16	Ppp1cc
ENSMUSG00000029430.13	Ran
ENSMUSG00000078453.3	Abracl
ENSMUSG00000024900.4	Cpt1a
ENSMUSG00000046722.14	Cdc42se1
ENSMUSG00000051391.9	Ywhag
ENSMUSG00000040681.16	Hmgn1
ENSMUSG00000024597.10	Slc12a2
ENSMUSG00000015647.9	Lama5
ENSMUSG00000031924.4	Cyb5b
ENSMUSG00000034422.14	Parp14
ENSMUSG00000045932.12	Ifit2
ENSMUSG00000054604.7	Cggbp1
ENSMUSG00000079197.10	Psme2
ENSMUSG00000020476.14	Dbnl
ENSMUSG00000026353.9	Ubxn4
ENSMUSG00000047731.17	Wbp1l
ENSMUSG00000075031.4	Hist1h2bb
ENSMUSG00000005087.17	Cd44
ENSMUSG00000017493.12	Igfbp4
ENSMUSG00000024782.7	Ak3
ENSMUSG00000031229.16	Atrx
ENSMUSG00000095079.6	Igha
ENSMUSG00000064364.1	mt-Th
ENSMUSG00000006728.12	Cdk4
ENSMUSG00000020390.12	Ube2b
ENSMUSG00000037111.9	Setd7
ENSMUSG00000045954.7	Cavin2
ENSMUSG00000056999.14	Ide
ENSMUSG00000007739.10	Cct4
ENSMUSG00000074794.10	Arrdc3
ENSMUSG00000028070.7	Naxe
ENSMUSG00000034290.9	Nek9
ENSMUSG00000027109.16	Sp3
ENSMUSG00000031380.10	Vegfd
ENSMUSG00000004771.12	Rab11a
ENSMUSG00000058135.12	Gstm1
ENSMUSG00000105264.1	Gm42716
ENSMUSG00000031278.12	Acsl4
ENSMUSG00000041133.11	Smc1a
ENSMUSG00000022895.16	Ets2
ENSMUSG00000030654.9	Arl6ip1
ENSMUSG00000030103.11	Bhlhe40
ENSMUSG00000022500.15	Litaf
ENSMUSG00000041408.18	Wapl
ENSMUSG00000003032.8	Klf4
ENSMUSG00000022757.19	Tfg
ENSMUSG00000005973.6	Rcn1
ENSMUSG00000031871.9	Cdh5
ENSMUSG00000085438.1	1700020I14Rik
ENSMUSG00000006169.19	Clint1
ENSMUSG00000037458.15	Azin1
ENSMUSG00000024914.16	Drap1
ENSMUSG00000008683.16	Rps15a
ENSMUSG00000058835.14	Abi1
ENSMUSG00000055435.6	Maf
ENSMUSG00000030647.8	Ndufc2
ENSMUSG00000020900.15	Myh10
ENSMUSG00000040339.10	Fam102b
ENSMUSG00000073676.4	Hspe1
ENSMUSG00000017677.11	Wsb1
ENSMUSG00000030605.15	Mfge8
ENSMUSG00000058355.8	Abce1
ENSMUSG00000024941.8	Scyl1
ENSMUSG00000068267.5	Cenpb
ENSMUSG00000036241.3	Ube2r2
ENSMUSG00000028277.13	Ube2j1
ENSMUSG00000060739.8	Nsa2
ENSMUSG00000029426.8	Scarb2
ENSMUSG00000028792.14	Ak2
ENSMUSG00000018501.17	Ncor1
ENSMUSG00000004085.14	Map3k20
ENSMUSG00000010311.15	Optc
ENSMUSG00000026074.15	Map4k4
ENSMUSG00000022314.10	Rad21
ENSMUSG00000024844.14	Banf1
ENSMUSG00000061032.9	Rrp1
ENSMUSG00000023094.14	Msrb2
ENSMUSG00000009291.13	Pttg1ip
ENSMUSG00000001783.3	Rtcb
ENSMUSG00000091896.7	Ube2d2a
ENSMUSG00000000711.3	Rab5b
ENSMUSG00000036478.8	Btg1
ENSMUSG00000026219.14	Trip12
ENSMUSG00000107603.1	Gm43921
ENSMUSG00000002289.16	Angptl4
ENSMUSG00000018736.14	Ndel1
ENSMUSG00000003316.14	Glg1
ENSMUSG00000031590.8	Frg1
ENSMUSG00000030754.9	Copb1
ENSMUSG00000050608.11	Minos1
ENSMUSG00000053119.11	Chmp3
ENSMUSG00000030189.15	Ybx3
ENSMUSG00000055044.12	Pdlim1
ENSMUSG00000079480.3	Pin4
ENSMUSG00000024387.13	Csnk2b
ENSMUSG00000040459.11	Arglu1
ENSMUSG00000025369.15	Smarcc2
ENSMUSG00000030662.10	Ipo5
ENSMUSG00000024349.9	Tmem173
ENSMUSG00000030341.17	Tnfrsf1a
ENSMUSG00000050730.17	Arhgap42
ENSMUSG00000033059.7	Pygb
ENSMUSG00000005312.15	Ubqln1
ENSMUSG00000037206.15	Islr
ENSMUSG00000017754.13	Pltp
ENSMUSG00000027170.12	Eif3m
ENSMUSG00000034640.9	Tiparp
ENSMUSG00000037857.16	Nufip2
ENSMUSG00000020349.4	Ppp2ca
ENSMUSG00000030059.15	Tmf1
ENSMUSG00000041852.15	Tcf20
ENSMUSG00000005417.17	Mprip
ENSMUSG00000089292.1	Gm23209
ENSMUSG00000014959.12	Gorasp2
ENSMUSG00000015165.16	Hnrnpl
ENSMUSG00000024096.17	Ralbp1
ENSMUSG00000032194.9	Kank2
ENSMUSG00000000420.15	Galnt1
ENSMUSG00000032902.1	Slc16a1
ENSMUSG00000006498.16	Ptbp1
ENSMUSG00000002741.9	Ykt6
ENSMUSG00000032382.14	Snx1
ENSMUSG00000034127.15	Tspan8
ENSMUSG00000033047.5	Eif3l
ENSMUSG00000026021.15	Sumo1
ENSMUSG00000036427.5	Gpi1
ENSMUSG00000019122.8	Ccl9
ENSMUSG00000002980.14	Bcam
ENSMUSG00000051439.6	Cd14
ENSMUSG00000024544.8	Ldlrad4
ENSMUSG00000072620.3	Slfn2
ENSMUSG00000037894.13	H2afz
ENSMUSG00000071646.9	Mta2
ENSMUSG00000048277.15	Syngr2
ENSMUSG00000063065.13	Mapk3
ENSMUSG00000025337.10	Sbds
ENSMUSG00000027479.14	Mapre1
ENSMUSG00000005846.12	Rsl1d1
ENSMUSG00000034075.10	Zdhhc5
ENSMUSG00000054619.7	Mettl7a1
ENSMUSG00000020844.6	Nxn
ENSMUSG00000031441.15	Atp11a
ENSMUSG00000013662.5	Atad1
ENSMUSG00000024507.6	Hsd17b4
ENSMUSG00000074656.12	Eif2s2
ENSMUSG00000002808.7	Epdr1
ENSMUSG00000029163.9	Emilin1
ENSMUSG00000001089.14	Luzp1
ENSMUSG00000020075.8	Ddx21
ENSMUSG00000027189.16	Trim44
ENSMUSG00000030105.8	Arl8b
ENSMUSG00000029106.14	Add1
ENSMUSG00000040731.13	Eif4h
ENSMUSG00000031592.10	Pcm1
ENSMUSG00000079363.7	Gbp4
ENSMUSG00000030306.14	Tmtc1
ENSMUSG00000058672.7	Tubb2a
ENSMUSG00000027562.12	Car2
ENSMUSG00000045962.16	Wnk1
ENSMUSG00000031357.3	Syap1
ENSMUSG00000027193.12	Api5
ENSMUSG00000042659.15	Arrdc4
ENSMUSG00000059208.15	Hnrnpm
ENSMUSG00000026034.17	Clk1
ENSMUSG00000027247.16	Arhgap1
ENSMUSG00000091537.2	Tma7
ENSMUSG00000017119.19	Nbr1
ENSMUSG00000036333.11	Kidins220
ENSMUSG00000024781.15	Lipa
ENSMUSG00000022710.17	Usp7
ENSMUSG00000020634.12	Ubxn2a
ENSMUSG00000002222.14	Rmnd5a
ENSMUSG00000033885.15	Pxk
ENSMUSG00000036707.16	Cab39
ENSMUSG00000024049.15	Myom1
ENSMUSG00000019254.16	Ppp1r12c
ENSMUSG00000019916.14	P4ha1
ENSMUSG00000028082.13	Sh3d19
ENSMUSG00000038235.4	F11r
ENSMUSG00000020745.15	Pafah1b1
ENSMUSG00000074457.10	S100a16
ENSMUSG00000004285.12	Atp6v1f
ENSMUSG00000034158.9	Lrrc58
ENSMUSG00000043998.10	Mgat2
ENSMUSG00000029823.16	Luc7l2
ENSMUSG00000032042.11	Srpr
ENSMUSG00000027893.14	Ahcyl1
ENSMUSG00000056071.12	S100a9
ENSMUSG00000021910.15	Nisch
ENSMUSG00000005625.15	Psmd4
ENSMUSG00000003458.12	Ncstn
ENSMUSG00000063354.7	Slc39a4
ENSMUSG00000055172.10	C1ra
ENSMUSG00000065126.1	Snord104
ENSMUSG00000022257.4	Laptm4b
ENSMUSG00000008730.17	Hipk1
ENSMUSG00000054364.5	Rhob
ENSMUSG00000020859.16	Spag9
ENSMUSG00000027848.12	Olfml3
ENSMUSG00000006403.13	Adamts4
ENSMUSG00000095590.1	Gm24305
ENSMUSG00000031875.7	Cmtm3
ENSMUSG00000026536.9	Ifi211
ENSMUSG00000029472.13	Anapc5
ENSMUSG00000020705.6	Ddx42
ENSMUSG00000040253.15	Gbp7
ENSMUSG00000029713.15	Gnb2
ENSMUSG00000024048.15	Myl12a
ENSMUSG00000042626.13	Shc1
ENSMUSG00000032381.5	Ciao2a
ENSMUSG00000030339.7	Ltbr
ENSMUSG00000024811.11	Tnks2
ENSMUSG00000050565.16	Tor1aip2
ENSMUSG00000026737.12	Pip4k2a
ENSMUSG00000021377.15	Dek
ENSMUSG00000037503.12	Fam168b
ENSMUSG00000015961.8	Adss
ENSMUSG00000023232.17	Serinc2
ENSMUSG00000024480.9	Ap3s1
ENSMUSG00000035726.8	Supt16
ENSMUSG00000035342.13	Lzts2
ENSMUSG00000028559.17	Osbpl9
ENSMUSG00000020821.17	Kif1c
ENSMUSG00000113902.1	Ndufb1-ps
ENSMUSG00000039304.11	Tnfsf10
ENSMUSG00000046841.5	Ckap4
ENSMUSG00000027162.7	Lin7c
ENSMUSG00000027864.9	Ptgfrn
ENSMUSG00000052957.8	Gas1
ENSMUSG00000045427.13	Hnrnph2
ENSMUSG00000038530.11	Rgs4
ENSMUSG00000035547.14	Capn5
ENSMUSG00000035770.8	Dync1li2
ENSMUSG00000026991.20	Pkp4
ENSMUSG00000027188.8	Pamr1
ENSMUSG00000021606.8	Ndufs6
ENSMUSG00000065145.1	Vaultrc5
ENSMUSG00000046768.13	Rhoj
ENSMUSG00000060147.15	Serpinb6a
ENSMUSG00000034163.10	Zfc3h1
ENSMUSG00000031825.16	Crispld2
ENSMUSG00000087260.5	Lamtor5
ENSMUSG00000074227.12	Spint2
ENSMUSG00000021279.5	Cdc42bpb
ENSMUSG00000055538.7	Zcchc24
ENSMUSG00000029311.16	Hsd17b11
ENSMUSG00000026032.8	Ndufb3
ENSMUSG00000030095.10	Tmem43
ENSMUSG00000054452.10	Aes
ENSMUSG00000040412.16	5330417C22Rik
ENSMUSG00000045767.9	B230219D22Rik
ENSMUSG00000043535.13	Setx
ENSMUSG00000028699.9	Tspan1
ENSMUSG00000023089.12	Ndufa5
ENSMUSG00000069273.2	Hist1h3e
ENSMUSG00000020954.16	Strn3
ENSMUSG00000053317.11	Sec61b
ENSMUSG00000025381.3	Cnpy2
ENSMUSG00000052534.15	Pbx1
ENSMUSG00000027597.15	Ahcy
ENSMUSG00000003948.17	Mmd
ENSMUSG00000026628.13	Atf3
ENSMUSG00000059089.4	Fcgr4
ENSMUSG00000051397.5	Tacstd2
ENSMUSG00000044468.14	Tent5c
ENSMUSG00000044627.11	Swi5
ENSMUSG00000069274.3	Hist1h4f
ENSMUSG00000001383.8	Zmat2
ENSMUSG00000020321.15	Mdh1
ENSMUSG00000059970.7	Hspa2
ENSMUSG00000062933.7	Gm10123
ENSMUSG00000038127.14	Ccdc50
ENSMUSG00000024978.10	Gpam
ENSMUSG00000038650.15	Rnh1
ENSMUSG00000000708.14	Kat2b
ENSMUSG00000040690.15	Col16a1
ENSMUSG00000029102.9	Hgfac
ENSMUSG00000020664.10	Dld
ENSMUSG00000041058.15	Wwp1
ENSMUSG00000020720.13	Psmd12
ENSMUSG00000027566.15	Psma7
ENSMUSG00000030782.16	Tgfb1i1
ENSMUSG00000052837.6	Junb
ENSMUSG00000030770.15	Parva
ENSMUSG00000039349.5	C130074G19Rik
ENSMUSG00000024236.18	Svil
ENSMUSG00000030224.10	Strap
ENSMUSG00000095217.1	Hist1h2bn
ENSMUSG00000051341.6	Zfp52
ENSMUSG00000053897.15	Slc39a8
ENSMUSG00000025287.15	Acot9
ENSMUSG00000030096.8	Slc6a6
ENSMUSG00000028793.15	Rnf19b
ENSMUSG00000028048.11	Gba
ENSMUSG00000006360.11	Crip1
ENSMUSG00000031059.9	Ndufb11
ENSMUSG00000024150.12	Mcfd2
ENSMUSG00000026655.15	Fam107b
ENSMUSG00000066406.15	Akap13
ENSMUSG00000035242.15	Oaz1
ENSMUSG00000033863.1	Klf9
ENSMUSG00000019943.10	Atp2b1
ENSMUSG00000003955.8	Fam162a
ENSMUSG00000020736.12	Nt5c
ENSMUSG00000045636.16	Mtus1
ENSMUSG00000020101.14	Vsir
ENSMUSG00000024758.14	Rtn3
ENSMUSG00000033335.17	Dnm2
ENSMUSG00000037119.4	Fam91a1
ENSMUSG00000037331.15	Larp1
ENSMUSG00000086841.1	2410006H16Rik
ENSMUSG00000042460.5	C1galt1
ENSMUSG00000064288.4	Hist1h4k
ENSMUSG00000002147.18	Stat6
ENSMUSG00000030082.14	Sec61a1
ENSMUSG00000050856.16	Atp5k
ENSMUSG00000069874.7	Irgm2
ENSMUSG00000024937.14	Ehbp1l1
ENSMUSG00000019433.9	Gipc1
ENSMUSG00000031029.6	Eif3f
ENSMUSG00000024997.7	Prdx3
ENSMUSG00000011179.8	Odc1
ENSMUSG00000111212.1	Gm47087
ENSMUSG00000038463.8	Olfml2b
ENSMUSG00000075701.9	Selenos
ENSMUSG00000078429.9	Ctdsp2
ENSMUSG00000002052.6	Supt6
ENSMUSG00000024085.13	Man2a1
ENSMUSG00000035152.14	Ap2b1
ENSMUSG00000027187.10	Cat
ENSMUSG00000036372.14	Tmem258
ENSMUSG00000020986.13	Sec23a
ENSMUSG00000028879.4	Stx12
ENSMUSG00000022477.13	Aco2
ENSMUSG00000030751.18	Psma1
ENSMUSG00000021987.9	Mtmr6
ENSMUSG00000059119.9	Nap1l4
ENSMUSG00000022427.4	Tomm22
ENSMUSG00000054889.10	Dsp
ENSMUSG00000020463.15	Ppp4r3b
ENSMUSG00000043733.14	Ptpn11
ENSMUSG00000072704.6	Smim10l1
ENSMUSG00000025314.16	Ptprj
ENSMUSG00000026029.14	Casp8
ENSMUSG00000067851.11	Arfgef1
ENSMUSG00000041324.14	Inhba
ENSMUSG00000015714.11	Cers2
ENSMUSG00000022010.19	Tsc22d1
ENSMUSG00000031802.9	Phxr4
ENSMUSG00000028849.17	Map7d1
ENSMUSG00000029234.13	Tmem165
ENSMUSG00000020190.13	Mknk2
ENSMUSG00000030739.18	Myh14
ENSMUSG00000021686.6	Ap3b1
ENSMUSG00000024346.5	Pfdn1
ENSMUSG00000028998.6	Tomm7
ENSMUSG00000034908.16	Sidt2
ENSMUSG00000008393.9	Carhsp1
ENSMUSG00000024079.4	Eif2ak2
ENSMUSG00000079316.10	Rab9
ENSMUSG00000034120.18	Srsf2
ENSMUSG00000014846.12	Tppp3
ENSMUSG00000039103.12	Nexn
ENSMUSG00000019960.8	Dusp6
ENSMUSG00000063450.14	Syne2
ENSMUSG00000022781.8	Pak2
ENSMUSG00000021266.16	Wars
ENSMUSG00000039168.15	Dap
ENSMUSG00000025862.14	Stag2
ENSMUSG00000022336.3	Eif3e
ENSMUSG00000042436.12	Mfap4
ENSMUSG00000008859.8	Rala
ENSMUSG00000040565.7	Btaf1
ENSMUSG00000029148.15	Nrbp1
ENSMUSG00000037487.7	Ubr5
ENSMUSG00000018899.16	Irf1
ENSMUSG00000050697.9	Prkaa1
ENSMUSG00000005566.14	Trim28
ENSMUSG00000052727.6	Map1b
ENSMUSG00000032431.6	Crtap
ENSMUSG00000025580.15	Eif4a3
ENSMUSG00000027406.12	Idh3b
ENSMUSG00000024335.19	Brd2
ENSMUSG00000000120.6	Ngfr
ENSMUSG00000020863.15	Luc7l3
ENSMUSG00000117030.1	CT030636.1
ENSMUSG00000024070.15	Prkd3
ENSMUSG00000025026.14	Add3
ENSMUSG00000060803.5	Gstp1
ENSMUSG00000028955.3	Vamp3
ENSMUSG00000030660.9	Pik3c2a
ENSMUSG00000035093.16	Secisbp2l
ENSMUSG00000041028.16	Ghitm
ENSMUSG00000020097.14	Sgpl1
ENSMUSG00000019873.8	Reep3
ENSMUSG00000021413.9	Prpf4b
ENSMUSG00000021690.10	Jmy
ENSMUSG00000032959.12	Pebp1
ENSMUSG00000032803.15	Cdv3
ENSMUSG00000005125.13	Ndrg1
ENSMUSG00000021288.18	Klc1
ENSMUSG00000002365.10	Snx9
ENSMUSG00000005371.15	Fbxo11
ENSMUSG00000038546.9	Ranbp9
ENSMUSG00000071533.11	Pcnp
ENSMUSG00000018569.12	Cldn7
ENSMUSG00000073557.11	Ppp1r12b
ENSMUSG00000050732.9	Vamp8
ENSMUSG00000025364.13	Pa2g4
ENSMUSG00000059495.14	Arhgef12
ENSMUSG00000024393.14	Prrc2a
ENSMUSG00000022014.15	Epsti1
ENSMUSG00000051154.11	Commd3
ENSMUSG00000047250.13	Ptgs1
ENSMUSG00000045092.8	S1pr1
ENSMUSG00000017188.3	Coa3
ENSMUSG00000035150.15	Eif2s3x
ENSMUSG00000030554.16	Synm
ENSMUSG00000024099.15	Ndufv2
ENSMUSG00000042272.17	Sestd1
ENSMUSG00000082292.3	Gm12250
ENSMUSG00000005683.8	Cs
ENSMUSG00000054408.9	Spcs3
ENSMUSG00000002014.12	Ssr4
ENSMUSG00000019998.6	Stx7
ENSMUSG00000063931.14	Pepd
ENSMUSG00000031751.14	Amfr
ENSMUSG00000005575.16	Ube2m
ENSMUSG00000037148.8	Arhgap10
ENSMUSG00000033327.16	Tnxb
ENSMUSG00000026220.6	Slc16a14
ENSMUSG00000068290.11	Ddrgk1
ENSMUSG00000026483.13	Fam129a
ENSMUSG00000041560.12	Nop53
ENSMUSG00000025579.14	Gaa
ENSMUSG00000020737.12	Jpt1
ENSMUSG00000029068.16	Ccnl2
ENSMUSG00000068732.5	Tmem167b
ENSMUSG00000022450.6	Ndufa6
ENSMUSG00000028719.8	Cmpk1
ENSMUSG00000053565.10	Eif3k
ENSMUSG00000063904.3	Dpp3
ENSMUSG00000025162.17	Csnk1d
ENSMUSG00000040848.11	Sft2d2
ENSMUSG00000026914.15	Psmd14
ENSMUSG00000081534.3	Slc48a1
ENSMUSG00000031708.16	Tecr
ENSMUSG00000027881.14	Prpf38b
ENSMUSG00000022808.5	Snx4
ENSMUSG00000040481.17	Bptf
ENSMUSG00000066036.14	Ubr4
ENSMUSG00000009575.14	Cbx5
ENSMUSG00000001131.11	Timp1
ENSMUSG00000030663.12	1110004F10Rik
ENSMUSG00000058446.14	Znrf2
ENSMUSG00000065643.1	Gm25897
ENSMUSG00000032383.7	Ppib
ENSMUSG00000027775.9	Mfsd1
ENSMUSG00000034462.9	Pkd2
ENSMUSG00000036103.9	Colec12
ENSMUSG00000033450.8	Tagap
ENSMUSG00000034845.6	Plvap
ENSMUSG00000024515.13	Smad4
ENSMUSG00000021973.9	Micu2
ENSMUSG00000090272.8	Mndal
ENSMUSG00000053898.12	Ech1
ENSMUSG00000024354.12	Slc23a1
ENSMUSG00000071172.13	Srsf3
ENSMUSG00000050368.4	Hoxd10
ENSMUSG00000025451.15	Paip1
ENSMUSG00000033420.12	Antxr1
ENSMUSG00000024583.2	Txnl1
ENSMUSG00000002957.11	Ap2a2
ENSMUSG00000047714.14	Ppp1r2
ENSMUSG00000009687.14	Fxyd5
ENSMUSG00000033379.13	Atp6v0b
ENSMUSG00000028291.7	Akirin2
ENSMUSG00000037419.9	Endod1
ENSMUSG00000019487.11	Trip10
ENSMUSG00000025223.14	Ldb1
ENSMUSG00000042682.9	Selenok
ENSMUSG00000063358.17	Mapk1
ENSMUSG00000052296.7	Ppp6r1
ENSMUSG00000019987.9	Arg1
ENSMUSG00000034459.8	Ifit1
ENSMUSG00000005413.8	Hmox1
ENSMUSG00000000290.13	Itgb2
ENSMUSG00000060550.16	H2-Q7
ENSMUSG00000015759.11	Cnih1
ENSMUSG00000020902.12	Ntn1
ENSMUSG00000042228.14	Lyn
ENSMUSG00000052151.12	Plpp2
ENSMUSG00000020122.16	Egfr
ENSMUSG00000031803.8	B3gnt3
ENSMUSG00000024975.12	Pdcd4
ENSMUSG00000027858.13	Tspan2
ENSMUSG00000063511.11	Snrnp70
ENSMUSG00000003363.15	Pld3
ENSMUSG00000002881.14	Nab1
ENSMUSG00000046691.13	Chtf8
ENSMUSG00000004040.16	Stat3
ENSMUSG00000027131.3	Emc4
ENSMUSG00000003660.10	Snrnp200
ENSMUSG00000036390.8	Gadd45a
ENSMUSG00000042286.13	Stab1
ENSMUSG00000024976.13	Shoc2
ENSMUSG00000065738.1	Gm24494
ENSMUSG00000031309.15	Rps6ka3
ENSMUSG00000020946.13	Gosr2
ENSMUSG00000049539.3	Hist1h1a
ENSMUSG00000043019.12	Edem3
ENSMUSG00000020523.14	Fam114a2
ENSMUSG00000053510.12	Nrd1
ENSMUSG00000027514.14	Zbp1
ENSMUSG00000003518.13	Dusp3
ENSMUSG00000077167.1	Gm24119
ENSMUSG00000033684.14	Qsox1
ENSMUSG00000022789.15	Dnm1l
ENSMUSG00000070493.3	Chchd2
ENSMUSG00000025332.14	Kdm5c
ENSMUSG00000029817.11	Tra2a
ENSMUSG00000025498.15	Irf7
ENSMUSG00000051285.17	Pcmtd1
ENSMUSG00000029169.11	Dhx15
ENSMUSG00000028821.8	Syf2
ENSMUSG00000048120.16	Entpd1
ENSMUSG00000075254.12	Heg1
ENSMUSG00000001123.15	Lgals9
ENSMUSG00000037608.16	Bclaf1
ENSMUSG00000004677.17	Myo9b
ENSMUSG00000027829.15	Ccnl1
ENSMUSG00000019432.15	Ddx39b
ENSMUSG00000066324.2	Impad1
ENSMUSG00000017057.9	Il13ra1
ENSMUSG00000024294.14	Mib1
ENSMUSG00000022533.14	Atp13a3
ENSMUSG00000030298.10	Sec13
ENSMUSG00000020680.15	Taf15
ENSMUSG00000035901.14	Dennd5a
ENSMUSG00000043962.16	Thrap3
ENSMUSG00000005514.14	Por
ENSMUSG00000105870.1	7330423F06Rik
ENSMUSG00000060743.12	H3f3a
ENSMUSG00000019179.10	Mdh2
ENSMUSG00000032531.15	Amotl2
ENSMUSG00000025825.12	Iscu
ENSMUSG00000055447.19	Cd47
ENSMUSG00000029826.14	Zc3hav1
ENSMUSG00000020936.8	Nmt1
ENSMUSG00000018920.11	Cxcl16
ENSMUSG00000018287.12	Spag7
ENSMUSG00000049502.17	Dtx3l
ENSMUSG00000003746.16	Man1a
ENSMUSG00000028657.14	Ppt1
ENSMUSG00000071076.6	Jund
ENSMUSG00000052456.9	Asna1
ENSMUSG00000021929.9	Kpna3
ENSMUSG00000037149.10	Ddx1
ENSMUSG00000003810.12	Mast2
ENSMUSG00000047866.18	Lonp2
ENSMUSG00000015340.10	Cybb
ENSMUSG00000002455.14	Prpf6
ENSMUSG00000027012.15	Dync1i2
ENSMUSG00000027346.15	Gpcpd1
ENSMUSG00000019846.11	Lama4
ENSMUSG00000038708.10	Golga4
ENSMUSG00000037253.8	Mex3c
ENSMUSG00000031885.14	Cbfb
ENSMUSG00000026688.5	Mgst3
ENSMUSG00000064844.1	Gm26202
ENSMUSG00000035992.15	Fnip1
ENSMUSG00000078713.8	Tomm5
ENSMUSG00000034612.7	Chst11
ENSMUSG00000066705.7	Fxyd6
ENSMUSG00000062078.15	Qk
ENSMUSG00000103780.1	Gm37524
ENSMUSG00000034042.16	Gpbp1l1
ENSMUSG00000024283.15	Wac
ENSMUSG00000028648.13	Ndufs5
ENSMUSG00000024750.10	Zfand5
ENSMUSG00000027639.16	Samhd1
ENSMUSG00000033228.8	Scaf11
ENSMUSG00000046062.5	Ppp1r15b
ENSMUSG00000040048.14	Ndufb10
ENSMUSG00000022150.16	Dab2
ENSMUSG00000023905.15	Tnfrsf12a
ENSMUSG00000035873.8	Pawr
ENSMUSG00000031532.6	Saraf
ENSMUSG00000019699.16	Akt3
ENSMUSG00000056116.18	H2-T22
ENSMUSG00000022906.15	Parp9
ENSMUSG00000032314.14	Etfa
ENSMUSG00000022403.15	St13
ENSMUSG00000026229.17	Psmd1
ENSMUSG00000022698.17	Naa50
ENSMUSG00000038024.17	Dennd4c
ENSMUSG00000054404.13	Slfn5
ENSMUSG00000028369.15	Svep1
ENSMUSG00000061306.16	Slc38a10
ENSMUSG00000020733.3	Slc9a3r1
ENSMUSG00000024498.15	Tcerg1
ENSMUSG00000026814.16	Eng
ENSMUSG00000048285.9	Frmd6
ENSMUSG00000028173.10	Wls
ENSMUSG00000024620.11	Pdgfrb
ENSMUSG00000038762.15	Abcf1
ENSMUSG00000019782.10	Rwdd1
ENSMUSG00000024045.5	Akap8
ENSMUSG00000026775.9	Yme1l1
ENSMUSG00000015605.6	Srf
ENSMUSG00000042599.8	Kdm7a
ENSMUSG00000022365.6	Derl1
ENSMUSG00000107962.1	Gm43980
ENSMUSG00000089281.1	Scarna6
ENSMUSG00000038976.12	Ppp1r9b
ENSMUSG00000021749.6	Oit1
ENSMUSG00000032547.12	Ryk
ENSMUSG00000026586.16	Prrx1
ENSMUSG00000037685.15	Atp8a1
ENSMUSG00000026434.12	Nucks1
ENSMUSG00000024614.6	Tmx3
ENSMUSG00000006418.17	Rnf114
ENSMUSG00000039680.10	Mrps6
ENSMUSG00000021576.6	Pdcd6
ENSMUSG00000028953.10	Abcf2
ENSMUSG00000000326.13	Comt
ENSMUSG00000021701.8	Plk2
ENSMUSG00000022867.10	Usp25
ENSMUSG00000031770.16	Herpud1
ENSMUSG00000026457.14	Adipor1
ENSMUSG00000026083.12	Eif5b
ENSMUSG00000028248.15	Pnisr
ENSMUSG00000023307.13	2020-03-05
ENSMUSG00000065434.1	Mir7-1
ENSMUSG00000051853.10	Arf3
ENSMUSG00000024678.6	Ms4a4d
ENSMUSG00000028646.16	Rragc
ENSMUSG00000028343.10	Erp44
ENSMUSG00000014294.4	Ndufa2
ENSMUSG00000029675.12	Eln
ENSMUSG00000028381.8	Ugcg
ENSMUSG00000043518.7	Rai2
ENSMUSG00000017615.12	Tnfaip1
ENSMUSG00000019832.5	Rab32
ENSMUSG00000036499.9	Eea1
ENSMUSG00000029994.17	Anxa4
ENSMUSG00000030451.16	Herc2
ENSMUSG00000058914.12	C1qtnf3
ENSMUSG00000024679.10	Ms4a6d
ENSMUSG00000006344.17	Ggt5
ENSMUSG00000020515.13	Cnot8
ENSMUSG00000028676.17	Srsf10
ENSMUSG00000036570.14	Fxyd1
ENSMUSG00000001380.6	Hars
ENSMUSG00000019951.10	Uhrf1bp1l
ENSMUSG00000038416.15	Cdc16
ENSMUSG00000030220.13	Arhgdib
ENSMUSG00000025795.8	Rassf3
ENSMUSG00000066232.4	Ipo7
ENSMUSG00000055436.18	Srsf11
ENSMUSG00000047501.3	Cldn4
ENSMUSG00000021188.14	Trip11
ENSMUSG00000019841.15	Rev3l
ENSMUSG00000049115.15	Agtr1a
ENSMUSG00000038462.3	Uqcrfs1
ENSMUSG00000024483.18	Ankhd1
ENSMUSG00000020311.17	Erlec1
ENSMUSG00000024712.9	Rfk
ENSMUSG00000026796.16	Fam129b
ENSMUSG00000057554.13	Lgals8
ENSMUSG00000078921.3	Tgtp2
ENSMUSG00000021676.9	Iqgap2
ENSMUSG00000023075.9	Akirin1
ENSMUSG00000030681.18	Mvp
ENSMUSG00000021136.13	Smoc1
ENSMUSG00000027111.15	Itga6
ENSMUSG00000027435.8	Cd93
ENSMUSG00000027878.11	Notch2
ENSMUSG00000011114.18	Tbrg1
ENSMUSG00000015671.11	Psma2
ENSMUSG00000040711.7	Sh3pxd2b
ENSMUSG00000023169.15	Slc38a1
ENSMUSG00000038507.6	Parp12
ENSMUSG00000020250.10	Txnrd1
ENSMUSG00000020530.14	Ggnbp2
ENSMUSG00000023852.14	Chd1
ENSMUSG00000021814.17	Anxa7
ENSMUSG00000020780.15	Srp68
ENSMUSG00000022174.8	Dad1
ENSMUSG00000018849.6	Wwc1
ENSMUSG00000014226.10	Cacybp
ENSMUSG00000019528.18	Gyg
ENSMUSG00000031848.15	Lsm4
ENSMUSG00000009741.15	Ubp1
ENSMUSG00000026623.16	Lpgat1
ENSMUSG00000029298.15	Gbp9
ENSMUSG00000026479.13	Lamc2
ENSMUSG00000028560.11	Usp1
ENSMUSG00000092746.2	Rn7s6
ENSMUSG00000026670.15	Uap1
ENSMUSG00000033953.10	Ppp3r1
ENSMUSG00000034560.6	Washc4
ENSMUSG00000024493.8	Lars
ENSMUSG00000001098.15	Kctd10
ENSMUSG00000057982.8	Zfp809
ENSMUSG00000027404.15	Snrpb
ENSMUSG00000039286.12	Fndc3b
ENSMUSG00000024687.10	Osbp
ENSMUSG00000031613.9	Hpgd
ENSMUSG00000038375.15	Trp53inp2
ENSMUSG00000071662.3	Polr2g
ENSMUSG00000028580.15	Pum1
ENSMUSG00000028412.17	Slc44a1
ENSMUSG00000015120.15	Ube2i
ENSMUSG00000074698.10	Csnk2a1
ENSMUSG00000005981.11	Trap1
ENSMUSG00000060450.13	Rnf14
ENSMUSG00000028759.13	Hp1bp3
ENSMUSG00000029030.14	Tprgl
ENSMUSG00000117219.1	AC122821.1
ENSMUSG00000022453.8	Naga
ENSMUSG00000032883.15	Acsl3
ENSMUSG00000027195.10	Hsd17b12
ENSMUSG00000042190.12	Cmklr1
ENSMUSG00000032802.8	Srxn1
ENSMUSG00000022126.6	Acod1
ENSMUSG00000022890.13	Atp5j
ENSMUSG00000038170.15	Pde4dip
ENSMUSG00000002477.5	Snrpd1
ENSMUSG00000031715.14	Smarca5
ENSMUSG00000017485.11	Top2b
ENSMUSG00000001552.14	Jup
ENSMUSG00000069744.7	Psmb3
ENSMUSG00000017221.14	Psmd3
ENSMUSG00000029718.14	Pcolce
ENSMUSG00000001964.14	Emd
ENSMUSG00000022205.15	Sub1
ENSMUSG00000040852.6	Plekhh2
ENSMUSG00000063286.7	Gm8995
ENSMUSG00000025969.15	Nrp2
ENSMUSG00000020155.2	Kcnmb1
ENSMUSG00000027006.13	Dnajc10
ENSMUSG00000071379.2	Hpcal1
ENSMUSG00000058325.6	Dock1
ENSMUSG00000059263.9	Usp47
ENSMUSG00000040284.4	Gzmg
ENSMUSG00000062203.15	Gspt1
ENSMUSG00000027680.15	Fxr1
ENSMUSG00000038587.9	Akap12
ENSMUSG00000021224.15	Numb
ENSMUSG00000075217.1	4833423E24Rik
ENSMUSG00000019734.16	Tmc4
ENSMUSG00000020700.11	Map3k3
ENSMUSG00000024187.15	Fam234a
ENSMUSG00000025103.8	Btbd1
ENSMUSG00000032096.16	Arcn1
ENSMUSG00000031983.7	2310022B05Rik
ENSMUSG00000030921.17	Trim30a
ENSMUSG00000031865.16	Dctn1
ENSMUSG00000026356.15	Dars
ENSMUSG00000035284.10	Vps13c
ENSMUSG00000034675.17	Dbn1
ENSMUSG00000029672.16	Fam3c
ENSMUSG00000070544.6	Top1
ENSMUSG00000032434.9	Cmtm6
ENSMUSG00000024556.3	Me2
ENSMUSG00000028771.13	Ptpn12
ENSMUSG00000048701.13	Ccdc6
ENSMUSG00000035133.9	Arhgap5
ENSMUSG00000028581.17	Laptm5
ENSMUSG00000109901.1	Chmp1b
ENSMUSG00000020388.12	Pdlim4
ENSMUSG00000018583.5	G3bp1
ENSMUSG00000037029.8	Zfp146
ENSMUSG00000028211.11	Trp53inp1
ENSMUSG00000005686.17	Ampd3
ENSMUSG00000108563.1	Gm44686
ENSMUSG00000079614.3	Seh1l
ENSMUSG00000028409.11	Smu1
ENSMUSG00000014349.7	Ube2z
ENSMUSG00000042211.6	Fbxo38
ENSMUSG00000025239.3	Limd1
ENSMUSG00000029038.9	Ssu72
[truncated: 11,712 more rows]
