# Supplementary material for: The pregnant myometrium is epigenetically activated at contractility-driving gene loci prior to the onset of labor in mice
Source: PLoS Biol. 2020 Jul 15;18(7):e3000710. doi: 10.1371/journal.pbio.3000710 (PMC7384763; doi:10.1371/journal.pbio.3000710)
Supplement: S8 Data — H3K27ac, H3 acetylation on lysine residue 27. (XLSX) [file pbio.3000710.s016.xlsx]

## Sheet: K27ac_PII_norm_input_UP_genes_c
Probe	Chromosome	Start	End	Probe Strand	K27ac_D15	K27ac_TNIL	K27ac_LAB	K27ac_1PP
Gm30414_upstream	1	7495968	7499968	+	0.907213	1.0528	1.14592	0.988027
Msc_upstream	1	14753992	14757992	-	3.01741	4.59036	3.51118	6.19604
Pkhd1_upstream	1	20616064	20620064	-	0.903075	1.01116	1.01334	1.65806
Arid5a_upstream	1	36305733	36309733	+	5.93698	6.41302	7.4791	5.76604
2010300C02Rik_upstream	1	37718085	37722085	-	1.37518	3.31394	1.98913	2.7738
Gpr45_upstream	1	42950872	42954872	+	0.670062	0.689012	1.294	0.864604
Pard3bos3_upstream	1	62497261	62501261	-	1.16992	1.67284	1.35717	1.02472
Gm28818_upstream	1	71915125	71919125	-	0.761129	0.993379	1.24982	1.12319
4933417E11Rik_upstream	1	72003195	72007195	-	1.65354	2.00981	2.01101	2.49048
4930556G22Rik_upstream	1	72036731	72040731	-	0.508267	0.88202	0.695064	0.654708
March4_upstream	1	72534930	72538930	-	0.609904	0.635731	0.683706	0.613638
1700027A15Rik_upstream	1	72982844	72986844	+	0.69789	0.719721	0.717961	0.552561
Ptprn_upstream	1	75262502	75266502	-	0.617721	0.852968	0.68864	0.566294
5730419F03Rik_upstream	1	78607508	78611508	-	0.907213	1.26643	1.33757	1.93875
Nyap2_upstream	1	81074950	81078950	+	0.89186	0.608539	1.05696	0.602585
Slc16a14_upstream	1	84933134	84937134	-	1.19901	1.37785	2.00876	1.44261
Htr2b_upstream	1	86109970	86113970	-	1.65658	2.02627	1.94717	1.83536
Nppc_upstream	1	86668571	86672571	-	1.40159	1.41855	1.58973	2.33348
Glrp1_upstream	1	88508066	88512066	-	0.547873	0.641027	0.741634	1.321
2310007B03Rik_upstream	1	93158948	93162948	-	0.638769	0.906382	1.06302	0.565785
Pdcd1_upstream	1	94050553	94054553	-	0.845249	0.778969	0.81354	1.37023
Cntnap5b_upstream	1	99770765	99774765	+	0.764074	0.999453	0.696219	0.828409
Inhbb_upstream	1	119420248	119424248	-	10.0429	12.3721	8.87796	11.2815
3830432H09Rik_upstream	1	119534165	119538165	-	0.643917	0.739703	0.614079	0.7272
Pigr_upstream	1	130824684	130828684	+	1.01044	1.04711	1.76384	1.05047
Il24_upstream	1	130885454	130889454	-	0.567053	0.659179	1.16311	1.01376
Dyrk3_upstream	1	131136340	131140340	-	3.96959	4.00705	3.08368	3.84287
Mfsd4a_upstream	1	132066062	132070062	-	1.41959	1.14585	1.6217	1.73823
Lemd1_upstream	1	132189431	132193431	+	0.638818	0.665755	0.885176	0.724979
Golt1a_upstream	1	133307800	133311800	+	0.73942	0.607849	1.05928	0.833103
Gm28040_upstream	1	133307827	133311827	+	0.73942	0.605306	1.05928	0.826986
Kiss1_upstream	1	133319875	133323875	+	0.526326	0.459518	0.618194	0.671878
Ren1_upstream	1	133348510	133352510	+	0.797358	0.489912	0.859069	0.826414
Elf3_upstream	1	135256568	135260568	-	1.0638	1.99625	2.23634	1.64078
Lad1_upstream	1	135816598	135820598	+	0.783125	1.46046	1.43601	1.17313
Mroh3_upstream	1	136210828	136214828	-	0.49352	0.517349	0.848547	0.47398
Inava_upstream	1	136232264	136236264	-	1.24305	1.17996	1.36351	0.94866
Rgs1_upstream	1	144247242	144251242	-	2.22083	1.99942	1.62294	2.37953
Ptgs2_upstream	1	150098031	150102031	+	3.32782	5.16162	2.53693	3.29156
Rgs16_upstream	1	153738349	153742349	+	1.57262	1.46677	1.60166	1.56576
Tnr_upstream	1	159521769	159525769	+	0.341933	0.647741	0.765418	0.491716
Tnn_upstream	1	160151580	160155580	-	0.759563	0.757365	0.705494	0.899749
F5_upstream	1	164149838	164153838	+	0.755769	1.45989	1.13032	0.806084
Gpa33_upstream	1	166128238	166132238	+	0.85973	0.632845	0.925801	0.80068
Rgs4_upstream	1	169745642	169749642	-	1.19519	1.54452	1.60283	1.09751
Gm7804_upstream	1	172456569	172460569	+	1.03377	0.623465	1.26846	0.720076
Ifi202b_upstream	1	173980744	173984744	-	0.924462	0.885655	0.817866	0.911245
Grem2_upstream	1	174919819	174923819	-	0.954557	1.15818	1.1132	0.952563
1700016C15Rik_upstream	1	177727814	177731814	+	0.602617	0.740296	1.11478	0.933321
Gm34068_upstream	1	183746977	183750977	+	0.553122	0.627428	0.890685	0.857431
Dusp10_upstream	1	184011302	184015302	+	0.616638	0.597165	0.870255	0.720593
Atf3_upstream	1	191216039	191220039	-	1.62737	1.45662	2.1814	2.01455
Kcnh1_upstream	1	192188774	192192774	+	0.601331	0.825652	0.926568	0.636497
Lamb3_upstream	1	193205699	193209699	+	0.781572	0.774105	0.799937	0.746588
A230108P19Rik_upstream	2	6191251	6195251	+	0.848045	0.778969	1.12158	0.778709
E030013I19Rik_upstream	2	12298946	12302946	+	4.40132	3.37846	2.6702	2.50486
Malrd1_upstream	2	15524479	15528479	+	0.928291	1.156	1.19962	0.91346
Gm17171_upstream	2	20322670	20326670	-	0.587877	0.907547	0.76579	0.684304
Tbpl2_upstream	2	24094595	24098595	-	0.900755	0.665505	1.02458	0.583605
Il1f8_upstream	2	24151161	24155161	+	0.924462	1.03709	1.0832	1.25038
Il1f9_upstream	2	24184476	24188476	+	0.924462	0.812159	1.03247	0.848582
Il1f6_upstream	2	24213418	24217418	+	0.56944	0.673424	0.903818	0.921703
Il1rn_upstream	2	24334853	24338853	+	0.788354	0.840326	1.45968	0.840897
Entpd8_upstream	2	25078304	25082304	+	0.719584	0.735145	0.934703	0.75282
Noxa1_upstream	2	25093149	25097149	-	0.759144	0.459661	1.12518	0.669306
Snhg7os_upstream	2	26638372	26642372	+	7.13694	3.93069	3.8935	5.41335
Ass1_upstream	2	31468207	31472207	+	1.51857	1.12459	1.49898	1.16046
Lcn2_upstream	2	32386252	32390252	-	1.09327	0.95529	2.22869	1.82164
Nr6a1os_upstream	2	38821257	38825257	+	1.97851	1.70808	2.22906	1.29073
Galnt13_upstream	2	54434317	54438317	+	0.864773	1.06853	1.3741	1.09834
Itgb6_upstream	2	60720643	60724643	-	0.634711	0.547335	0.772121	0.872826
Galnt3_upstream	2	66122994	66126994	-	1.5937	2.34687	2.4758	1.80324
Scn9a_upstream	2	66632962	66636962	-	0.492701	0.774105	0.72112	0.658818
Myo3b_upstream	2	70037126	70041126	+	0.491067	0.639337	0.950376	0.890323
Lrrc55_upstream	2	85195197	85199197	-	0.556189	0.649403	1.3424	0.800927
4833423E24Rik_upstream	2	85517024	85521024	-	0.837586	0.905526	0.91846	0.960566
Ccdc73_upstream	2	104865805	104869805	+	0.688639	0.538514	0.719753	0.669228
Bdnf_upstream	2	109672700	109676700	+	0.844287	0.706354	0.592953	0.502393
4930412B13Rik_upstream	2	117819928	117823928	+	0.651293	0.90705	1.06509	0.798784
Gm13986_upstream	2	118109202	118113202	-	5.91466	4.82193	5.54699	6.62423
Thbs1_upstream	2	118109876	118113876	+	5.9645	4.61087	5.63363	7.01227
Gpr176_upstream	2	118371419	118375419	-	1.79828	2.27964	2.28746	1.60118
AA467197_upstream	2	122634986	122638986	+	0.700503	0.811252	1.01722	0.831679
Il1a_upstream	2	129307972	129311972	-	0.814078	1.20121	1.11758	0.935227
Il1b_upstream	2	129369139	129373139	-	1.12646	0.83158	0.846831	1.13123
Gm14040_upstream	2	129513807	129517807	-	2.38857	1.60539	2.36938	1.74573
F830045P16Rik_upstream	2	129534602	129538602	-	1.02801	0.670126	0.907675	1.09274
Fermt1_upstream	2	132943906	132947906	-	1.04842	1.6122	1.72653	1.64109
Fer1l4_upstream	2	156050947	156054947	-	0.813394	0.882895	1.01298	1.33259
Ghrh_upstream	2	157345506	157349506	-	1.25141	0.737796	1.0074	1.42926
Wfdc2_upstream	2	164560413	164564413	+	1.26483	1.75349	1.8016	1.45684
Wfdc8_upstream	2	164611626	164615626	-	0.536809	0.540544	1.02305	0.763616
Bcas1os2_upstream	2	170354361	170358361	+	0.766128	0.627128	1.02836	0.98226
Bcas1_upstream	2	170425845	170429845	-	0.585057	0.669111	0.775008	0.565912
Pmepa1_upstream	2	173274533	173278533	-	5.44001	6.79742	6.83607	7.83035
Slco4a1_upstream	2	180454245	180458245	+	1.07896	1.53274	1.24692	1.09879
Car2_upstream	3	14884273	14888273	+	2.22662	2.86628	2.15716	1.71319
Tnfsf10_upstream	3	27315028	27319028	+	2.98728	1.87511	2.50925	2.69334
Tmem212_upstream	3	27894368	27898368	-	0.873131	0.84487	1.19844	1.48253
Mannr_upstream	3	29889014	29893014	+	0.973334	1.24791	1.86776	0.973867
Mecomos_upstream	3	30010379	30014379	+	2.85194	3.68084	2.66218	3.21265
Gm43821_upstream	3	38128191	38132191	-	1.44023	0.875437	1.67954	0.693108
Mindy4b-ps_upstream	3	58820311	58824311	-	0.924462	0.824728	1.04398	0.80222
Plch1_upstream	3	63897472	63901472	-	1.90159	2.41082	2.35353	2.00257
Bglap3_upstream	3	88370743	88374743	-	1.01883	0.504991	0.835119	0.515619
Mex3a_upstream	3	88530395	88534395	+	6.00033	5.59211	4.55121	4.26834
Muc1_upstream	3	89227057	89231057	+	2.51963	1.8518	3.18192	3.61532
Efna4_upstream	3	89336028	89340028	-	2.12476	1.87487	2.43058	2.41985
Sprr2f_upstream	3	92363187	92367187	+	0.911206	1.25081	1.03247	0.981378
Mab21l3_upstream	3	101846959	101850959	-	0.743386	0.739326	1.17844	0.70776
A230001M10Rik_upstream	3	102260405	102264405	+	0.474127	0.638199	0.927137	1.11944
Bcl2l15_upstream	3	103830601	103834601	+	0.924462	0.827737	1.14695	0.918941
Ppm1j_upstream	3	104779056	104783056	+	1.62774	1.8273	2.22416	2.00492
Kcnd3os_upstream	3	105450955	105454955	-	2.06948	1.86312	2.27804	2.65447
Chil6_upstream	3	106404182	106408182	-	0.884404	0.819872	0.920317	0.858662
Dennd2d_upstream	3	106480405	106484405	+	2.06774	2.8566	2.27592	2.43434
Celsr2_upstream	3	108413552	108417552	-	0.639735	1.32887	1.35617	0.734132
Gm4610_upstream	3	122389811	122393811	-	1.14897	1.11863	1.36085	1.013
Cfi_upstream	3	129833884	129837884	+	0.856144	0.559241	1.20744	1.47042
Arhgef38_upstream	3	133232949	133236949	-	0.770332	1.29108	1.68263	1.4859
Ddit4l_upstream	3	137619612	137623612	+	1.30038	1.13819	1.54216	2.05771
Gbp2b_upstream	3	142592847	142596847	+	0.766939	1.192	0.741104	0.541079
4930519L02Rik_upstream	3	143015660	143019660	+	0.725642	1.05412	0.853065	0.721334
Clca3a2_upstream	3	144817494	144821494	-	0.814885	0.980365	1.31854	1.04077
Clca3b_upstream	3	144847357	144851357	-	0.595577	0.659156	0.949651	0.679987
Clca1_upstream	3	145030776	145034776	-	0.777337	0.71615	0.917451	0.688308
Uox_upstream	3	146568426	146572426	+	0.860277	0.876808	1.13977	1.23586
4930503B20Rik_upstream	3	146649317	146653317	-	0.866466	0.660061	0.861611	0.804907
Gm38139_upstream	3	154654701	154658701	+	0.539021	0.486818	0.758396	0.706097
Erich3_upstream	3	154661859	154665859	+	0.692528	0.656936	0.773775	0.740171
4930430E12Rik_upstream	4	6355530	6359530	-	3.57893	2.62623	2.13585	4.04081
Cdh17_upstream	4	11756147	11760147	+	0.685761	0.772881	1.0284	0.877492
Slc26a7_upstream	4	14619805	14623805	-	1.19564	1.49637	1.78288	0.956633
Nr4a3_upstream	4	48043153	48047153	+	8.99251	7.95759	8.32566	8.12067
Tmeff1_upstream	4	48583174	48587174	+	1.71529	2.20912	2.40117	2.27333
Epb41l4b_upstream	4	57141437	57145437	-	1.24067	2.03423	2.22044	1.34031
Rnf183_upstream	4	62433252	62437252	-	0.657941	0.707737	1.81656	1.53166
8030451A03Rik_upstream	4	63977854	63981854	+	0.602617	0.596966	0.980793	0.594634
Tnc_upstream	4	64045015	64049015	-	4.107	2.97915	3.39501	3.75697
AL805899.1_upstream	4	88936521	88940521	-	1.52409	3.0113	1.60232	1.85387
AL805899.2_upstream	4	89037192	89041192	-	0.743386	1.05412	1.22408	1.04741
Lrp8_upstream	4	107800261	107804261	+	1.44258	1.92242	2.35711	1.58041
Tspan1_upstream	4	116165601	116169601	-	0.761275	0.784825	1.19077	1.1032
Gm8439_upstream	4	120586745	120590745	+	1.32594	0.824228	1.23117	1.54562
Gm12860_upstream	4	120613840	120617840	+	3.11923	2.99904	2.53441	3.23283
Gm12897_upstream	4	122185748	122189748	+	1.04567	0.951201	1	1
A630031M04Rik_upstream	4	127543101	127547101	+	0.609812	0.795143	1.63326	1.2151
Csmd2_upstream	4	127985857	127989857	+	0.634219	0.659581	1.34104	0.919863
Tmem54_upstream	4	129103548	129107548	+	0.794948	0.660111	0.69408	0.72308
Serinc2_upstream	4	130277205	130281205	-	0.574427	0.563981	0.728763	0.909879
Alpl_upstream	4	137794384	137798384	-	0.813457	0.695179	1.24153	0.799504
Ubxn10_upstream	4	138735167	138739167	-	0.786289	0.695179	0.873197	0.726884
Padi3_upstream	4	140808648	140812648	-	0.663291	0.63873	0.712227	0.713242
Padi1_upstream	4	140843778	140847778	-	0.915156	1.03041	1.49706	1.4515
Gm43391_upstream	5	15462171	15466171	+	0.815579	0.759089	0.795689	0.652522
Gm21847_upstream	5	15514489	15518489	+	0.78195	0.977174	0.706262	0.660392
Gm30613_upstream	5	15603066	15607066	-	1.41537	1.15247	0.971284	1.25132
Speer4cos_upstream	5	15678710	15682710	+	0.647462	0.985921	0.78322	0.679054
Galntl5_upstream	5	25179460	25183460	+	0.703538	0.813156	0.877705	1.1184
Il6_upstream	5	30011114	30015114	+	1.88973	1.29949	1.26979	1.92484
Hgfac_upstream	5	35039509	35043509	+	1.57111	1.17277	1.82232	1.47594
Gm15866_upstream	5	43599731	43603731	-	0.942974	1.5691	0.949651	1.35637
Slc34a2_upstream	5	53036081	53040081	+	0.564043	0.835866	0.776559	0.580268
0610040J01Rik_upstream	5	63810363	63814363	+	1.60127	2.53514	1.9519	1.92477
Lrrc66_upstream	5	73630526	73634526	-	0.712275	0.70892	0.917357	1.18357
Tmprss11d_upstream	5	86371420	86375420	-	1.0221	0.878697	1.09264	1
Tmprss11g_upstream	5	86516600	86520600	-	1.12346	0.829023	0.981721	1.05421
Tmprss11b_upstream	5	86674362	86678362	-	1.04015	1.23973	0.87624	0.739155
Gm43057_upstream	5	86781033	86785033	-	0.903075	1.20782	1.22651	1.35845
Sult1e1_upstream	5	87589594	87593594	-	1.10421	1.20313	1.00707	0.847581
Rassf6_upstream	5	90638657	90642657	-	0.81371	0.991689	1.38771	1.22519
Cxcl2_upstream	5	90901871	90905871	+	1.01749	1.17535	1.01722	1.07425
Odaph_upstream	5	91985475	91989475	+	0.682382	0.9481	0.848547	1.33154
Gm43302_upstream	5	105291695	105295695	-	2.44507	1.97498	1.62504	2.72185
Ephx4_upstream	5	107400736	107404736	+	1.14897	2.73157	2.39205	2.11232
Serpine1_upstream	5	137070268	137074268	-	4.48377	2.79451	4.04764	5.48491
Gper1_upstream	5	139421151	139425151	+	1.11924	0.882456	1.28168	1.05047
Mtus2_upstream	5	147955320	147959320	+	0.579503	0.699124	0.924332	0.612528
Gm42788_upstream	5	149142263	149146263	+	2.7528	1.5722	2.24166	2.64443
Gm43150_upstream	5	149426962	149430962	-	1.02373	1.04305	1.02607	0.779624
Dlx6_upstream	6	6861334	6865334	+	1.19402	2.19036	2.48566	1.86456
Dlx6os2_upstream	6	6863150	6867150	-	1.29541	2.174	2.35586	1.49319
Dlx5_upstream	6	6880085	6884085	-	0.909103	1.53027	1.37964	1.62472
Cftr_upstream	6	18168687	18172687	+	0.951735	1.19501	1.26815	0.983888
Gm20186_upstream	6	18846207	18850207	-	5.62745	3.74871	5.31124	5.56762
Ptprz1_upstream	6	22873502	22877502	+	1.64225	1.1618	1.65322	1.04048
Slc23a4_upstream	6	34986404	34990404	-	0.609794	0.656395	1.22989	1.46689
Trpv6_upstream	6	41634405	41638405	-	0.74758	0.893636	1.72037	1.39885
Aoc1_upstream	6	48870896	48874896	+	0.837717	0.717243	1.21426	0.992199
Nfe2l3_upstream	6	51430670	51434670	+	1.0637	1.69716	1.35431	1.52793
Cpvl_upstream	6	53976671	53980671	-	0.789632	0.694323	0.870913	0.980397
Itprid1_upstream	6	55834895	55838895	+	0.528555	0.535917	0.622313	0.800375
Tnip3_upstream	6	65523313	65527313	+	0.815579	1.28642	0.787827	0.729692
Vmn1r39_upstream	6	66808609	66812609	-	0.757108	1.2623	0.811019	0.885841
Il23r_upstream	6	67489855	67493855	-	0.866303	0.817204	0.775049	0.684399
Sh2d6_upstream	6	72519707	72523707	-	3.05747	2.20469	2.66307	3.33481
2310069B03Rik_upstream	6	82879853	82883853	-	1.09	0.991374	1.47927	1.22559
Gm45145_upstream	6	82903214	82907214	-	0.70914	0.569728	1.29925	1.13726
Cyp26b1_upstream	6	84591908	84595908	-	0.501539	0.697039	0.898157	0.672443
Add2_upstream	6	86026681	86030681	+	0.980693	1.16419	1.00779	0.94651
Gm1965_upstream	6	89138994	89142994	+	0.861203	0.512149	0.880234	0.771923
Wnt7a_upstream	6	91409363	91413363	-	0.552801	0.654992	1.22413	0.710245
Bhlhe40_upstream	6	108658629	108662629	+	12.667	9.56134	7.69599	10.7314
Oxtr_upstream	6	112487943	112491943	-	3.2958	3.51978	4.26092	9.59954
Gm26799_upstream	6	112694777	112698777	+	4.52184	5.0862	4.14782	7.23865
Mkrn2os_upstream	6	115590576	115594576	-	0.874496	0.562044	0.97622	0.83981
Clec4d_upstream	6	123260111	123264111	+	1.29422	0.769819	0.960968	1.29464
Clec4e_upstream	6	123287870	123291870	-	0.863117	0.681945	0.936193	0.926969
Gm10415_upstream	6	126326686	126330686	-	0.536804	0.821045	1.02401	0.820813
Clec2e_upstream	6	129098913	129102913	-	1.16235	1.63262	1.52097	1.3826
Kap_upstream	6	133851762	133855762	-	0.508199	0.673525	0.82332	0.940141
Gprc5a_upstream	6	135063651	135067651	+	1.71116	1.73998	1.90857	2.23896
Gm44275_upstream	6	135317561	135321561	-	0.646873	0.739018	1.23677	0.654388
Sspn_upstream	6	145929641	145933641	+	0.446983	0.455931	1.10713	0.697754
Far2os2_upstream	6	148045339	148049339	-	0.693896	0.957174	1.11758	0.870323
Speer9-ps1_upstream	7	3126146	3130146	+	0.952706	0.56223	0.722589	0.719846
Tarm1_upstream	7	3500624	3504624	-	0.732968	0.808431	0.937078	0.743253
Ptprh_upstream	7	4602041	4606041	-	0.748126	0.764049	0.961517	0.715449
Fosb_upstream	7	19308051	19312051	-	5.59517	3.99065	5.177	3.38744
Gm44698_upstream	7	19331129	19335129	+	2.48975	2.84757	2.52865	2.28849
Apoc2_upstream	7	19675941	19679941	-	1.1599	0.701422	1.60811	1.07328
Gm44805_upstream	7	19679423	19683423	-	1.33008	0.871657	1.41829	0.942824
Cblc_upstream	7	19794809	19798809	-	1.05794	1.36381	1.78257	1.93
Cxcl17_upstream	7	25410886	25414886	-	0.792173	1.39493	1.179	1.4687
Ceacam1_upstream	7	25475603	25479603	-	1.81489	1.16628	1.84234	1.97964
Fcgbp_upstream	7	28069236	28073236	+	0.735932	0.673917	1.13542	0.984312
LOC102637012_upstream	7	47072687	47076687	-	1.50217	1.28962	1.88605	2.39699
Cers3_upstream	7	66741504	66745504	+	0.6326	0.690415	0.96965	0.665094
Cfap161_upstream	7	83792880	83796880	-	0.82295	1.00285	1.35279	1.30975
Cemip_upstream	7	84084502	84088502	-	0.624283	0.770243	1.35236	0.906878
Gm30873_upstream	7	84336095	84340095	+	1.26508	1.22353	1.66667	1.83671
Gm2115_upstream	7	84526954	84530954	+	0.866466	1.41028	1.21354	0.974189
Dgat2_upstream	7	99180719	99184719	-	4.11401	5.2076	2.63408	2.90863
Gm45012_upstream	7	99200366	99204366	+	0.421049	0.653884	0.6798	0.889257
Chrdl2_upstream	7	100004172	100008172	+	0.895016	0.608249	1.88483	1.76966
P2ry2_upstream	7	101010866	101014866	-	1.72967	2.01586	1.60863	1.06785
Gm35363_upstream	7	101536330	101540330	-	1.69265	1.8962	1.66923	2.31268
Trim6_upstream	7	104216793	104220793	+	2.90289	2.01825	2.22057	2.76095
Gm20663_upstream	7	105899568	105903568	+	1	1	1	1
Adm_upstream	7	110625661	110629661	+	5.80196	3.89979	4.53516	5.32793
Parvaos_upstream	7	112533683	112537683	-	3.90693	2.75772	2.55467	3.99456
Fank1_upstream	7	133774861	133778861	+	4.98664	6.37621	3.22978	3.52726
Gm45397_upstream	7	137562588	137566588	-	0.957574	0.868928	0.917102	0.985897
Kndc1_upstream	7	139892696	139896696	+	0.504482	0.541352	1.0358	0.706759
Urah_upstream	7	140833018	140837018	+	0.889243	0.893896	1.54226	1.09671
Syt8_upstream	7	142432850	142436850	+	1.25105	1.34861	2.04963	1.70454
Plat_upstream	8	22755727	22759727	+	4.17216	2.80022	3.89096	4.04281
Gm45304_upstream	8	31661828	31665828	-	0.866303	0.784196	0.814765	0.71405
Nrg1_upstream	8	32882029	32886029	-	0.749293	1.04778	1.18239	0.802792
B930018H19Rik_upstream	8	34638316	34642316	-	0.708348	0.72285	0.852204	0.72987
Dusp4_upstream	8	34805297	34809297	+	3.06183	2.4038	5.17664	3.6905
Cldn23_upstream	8	35824559	35828559	-	0.910779	1.73785	1.8302	1.83703
Ankrd37_upstream	8	46003707	46007707	-	0.794224	1.11601	1.5953	1.41625
5330439A09Rik_upstream	8	54598987	54602987	-	1.06728	2.07745	1.41196	1.43321
Cpe_upstream	8	64691054	64695054	-	2.82504	2.12684	2.02973	2.93875
BC030870_upstream	8	65127563	65131563	-	0.360985	0.760862	0.677976	0.792906
Frem3_upstream	8	80609080	80613080	+	0.674637	0.555214	0.936498	0.620721
Gm39214_upstream	8	85728816	85732816	+	1.70403	1.81991	1.20439	1.81852
Slc12a3_upstream	8	94327201	94331201	+	0.601331	0.609946	1.20454	0.752767
Adgrg5_upstream	8	94921694	94925694	+	1.36341	0.820173	1.31259	1.03157
Plekhg4_upstream	8	105371274	105375274	+	1.06461	0.870576	1.39112	1.45492
Lrrc36_upstream	8	105411571	105415571	+	0.61014	1.24816	0.984717	1.13197
Cdh1_upstream	8	106601351	106605351	+	0.853231	1.2014	1.46652	1.18468
Lncbate1_upstream	8	108582595	108586595	-	0.799458	0.673602	0.872389	0.941923
Ldhd_upstream	8	111628374	111632374	-	3.05192	2.93682	2.61828	2.40749
Hsd17b2_upstream	8	117699904	117703904	+	0.669649	0.688529	1.2941	1.01166
4930433N12Rik_upstream	9	3197799	3201799	-	0.755502	1.06386	0.996893	0.746888
Mmp12_upstream	9	7342381	7346381	+	0.620123	1.34936	0.934612	0.684304
Mmp7_upstream	9	7690090	7694090	+	0.514967	0.854653	0.904923	0.840897
Gm15600_upstream	9	24298257	24302257	-	0.490612	0.624813	0.707409	0.895344
Gm10701_upstream	9	24339657	24343657	+	0.850252	1.78938	1.06473	0.870428
Tmem45b_upstream	9	31462462	31466462	-	0.701547	0.934149	1.43584	1.83183
Mpzl2_upstream	9	45037799	45041799	+	0.628545	0.678602	1.30711	1.04141
Gm11149_upstream	9	49516288	49520288	+	0.683454	0.480157	0.742813	0.774029
Plet1_upstream	9	50492525	50496525	+	0.774718	0.831056	1.68847	1.25344
Ccdc33_upstream	9	58116823	58120823	-	0.800722	0.635731	1.14573	0.70776
Megf11_upstream	9	64383626	64387626	+	0.549049	0.68377	1.25245	0.561223
Cilp_upstream	9	65263180	65267180	+	0.896187	1.03582	1.84102	1.71748
Wdr72_upstream	9	74108356	74112356	+	0.890246	1.61252	1.06142	1.33637
Hmgcll1_upstream	9	76012855	76016855	+	1.22168	1.898	1.60665	1.92729
Gm26903_upstream	9	76013192	76017192	-	1.2946	1.88655	1.60665	1.8708
Fam83b_upstream	9	76565116	76569116	-	0.770733	0.844565	1.22535	0.638936
Tinag_upstream	9	77043794	77047794	-	0.87405	1.45096	1.10926	1.19549
Gm34829_upstream	9	77990599	77994599	+	0.571092	0.528326	0.916637	0.988027
Gm47499_upstream	9	79200007	79204007	-	1.02023	1.6057	1.12829	0.933939
Gm10635_upstream	9	79517302	79521302	-	0.625888	0.926647	0.790484	0.663856
Col12a1_upstream	9	79716831	79720831	-	7.14912	3.11767	3.14227	3.42348
Mei4_upstream	9	81861670	81865670	+	0.778872	1.28569	1.37652	0.77038
Gm36120_upstream	9	83685525	83689525	-	0.594251	0.795953	1.09278	0.836131
C430002N11Rik_upstream	9	96763562	96767562	+	0.938561	0.859041	1.17278	1.26757
6430571L13Rik_upstream	9	107338602	107342602	+	1.43352	1.40827	1.59704	1.43386
Tmie_upstream	9	110878113	110882113	-	4.26979	3.16902	2.96811	4.0274
Lrrc2_upstream	9	110949545	110953545	+	0.757732	0.714744	0.884949	0.604558
Ltf_upstream	9	111017271	111021271	+	0.588165	0.710533	1.14985	1.15049
Trank1_upstream	9	111309739	111313739	+	0.957568	0.815077	1.28017	0.790222
Dclk3_upstream	9	111437081	111441081	+	0.628363	0.961596	1.04434	0.67857
Cdcp1_upstream	9	123214038	123218038	-	0.813613	1.26824	1.44622	1.23671
H60c_upstream	10	3265771	3269771	-	0.630269	0.625866	0.993014	0.600342
Ppp1r14c_upstream	10	3364057	3368057	+	0.660817	1.3357	1.02057	0.682642
Tnfaip3_upstream	10	19013657	19017657	-	7.82501	5.10261	3.50499	4.82144
Myb_upstream	10	21158984	21162984	-	1.30396	2.84763	2.31082	2.15056
Gm40614_upstream	10	24130480	24134480	-	1.16176	1.26457	1.42207	1.12742
Ctgf_upstream	10	24593442	24597442	+	11.0131	9.52625	5.52622	7.40019
Enpp3_upstream	10	24840823	24844823	-	0.54821	0.968887	1.05988	0.719229
Arg1_upstream	10	24925484	24929484	-	1.15138	1.03414	1.33788	1.52793
Tmem200a_upstream	10	26077052	26081052	-	2.11622	3.66018	2.38109	4.12279
Ccdc162_upstream	10	41714634	41718634	-	0.931532	0.95053	1.65225	1.34041
Cd24a_upstream	10	43576284	43580284	+	2.38574	3.01279	3.10198	3.40632
1700027J07Rik_upstream	10	43743809	43747809	+	0.511448	0.585591	0.754277	0.592496
Gja1_upstream	10	56375330	56379330	+	10.3299	9.47465	7.28839	9.05705
Gm48053_upstream	10	56912765	56916765	-	1.38287	1.81991	1.04071	1.44803
Ddit4_upstream	10	59949834	59953834	-	8.14128	8.4032	4.81283	7.15799
Chchd10_upstream	10	75931130	75935130	+	2.3731	2.53193	3.08399	4.56665
Mmp11_upstream	10	75934496	75938496	-	1.2806	2.13069	2.50515	2.34856
Gm867_upstream	10	75938672	75942672	-	1.20925	0.827002	1.65525	2.14087
Casp14_upstream	10	78716294	78720294	-	0.585758	0.456821	0.889226	1.06463
Reep6_upstream	10	80327953	80331953	+	1.10176	0.594569	1.1446	0.986011
Gadd45b_upstream	10	80928073	80932073	+	6.11969	5.94479	4.67625	5.79129
Tjp3_upstream	10	81289581	81293581	-	3.47648	4.07658	2.27908	3.47064
Gm40723_upstream	10	83342513	83346513	+	0.767144	1.15818	1.3167	1.68303
Bpifc_upstream	10	86009895	86013895	-	0.54745	0.72285	1.05188	0.933163
Ano4_upstream	10	89342762	89346762	-	0.884834	0.845531	1.15052	0.75786
Rmst_upstream	10	92163170	92167170	-	0.789632	1.02576	0.636449	0.648379
4930459C07Rik_upstream	10	96224020	96228020	+	0.736773	1.24516	1.16834	1.03816
Gm48427_upstream	10	96307345	96311345	+	0.870106	0.842328	1.22651	0.94722
Gm33782_upstream	10	96308131	96312131	+	0.896318	0.938479	1.31381	0.926914
Nts_upstream	10	102488486	102492486	-	0.869917	0.878697	1.06447	0.696834
Lrriq1_upstream	10	103234322	103238322	-	0.916737	1.18009	1.14695	0.77038
Kcnc2_upstream	10	112269121	112273121	+	1.39823	1.71519	1.94196	1.54258
Cpm_upstream	10	117627500	117631500	+	0.744093	1.63373	1.21053	1.0745
Gm38403_upstream	10	118925143	118929143	-	1.23517	1.42007	1.37428	1.24578
Gm33677_upstream	10	119048499	119052499	-	0.83128	0.938479	1.46604	1.22845
Grip1_upstream	10	119451830	119455830	+	0.999976	1.62064	1.63742	0.961395
Grip1os3_upstream	10	119453379	119457379	-	1.04309	1.68627	1.48243	1.22343
Gck_upstream	11	5948081	5952081	-	1.09558	1.13613	0.971238	1.7714
Wwc1_upstream	11	35978527	35982527	-	0.855784	2.2424	2.00446	1.11558
Atp10b_upstream	11	43147877	43151877	+	0.724082	0.952831	1.19279	0.585863
Olfr56_upstream	11	48976889	48980889	+	1.54803	1.17487	1.16888	1.45591
Ifi47_upstream	11	49074587	49078587	+	2.7067	2.03757	2.07778	2.52252
Nmur2_upstream	11	56039010	56043010	-	0.860277	0.79084	1.25338	1.13095
Gm12248_upstream	11	58091134	58095134	-	2.4625	1.86639	1.43044	3.26134
Myh2_upstream	11	67169027	67173027	+	0.417264	0.776755	0.887573	0.724846
Aloxe3_upstream	11	69123896	69127896	+	2.596	2.31747	2.83958	3.03599
2810408A11Rik_upstream	11	69898987	69902987	-	5.41838	5.94953	3.24651	6.51316
Cldn7_upstream	11	69962779	69966779	+	1.0911	1.94501	1.64547	1.56525
Slc16a11_upstream	11	70210752	70214752	+	1.22943	1.62329	1.82147	1.15212
Alox12e_upstream	11	70320628	70324628	-	0.536518	0.52692	0.87735	0.867502
Alox15_upstream	11	70350031	70354031	-	0.698346	0.524685	1.26648	0.502269
Smtnl2_upstream	11	72409713	72413713	-	1.54106	1.34861	1.74908	1.209
Spns2_upstream	11	72487904	72491904	-	3.48723	4.84476	4.86547	4.81762
1700016P03Rik_upstream	11	75170560	75174560	+	1.72092	1.97333	2.35504	1.97004
Doc2b_upstream	11	75794049	75798049	-	1.02155	1.24911	1.65525	1.40774
E230016K23Rik_upstream	11	83580056	83584056	+	0.912738	0.972683	0.982139	1.84663
Gm45716_upstream	11	90185683	90189683	+	0.761129	0.601681	0.986858	1.00261
Ikzf3_upstream	11	98544031	98548031	-	1.73349	1.09703	1.50081	1.14332
Krt20_upstream	11	99436150	99440150	-	0.849702	0.699102	0.91643	1.0862
Krt19_upstream	11	100146665	100150665	-	1.20679	0.891797	1.54357	1.27155
Gm22000_upstream	11	104563661	104567661	-	0.826563	0.78257	1.51818	1.15793
E030025P04Rik_upstream	11	109142369	109146369	-	1.65871	1.18361	2.34161	3.29715
Gm11685_upstream	11	109614320	109618320	+	1.69718	1.21485	1.97902	3.19497
4732490B19Rik_upstream	11	113207669	113211669	-	0.87625	0.778326	1.16032	1.04757
Btbd17_upstream	11	114793945	114797945	-	0.87473	0.563349	1.17989	0.577773
Socs3_upstream	11	117968047	117972047	-	8.10838	8.31317	5.38494	7.00065
Slc16a3_upstream	11	120946480	120950480	+	3.36512	2.57799	3.06873	2.10614
Sectm1a_upstream	11	121079220	121083220	-	1.38513	0.782256	1.19179	1.0869
7420701I03Rik_upstream	12	11045813	11049813	+	1.0881	1.29718	1.37626	1.33558
Slc26a4_upstream	12	31557969	31561969	-	0.845773	1.78624	1.54222	1.46689
Scin_upstream	12	40132228	40136228	-	0.984805	1.19296	1.21776	1.11555
Gm8075_upstream	12	73791483	73795483	+	4.06183	3.01136	3.14231	4.36113
Gm15283_upstream	12	73947814	73951814	-	1.6308	2.21499	1.58856	1.5818
Syt16_upstream	12	73995661	73999661	+	0.467689	0.802777	0.870255	0.790222
1700086L19Rik_upstream	12	74282242	74286242	+	0.956112	1.01919	1.20744	0.805099
Ttc9_upstream	12	81629249	81633249	+	0.901928	2.28032	1.74784	1.71254
Gm29530_upstream	12	83096874	83100874	-	0.714549	0.903898	1.12624	1.04239
Gm40477_upstream	12	85434249	85438249	-	2.48855	1.34865	2.83129	3.27584
Fos_upstream	12	85471890	85475890	+	13.3579	9.61903	9.71508	12.2013
Oog1_upstream	12	87600688	87604688	+	0.610578	0.724988	0.641305	0.972103
Dio2_upstream	12	90736438	90740438	-	2.5964	2.30956	2.36938	4.20468
Serpina1e_upstream	12	103956975	103960975	-	0.836311	1.10592	1.40255	0.948598
Serpina9_upstream	12	104011755	104015755	-	0.590485	0.581485	0.773065	0.647025
Clmn_upstream	12	104863076	104867076	-	1.18283	1.57621	1.98696	1.15164
Macc1_upstream	12	119312270	119316270	+	0.884404	1.38612	0.879524	0.972103
Gm18857_upstream	13	4033245	4037245	+	1.80085	2.16501	2.5382	2.97079
Prl2c2_upstream	13	13003383	13007383	-	0.727873	0.841806	1.1833	0.885841
Prl2c5_upstream	13	13180715	13184715	+	0.789632	0.907547	0.767539	0.669192
Inhba_upstream	13	16009851	16013851	+	3.16215	3.21426	2.34171	3.18379
B230303A05Rik_upstream	13	16021423	16025423	-	0.75139	0.637466	1.2083	1.00256
Prl8a6_upstream	13	27436688	27440688	-	0.918555	1.05674	0.921987	0.708211
Prl7b1_upstream	13	27608582	27612582	-	0.884404	0.87728	1.26611	1.00034
Prl2a1_upstream	13	27799654	27803654	+	0.884404	0.940224	1.0741	0.9241
Serpinb1c_upstream	13	32896211	32900211	-	0.876891	0.473613	0.638805	0.673068
Gm47754_upstream	13	37579077	37583077	+	1.09	0.95541	1.27102	1.4638
Gm40915_upstream	13	37625603	37629603	-	0.89314	0.725801	1.57205	1.72297
Gm40916_upstream	13	37646236	37650236	-	0.768765	0.706363	0.838967	0.650311
AI463229_upstream	13	37665734	37669734	-	1.11629	0.875382	1.78594	1.62885
Gm40918_upstream	13	37715648	37719648	-	0.521141	0.725453	0.770792	0.7272
Dsp_upstream	13	38149294	38153294	+	0.572416	1.89257	1.48268	1.50351
Gm26877_upstream	13	41357971	41361971	+	6.15543	5.38844	4.20172	4.82548
2010001K21Rik_upstream	13	46977908	46981908	+	0.968616	0.662802	0.939235	0.768718
Gm35733_upstream	13	47359386	47363386	+	0.464463	0.568317	0.94355	0.728381
Gadd45g_upstream	13	51844678	51848678	+	19.5593	11.926	9.11181	12.8732
Slc25a48_upstream	13	56436355	56440355	+	0.794948	1.15478	1.53383	1.04102
Tgfbi_upstream	13	56607523	56611523	+	3.3194	2.27207	3.4496	3.16964
Gm16133_upstream	13	63327556	63331556	+	0.929673	0.612523	1.0444	1.23354
Cntnap3_upstream	13	64901955	64905955	-	0.756214	0.706375	0.796235	0.936972
Gm36377_upstream	13	70653787	70657787	-	1.69265	1.58905	2.04286	1.84126
Gm36426_upstream	13	70679966	70683966	-	0.478085	1.20043	1.11454	0.823652
6430562O15Rik_upstream	13	99410876	99414876	-	3.90722	2.1864	3.80976	4.49288
Naip1_upstream	13	100450869	100454869	-	0.815371	1.37872	1.09024	1.05421
2610204G07Rik_upstream	13	104682931	104686931	+	1.47967	1.37685	1.25233	0.931049
4930544M13Rik_upstream	13	114605237	114609237	+	0.718797	0.543035	0.69874	0.661129
Dnase1l3_upstream	14	7992573	7996573	-	0.743994	0.459379	0.849764	0.781663
Gm30083_upstream	14	34013182	34017182	-	0.500956	0.622644	0.79995	0.543237
A630023A22Rik_upstream	14	34100754	34104754	-	1.22117	0.558282	1.24704	1.06099
Fam213a_upstream	14	41011788	41015788	-	3.13223	3.30475	3.19073	3.86587
Sftpd_upstream	14	41183149	41187149	-	0.777337	1.05337	1.1604	1.06333
Trdc_upstream	14	54140851	54144851	+	0.869917	0.999453	0.807924	0.862377
Gm43305_upstream	14	54295456	54299456	-	1.30115	0.878697	1.14969	0.911245
Gjb2_upstream	14	57102702	57106702	-	0.866522	1.85141	1.26507	1.48438
Sgcg_upstream	14	61256490	61260490	-	1.30058	1.39341	0.952238	1.1895
Kcnrg_upstream	14	61605457	61609457	+	0.647462	1.22623	0.933242	1.02382
Fam167a_upstream	14	63434394	63438394	+	0.781993	0.931636	1.27275	0.75282
Sox7_upstream	14	63941673	63945673	+	1.52535	2.05577	2.4148	2.20909
4930578I06Rik_upstream	14	63985790	63989790	-	0.316497	0.518726	0.863627	0.59415
Rp1l1_upstream	14	63990506	63994506	+	0.723138	0.68541	1.01111	0.770678
Pnoc_upstream	14	65423472	65427472	-	0.554981	0.6188	0.906707	0.810559
Clu_upstream	14	65966483	65970483	+	2.55714	2.62255	2.10771	2.29088
Gm30806_upstream	14	67167588	67171588	+	0.660988	0.793648	0.652766	0.716945
Adamdec1_upstream	14	68580095	68584095	-	1.26007	0.972336	0.723899	0.811776
Adam28_upstream	14	68653842	68657842	-	0.487851	0.941735	1.15745	0.67497
Gm9195_upstream	14	72489838	72493838	-	0.534893	0.699102	1.02836	0.769413
4933402J15Rik_upstream	14	74353527	74357527	+	0.815028	0.92952	0.830815	0.883082
Gm6999_upstream	14	79834712	79838712	+	0.836257	0.54354	0.78322	0.84736
Olfm4_upstream	14	79982081	79986081	+	0.542268	0.713184	0.710059	0.828409
Acod1_upstream	14	103044977	103048977	+	0.797889	0.706375	1.21736	0.758287
Scel_upstream	14	103511342	103515342	+	0.559095	0.903729	1.01477	0.913196
D130009I18Rik_upstream	14	104610791	104614791	+	0.753387	0.553006	0.742921	0.645426
Gm49231_upstream	15	3126564	3130564	+	0.924462	0.879941	1.12116	1.25132
Gm35019_upstream	15	37897716	37901716	-	0.688639	0.788474	1.03154	1.56664
Gm45924_upstream	15	38726516	38730516	-	0.828584	0.709803	0.916695	1.03061
Rspo2_upstream	15	43168826	43172826	-	0.553599	0.901787	1.11749	0.726326
Tnfrsf11b_upstream	15	54276484	54280484	-	6.13915	4.29939	3.73184	5.53689
Mal2_upstream	15	54569192	54573192	+	0.915532	1.77736	1.82048	1.39151
Fer1l6_upstream	15	58508048	58512048	+	0.664262	1.05412	0.848458	0.663267
Fam135b_upstream	15	71725838	71729838	-	0.659319	0.945055	1.0699	0.785896
D730001G18Rik_upstream	15	74776859	74780859	-	0.557903	0.460276	0.937518	0.788521
Slc39a4_upstream	15	76615384	76619384	-	1.38161	1.62329	2.21897	1.67668
Apol7a_upstream	15	77397110	77401110	-	3.05605	1.74663	2.68835	3.92545
Cyp2d10_upstream	15	82405195	82409195	-	0.729614	0.866534	1.27457	0.669294
Gm49431_upstream	15	82619092	82623092	+	0.604443	0.503079	1.1259	0.869549
AU022754_upstream	15	85578252	85582252	+	0.464391	0.994159	1.64157	1.2099
Wnt7b_upstream	15	85580473	85584473	-	0.601949	0.91772	1.85474	0.913016
Nr4a1_upstream	15	101252269	101256269	+	3.07557	3.0337	4.08174	3.32806
Krt7_upstream	15	101409043	101413043	+	0.73915	1.23129	1.87482	1.33725
Krt84_upstream	15	101530820	101534820	-	0.626776	0.620447	1.33111	1.04572
Krt8_upstream	15	102002482	102006482	-	1.6525	1.78307	2.52999	2.27765
Gtsf1_upstream	15	103428470	103432470	-	0.536804	0.733252	0.796235	0.502544
Atf7ip2_upstream	16	10190712	10194712	+	0.621986	0.662222	0.961517	0.673649
Spag6l_upstream	16	16827456	16831456	-	0.783869	1.23791	1.37497	0.72987
Kng1_upstream	16	23055865	23059865	+	0.928389	0.935154	0.87235	1.15923
Hrasls_upstream	16	29207695	29211695	+	1.78257	1.20491	1.72169	2.21444
Gm26569_upstream	16	29944754	29948754	-	3.83154	3.28929	3.04816	4.83852
Muc4_upstream	16	32733886	32737886	+	0.826563	0.749968	1.18872	0.886594
Muc20_upstream	16	32795435	32799435	-	0.765021	0.588107	0.982662	0.875737
Ildr1_upstream	16	36691978	36695978	+	0.780612	1.99544	1.21455	1.18256
BC016579_upstream	16	45652068	45656068	-	0.686461	0.937828	1.44825	1.03217
Tmprss7_upstream	16	45691658	45695658	-	0.746277	0.750354	0.810086	0.982281
Adgrg7_upstream	16	56793855	56797855	-	0.903286	0.709917	0.76579	1.07323
Filip1l_upstream	16	57351093	57355093	+	1.20633	0.902702	1.01242	0.840272
1700063K16Rik_upstream	16	76839784	76843784	-	0.789632	0.803014	0.618056	0.632996
1700041M19Rik_upstream	16	77008897	77012897	-	1.05516	0.642989	0.865941	0.77727
Map3k7cl_upstream	16	87551330	87555330	+	4.48572	3.60534	1.95655	3.98689
1700029J03Rik_upstream	16	93456872	93460872	-	0.842861	0.661298	1.34813	1.34052
AC165271.1_upstream	16	94719894	94723894	+	1.48668	1.19947	1.46462	2.05289
B3galt5_upstream	16	96233801	96237801	+	0.591497	0.50893	0.971284	0.727658
Fam3b_upstream	16	97512816	97516816	-	0.58291	0.564811	0.952238	0.899749
AC183097.2_upstream	17	6359848	6363848	-	0.816102	0.841806	0.88996	0.75214
AC183097.4_upstream	17	6409531	6413531	-	1.06316	0.996349	1.12116	1.08468
AC183097.1_upstream	17	6409834	6413834	-	0.965577	0.996349	0.992395	1.05698
AC167249.1_upstream	17	6580703	6584703	-	0.775656	0.612078	0.853065	0.962297
Sytl3_upstream	17	6657093	6661093	+	1.22536	1.16053	1.16269	1.53412
AC105304.1_upstream	17	9862419	9866419	+	0.767077	0.617827	0.823519	0.699556
Has1_upstream	17	17853205	17857205	-	2.71981	1.19593	2.23081	2.67497
Fpr3_upstream	17	17885852	17889852	+	0.687403	1.12906	0.853065	1.10751
Prss32_upstream	17	23841855	23845855	+	0.440735	0.692495	0.897495	0.493668
Prss22_upstream	17	23996100	24000100	-	0.719788	0.506485	1.63309	0.980243
Noxo1_upstream	17	24694234	24698234	+	3.51118	4.74555	2.29351	2.86206
Slc37a1_upstream	17	31293483	31297483	+	1.94639	2.4065	2.71822	2.64859
Cfb_upstream	17	34860518	34864518	-	1.04123	0.867872	1.41857	1.26956
Zbtb12_upstream	17	34877483	34881483	+	1.11154	1.10592	1.474	1.17013
Gm20547_upstream	17	34880042	34884042	-	1.11458	1.05596	1.15709	1.43542
Slc44a4_upstream	17	34912466	34916466	+	0.783659	0.80572	1.24227	1.34015
Trim15_upstream	17	36865210	36869210	-	0.919061	1.26867	1.09521	0.828925
Trim40_upstream	17	36888123	36892123	-	0.51873	0.587313	0.929612	0.526836
Apobec2_upstream	17	48430930	48434930	-	0.614367	0.879626	1.3036	1.40128
Tspo2_upstream	17	48449522	48453522	-	0.718105	0.715986	1.10592	0.807625
Unc5cl_upstream	17	48452901	48456901	+	0.632464	0.746206	1.07762	1.22221
AC165291.1_upstream	17	48554733	48558733	+	0.748126	0.463436	0.980556	0.518997
Togaram2_upstream	17	71671261	71675261	+	0.654562	0.680766	1.15957	0.994484
Lbh_upstream	17	72916305	72920305	+	10.3365	8.97755	6.30165	8.77615
Ltbp1_upstream	17	75003568	75007568	+	6.67603	6.86036	4.60459	4.91769
Tmem178_upstream	17	80942632	80946632	+	0.974213	1.17454	1.21776	0.790026
Epcam_upstream	17	87633979	87637979	+	1.06983	1.19172	1.59669	1.39504
Dsg3_upstream	18	20508274	20512274	+	0.566451	0.803014	0.796653	0.658818
Dsg2_upstream	18	20556074	20560074	+	1.80606	2.91458	1.81892	1.90257
Nol4_upstream	18	23039653	23043653	-	0.724671	0.939933	1.00389	0.635899
AC102496.1_upstream	18	30265249	30269249	+	1.81372	1.24496	2.01565	1.78934
Hbegf_upstream	18	36513805	36517805	-	2.05215	2.35881	1.86189	1.66745
Sncaip_upstream	18	52765709	52769709	+	7.7772	7.65382	4.65669	6.76361
Megf10_upstream	18	57131090	57135090	+	0.560401	0.716979	1.21253	0.813512
Ctxn3_upstream	18	57466516	57470516	+	0.774424	0.736202	1.40302	0.797588
Ccdc192_upstream	18	57531780	57535780	+	0.998412	1.1033	1.28025	1.42596
Ptgdr2_upstream	19	10935160	10939160	+	0.942666	0.625685	1.13665	1.50398
Trpm6_upstream	19	18747983	18751983	+	1.45258	2.32348	2.4779	1.89894
Tmc1_upstream	19	20952202	20956202	-	0.942974	0.829023	0.689971	0.888551
Lipk_upstream	19	34006290	34010290	+	0.738517	0.881041	1.06411	0.523504
Lipm_upstream	19	34098943	34102943	+	0.517587	0.985076	1.19715	0.794066
Gsto1_upstream	19	47852970	47856970	+	3.69958	3.13493	3.30633	2.92779
Plekhs1_upstream	19	56459640	56463640	+	0.854683	1.07149	1.21053	1.14407
AC140413.1_upstream	19	57495390	57499390	+	0.705882	0.577379	0.92776	0.700794
Ccnb3_upstream	X	7039619	7043619	-	0.994088	0.844714	1.13712	0.811776
Slc6a14_upstream	X	21712896	21716896	+	0.610271	1.32581	1.1045	1.00202
Tenm1_upstream	X	43427126	43431126	-	0.525976	0.606167	0.916338	0.802875
Gm15482_upstream	X	53973000	53977000	-	0.984805	0.696594	1.39871	0.959895
Gdpd2_upstream	X	100727873	100731873	+	0.813676	0.835364	1.08181	1.14272
Gm6325_upstream	X	106382071	106386071	-	0.721312	0.849285	0.737395	0.807647
Taf7l_upstream	X	134474490	134478490	-	0.708348	0.714744	0.695608	0.638927
Rnf128_upstream	X	139561316	139565316	+	0.591801	1.1284	1.31104	0.80222
Trpc5_upstream	X	144686180	144690180	-	0.615454	0.669674	0.825066	0.663333
S100g_upstream	X	162962599	162966599	-	0.923954	1.04711	1.27526	1.91924
Grpr_upstream	X	163547677	163551677	-	0.651293	0.61089	0.800033	0.822409
Glra2_upstream	X	165325393	165329393	-	0.633279	0.602645	0.707875	0.901477
Egfl6_upstream	X	166583720	166587720	-	0.635515	0.787948	0.754741	0.53943
