# Supplementary material for: The pregnant myometrium is epigenetically activated at contractility-driving gene loci prior to the onset of labor in mice
Source: PLoS Biol. 2020 Jul 15;18(7):e3000710. doi: 10.1371/journal.pbio.3000710 (PMC7384763; doi:10.1371/journal.pbio.3000710)
Supplement: S9 Data — (XLSX) [file pbio.3000710.s017.xlsx]

## Sheet: S9 Data_FigS6_Virlana_diffBind_
RNAPII ChIP timepoints and replicates	RNAPII_D15_ChIP_rep1	RNAPII_D15_ChIP_rep2	RNAPII_LAB_ChIP_rep1	RNAPII_LAB_ChIP_rep2
RNAPII_D15_ChIP_rep1	1	0.76	0.2	0.21
RNAPII_D15_ChIP_rep2	0.76	1	0.3	0.31
RNAPII_LAB_ChIP_rep1	0.2	0.3	1	0.92
RNAPII_LAB_ChIP_rep2	0.21	0.31	0.92	1
