# Supplementary material for: The pregnant myometrium is epigenetically activated at contractility-driving gene loci prior to the onset of labor in mice
Source: PLoS Biol. 2020 Jul 15;18(7):e3000710. doi: 10.1371/journal.pbio.3000710 (PMC7384763; doi:10.1371/journal.pbio.3000710)
Supplement: S10 Data — (XLSX) [file pbio.3000710.s018.xlsx]

## Sheet: promoter and whole gene PII_nor
Gene	Chromosome	Start	End	Probe Strand	RNAPII D15	RNAPII LAB
Gm30414	1	7495968	7518149	+	1.89716	1.60715
Msc	1	14753346	14757992	-	0.553881	0.764165
Pkhd1	1	20057779	20620064	-	1.80694	1.49728
Arid5a	1	36305733	36324029	+	0.553044	1.73028
2010300C02Rik	1	37611677	37722085	-	0.491436	0.600078
Gpr45	1	42950872	43035456	+	0.89882	0.753974
Pard3bos3	1	62456725	62501261	-	1.98768	1.4488
Gm28818	1	71894068	71919125	-	0.899181	0.895063
4933417E11Rik	1	71958998	72007195	-	0.829546	1.04067
4930556G22Rik	1	71983681	72040731	-	0.840369	1.04218
March4	1	72427112	72538930	-	0.686652	0.698544
1700027A15Rik	1	72982844	73025507	+	0.841154	0.822078
Ptprn	1	75247027	75266502	-	0.462625	0.651805
5730419F03Rik	1	78595031	78611508	-	0.702428	0.713839
Nyap2	1	81074950	81341764	+	2.2702	1.67885
Slc16a14	1	84905898	84937134	-	0.690027	1.291
Htr2b	1	86099026	86113970	-	1.25093	1.92533
Nppc	1	86666291	86672571	-	0.465952	0.831316
Glrp1	1	88499871	88512066	-	0.466477	0.490029
2310007B03Rik	1	93151349	93162948	-	0.342207	0.433888
Pdcd1	1	94038305	94054553	-	0.473099	0.566176
Cntnap5b	1	99770765	100485942	+	2.83243	1.81126
Inhbb	1	119415465	119424248	-	0.622924	4.00191
3830432H09Rik	1	119529480	119538165	-	0.510512	0.632627
Pigr	1	130824684	130852249	+	0.738648	0.913166
Il24	1	130882074	130889454	-	0.600305	0.69264
Dyrk3	1	131127455	131140340	-	0.771045	0.808575
Mfsd4a	1	132022806	132070062	-	0.535448	0.999397
Lemd1	1	132189431	132259227	+	0.470389	0.466565
Golt1a	1	133307800	133323026	+	0.392617	0.493874
Gm28040	1	133307827	133329901	+	0.377901	0.435722
Kiss1	1	133319875	133329901	+	0.371149	0.415652
Ren1	1	133348510	133360325	+	0.403514	0.46646
Elf3	1	135253575	135260568	-	0.414294	3.77054
Lad1	1	135816598	135833342	+	0.415091	0.725718
Mroh3	1	136181652	136214828	-	0.560867	0.683164
Inava	1	136213531	136236264	-	0.428748	0.61691
Rgs1	1	144242296	144251242	-	2.73855	17.7858
Ptgs2	1	150098031	150108227	+	0.881544	2.48761
Rgs16	1	153738349	153745468	+	0.492036	1.08672
Tnr	1	159521769	159931729	+	1.00024	0.820857
Tnn	1	160085029	160155580	-	0.947545	0.820742
F5	1	164149838	164220277	+	0.903076	1.02136
Gpa33	1	166128238	166166510	+	0.437896	0.436054
Rgs4	1	169741477	169749642	-	0.80786	1.67634
Gm7804	1	172456569	172474969	+	0.813889	0.749082
Ifi202b	1	173962568	173984744	-	2.58007	1.42623
Grem2	1	174833785	174923819	-	1.25491	1.112
1700016C15Rik	1	177727814	177753324	+	0.670694	0.673497
Gm34068	1	183746977	183809746	+	0.845872	0.763889
Dusp10	1	184011302	184075636	+	0.582134	1.40775
Atf3	1	191170296	191220039	-	0.583455	1.02436
Kcnh1	1	192188774	192510159	+	0.639638	0.642141
Lamb3	1	193205699	193343878	+	0.560732	0.554818
A230108P19Rik	2	6191251	6321611	+	0.590011	0.574599
E030013I19Rik	2	12298946	12312315	+	1.03049	1.28943
Malrd1	2	15524479	16255555	+	2.98169	2.20044
Gm17171	2	20300817	20326670	-	1.54499	1.3708
Tbpl2	2	24071721	24098595	-	1.68004	1.51734
Il1f8	2	24151161	24160519	+	2.01493	1.22441
Il1f9	2	24184476	24193568	+	1.0967	1.03009
Il1f6	2	24213418	24225702	+	1.7839	1.32466
Il1rn	2	24334853	24351494	+	0.859268	1.00512
Entpd8	2	25078304	25085716	+	0.462807	0.554099
Noxa1	2	25085667	25097149	-	0.571304	0.590502
Snhg7os	2	26638372	26645944	+	0.797926	1.41662
Ass1	2	31468207	31520672	+	0.331762	0.541731
Lcn2	2	32384633	32390252	-	0.422954	1.59072
Nr6a1os	2	38821257	38852370	+	2.00391	1.87729
Galnt13	2	54434317	55118309	+	2.75376	2.34196
Itgb6	2	60598292	60724643	-	0.890788	0.751539
Galnt3	2	66082766	66126994	-	1.11099	0.922903
Scn9a	2	66480080	66636962	-	2.39922	1.69396
Myo3b	2	70037126	70429198	+	0.73639	0.744919
Lrrc55	2	85162334	85199197	-	0.800846	0.780288
4833423E24Rik	2	85483594	85521024	-	2.42994	1.84666
Ccdc73	2	104865805	105017904	+	1.81881	1.47267
Bdnf	2	109672700	109727007	+	1.54053	1.31547
4930412B13Rik	2	117819928	117909136	+	1.49796	1.0621
Gm13986	2	117857291	118113202	-	0.986868	1.01299
Thbs1	2	118109876	118127133	+	0.65366	19.103
Gpr176	2	118277110	118375419	-	0.728856	0.649914
AA467197	2	122634986	122641191	+	0.643618	0.88177
Il1a	2	129299610	129311972	-	1.34377	1.67615
Il1b	2	129364570	129373139	-	0.8666	0.988653
F830045P16Rik	2	129458359	129538602	-	0.968984	0.969915
Gm14040	2	129493570	129517807	-	0.9537	0.890124
Fermt1	2	132904389	132947906	-	1.14348	1.10615
Fer1l4	2	156019139	156054947	-	0.385815	0.501216
Ghrh	2	157329497	157349506	-	0.353742	0.46052
Wfdc2	2	164560413	164568510	+	0.485821	0.826421
Wfdc8	2	164596458	164615626	-	0.497459	0.427472
Bcas1	2	170346991	170429845	-	0.47503	0.537108
Bcas1os2	2	170354361	170380435	+	0.477418	0.598054
Pmepa1	2	173224458	173278533	-	0.307204	1.99995
Slco4a1	2	180454245	180474867	+	0.336608	1.17414
Car2	3	14884273	14900770	+	0.758681	1.4255
Tnfsf10	3	27315028	27342427	+	0.62609	0.963915
Tmem212	3	27866066	27898368	-	0.610789	0.701542
Mannr	3	29889014	29924191	+	1.84375	1.32421
Mecomos	3	30010379	30054808	+	1.21049	1.42709
Gm43821	3	38094629	38132191	-	1.25753	1.04135
Mindy4b-ps	3	58788407	58824311	-	0.799573	0.810136
Plch1	3	63696234	63901472	-	1.31204	1.20715
Bglap3	3	88368616	88374743	-	0.659993	0.517279
Mex3a	3	88530395	88541396	+	0.551348	1.02283
Muc1	3	89227057	89233381	+	0.52115	1.17512
Efna4	3	89333390	89340028	-	0.474355	0.930408
Sprr2f	3	92363187	92366442	+	1.34382	4.55587
Mab21l3	3	101813076	101850959	-	0.500417	0.671527
A230001M10Rik	3	102260405	102445132	+	0.813933	0.72772
Bcl2l15	3	103830601	103854618	+	0.969229	0.750324
Ppm1j	3	104779056	104786018	+	0.448417	0.518105
Kcnd3os	3	105441595	105454955	-	0.420549	0.838748
Chil6	3	106387384	106408182	-	2.93459	2.45718
Dennd2d	3	106480405	106503030	+	1.03408	0.983468
Celsr2	3	108390851	108417552	-	0.31721	0.469253
Gm4610	3	122377097	122393811	-	0.530081	0.809326
Cfi	3	129833884	129875332	+	0.961913	0.792329
Arhgef38	3	133112278	133236949	-	1.40396	1.27352
Ddit4l	3	137619612	137628333	+	0.957018	1.62939
Gbp2b	3	142592847	142619179	+	1.59545	1.20499
4930519L02Rik	3	143015660	143040752	+	1.0039	1.0475
Clca3a2	3	144796559	144821494	-	1.27158	1.1382
Clca3b	3	144822623	144851357	-	1.15036	1.03675
Clca1	3	145003817	145034776	-	0.881906	0.836295
Uox	3	146568426	146632305	+	0.614029	0.588823
4930503B20Rik	3	146645193	146653317	-	0.431554	0.567985
Gm38139	3	154654701	154680269	+	0.731887	0.56868
Erich3	3	154661859	154767790	+	0.917436	0.810334
4930430E12Rik	4	6352105	6359530	-	1.38206	1.42612
Cdh17	4	11756147	11817895	+	0.983648	0.780957
Slc26a7	4	14502430	14623805	-	2.03003	1.43277
Nr4a3	4	48043153	48086447	+	0.577142	1.14663
Tmeff1	4	48583174	48663131	+	0.669219	0.706211
Epb41l4b	4	56991972	57145437	-	0.523542	0.593438
Rnf183	4	62427540	62437252	-	0.739962	0.787732
Tnc	4	63959785	64049015	-	1.03519	5.52344
8030451A03Rik	4	63977854	64149924	+	1.3641	3.83568
AL805899.1	4	88909855	88940521	-	1.4778	1.6098
AL805899.2	4	88995118	89041192	-	1.45923	1.20472
Lrp8	4	107800261	107876840	+	0.32504	0.454163
Tspan1	4	116161869	116169601	-	0.61366	1.0669
Gm8439	4	120586745	120609673	+	0.62999	0.581734
Gm12860	4	120613840	120622682	+	0.351227	0.732842
Gm12897	4	122185748	122206656	+	1.39182	1.33657
A630031M04Rik	4	127543101	127570502	+	0.63459	0.723543
Csmd2	4	127985857	128567656	+	0.537348	0.616743
Tmem54	4	129103548	129111626	+	0.479009	0.461366
Serinc2	4	130253495	130281205	-	0.385433	0.546147
Alpl	4	137741733	137798384	-	0.343721	0.49751
Ubxn10	4	138709837	138739167	-	0.377689	0.497329
Padi3	4	140785365	140812648	-	0.315505	0.48353
Padi1	4	140812983	140847778	-	0.335666	3.0018
Gm43391	5	15462171	15478876	+	1.38206	1.08739
Gm21847	5	15514489	15656679	+	1.25599	1.24532
Gm30613	5	15538002	15607066	-	1.27184	1.2352
Speer4cos	5	15678710	15714596	+	1.3815	1.4102
Galntl5	5	25179460	25220297	+	0.735942	0.602715
Il6	5	30011114	30019981	+	1.62437	0.908037
Hgfac	5	35039509	35048461	+	0.480191	0.700206
Gm15866	5	43549928	43603731	-	0.956614	1.30698
Slc34a2	5	53036081	53071664	+	0.677948	0.684136
0610040J01Rik	5	63810363	63899625	+	0.672348	0.842048
Lrrc66	5	73606642	73634526	-	0.621103	0.652946
Tmprss11d	5	86302217	86375420	-	2.43575	1.81501
Tmprss11g	5	86485876	86520600	-	1.69505	1.72863
Tmprss11b	5	86657631	86678362	-	2.91648	2.05682
Gm43057	5	86767141	86785033	-	1.1503	1.34754
Sult1e1	5	87575969	87593594	-	2.3967	1.55882
Rassf6	5	90603076	90642657	-	0.708779	0.831853
Cxcl2	5	90901871	90905938	+	0.621336	0.658183
Odaph	5	91985475	91995320	+	0.791104	0.984013
Gm43302	5	105214907	105295695	-	0.948142	0.981458
Ephx4	5	107400736	107430035	+	0.816307	0.997134
Serpine1	5	137061504	137074268	-	0.48257	3.65925
Gper1	5	139421151	139427800	+	0.407455	0.514462
Mtus2	5	147955320	148316065	+	0.570178	0.633916
Gm42788	5	149142263	149153540	+	0.64095	0.720824
Gm43150	5	149425653	149430962	-	0.835269	1.75395
Dlx6	6	6861334	6868568	+	0.509422	1.03182
Dlx6os2	6	6863797	6867150	-	0.75351	0.901621
Dlx5	6	6877805	6884085	-	0.489247	0.800476
Cftr	6	18168687	18322768	+	2.86715	2.29205
Gm20186	6	18845910	18850207	-	1.52595	2.8213
Ptprz1	6	22873502	23052916	+	2.03528	1.83194
Slc23a4	6	34945278	34990404	-	0.519254	0.637724
Trpv6	6	41620624	41638405	-	0.821316	1.3441
Aoc1	6	48870896	48909188	+	0.778076	0.820355
Nfe2l3	6	51430670	51458768	+	0.777929	1.4306
Cpvl	6	53873279	53980671	-	0.685326	0.579193
Itprid1	6	55834895	55978735	+	1.82208	1.35071
Tnip3	6	65523313	65634040	+	1.67622	1.21574
Vmn1r39	6	66803297	66812609	-	2.09969	2.03419
Il23r	6	67422932	67493855	-	1.55916	1.47897
Sh2d6	6	72513641	72523707	-	0.331966	0.518754
2310069B03Rik	6	82877864	82883853	-	0.651189	0.653828
Gm45145	6	82896867	82907214	-	0.617059	0.665041
Cyp26b1	6	84571414	84595908	-	0.314708	0.443892
Add2	6	86026681	86124409	+	0.494614	0.553814
Gm1965	6	89138994	89147388	+	0.689806	0.652315
Wnt7a	6	91363981	91413363	-	0.488927	0.59437
Bhlhe40	6	108658629	108666925	+	0.893398	3.77696
Oxtr	6	112473683	112491943	-	0.405017	2.56436
Gm26799	6	112694777	112704668	+	0.808888	1.13706
Mkrn2os	6	115583544	115594576	-	0.768595	0.64515
Clec4d	6	123260111	123275265	+	1.63091	1.51587
Clec4e	6	123281789	123291870	-	1.82119	1.41667
Gm10415	6	126286649	126330686	-	1.20738	0.897006
Clec2e	6	129091998	129102913	-	1.71476	2.64854
Kap	6	133849851	133855762	-	0.990285	1.12539
Gprc5a	6	135063651	135084709	+	0.557071	0.796937
Gm44275	6	135312155	135321561	-	0.592883	0.757192
Sspn	6	145929641	145965223	+	0.606241	0.628593
Far2os2	6	148006580	148049339	-	1.2328	1.22091
Speer9-ps1	7	3126146	3144992	+	0.974156	0.755855
Tarm1	7	3486500	3504624	-	0.902584	0.874794
Ptprh	7	4548612	4606041	-	0.522171	0.610408
Fosb	7	19302696	19312051	-	0.433722	1.36947
Gm44698	7	19331129	19337655	+	0.593272	0.99734
Apoc2	7	19671579	19679941	-	0.423535	0.766157
Gm44805	7	19671584	19683423	-	0.402789	0.699059
Cblc	7	19778881	19798809	-	0.300973	0.649519
Cxcl17	7	25400053	25414886	-	0.666139	0.711274
Ceacam1	7	25461707	25479603	-	0.572075	1.49287
Fcgbp	7	28069236	28120862	+	0.477632	0.592098
LOC102637012	7	47057353	47076687	-	0.504924	0.657368
Cers3	7	66741504	66823691	+	0.659931	0.667623
Cfap161	7	83774101	83796880	-	0.661098	0.664574
Cemip	7	83932857	84088502	-	0.575458	0.645652
Gm30873	7	84336095	84347869	+	0.67135	0.709363
Gm2115	7	84526954	84583531	+	0.836709	0.864643
Dgat2	7	99153658	99184719	-	0.402399	0.610024
Gm45012	7	99200366	99227080	+	0.408687	0.519494
Chrdl2	7	100004172	100034728	+	0.405698	0.80918
P2ry2	7	100996568	101014866	-	0.382128	0.45517
Gm35363	7	101525376	101540330	-	0.508224	0.496576
Trim6	7	104216793	104235152	+	0.865927	0.891971
Gm20663	7	105899568	106093337	+	1.74267	1.4496
Adm	7	110625661	110629820	+	0.779622	1.95059
Parvaos	7	112526972	112537683	-	0.649743	0.987974
Fank1	7	133774861	133881532	+	0.599374	0.657233
Gm45397	7	137557112	137566588	-	0.781863	0.770485
Kndc1	7	139892696	139941537	+	0.375107	0.465675
Urah	7	140833018	140837966	+	0.610348	0.796165
Syt8	7	142432850	142440396	+	0.285957	0.473632
Plat	8	22755727	22782844	+	0.475868	1.40801
Gm45304	8	31598979	31665828	-	1.73162	1.3253
Nrg1	8	31814551	32886029	-	1.80725	1.82802
B930018H19Rik	8	34589420	34642316	-	0.753942	0.786306
Dusp4	8	34805297	34819894	+	0.374848	0.784259
Cldn23	8	35824712	35828559	-	0.425159	0.740361
Ankrd37	8	45996902	46007707	-	1.15607	2.18936
5330439A09Rik	8	54568550	54602987	-	1.48512	1.71856
Cpe	8	64592542	64695054	-	0.84356	0.998122
BC030870	8	65085613	65131563	-	0.785294	0.706634
Frem3	8	80609080	80695356	+	0.86833	0.738819
Gm39214	8	85728816	85765095	+	1.6464	1.6267
Slc12a3	8	94327201	94366214	+	0.362738	0.461255
Adgrg5	8	94921694	94943280	+	0.414853	0.491441
Plekhg4	8	105371274	105382862	+	0.34756	0.427564
Lrrc36	8	105411571	105464086	+	0.694577	0.770427
Cdh1	8	106601351	106670246	+	0.451132	0.813818
Lncbate1	8	108553252	108586595	-	0.836824	0.638303
Ldhd	8	111623785	111632374	-	0.440912	1.03719
Hsd17b2	8	117699904	117759027	+	0.499578	0.606923
4930433N12Rik	9	3133847	3201799	-	0.837125	0.778072
Mmp12	9	7342381	7369499	+	2.21003	1.48369
Mmp7	9	7690090	7699585	+	1.08116	1.4586
Gm15600	9	24296139	24302257	-	1.18399	1.07816
Gm10701	9	24339657	24418709	+	1.33032	1.08003
Tmem45b	9	31426196	31466462	-	0.730909	0.930916
Mpzl2	9	45037799	45054015	+	0.672346	0.557598
Gm11149	9	49516288	49572591	+	0.656888	0.718766
Plet1	9	50492525	50505482	+	0.674087	1.32495
Ccdc33	9	58028677	58120823	-	0.362022	0.487776
Megf11	9	64383626	64709205	+	0.453683	0.57344
Cilp	9	65263180	65280605	+	0.40743	0.579265
Wdr72	9	74108356	74283308	+	1.34969	1.21269
Gm26903	9	75897843	76017192	-	1.46504	1.29363
Hmgcll1	9	76012855	76136350	+	1.91297	1.32723
Fam83b	9	76490054	76569116	-	1.44353	1.21752
Tinag	9	76951693	77047794	-	2.41148	1.78057
Gm34829	9	77990599	78002261	+	0.649952	0.74361
Gm47499	9	79159621	79204007	-	1.90403	1.7648
Gm10635	9	79444037	79521302	-	2.01153	1.57497
Col12a1	9	79598991	79720831	-	1.25279	3.41423
Mei4	9	81861670	82206007	+	2.3472	1.78306
Gm36120	9	83678081	83689525	-	0.511868	0.574797
C430002N11Rik	9	96763562	96782477	+	0.638463	2.25022
6430571L13Rik	9	107338602	107352422	+	0.394967	0.501171
Tmie	9	110865711	110882113	-	0.368564	0.639931
Lrrc2	9	110949545	110984066	+	0.654252	0.592186
Ltf	9	111017271	111042767	+	0.459325	1.66767
Trank1	9	111309739	111395775	+	0.800207	0.705443
Dclk3	9	111437081	111489118	+	0.521018	0.547736
Cdcp1	9	123170824	123218038	-	0.6448	0.773546
H60c	10	3256208	3269771	-	0.658608	0.740404
Ppp1r14c	10	3364057	3464975	+	0.894752	0.792228
Tnfaip3	10	19000910	19017657	-	0.699485	0.820289
Myb	10	21124935	21162984	-	0.950103	1.31261
Gm40614	10	24123214	24134480	-	1.18847	1.28679
Ctgf	10	24593442	24598683	+	1.04263	20.9569
Enpp3	10	24772406	24844823	-	0.868007	1.08435
Arg1	10	24915221	24929484	-	1.05515	0.944271
Tmem200a	10	25912331	26081052	-	1.13059	1.08068
Ccdc162	10	41538846	41718634	-	0.635948	0.602727
Cd24a	10	43576284	43584265	+	0.574069	2.82253
1700027J07Rik	10	43743809	43765836	+	0.758702	0.657135
Gja1	10	56375330	56402513	+	1.12477	9.00113
Gm48053	10	56909674	56916765	-	1.93015	0.830671
Ddit4	10	59949669	59953834	-	0.924141	2.40209
Mmp11	10	75923222	75938496	-	0.446473	0.847614
Chchd10	10	75931130	75937747	+	0.46671	0.985712
Gm867	10	75937723	75942672	-	0.610303	0.561408
Casp14	10	78711991	78720294	-	0.92315	0.746661
Reep6	10	80327953	80336441	+	0.304543	0.47612
Gadd45b	10	80928073	80932204	+	0.836098	1.91893
Tjp3	10	81273207	81293581	-	0.345662	0.784722
Gm40723	10	83342513	83351079	+	0.543948	0.70117
Bpifc	10	85959340	86013895	-	0.845872	0.698858
Ano4	10	88948994	89346762	-	1.56803	1.18396
Rmst	10	92071037	92167170	-	2.26306	1.18579
4930459C07Rik	10	96224020	96248866	+	0.997446	0.721904
Gm48427	10	96307345	96320725	+	1.8284	1.04225
Gm33782	10	96308131	96362367	+	1.20842	0.945182
Nts	10	102481756	102492486	-	1.86764	2.25526
Lrriq1	10	103046031	103238322	-	2.69766	2.06712
Kcnc2	10	112269121	112467024	+	2.15947	1.66243
Cpm	10	117627500	117687352	+	0.497599	0.6315
Gm38403	10	118920381	118929143	-	0.658999	0.976644
Gm33677	10	119028290	119052499	-	0.584551	0.632262
Grip1os3	10	119429367	119457379	-	0.746482	0.722184
Grip1	10	119451830	120087261	+	0.791625	0.810177
Gck	11	5900820	5952081	-	0.48828	0.457153
Wwc1	11	35838400	35982527	-	0.506054	0.916965
Atp10b	11	43147877	43262285	+	1.19418	1.22588
Olfr56	11	48976889	49135387	+	0.928548	0.946542
Ifi47	11	49074587	49096974	+	0.872376	0.805496
Nmur2	11	56024987	56043010	-	0.763299	1.02438
Gm12248	11	58063552	58095134	-	0.551474	0.853179
Myh2	11	67169027	67197517	+	0.74869	0.907841
Aloxe3	11	69123896	69149115	+	0.48741	0.505599
2810408A11Rik	11	69897352	69902987	-	0.556084	0.986717
Cldn7	11	69962779	69967885	+	0.520408	1.02188
Slc16a11	11	70210752	70216417	+	0.329571	0.965762
Alox12e	11	70315610	70324628	-	0.437862	0.344921
Alox15	11	70344152	70354031	-	0.515051	0.430313
Smtnl2	11	72389164	72413713	-	0.386153	0.678951
Spns2	11	72451638	72491904	-	0.456256	3.28892
1700016P03Rik	11	75170560	75177633	+	0.575309	1.33665
Doc2b	11	75768966	75798049	-	0.337415	0.522366
E230016K23Rik	11	83580056	83623693	+	0.772884	1.06373
Gm45716	11	90185683	90251255	+	0.897113	0.716096
Ikzf3	11	98464902	98548031	-	0.628977	0.800049
Krt20	11	99428403	99440150	-	0.506317	0.597572
Krt19	11	100140810	100150665	-	0.492089	1.3777
Gm22000	11	104557922	104567661	-	0.772952	0.959646
E030025P04Rik	11	109139291	109146369	-	0.543524	0.896692
Gm11685	11	109614320	109641789	+	0.596032	0.539497
4732490B19Rik	11	113203315	113211669	-	0.704505	0.740162
Btbd17	11	114791217	114797945	-	0.292406	0.577423
Socs3	11	117966079	117972047	-	0.654582	1.68533
Slc16a3	11	120946480	120960868	+	0.486108	1.16685
Sectm1a	11	121067407	121083220	-	0.453058	0.565197
7420701I03Rik	12	11045813	11078742	+	1.30462	0.990709
Slc26a4	12	31519827	31561969	-	0.838357	0.899427
Scin	12	40059769	40136228	-	1.57986	1.21812
Gm8075	12	73791483	73808411	+	0.50701	0.634443
Gm15283	12	73843039	73951814	-	1.58183	1.95849
Syt16	12	73995661	74273267	+	1.037	0.973876
1700086L19Rik	12	74282242	74295945	+	0.764209	0.690161
Ttc9	12	81629249	81667557	+	0.574331	0.723311
Gm29530	12	83063392	83100874	-	0.615136	0.657616
Gm40477	12	85429110	85438249	-	0.399115	0.665943
Fos	12	85471890	85477273	+	1.11682	8.99347
Oog1	12	87600688	87608850	+	0.644056	0.605891
Dio2	12	90724552	90740438	-	0.897341	5.94368
Serpina1e	12	103946931	103960975	-	0.514103	0.659217
Serpina9	12	103994743	104015755	-	0.606836	0.574031
Clmn	12	104763117	104867076	-	0.373487	0.480507
Macc1	12	119312270	119469987	+	2.8008	2.07752
Gm18857	13	4033245	4054757	+	1.81563	1.49076
Prl2c2	13	12996125	13007383	-	1.13706	2.10357
Prl2c5	13	13180715	13191923	+	1.44239	1.86141
B230303A05Rik	13	15813548	16025423	-	1.63003	1.36142
Inhba	13	16009851	16031621	+	0.75567	1.71153
Prl8a6	13	27432681	27440688	-	2.93535	2.56387
Prl7b1	13	27601819	27612582	-	3.17196	3.44379
Prl2a1	13	27799654	27808729	+	2.43701	1.97315
Serpinb1c	13	32881434	32900211	-	0.928959	0.615364
Gm47754	13	37579077	37589313	+	0.75905	1.21439
Gm40915	13	37616964	37629603	-	0.393898	0.769197
Gm40916	13	37633938	37650236	-	0.539978	0.601225
AI463229	13	37657022	37669734	-	0.519556	0.83576
Gm40918	13	37692089	37719648	-	0.492655	0.608694
Dsp	13	38149294	38198577	+	0.612814	0.856867
Gm26877	13	41357971	41370908	+	1.06607	1.6343
2010001K21Rik	13	46977908	47011195	+	0.547372	0.815745
Gm35733	13	47359386	47439554	+	0.850388	0.802515
Gadd45g	13	51844678	51848468	+	1.22732	11.4772
Slc25a48	13	56436355	56474239	+	0.425704	0.681604
Tgfbi	13	56607523	56639562	+	0.355953	1.40632
Gm16133	13	63327556	63339961	+	0.584182	1.0471
Cntnap3	13	64736182	64905955	-	2.58835	1.84158
Gm36377	13	70651005	70657787	-	0.570146	0.647031
Gm36426	13	70676716	70683966	-	0.457121	0.589084
6430562O15Rik	13	99396924	99414876	-	0.481343	0.979018
Naip1	13	100407764	100454869	-	0.985129	1.14775
2610204G07Rik	13	104682931	104694994	+	1.94635	2.35865
4930544M13Rik	13	114605237	114697822	+	1.23866	1.06127
Dnase1l3	14	7964533	7996573	-	0.53388	0.551188
Gm30083	14	33988417	34017182	-	0.641606	0.72355
A630023A22Rik	14	34051126	34104754	-	0.528593	0.587087
Fam213a	14	40993740	41015788	-	0.455558	1.85288
Sftpd	14	41172214	41187149	-	1.01633	1.11908
Trdc	14	54140851	54148868	+	0.732054	0.765357
Gm43305	14	54292443	54299456	-	1.14902	0.84572
Gjb2	14	57098600	57106702	-	0.551963	0.726298
Sgcg	14	61219115	61260490	-	0.597379	0.737167
Kcnrg	14	61605457	61612826	+	1.1004	1.95756
Fam167a	14	63434394	63465498	+	0.444347	0.501395
Sox7	14	63941673	63950732	+	0.474862	1.77304
4930578I06Rik	14	63969339	63989790	-	0.435553	0.543135
Rp1l1	14	63990506	64035025	+	0.534376	0.592141
Pnoc	14	65400673	65427472	-	0.490937	0.891212
Clu	14	65966483	65981547	+	0.420993	0.921035
Gm30806	14	67167588	67209261	+	0.728503	0.562068
Adamdec1	14	68563380	68584095	-	2.79913	1.40594
Adam28	14	68606027	68657842	-	1.62689	1.44967
Gm9195	14	72426013	72493838	-	0.561528	0.653207
4933402J15Rik	14	74353527	74369741	+	1.50145	1.06151
Gm6999	14	79834712	80006326	+	0.951714	0.821276
Olfm4	14	79982081	80023139	+	1.29007	0.87484
Acod1	14	103044977	103056573	+	0.691959	0.64017
Scel	14	103511342	103612797	+	1.02825	1.01937
D130009I18Rik	14	104610791	104966783	+	1.47313	1.13021
Gm49231	15	3126564	3160964	+	0.991991	1.04923
Gm35019	15	37892995	37901716	-	1.31004	1.21601
Gm45924	15	38713483	38730516	-	0.681004	0.543895
Rspo2	15	43020794	43172826	-	1.76297	1.55413
Tnfrsf11b	15	54250619	54280484	-	1.69382	6.38255
Mal2	15	54569192	54602847	+	1.02999	1.18327
Fer1l6	15	58508048	58665092	+	0.788391	0.64309
Fam135b	15	71431609	71729838	-	1.76544	1.30376
D730001G18Rik	15	74770908	74780859	-	0.441133	0.71588
Slc39a4	15	76612383	76619384	-	0.363619	0.813146
Apol7a	15	77388219	77401110	-	0.56401	0.82538
Cyp2d10	15	82402846	82409195	-	0.470897	0.812684
Gm49431	15	82619092	82660905	+	0.799181	0.808752
Wnt7b	15	85535437	85584473	-	0.303735	0.517304
AU022754	15	85578252	85593708	+	0.447521	0.601195
Nr4a1	15	101252269	101274795	+	0.439904	1.69288
Krt7	15	101409043	101430313	+	0.416948	1.67393
Krt84	15	101525026	101534820	-	0.434262	0.507958
Krt8	15	101996698	102006482	-	0.519899	1.31242
Gtsf1	15	103402405	103432470	-	1.62416	1.22504
Atf7ip2	16	10190712	10251478	+	1.70386	1.25172
Spag6l	16	16753016	16831456	-	1.5027	1.20551
Kng1	16	23055865	23082078	+	0.771239	0.898172
Hrasls	16	29207695	29230531	+	1.22381	1.07578
Gm26569	16	29907519	29948754	-	0.594144	0.638597
Muc4	16	32733886	32782391	+	0.489951	0.702953
Muc20	16	32777419	32799435	-	0.41606	0.606889
Ildr1	16	36691978	36726804	+	0.758845	0.733125
BC016579	16	45626848	45656068	-	0.905134	1.01904
Tmprss7	16	45656315	45695658	-	1.18178	0.889468
Adgrg7	16	56724609	56797855	-	1.69158	1.26274
Filip1l	16	57351093	57573126	+	0.836648	1.32166
1700041M19Rik	16	76819583	77012897	-	1.6796	1.2311
1700063K16Rik	16	76819585	76843784	-	2.18007	1.50204
Map3k7cl	16	87551330	87595336	+	0.672062	0.970083
1700029J03Rik	16	93391677	93460872	-	0.514593	0.596944
AC165271.1	16	94719894	94753438	+	0.446355	0.723288
B3galt5	16	96233801	96319859	+	0.691994	0.649685
Fam3b	16	97470965	97516816	-	0.666492	0.652748
AC183097.2	17	6339604	6363848	-	0.660063	0.830342
AC183097.1	17	6356813	6413834	-	0.832298	0.687314
AC183097.4	17	6369017	6413531	-	0.876771	0.602916
AC167249.1	17	6535892	6584703	-	0.598279	0.627036
Sytl3	17	6657093	6738044	+	0.526086	0.764585
AC105304.1	17	9862419	9882149	+	0.86125	0.809869
Has1	17	17843323	17857205	-	1.09176	1.90284
Fpr3	17	17885852	17971677	+	1.62308	1.32601
Prss32	17	23841855	23859779	+	0.418657	0.442662
Prss22	17	23993534	24000100	-	0.33802	0.713239
Noxo1	17	24694234	24700529	+	0.37471	0.706636
Slc37a1	17	31293483	31350696	+	0.33055	0.58374
Cfb	17	34856374	34864518	-	0.450039	0.687692
Gm20547	17	34856412	34884042	-	0.388326	0.531347
Zbtb12	17	34877483	34896867	+	0.375223	0.500942
Slc44a4	17	34912466	34930436	+	0.396642	0.604332
Trim15	17	36860691	36869210	-	0.823647	0.975128
Trim40	17	36881598	36892123	-	0.653726	0.795848
Apobec2	17	48419231	48434930	-	0.436461	0.56088
Tspo2	17	48447907	48453522	-	0.547425	0.467313
Unc5cl	17	48452901	48539714	+	0.503486	0.585842
AC165291.1	17	48554733	48572187	+	0.634842	0.600891
Togaram2	17	71671261	71729669	+	0.359636	0.457398
Lbh	17	72916305	72941947	+	0.671233	3.48664
Ltbp1	17	75003568	75392512	+	0.843638	2.46917
Tmem178	17	80942632	81001816	+	0.658863	0.631012
Epcam	17	87633979	87651129	+	0.499049	0.993076
Dsg3	18	20508274	20547459	+	1.26415	1.27832
Dsg2	18	20556074	20604521	+	1.21067	0.898988
Nol4	18	22693181	23043653	-	2.27744	1.67437
AC102496.1	18	30265249	30272133	+	0.708936	1.01519
Hbegf	18	36504929	36517805	-	0.451602	0.67305
Sncaip	18	52765709	52915935	+	1.08227	1.45904
Megf10	18	57131090	57297467	+	0.944996	0.757601
Ctxn3	18	57466516	57478133	+	1.0844	1.01033
Ccdc192	18	57531780	57731065	+	0.895879	0.928658
Ptgdr2	19	10935160	10942511	+	0.548984	1.14337
Trpm6	19	18747983	18892510	+	1.30855	1.21789
Tmc1	19	20783458	20956202	-	1.63998	1.22226
Lipk	19	34006290	34047835	+	2.87668	1.80787
Lipm	19	34098943	34122687	+	1.17494	1.0558
Gsto1	19	47852970	47864790	+	0.790346	2.27728
Plekhs1	19	56459640	56486752	+	0.562194	0.594849
AC140413.1	19	57495390	57512784	+	0.524628	0.498954
Ccnb3	X	6979652	7043619	-	2.33072	1.29551
Slc6a14	X	21712896	21742355	+	2.98317	2.08546
Tenm1	X	42527866	43431126	-	3.48534	2.34215
Gm15482	X	53969437	53977000	-	0.855841	1.05252
Gdpd2	X	100727873	100738895	+	0.453588	0.482028
Gm6325	X	106360456	106386071	-	3.02089	1.49428
Taf7l	X	134460118	134478490	-	1.55351	1.99561
Rnf128	X	139561316	139673145	+	2.07956	1.9434
Trpc5	X	144381671	144690180	-	2.12216	1.37053
S100g	X	162961992	162966599	-	1.05199	1.38509
Grpr	X	163513904	163551677	-	2.05217	1.25878
Glra2	X	165129017	165329393	-	4.17969	2.44067
Egfl6	X	166523007	166587720	-	1.03934	0.785014
