# Supplementary material for: The pregnant myometrium is epigenetically activated at contractility-driving gene loci prior to the onset of labor in mice
Source: PLoS Biol. 2020 Jul 15;18(7):e3000710. doi: 10.1371/journal.pbio.3000710 (PMC7384763; doi:10.1371/journal.pbio.3000710)
Supplement: S6 Table — H3K4me3, H3 trimethylation of lysine residue 4. (XLSX) [file pbio.3000710.s024.xlsx]

## Sheet: promoter RPM H3K4me3
Probe	Chromosome	Start	End	Strand	K4me3_D15	K4me3_LAB	K4me3_TNIL	K4me3_1PP		Input_D15	Input_TNIL	Input_LAB	Input_1PP
4933401J01Rik_upstream	1	3071253	3075253	+	0.60849	1.22889	0.643872	1.12154		0.562095	0.58357	0.665447	0.629398
Gm26206_upstream	1	3100016	3104016	+	0.999663	0.850767	0.944346	0.733318		0.786933	0.680832	0.665447	0.359656
Gm18956_upstream	1	3250757	3254757	+	0.782345	1.27615	1.07312	1.20782		1.68629	2.13976	1.91316	2.78733
Gm37180_upstream	1	3366549	3370549	-	1.04313	1.51247	0.729722	1.03527		1.23661	0.58357	1.08135	1.16888
Gm37363_upstream	1	3375788	3379788	-	1.08659	1.13436	0.901421	0.647045		1.23661	0.0972617	0.665447	0.179828
Gm1992_upstream	1	3464587	3468587	+	0.782345	1.22889	0.686797	0.301954		0.899353	0.389047	2.32907	1.16888
Gm37686_upstream	1	3465285	3469285	-	0.956199	1.22889	0.558023	0.258818		1.01177	0.680832	2.41225	1.43862
Gm37329_upstream	1	3512507	3516507	-	1.21698	1.607	0.944346	0.905863		1.46145	0.680832	0.582266	1.07897
Gm7341_upstream	1	3529795	3533795	+	1.21698	1.41794	0.600947	0.776454		1.91112	3.50142	1.66362	1.70837
Gm38148_upstream	1	3593903	3597903	-	1.08659	1.37068	0.643872	0.948999		0.562095	0.875356	0.831809	0.359656
Gm19938_upstream	1	3656904	3660904	-	0.869272	0.850767	0.944346	0.905863		0.899353	0.389047	1.41408	0.89914
Xkr4_upstream	1	3669498	3673498	-	21.0364	16.3064	23.437	24.2858		3.48499	4.18225	2.82815	3.50664
Gm10568_upstream	1	3678155	3682155	+	0.999663	1.22889	1.20189	0.948999		0.562095	0.875356	0.831809	0.89914
Gm38385_upstream	1	3750010	3754010	+	0.869272	1.03983	0.987271	0.81959		1.57387	0.875356	0.998171	0.719312
Gm27396_upstream	1	3781933	3785933	-	0.999663	1.46521	1.37359	0.733318		1.46145	0.58357	2.07952	0.89914
Gm37381_upstream	1	3984215	3988215	-	0.521563	0.661708	0.643872	0.862727		1.12419	2.23702	2.41225	2.42768
Gm6101_upstream	1	4258519	4262519	-	0.738881	0.614443	0.558023	0.905863		2.9229	2.52881	1.58044	2.51759
Gm37483_upstream	1	4362829	4366829	-	0.956199	1.27615	0.729722	0.647045		0.449676	0.58357	0.831809	1.07897
Rp1_upstream	1	4407241	4411241	-	1.26044	1.03983	0.901421	0.733318		0.899353	0.778094	0.998171	0.809226
Gm37587_upstream	1	4494551	4498551	+	8.43194	6.19169	9.52931	6.90181		3.37257	2.43154	2.24588	2.42768
Sox17_upstream	1	4495354	4499354	-	7.73652	5.81357	8.15572	5.90968		3.37257	2.43154	1.99634	2.60751
Gm7357_upstream	1	4520905	4524905	+	0.4781	0.992561	0.600947	0.4745		2.58564	3.50142	2.07952	2.51759
Gm22307_upstream	1	4527017	4531017	+	0.651954	0.803502	0.686797	0.776454		0.449676	0.680832	1.16453	0.989054
Gm38076_upstream	1	4533286	4537286	-	0.999663	1.03983	1.50237	0.517636		0.449676	0.58357	1.24771	1.34871
Gm37323_upstream	1	4584252	4588252	-	0.956199	1.22889	1.07312	1.20782		0.449676	0.778094	0.582266	0.89914
Gm7369_upstream	1	4608471	4612471	+	0.912736	0.850767	0.686797	1.25095		2.02354	2.52881	1.82998	2.06802
Gm6085_upstream	1	4687403	4691403	-	2.3905	2.41051	1.75992	2.02741		4.04709	1.84797	2.32907	3.14699
Gm6119_upstream	1	4691424	4695424	-	0.869272	1.08709	0.772647	0.992136		2.3608	1.2644	1.58044	2.60751
Gm25493_upstream	1	4721379	4725379	-	1.04313	1.55974	1.0302	1.20782		1.91112	1.55619	1.99634	2.06802
Gm2053_upstream	1	4733676	4737676	-	0.869272	1.08709	0.987271	1.25095		1.34903	0.875356	1.33089	1.88819
Gm6123_upstream	1	4769131	4773131	+	1.08659	1.37068	0.901421	0.905863		2.02354	2.13976	1.82998	1.52854
Gm37144_upstream	1	4777212	4781212	-	0.825808	0.945296	1.15897	1.07841		2.47322	1.75071	2.32907	2.15794
Mrpl15_upstream	1	4783739	4787739	-	35.4228	19.3786	32.1936	30.8425		1.57387	2.0425	1.66362	1.79828
Lypla1_upstream	1	4805788	4809788	+	31.1634	17.677	31.4639	32.0503		1.12419	1.36166	2.24588	0.44957
Gm37988_upstream	1	4805892	4809892	+	31.1199	17.677	31.5068	32.0072		1.12419	1.36166	2.24588	0.44957
Tcea1_upstream	1	4855814	4859814	+	39.0303	21.7891	36.9583	38.1325		1.91112	2.0425	2.57861	1.88819
Gm6104_upstream	1	4878651	4882651	-	0.695418	0.945296	0.729722	0.81959		0.449676	0.778094	0.582266	0.629398
Gm37277_upstream	1	4904861	4908861	-	1.39084	0.992561	0.858496	0.992136		0.899353	0.389047	1.33089	0.719312
Gm17100_upstream	1	4925299	4929299	-	0.60849	1.27615	0.944346	1.55291		2.02354	1.45893	2.1627	1.43862
Gm37079_upstream	1	4938710	4942710	-	1.13005	1.46521	0.729722	0.948999		2.69806	1.65345	2.91133	1.43862
Gm16041_upstream	1	4968857	4972857	+	1.26044	0.850767	0.944346	0.517636		1.46145	0.972617	2.24588	1.79828
Gm17101_upstream	1	5061060	5065060	+	1.34737	1.03983	0.987271	0.948999		0.899353	0.972617	1.58044	0.719312
Atp6v1h_upstream	1	5068018	5072018	+	1.04313	1.41794	1.07312	0.905863		1.34903	0.778094	1.49726	1.61845
Rgs20_upstream	1	5068285	5072285	-	0.999663	1.32342	1.07312	0.81959		1.34903	0.680832	1.41408	1.61845
Gm7182_upstream	1	5275337	5279337	-	1.39084	1.70153	1.58822	0.862727		2.47322	0.875356	1.7468	1.52854
Gm37567_upstream	1	5305739	5309739	+	1.08659	1.13436	0.515098	0.905863		0.337257	0.389047	0.831809	1.2588
Gm38264_upstream	1	5401547	5405547	+	0.999663	1.22889	0.858496	0.81959		0.112419	0.389047	0.998171	0.719312
Oprk1_upstream	1	5586466	5590466	+	1.17352	1.84333	1.54529	0.948999		1.91112	2.82059	2.24588	3.05708
Gm36965_upstream	1	5616230	5620230	-	0.999663	1.70153	0.944346	0.345091		1.23661	0.680832	1.24771	1.52854
Gm22463_upstream	1	5642745	5646745	-	1.04313	1.18162	1.67407	0.690181		0.224838	1.2644	0.582266	0.539484
Gm37429_upstream	1	5842672	5846672	-	0.956199	1.18162	0.686797	0.690181		0.786933	0.58357	1.16453	0.539484
Npbwr1_upstream	1	5915398	5919398	-	2.47742	3.26127	3.43399	3.88227		3.14773	4.47404	1.49726	2.96716
Gm19214_upstream	1	6048045	6052045	-	1.30391	0.992561	0.686797	0.81959		0.449676	0.389047	0.748628	0.539484
Rb1cc1_upstream	1	6204197	6208197	+	0.912736	1.03983	1.11605	0.81959		1.34903	0.778094	1.7468	1.07897
4732440D04Rik_upstream	1	6213293	6217293	-	55.8507	31.5729	57.6051	57.8458		2.24838	3.11238	2.1627	1.43862
Alkal1_upstream	1	6357218	6361218	+	2.69474	3.40307	4.42126	2.847		2.13596	3.11238	2.91133	2.15794
Gm2147_upstream	1	6378394	6382394	+	0.912736	0.803502	0.858496	0.690181		0.449676	0.680832	0.998171	0.809226
Gm7417_upstream	1	6381106	6385106	-	7.34535	5.38819	8.19864	6.29791		1.46145	1.84797	1.41408	0.89914
Gm19026_upstream	1	6439296	6443296	-	3.73787	4.63195	4.37833	3.3215		3.70983	4.66856	1.82998	3.2369
St18_upstream	1	6485231	6489231	+	1.39084	1.37068	0.987271	0.992136		1.01177	0.972617	0.91499	0.89914
Gm42492_upstream	1	6862151	6866151	-	0.999663	1.37068	0.686797	0.948999		0.562095	0.486309	0.998171	0.089914
Gm7449_upstream	1	6908560	6912560	+	1.4343	1.08709	0.686797	1.33723		1.23661	0.972617	1.16453	1.52854
Gm37108_upstream	1	6914559	6918559	+	0.391172	0.756237	0.429248	0.4745		1.23661	0.778094	1.08135	0.539484
Gm37275_upstream	1	6927759	6931759	+	0.999663	1.13436	0.643872	1.03527		1.23661	1.55619	2.57861	2.33776
Gm37225_upstream	1	6996217	7000217	+	0.4781	0.992561	0.772647	0.948999		1.57387	0.778094	1.41408	1.07897
Gm37489_upstream	1	7011762	7015762	+	0.434636	0.472648	0.558023	0.603909		0.449676	0.972617	1.16453	0.809226
Gm5694_upstream	1	7033915	7037915	+	0.651954	0.850767	0.558023	1.16468		1.79871	0.291785	0.91499	0.719312
Pcmtd1_upstream	1	7086920	7090920	+	33.1193	17.0626	30.1332	27.4778		2.02354	2.52881	2.1627	1.88819
Gm26983_upstream	1	7134586	7138586	-	1.39084	0.945296	1.11605	1.33723		1.68629	0.972617	1.66362	1.61845
Gm38372_upstream	1	7146110	7150110	+	0.999663	0.850767	0.600947	0.603909		1.57387	0.972617	1.82998	1.16888
Gm9826_upstream	1	7175739	7179739	+	0.4781	0.708972	0.386323	0.862727		1.23661	1.36166	0.831809	1.97811
Nras-ps2_upstream	1	7187919	7191919	-	0.217318	0.519913	0.214624	0.301954		0	0.486309	0.249543	0.359656
Gm23274_upstream	1	7263803	7267803	+	0.695418	0.850767	1.11605	1.12154		0.786933	1.45893	1.82998	1.16888
Gm19002_upstream	1	7313451	7317451	+	0.912736	0.850767	0.944346	0.690181		0.449676	0.389047	1.49726	0.89914
Gm26901_upstream	1	7395869	7399869	-	25.7304	13.565	25.6261	25.7955		2.47322	3.89047	0.998171	2.33776
Gm18984_upstream	1	7408679	7412679	+	0.869272	0.898032	0.643872	0.431363		0.449676	0.486309	0.582266	0.44957
Gm30414_upstream	1	7495968	7499968	+	1.52123	1.607	0.858496	1.81173		1.46145	1.36166	1.82998	2.06802
Gm37791_upstream	1	7589646	7593646	+	0.695418	0.992561	0.686797	0.560772		0.899353	1.36166	1.33089	1.2588
Gm7470_upstream	1	7595379	7599379	+	0.651954	0.992561	0.472173	0.560772		0.224838	0.194523	0.91499	0.359656
Rps2-ps2_upstream	1	7662081	7666081	+	0.434636	0.614443	0.772647	0.733318		1.68629	1.2644	1.24771	0.989054
Gm38216_upstream	1	7728565	7732565	-	0.521563	0.898032	0.515098	0.603909		0	0.486309	0.415905	0.179828
Gm38024_upstream	1	8451491	8455491	-	0.521563	0.614443	0.944346	0.603909		0.899353	0.680832	0.748628	0.269742
Gm16284_upstream	1	8466825	8470825	-	0.912736	1.27615	1.07312	1.03527		1.01177	1.45893	1.66362	2.60751
Gm38259_upstream	1	8529313	8533313	-	0.434636	0.614443	0.600947	0.517636		0	0.194523	0.166362	0.179828
Gm23358_upstream	1	8586724	8590724	-	0.912736	0.945296	1.24482	0.690181		0.786933	1.36166	1.58044	1.07897
Gm37005_upstream	1	8642859	8646859	-	0.825808	0.614443	0.515098	0.776454		0.112419	0.389047	0.249543	0.269742
Gm15452_upstream	1	8790162	8794162	-	0.565027	0.330854	0.686797	0.690181		0.449676	0.680832	0.249543	0.629398
Gm36964_upstream	1	8813842	8817842	+	0.651954	1.46521	0.815572	0.992136		0.562095	0.58357	0.582266	0.539484
Gm24276_upstream	1	8814138	8818138	+	0.60849	1.41794	0.858496	1.03527		0.562095	0.58357	0.582266	0.539484
Gm6152_upstream	1	8854267	8858267	-	1.13005	0.614443	0.643872	1.20782		1.01177	0.875356	0.831809	0.539484
Gm7445_upstream	1	8854763	8858763	+	0.999663	0.708972	0.686797	1.07841		0.899353	0.875356	0.748628	0.539484
Gm7493_upstream	1	8961621	8965621	-	0.912736	0.567178	0.600947	0.517636		0.899353	0.680832	0.831809	0.809226
Gm37629_upstream	1	9190116	9194116	-	0.738881	0.756237	0.472173	0.560772		1.91112	1.75071	0.831809	1.16888
Gm38008_upstream	1	9257134	9261134	-	1.08659	1.18162	0.901421	0.647045		0.674514	1.06988	0.91499	1.34871
Gm37143_upstream	1	9284922	9288922	+	0.347709	0.661708	0.472173	0.172545		0.674514	0.291785	0.415905	0.539484
Sntg1_upstream	1	9297878	9301878	-	4.56368	4.72648	5.45145	3.40777		2.58564	3.11238	2.24588	1.97811
Gm6187_upstream	1	9396687	9400687	-	1.39084	1.22889	0.858496	1.03527		1.57387	1.75071	1.66362	1.61845
Gm18299_upstream	1	9438376	9442376	-	1.04313	1.51247	0.729722	0.603909		1.01177	1.2644	1.33089	1.61845
Gm7512_upstream	1	9448579	9452579	+	0.782345	1.08709	0.472173	0.862727		0.786933	0.972617	1.16453	1.34871
Gm24765_upstream	1	9456670	9460670	+	0.738881	1.46521	0.643872	0.776454		0.786933	0.680832	1.08135	0.719312
Gm18300_upstream	1	9499522	9503522	-	0.825808	0.756237	0.343399	0.345091		0.224838	0.58357	0.332724	0.269742
Rrs1_upstream	1	9543408	9547408	+	49.0269	26.8464	47.1744	52.7557		3.70983	5.73844	2.91133	3.14699
Adhfe1_upstream	1	9545948	9549948	+	23.6007	13.2342	23.3511	22.5603		3.93467	4.76583	2.91133	3.2369
Gm6161_upstream	1	9572548	9576548	+	1.21698	0.708972	0.686797	0.388227		1.46145	1.2644	2.07952	1.34871
Vxn_upstream	1	9599199	9603199	+	1.04313	1.08709	0.858496	1.03527		2.02354	1.36166	1.82998	2.42768
2610203C22Rik_upstream	1	9629175	9633175	-	5.65027	2.74136	5.83778	4.44304		3.03531	3.50142	2.07952	2.87725
Gm29520_upstream	1	9638582	9642582	-	1.47776	1.18162	1.0302	0.862727		2.13596	1.06988	1.82998	2.24785
Mybl1_upstream	1	9698209	9702209	-	24.1223	13.3287	26.4417	23.9838		2.81048	2.23702	1.66362	1.88819
1700034P13Rik_upstream	1	9745648	9749648	+	45.4195	27.8862	41.8517	45.9833		2.13596	3.40416	2.07952	3.05708
Vcpip1_upstream	1	9746382	9750382	-	41.812	26.0429	38.0743	42.9638		2.13596	3.40416	1.82998	2.87725
Sgk3_upstream	1	9796107	9800107	+	35.9879	19.3313	35.1984	33.7758		2.13596	2.82059	1.91316	1.97811
Gm6195_upstream	1	9800553	9804553	-	1.30391	1.08709	1.11605	1.16468		1.68629	0.972617	2.07952	2.33776
Gm22607_upstream	1	9832602	9836602	-	0.956199	1.51247	1.07312	0.776454		1.12419	1.06988	1.7468	1.97811
Mcmdc2_upstream	1	9906638	9910638	+	2.56435	2.45777	2.14624	2.3725		2.13596	2.0425	1.7468	1.34871
Snord87_upstream	1	9940549	9944549	-	30.5549	14.4158	30.82	28.1249		2.3608	2.23702	2.66179	1.16888
Snhg6_upstream	1	9942118	9946118	-	31.2938	14.5103	31.2063	28.5131		2.81048	2.52881	2.91133	1.70837
E330040D14Rik_upstream	1	9965314	9969314	+	15.473	12.8088	18.5864	18.9369		1.68629	2.62607	1.82998	1.61845
Tcf24_upstream	1	9965932	9969932	-	15.5165	12.667	18.4148	19.1094		1.79871	2.62607	2.1627	1.97811
Gm15818_upstream	1	9980387	9984387	+	0.782345	0.898032	0.772647	1.07841		1.23661	1.65345	0.91499	1.2588
Ppp1r42_upstream	1	10007136	10011136	-	4.12904	3.07221	4.42126	3.40777		2.69806	2.72333	1.58044	1.70837
Gm24674_upstream	1	10007917	10011917	-	4.04211	2.97768	4.07786	3.58032		2.58564	2.62607	1.66362	1.88819
Cspp1_upstream	1	10035987	10039987	+	63.0222	30.8167	58.3778	58.3635		2.3608	2.33428	1.66362	1.70837
Cops5_upstream	1	10036168	10040168	-	69.0202	33.2272	65.1599	64.2731		2.47322	2.62607	1.7468	1.79828
1700047N06Rik_upstream	1	10055944	10059944	-	0.782345	0.850767	0.686797	1.29409		0.449676	0.0972617	0.831809	0.539484
Gm26348_upstream	1	10164539	10168539	+	0.999663	1.18162	0.901421	0.733318		1.79871	1.55619	1.33089	1.34871
Gm37569_upstream	1	10196802	10200802	-	1.17352	1.41794	1.11605	0.603909		0.224838	0.389047	0.665447	0.539484
Arfgef1_upstream	1	10230670	10234670	-	59.067	34.7869	59.1504	61.7281		2.69806	3.11238	2.24588	2.42768
Gm38005_upstream	1	10449989	10453989	-	1.26044	1.18162	1.11605	0.948999		1.57387	1.75071	1.33089	1.34871
Gm15604_upstream	1	10553553	10557553	-	0.956199	1.41794	1.33067	1.20782		0.562095	0.389047	1.16453	0.989054
Gm25253_upstream	1	10553660	10557660	-	0.912736	1.41794	1.20189	1.20782		0.562095	0.389047	1.16453	0.989054
Gm15603_upstream	1	10693123	10697123	+	0.60849	1.32342	0.901421	1.07841		2.3608	3.79321	2.24588	2.87725
Cpa6_upstream	1	10717945	10721945	-	3.30323	2.64683	3.39106	2.24309		3.70983	3.01511	1.99634	3.05708
Gm37133_upstream	1	10782377	10786377	-	0.825808	1.08709	0.987271	0.733318		0.674514	0.291785	1.08135	0.629398
Gm5522_upstream	1	10803281	10807281	+	0.4781	0.756237	0.815572	0.862727		1.68629	1.84797	0.831809	1.2588
Gm28659_upstream	1	10866688	10870688	+	0.60849	0.756237	0.643872	0.733318		0.786933	2.33428	1.82998	0.989054
Gm22963_upstream	1	10919670	10923670	+	0.521563	0.661708	0.600947	0.690181		0.224838	1.06988	0.665447	1.2588
Prex2_upstream	1	10991465	10995465	+	21.471	13.6123	19.4449	19.3251		2.69806	1.94523	1.66362	2.33776
Gm24173_upstream	1	11132238	11136238	-	0.825808	1.18162	0.686797	0.517636		0.449676	0.389047	0.91499	0.719312
Gm28686_upstream	1	11222174	11226174	-	0.347709	0.661708	1.07312	1.03527		1.23661	2.13976	1.91316	1.2588
Gm37410_upstream	1	11364964	11368964	-	0.869272	0.756237	0.429248	0.431363		1.57387	1.45893	1.16453	1.79828
A830018L16Rik_upstream	1	11412105	11416105	+	7.0411	5.15187	6.18117	5.56459		1.79871	2.72333	2.1627	2.60751
Gm38178_upstream	1	11414918	11418918	+	1.08659	1.32342	0.815572	1.33723		0.899353	0.778094	1.58044	0.989054
Gm29273_upstream	1	11606400	11610400	-	0.782345	0.803502	0.643872	0.776454		0.786933	1.16714	0.91499	1.16888
Gm38069_upstream	1	11702207	11706207	+	1.30391	0.803502	0.558023	0.948999		0.562095	0.194523	0.332724	0.359656
Gm7560_upstream	1	12118960	12122960	+	0.695418	0.614443	0.944346	0.560772		1.01177	0.875356	1.58044	0.539484
Gm22633_upstream	1	12372936	12376936	+	0.434636	1.13436	0.515098	0.388227		0.449676	0.486309	0.415905	0.44957
Mir6341_upstream	1	12423986	12427986	+	0.651954	0.708972	1.0302	0.81959		0.562095	0.389047	0.748628	0.719312
Gm2383_upstream	1	12563577	12567577	+	0.782345	1.37068	0.987271	0.733318		2.02354	1.45893	1.66362	1.43862
Gm6216_upstream	1	12653867	12657867	+	1.21698	1.607	0.944346	1.03527		2.47322	2.23702	1.58044	2.06802
Gm17644_upstream	1	12665563	12669563	+	0.4781	0.330854	0.300474	0.560772		0.562095	0.389047	0.665447	0.539484
Gm29663_upstream	1	12669176	12673176	-	0.912736	0.898032	0.815572	0.992136		0.674514	0.291785	1.33089	1.16888
Sulf1_upstream	1	12690277	12694277	+	16.3858	7.89323	15.1954	11.7762		2.81048	1.84797	1.49726	2.33776
Slco5a1_upstream	1	12990650	12994650	-	27.5559	17.8188	27.6436	29.2896		3.93467	4.37678	2.57861	3.41673
Gm37162_upstream	1	13057951	13061951	-	0.60849	1.55974	0.944346	0.647045		2.13596	2.82059	2.24588	2.78733
Gm5250_upstream	1	13060025	13064025	+	0.60849	1.13436	0.815572	0.862727		2.47322	3.20964	1.99634	2.33776
Gm29283_upstream	1	13066838	13070838	+	1.04313	1.27615	0.858496	0.776454		3.14773	2.82059	2.74497	3.2369
Prdm14_upstream	1	13125163	13129163	-	2.47742	3.11948	3.13351	2.19995		5.50853	6.90558	4.15904	4.13604
Gm38376_upstream	1	13177714	13181714	-	0.956199	1.46521	0.987271	1.72545		2.9229	3.50142	1.66362	2.42768
Gm37409_upstream	1	13234434	13238434	-	0.956199	1.79606	1.20189	1.03527		2.58564	2.33428	1.99634	2.42768
Gm27881_upstream	1	13260198	13264198	+	0.956199	1.46521	1.24482	0.948999		2.13596	1.75071	1.24771	1.16888
Gm38223_upstream	1	13288506	13292506	-	0.869272	1.37068	1.15897	0.992136		1.79871	2.23702	1.7468	3.14699
Gm37702_upstream	1	13296907	13300907	-	0.869272	1.03983	0.901421	1.20782		3.14773	2.52881	2.91133	2.69742
Gm23169_upstream	1	13332609	13336609	-	2.08625	1.13436	1.67407	1.68232		1.91112	2.43154	2.1627	1.16888
Gm38120_upstream	1	13346204	13350204	-	1.08659	0.945296	0.815572	0.948999		2.3608	2.0425	1.91316	2.24785
Gm38380_upstream	1	13354730	13358730	-	0.956199	1.79606	1.15897	1.03527		0.449676	1.75071	1.24771	1.70837
Ncoa2_upstream	1	13372083	13376083	-	70.8457	41.1677	73.3156	75.6611		3.93467	4.27952	3.07769	2.96716
Gm29570_upstream	1	13374070	13378070	+	22.7749	12.6197	21.8058	22.1289		1.46145	1.84797	1.66362	1.61845
Gm7593_upstream	1	13405655	13409655	-	0.956199	1.27615	1.28774	0.862727		1.79871	2.0425	2.41225	1.61845
Tram1_upstream	1	13587910	13591910	-	38.5957	21.1274	38.2889	38.2188		2.24838	1.94523	2.07952	1.79828
Gm38319_upstream	1	13640748	13644748	-	1.4343	0.945296	0.858496	1.12154		1.23661	2.23702	2.49543	2.15794
Lactb2_upstream	1	13658546	13662546	-	23.5573	14.0849	22.1921	22.5603		3.14773	2.52881	2.1627	2.60751
Xkr9_upstream	1	13666771	13670771	+	0.695418	1.13436	0.815572	0.948999		0.899353	0.972617	1.49726	0.989054
Gm26273_upstream	1	13772464	13776464	-	0.825808	1.70153	1.20189	1.81173		3.14773	2.52881	2.41225	3.05708
Gm5523_upstream	1	13784879	13788879	-	1.30391	1.55974	1.28774	1.46664		2.58564	3.98773	2.74497	2.24785
Gm36947_upstream	1	13847119	13851119	-	1.13005	1.18162	0.944346	0.992136		2.24838	2.33428	1.49726	1.43862
Gm25491_upstream	1	13930378	13934378	+	0.956199	0.661708	0.815572	1.12154		0.674514	1.2644	0.998171	0.809226
Gm37400_upstream	1	14110819	14114819	-	0.521563	0.756237	0.729722	0.560772		1.34903	0.680832	0.665447	0.269742
Gm22616_upstream	1	14180578	14184578	+	0.999663	1.22889	1.07312	0.992136		1.91112	2.52881	2.24588	2.69742
Gm37444_upstream	1	14253990	14257990	-	1.34737	1.03983	0.858496	0.690181		0.674514	1.55619	1.24771	1.97811
Eya1_upstream	1	14308235	14312235	-	8.21462	6.0499	8.15572	7.80768		1.01177	1.65345	0.91499	1.16888
Gm9947_upstream	1	14750937	14754937	+	2.12972	3.68666	2.14624	3.10582		2.58564	2.62607	2.66179	1.97811
Msc_upstream	1	14753992	14757992	-	15.0819	12.7142	15.8822	18.2898		4.15951	3.59868	3.16087	2.33776
Gm37412_upstream	1	14786645	14790645	+	1.04313	1.13436	0.987271	1.03527		0.562095	0.680832	1.49726	0.629398
Smt3h2-ps4_upstream	1	14838156	14842156	-	0.782345	0.803502	1.45944	0.862727		0.899353	0.58357	1.24771	1.07897
Rpl5-ps1_upstream	1	14863072	14867072	+	0.60849	0.992561	0.901421	0.776454		0.674514	1.06988	0.582266	0.719312
Trpa1_upstream	1	14916862	14920862	-	1.69508	2.59957	2.48964	2.41563		2.3608	2.91785	2.1627	1.79828
Gm26345_upstream	1	15017159	15021159	-	0.60849	0.756237	0.558023	1.12154		3.14773	2.62607	1.99634	2.15794
Gm10566_upstream	1	15267797	15271797	-	0.60849	0.708972	0.643872	0.4745		0.337257	0.194523	0.249543	0.719312
Kcnb2_upstream	1	15285254	15289254	+	12.6044	8.03502	12.3194	12.9409		2.9229	3.3069	2.24588	3.77639
Gm38116_upstream	1	15362302	15366302	+	0.999663	1.27615	1.15897	0.862727		2.9229	1.65345	1.49726	3.32682
Gm37138_upstream	1	15554249	15558249	+	0.651954	1.27615	0.729722	0.431363		1.68629	1.55619	0.91499	0.989054
Gm25227_upstream	1	15684046	15688046	-	1.34737	1.51247	1.15897	0.948999		1.91112	2.52881	1.7468	1.52854
Gm25168_upstream	1	15755832	15759832	+	1.04313	1.08709	0.815572	0.733318		2.81048	2.72333	1.91316	2.06802
Gm6060_upstream	1	15758668	15762668	-	0.695418	1.13436	0.729722	0.862727		2.81048	3.01511	1.58044	1.43862
Gm28669_upstream	1	15758761	15762761	+	0.651954	1.13436	0.729722	0.81959		2.81048	3.01511	1.41408	1.16888
Terf1_upstream	1	15803646	15807646	+	37.8568	20.4184	36.0998	35.76		3.26015	3.3069	2.91133	3.14699
Gm37509_upstream	1	15851331	15855331	+	0.999663	1.08709	0.815572	1.20782		1.68629	1.16714	0.91499	2.06802
Gm23259_upstream	1	15877530	15881530	+	1.04313	1.55974	0.643872	0.905863		2.69806	2.0425	2.1627	2.24785
Sbspon_upstream	1	15890722	15894722	-	8.04077	7.18425	9.44346	8.36845		3.26015	3.59868	2.66179	3.59656
Gm7634_upstream	1	16051335	16055335	+	1.17352	1.27615	0.558023	0.603909		1.79871	1.36166	2.07952	1.70837
4930444P10Rik_upstream	1	16091325	16095325	-	5.34602	5.15187	5.83778	5.86654		2.13596	2.52881	1.49726	1.79828
Rpl7_upstream	1	16102662	16106662	-	71.8019	43.3891	71.2981	77.6023		5.05886	5.25213	2.99451	3.2369
Rdh10_upstream	1	16103774	16107774	+	70.9326	43.3891	70.3538	74.7984		4.49676	5.05761	2.99451	2.69742
Gm38249_upstream	1	16208517	16212517	-	0.782345	1.13436	0.815572	0.948999		2.3608	1.65345	1.82998	2.78733
Gm28095_upstream	1	16226506	16230506	+	2.73821	1.93786	2.91889	2.58818		2.3608	4.08499	2.24588	2.78733
Gm7568_upstream	1	16251592	16255592	+	1.13005	0.614443	0.815572	0.905863		2.24838	2.13976	1.58044	3.05708
Stau2_upstream	1	16518112	16522112	-	21.0798	16.59	19.96	20.0584		1.46145	2.33428	2.1627	2.51759
Gm38342_upstream	1	16616560	16620560	+	48.2446	27.7445	48.0758	49.6068		2.13596	3.20964	2.1627	2.24785
Ube2w_upstream	1	16617489	16621489	-	47.3319	27.13	46.9598	49.1323		1.46145	2.62607	1.99634	1.79828
Eloc_upstream	1	16655042	16659042	-	29.6856	15.9282	31.421	26.8739		1.91112	2.62607	2.1627	1.79828
D030040B21Rik_upstream	1	16655552	16659552	+	29.3814	15.6447	31.5068	26.572		2.02354	2.72333	2.49543	1.97811
Gm7654_upstream	1	16661662	16665662	-	20.254	11.1545	19.1015	21.2662		2.02354	1.65345	1.66362	1.43862
Tmem70_upstream	1	16663207	16667207	+	28.7729	15.1247	25.7978	26.6151		3.03531	1.84797	1.99634	2.42768
Ly96_upstream	1	16686051	16690051	+	19.6455	10.4928	19.6166	16.78		1.91112	1.06988	1.7468	1.79828
Gm29649_upstream	1	16756623	16760623	-	1.13005	1.27615	1.07312	0.81959		3.70983	2.52881	3.41042	1.97811
Gm5828_upstream	1	16768138	16772138	-	0.521563	0.850767	0.729722	0.4745		2.02354	1.55619	2.24588	2.60751
Gm28376_upstream	1	16896185	16900185	+	0.738881	0.472648	0.386323	0.345091		0.674514	0.972617	0.665447	0.719312
4921511E07Rik_upstream	1	16928970	16932970	+	0.651954	0.992561	0.729722	1.03527		0.112419	0.291785	0.998171	0.089914
Jph1_upstream	1	17095889	17099889	-	24.2092	15.3138	29.9615	28.5131		3.59741	3.01511	2.82815	2.15794
Gm28783_upstream	1	17122747	17126747	+	1.60815	1.32342	1.0302	1.4235		2.24838	1.55619	1.58044	1.16888
Gdap1_upstream	1	17143362	17147362	+	2.43396	2.22145	2.27502	1.98427		1.57387	1.45893	1.33089	1.79828
Gm28784_upstream	1	17166403	17170403	+	0.782345	1.08709	0.558023	0.862727		1.79871	0.972617	1.16453	0.989054
Gm28785_upstream	1	17248492	17252492	-	0.651954	0.898032	0.600947	0.603909		0.337257	0.972617	0.415905	1.07897
Gm5251_upstream	1	17392958	17396958	+	0.912736	1.27615	0.643872	0.776454		0.899353	1.55619	1.49726	0.989054
Rbm6-ps1_upstream	1	17398281	17402281	-	0.738881	1.27615	0.686797	1.33723		2.3608	1.65345	2.24588	2.15794
Gm6075_upstream	1	17427528	17431528	-	0.782345	0.992561	0.558023	0.603909		0.337257	0.486309	0.91499	0.989054
Gm25166_upstream	1	17518001	17522001	+	0.869272	0.945296	0.558023	1.33723		2.13596	2.82059	1.41408	2.06802
Pi15_upstream	1	17599901	17603901	+	16.9508	3.4976	16.1397	6.29791		0.786933	0.389047	0.831809	0.44957
Gm28154_upstream	1	17639081	17643081	-	0.521563	0.992561	0.987271	0.431363		0.337257	0.58357	1.08135	0.539484
Crispld1_upstream	1	17725045	17729045	+	6.51954	4.96281	6.52457	5.13322		1.91112	2.52881	1.99634	2.51759
Gm16070_upstream	1	17725646	17729646	-	6.60647	4.77375	6.30995	5.09009		1.91112	2.52881	1.99634	2.42768
Gm28153_upstream	1	17803417	17807417	-	0.869272	1.32342	1.24482	0.647045		0.337257	0.194523	0.499085	0.719312
Gm7690_upstream	1	17945041	17949041	+	1.17352	1.46521	0.772647	0.647045		0.562095	0.291785	0.998171	0.89914
Gm17969_upstream	1	17991813	17995813	+	0.825808	0.898032	1.07312	0.603909		0.786933	0.486309	0.499085	0.629398
Gm18775_upstream	1	17997622	18001622	-	1.04313	1.03983	0.643872	0.776454		1.01177	0.58357	0.998171	1.07897
Gm28755_upstream	1	18014186	18018186	-	0.782345	0.756237	0.987271	0.603909		1.23661	0.875356	0.831809	0.89914
Gm45784_upstream	1	18056269	18060269	-	6.04144	6.99519	6.95382	5.82341		2.9229	3.40416	2.49543	3.2369
Gm28756_upstream	1	18057056	18061056	-	5.73719	6.99519	6.7392	5.95281		2.81048	3.69595	2.74497	2.78733
Crisp4_upstream	1	18143902	18147902	-	0.391172	0.425383	0.257549	0.560772		0.224838	0.680832	0.0831809	0.179828
Defb44-ps_upstream	1	18221564	18225564	-	0.565027	0.992561	0.558023	0.992136		0.449676	0.194523	0.582266	0.359656
Defb18_upstream	1	18235443	18239443	-	0.60849	0.661708	0.729722	1.16468		0.449676	0.58357	0.332724	0.179828
Gm17837_upstream	1	18261379	18265379	-	0.434636	1.08709	0.515098	0.733318		0	0.778094	0.249543	0.359656
Defb41_upstream	1	18263138	18267138	-	0.391172	1.18162	0.558023	0.4745		0	0.486309	0	0
Gm5252_upstream	1	18706428	18710428	+	0.738881	1.607	0.944346	1.12154		1.46145	0.680832	1.33089	1.70837
Gm24075_upstream	1	18967833	18971833	-	1.13005	1.27615	0.901421	0.81959		1.57387	1.84797	1.66362	1.43862
Gm28343_upstream	1	19035266	19039266	+	0.912736	1.13436	1.0302	0.862727		1.79871	1.36166	1.41408	1.43862
Gm28344_upstream	1	19060857	19064857	+	1.04313	1.55974	0.901421	1.16468		1.46145	0.972617	1.7468	1.2588
Tfap2d_upstream	1	19101022	19105022	+	1.56469	1.51247	0.987271	1.20782		2.47322	2.62607	1.82998	1.70837
Gm15825_upstream	1	19102840	19106840	-	1.4343	1.41794	1.15897	1.12154		2.58564	3.11238	1.99634	1.79828
Gm10075_upstream	1	19151966	19155966	-	0.565027	1.41794	0.729722	0.647045		0.337257	0.875356	0.415905	0.809226
Tfap2b_upstream	1	19206914	19210914	+	1.95586	2.59957	2.66134	2.07054		1.34903	3.11238	2.57861	1.2588
Gm28340_upstream	1	19240725	19244725	+	2.08625	1.32342	2.14624	1.98427		1.57387	1.36166	2.07952	0.989054
Gm28341_upstream	1	19318697	19322697	-	0.651954	1.27615	0.643872	0.4745		1.23661	0.389047	0.831809	0.539484
Gm4849_upstream	1	19328939	19332939	+	0.999663	0.850767	1.28774	0.905863		3.14773	2.52881	1.33089	1.70837
Gm24633_upstream	1	19511919	19515919	-	1.21698	1.22889	1.07312	0.948999		1.23661	0.291785	1.41408	1.07897
Gm38382_upstream	1	19612269	19616269	+	0.869272	0.898032	0.901421	0.948999		0.112419	0.194523	0.748628	0.539484
Gm37315_upstream	1	20063548	20067548	-	0.869272	0.850767	0.643872	0.690181		0.786933	0.389047	0.582266	0.629398
4930486I03Rik_upstream	1	20354452	20358452	+	0.60849	1.18162	0.772647	0.647045		0.674514	0.778094	0.831809	0.89914
Gm15795_upstream	1	20442810	20446810	-	0.60849	1.41794	0.515098	0.948999		0.786933	0.486309	1.08135	1.16888
Gm24162_upstream	1	20442912	20446912	-	0.565027	1.41794	0.558023	0.905863		0.786933	0.486309	0.91499	1.16888
Pkhd1_upstream	1	20616064	20620064	-	1.73854	2.26871	3.09059	1.76859		1.57387	1.45893	2.1627	0.719312
Gm28653_upstream	1	20667882	20671882	+	1.08659	0.992561	1.20189	0.992136		1.79871	2.33428	1.99634	1.52854
Mir206_upstream	1	20677010	20681010	+	0.869272	1.18162	1.0302	0.733318		2.24838	1.2644	1.33089	3.05708
Mir133b_upstream	1	20680769	20684769	+	0.869272	1.22889	0.686797	1.33723		0.449676	0.486309	1.58044	1.52854
Il17a_upstream	1	20728905	20732905	+	0.869272	0.898032	0.858496	1.25095		1.12419	1.65345	1.33089	1.61845
Il17f_upstream	1	20788617	20792617	-	1.73854	1.46521	1.80284	1.55291		2.69806	2.62607	1.99634	2.24785
Mcm3_upstream	1	20818312	20822312	-	18.472	10.7764	19.7454	21.827		3.82225	1.75071	2.1627	3.2369
Gm20587_upstream	1	20819331	20823331	+	18.0374	10.6346	19.3162	21.4388		4.04709	2.0425	2.32907	2.60751
Gm28065_upstream	1	20834661	20838661	+	1.13005	0.945296	0.944346	1.03527		2.58564	3.59868	2.07952	3.14699
Gm24723_upstream	1	20840666	20844666	-	1.17352	1.41794	0.815572	0.776454		0.674514	0.291785	1.24771	1.61845
6720483E21Rik_upstream	1	20888473	20892473	-	27.6428	17.5825	24.8105	27.0033		4.27192	3.69595	2.49543	3.8663
Paqr8_upstream	1	20888606	20892606	+	27.5559	17.5825	24.8105	27.0465		4.15951	3.59868	2.49543	3.77639
Gm24171_upstream	1	20913540	20917540	-	1.47776	1.03983	1.0302	1.16468		3.26015	2.23702	1.99634	3.2369
Gm28064_upstream	1	20943711	20947711	+	1.08659	0.898032	0.729722	0.647045		0.562095	0.778094	0.91499	1.07897
Efhc1_upstream	1	20949626	20953626	+	12.7783	6.52255	10.9029	10.3096		2.81048	3.11238	2.99451	2.24785
Tram2_upstream	1	21077229	21081229	-	27.1213	16.8263	25.8407	30.7562		3.48499	3.59868	2.24588	2.96716
Gm28287_upstream	1	21078114	21082114	+	24.2527	15.1247	23.7374	27.4778		3.26015	3.20964	2.07952	2.51759
Gm2693_upstream	1	21176988	21180988	+	1.08659	1.607	0.686797	1.03527		0.899353	0.486309	1.24771	0.719312
Tmem14a_upstream	1	21216575	21220575	+	12.1698	7.94049	12.4911	12.1213		2.69806	2.33428	2.41225	3.14699
Gm38224_upstream	1	21232722	21236722	+	1.04313	0.850767	0.944346	0.647045		1.01177	1.2644	1.7468	2.06802
Gsta3_upstream	1	21238589	21242589	+	1.34737	0.992561	1.37359	1.16468		1.34903	0.680832	1.58044	0.809226
Gm28836_upstream	1	21269593	21273593	-	6.04144	4.11204	6.0524	3.58032		3.26015	2.91785	2.66179	2.06802
Gm7094_upstream	1	21270403	21274403	+	5.99798	4.1593	5.8807	3.70973		2.47322	2.62607	2.74497	1.79828
Gm4956_upstream	1	21296312	21300312	-	1.04313	1.607	0.987271	0.733318		1.01177	0.58357	1.16453	0.989054
Gm21909_upstream	1	21314320	21318320	-	0.4781	0.425383	0.901421	0.948999		0.674514	0.389047	1.24771	0.179828
Khdc1a_upstream	1	21347641	21351641	+	0.695418	0.567178	0.300474	0.517636		1.01177	1.2644	1.33089	1.07897
Gm16329_upstream	1	21352005	21356005	+	0.782345	0.661708	0.944346	0.862727		1.46145	0.875356	1.58044	1.16888
Gm16327_upstream	1	21362803	21366803	+	0.782345	0.614443	0.600947	1.12154		1.34903	1.45893	1.41408	1.07897
Khdc1c_upstream	1	21366331	21370331	+	0.347709	0.992561	0.600947	0.4745		0.449676	0.194523	0.748628	1.07897
Gm2709_upstream	1	21370670	21374670	+	1.47776	1.32342	0.472173	0.862727		1.34903	1.06988	0.998171	1.43862
Gm16533_upstream	1	21377555	21381555	+	0.956199	1.22889	0.772647	0.862727		1.12419	0.972617	1.33089	0.809226
Khdc1b_upstream	1	21381556	21385556	+	1.26044	1.37068	0.815572	0.948999		1.34903	1.16714	1.82998	1.61845
Gm16328_upstream	1	21388906	21392906	+	1.69508	1.22889	1.20189	1.25095		1.68629	0.972617	3.07769	1.43862
Gm36949_upstream	1	21455017	21459017	-	1.04313	1.51247	0.772647	1.29409		2.47322	2.43154	1.7468	1.97811
Gm7658_upstream	1	21511056	21515056	-	1.08659	1.03983	0.944346	0.603909		0.449676	1.2644	0.665447	0.89914
Gm38243_upstream	1	21838514	21842514	-	1.21698	0.992561	0.729722	0.517636		0.674514	1.2644	1.41408	0.989054
Gm26580_upstream	1	21957842	21961842	+	20.6452	11.1545	19.7883	16.5212		2.58564	3.40416	1.41408	1.97811
Kcnq5_upstream	1	21959942	21963942	-	26.7301	16.07	26.6992	22.9917		4.49676	5.8357	2.49543	3.2369
Gm5696_upstream	1	22028615	22032615	-	1.30391	1.65427	0.515098	0.992136		1.12419	1.55619	1.7468	1.70837
Gm28239_upstream	1	22235849	22239849	+	0.869272	0.661708	0.600947	0.862727		1.01177	0.486309	0.582266	0.89914
Gm26866_upstream	1	22738764	22742764	+	1.17352	0.898032	1.07312	0.905863		2.69806	1.36166	2.07952	2.06802
Rims1_upstream	1	22803994	22807994	-	8.91004	6.28622	10.3878	8.71354		3.93467	3.59868	2.99451	3.05708
Gm7761_upstream	1	22985125	22989125	-	1.08659	1.13436	0.858496	0.905863		0.449676	0.680832	1.24771	1.16888
4933415F23Rik_upstream	1	23100253	23104253	-	1.08659	1.22889	0.901421	1.16468		2.13596	3.01511	1.24771	1.79828
Gm29506_upstream	1	23233673	23237673	-	0.956199	1.37068	0.729722	0.431363		1.01177	0.58357	1.08135	1.16888
Gm24176_upstream	1	23243211	23247211	+	0.695418	0.850767	0.987271	0.992136		1.68629	2.33428	1.08135	1.79828
Gm6420_upstream	1	23254407	23258407	-	30.3811	15.9282	29.704	29.2896		2.02354	3.3069	2.32907	2.15794
Mir30a_upstream	1	23270269	23274269	+	1.95586	1.79606	2.74719	1.76859		0.337257	0.389047	1.16453	0.269742
Gm27028_upstream	1	23289537	23293537	+	0.695418	0.756237	0.600947	0.647045		0.449676	0.194523	0.831809	0.269742
Mir30c-2_upstream	1	23289701	23293701	+	0.565027	0.756237	0.600947	0.733318		0.449676	0.291785	0.831809	0.269742
Gm29107_upstream	1	23291729	23295729	+	0.521563	0.614443	0.386323	0.733318		0.224838	0.291785	0.499085	0
Gm20954_upstream	1	23344599	23348599	-	0.956199	0.708972	0.815572	0.647045		1.46145	1.2644	1.24771	1.61845
Ogfrl1_upstream	1	23395772	23399772	-	0.999663	1.37068	0.858496	0.776454		0.786933	0.972617	1.33089	1.43862
Gm7784_upstream	1	23477539	23481539	+	1.04313	0.945296	0.386323	0.948999		1.57387	1.75071	1.24771	1.2588
Gm28822_upstream	1	23572587	23576587	+	0.825808	1.03983	0.901421	0.647045		1.46145	1.16714	2.1627	1.61845
B3gat2_upstream	1	23759753	23763753	+	13.8214	11.958	17.7709	15.8742		5.2837	4.96035	3.07769	3.14699
Smap1_upstream	1	23920317	23924317	-	34.6405	21.3637	36.3144	37.9168		2.24838	2.72333	1.33089	1.79828
Gm26524_upstream	1	24003505	24007505	+	20.6452	10.7291	18.5435	21.3525		1.68629	1.36166	2.1627	1.2588
Sdhaf4_upstream	1	24003656	24007656	-	20.6452	10.7291	18.5435	21.3956		1.79871	1.36166	2.1627	1.34871
Fam135a_upstream	1	24098341	24102341	-	34.1189	20.1348	36.1856	39.6423		3.14773	3.79321	2.07952	1.61845
Gm37580_upstream	1	24098625	24102625	+	34.1624	20.0876	36.1427	39.3835		3.14773	3.79321	2.1627	1.61845
Gm26607_upstream	1	24123275	24127275	+	0.565027	0.992561	1.07312	0.690181		1.01177	0.778094	1.24771	0.719312
Col9a1_upstream	1	24175610	24179610	+	1.08659	2.12692	1.0302	1.29409		2.13596	2.91785	2.66179	2.87725
Gm26418_upstream	1	24546977	24550977	-	1.56469	1.607	1.07312	1.16468		2.13596	1.06988	1.82998	1.43862
Col19a1_upstream	1	24585472	24589472	-	7.82345	5.9081	8.24157	6.38418		2.47322	2.62607	2.1627	2.60751
Tubb4b-ps2_upstream	1	24593423	24597423	-	0.60849	0.945296	1.24482	1.03527		2.47322	2.82059	2.24588	1.52854
Gm28439_upstream	1	24610410	24614410	-	0.0434636	0.0945297	0.0429248	0.129409		0.224838	0.389047	0.166362	0.269742
Gm10222_upstream	1	24610700	24614700	-	0.0434636	0.0472648	0.0429248	0.0431363		0.112419	0	0	0
Gm28438_upstream	1	24611119	24615119	-	0	0.0472648	0.0429248	0.0431363		0.112419	0	0	0
Gm28437_upstream	1	24611971	24615971	-	0	0.0472648	0	0.0431363		0	0	0	0
Gm10925_upstream	1	24612651	24616651	-	0.0434636	0.0945297	0	0.0431363		0.112419	0	0	0
Gm28661_upstream	1	24613565	24617565	-	0.391172	0.425383	0.214624	0.0862727		0.224838	0.194523	0.166362	0.089914
Gm29216_upstream	1	24614197	24618197	-	0.521563	0.803502	0.300474	0.215682		0.224838	0.194523	0.166362	0.089914
Lmbrd1_upstream	1	24676630	24680630	+	31.033	14.6048	26.9139	24.8897		1.91112	2.13976	2.82815	1.88819
Gm28594_upstream	1	24909659	24913659	-	1.26044	1.37068	0.815572	0.992136		1.01177	0.875356	1.49726	0.719312
Gm28237_upstream	1	24963158	24967158	-	0.738881	1.32342	0.772647	1.20782		1.12419	0.58357	1.33089	1.07897
Gm9443_upstream	1	25009941	25013941	+	0.869272	1.27615	1.07312	1.03527		1.12419	0.58357	1.66362	1.2588
Gm29414_upstream	1	25025232	25029232	-	1.04313	1.13436	1.07312	0.905863		1.57387	0.972617	0.998171	0.629398
Gm15702_upstream	1	25221730	25225730	+	0.782345	0.756237	0.643872	0.733318		1.12419	0.875356	0.998171	1.34871
Gm20172_upstream	1	25275954	25279954	-	0.782345	1.13436	1.11605	0.81959		0.449676	0.389047	0.91499	0.44957
Gm22260_upstream	1	25277551	25281551	-	0.912736	0.992561	1.11605	1.03527		1.12419	0.389047	0.582266	0.89914
Gm37543_upstream	1	25283248	25287248	-	0.4781	0.708972	0.343399	0.517636		0.449676	0.389047	0.748628	0.179828
Gm37331_upstream	1	25297886	25301886	-	1.04313	1.32342	0.815572	1.16468		0.224838	0.0972617	0.748628	0.179828
Gm37211_upstream	1	25315708	25319708	-	0.651954	0.850767	1.24482	1.07841		1.12419	0.778094	1.99634	1.43862
Gm37862_upstream	1	25326398	25330398	-	0.782345	1.03983	0.944346	0.776454		1.01177	0.778094	0.831809	0.359656
Gm38286_upstream	1	25347082	25351082	-	1.4343	1.55974	0.944346	0.690181		0.562095	0.778094	1.33089	1.16888
Gm37880_upstream	1	25363820	25367820	-	1.04313	0.803502	0.901421	0.733318		1.12419	0.486309	0.499085	0.539484
Gm25294_upstream	1	25449071	25453071	+	0.825808	1.22889	1.07312	1.16468		0.449676	0.291785	0.332724	0.44957
Gm37011_upstream	1	25609184	25613184	-	0.956199	0.945296	0.686797	0.948999		0.674514	0.389047	0.91499	0.629398
Gm29214_upstream	1	25613515	25617515	-	0.304245	0.661708	0.558023	0.862727		0.562095	1.2644	1.16453	0.539484
Gm37051_upstream	1	25621180	25625180	-	0.60849	0.898032	0.858496	0.776454		0.786933	0.58357	0.831809	0.89914
Gm38260_upstream	1	25674239	25678239	-	0.521563	1.13436	0.772647	0.862727		0.674514	0.778094	0.332724	0.539484
Gm37628_upstream	1	25689501	25693501	-	1.08659	1.08709	0.772647	1.16468		0.674514	0.389047	1.16453	1.34871
8030445P17Rik_upstream	1	25722778	25726778	-	0.521563	0.803502	0.686797	0.81959		0.449676	0.389047	0.582266	0.179828
Gm38198_upstream	1	25736969	25740969	-	0.912736	0.945296	0.901421	0.948999		0.899353	0.972617	0.499085	1.16888
Gm37077_upstream	1	25757033	25761033	-	0.738881	1.70153	1.33067	1.03527		0.562095	1.06988	1.49726	1.52854
Gm37895_upstream	1	25778306	25782306	-	1.21698	1.51247	1.15897	1.03527		0.562095	0.875356	1.24771	0.989054
Gm36952_upstream	1	25798905	25802905	-	0.60849	0.898032	0.515098	0.603909		0.674514	0.778094	1.33089	0.359656
Gm37602_upstream	1	25805406	25809406	-	0.782345	0.803502	0.515098	0.81959		0.786933	0.875356	0.332724	0.719312
2900022M07Rik_upstream	1	25807972	25811972	-	0.956199	0.850767	0.858496	0.560772		0.674514	0.58357	0.582266	0.44957
2900002M20Rik_upstream	1	25822719	25826719	-	0.825808	1.27615	1.07312	1.25095		1.46145	1.16714	1.49726	1.52854
Adgrb3_upstream	1	25827707	25831707	-	3.86826	3.87572	5.23683	4.01168		2.13596	3.40416	2.07952	2.24785
Gm9884_upstream	1	25828657	25832657	+	3.91172	3.82845	5.32268	3.92541		2.24838	3.11238	2.07952	1.88819
Gm18443_upstream	1	25995159	25999159	-	1.04313	1.03983	0.944346	0.776454		0.449676	0.875356	0.665447	0.539484
Gm19123_upstream	1	26464236	26468236	+	0.60849	0.803502	0.858496	0.948999		0.337257	0.778094	1.16453	1.43862
Gm24064_upstream	1	26564833	26568833	+	0.565027	1.32342	0.944346	0.647045		1.12419	1.84797	1.58044	1.52854
4931408C20Rik_upstream	1	26685460	26689460	-	4.99831	7.04246	4.37833	3.96854		7.6445	6.51654	9.1499	8.09226
n-R5s209_upstream	1	26957221	26961221	-	0.825808	1.13436	0.772647	0.905863		0.224838	0.0972617	0.249543	0.179828
Gm19641_upstream	1	27334768	27338768	-	0.956199	1.22889	0.558023	0.4745		0.449676	0.291785	0.998171	0.359656
Gm5524_upstream	1	27882046	27886046	+	0.651954	0.992561	0.772647	0.905863		0.337257	0.680832	0.582266	0.179828
Gm18776_upstream	1	27899072	27903072	-	0.60849	0.898032	0.987271	0.948999		1.01177	0.972617	0.748628	1.16888
Gm19028_upstream	1	27987910	27991910	+	1.04313	0.992561	0.987271	0.81959		0.899353	0.486309	1.33089	1.16888
Gm38089_upstream	1	28567918	28571918	+	0.347709	0.661708	0.300474	0.517636		0.449676	0.680832	0.0831809	0.359656
Gm7846_upstream	1	28578772	28582772	-	0.434636	0.519913	0.515098	0.4745		0.449676	0.0972617	0.499085	0.089914
Gm597_upstream	1	28778252	28782252	-	0.738881	1.32342	0.815572	0.905863		1.23661	1.16714	1.41408	1.97811
Gm5697_upstream	1	28800721	28804721	-	1.17352	1.18162	0.600947	1.07841		2.24838	2.13976	1.41408	1.97811
Gm6462_upstream	1	28936036	28940036	+	0.651954	0.708972	0.729722	0.81959		0.337257	0.486309	0.499085	0.269742
Gm18033_upstream	1	29217700	29221700	+	0.695418	0.850767	0.815572	0.733318		0.562095	1.2644	0.748628	0.89914
Gm25586_upstream	1	29279075	29283075	-	0.60849	0.567178	0.686797	0.345091		0.449676	0.291785	0.91499	0.539484
Gm22679_upstream	1	29299480	29303480	+	1.26044	1.03983	0.472173	1.03527		0.337257	0.58357	0.998171	0.989054
Gm23785_upstream	1	29359370	29363370	-	0.4781	0.661708	0.772647	0.4745		1.57387	0.875356	0.665447	0.359656
Mir6342_upstream	1	29419488	29423488	+	1.13005	0.992561	0.815572	0.992136		0.224838	0.486309	0.748628	0.629398
Gm5525_upstream	1	29483915	29487915	-	1.08659	0.803502	1.11605	0.776454		1.79871	1.2644	1.41408	1.52854
Gm7858_upstream	1	29928094	29932094	+	0.695418	0.803502	0.558023	0.690181		0.562095	0.194523	0.665447	0.539484
Gm23771_upstream	1	29983934	29987934	+	1.13005	1.27615	1.0302	0.948999		1.12419	0.972617	0.998171	0.989054
Gm27430_upstream	1	30331397	30335397	-	0.217318	0.708972	0.472173	0.215682		0.674514	0.58357	0.582266	0.719312
Gm9898_upstream	1	30717962	30721962	-	0.956199	1.13436	1.37359	1.03527		3.26015	4.66856	2.74497	3.05708
Gm6473_upstream	1	30767687	30771687	+	0.651954	0.850767	0.600947	1.20782		3.03531	3.59868	3.16087	2.87725
Gm2914_upstream	1	30792875	30796875	-	1.17352	1.08709	1.63114	1.46664		2.47322	2.33428	2.32907	2.15794
Gm37522_upstream	1	30834431	30838431	-	0.825808	1.46521	0.944346	0.690181		0.899353	0.486309	1.33089	1.16888
Gm37906_upstream	1	30866538	30870538	-	0.999663	1.37068	1.41652	1.03527		0.449676	0.58357	0.748628	1.16888
Phf3_upstream	1	30871921	30875921	-	38.3784	23.5379	39.1045	41.4972		1.91112	2.33428	1.99634	1.79828
Ptp4a1_upstream	1	30947309	30951309	-	41.2035	22.6871	40.4781	38.7796		2.47322	1.75071	1.41408	1.70837
Ptp4a1_upstream	1	30947770	30951770	-	41.3339	22.6871	40.2635	38.7364		2.3608	1.75071	1.58044	1.97811
Gm5698_upstream	1	30975968	30979968	-	0.391172	0.330854	0.429248	0.517636		0.899353	0.972617	0.415905	0.809226
Gm9458_upstream	1	30984953	30988953	-	1.08659	1.51247	0.944346	0.560772		0.899353	0.972617	1.33089	0.989054
Gm28644_upstream	1	31039919	31043919	+	0.4781	1.32342	0.643872	0.560772		0.786933	0.680832	1.41408	0.809226
Gm27362_upstream	1	31120862	31124862	-	1.04313	0.898032	1.0302	0.733318		0.337257	0.291785	1.24771	0.809226
Gm29128_upstream	1	31134026	31138026	+	1.65162	0.850767	1.07312	0.905863		0.562095	0.680832	1.33089	0.809226
Gm7893_upstream	1	31162549	31166549	+	0.825808	1.37068	0.944346	0.776454		1.57387	2.13976	1.49726	1.52854
Lgsn_upstream	1	31174401	31178401	+	1.08659	1.607	1.11605	0.905863		1.46145	2.13976	1.82998	2.24785
4931428L18Rik_upstream	1	31220684	31224684	-	1.34737	1.79606	1.54529	1.20782		1.57387	0.875356	1.58044	1.70837
Pih1d3_upstream	1	31220838	31224838	+	1.34737	1.7488	1.37359	1.25095		1.79871	0.778094	1.66362	1.61845
Gm26145_upstream	1	31257719	31261719	-	1.52123	1.55974	1.45944	1.50977		3.03531	3.89047	2.66179	2.33776
Gm4850_upstream	1	31265326	31269326	+	0.60849	1.08709	0.772647	0.948999		0.899353	1.16714	0.831809	1.16888
Gm28645_upstream	1	31272892	31276892	+	0.60849	1.51247	0.815572	0.862727		1.57387	2.0425	1.49726	1.43862
Gm6489_upstream	1	31284945	31288945	+	0.869272	1.37068	0.858496	1.16468		0.899353	1.2644	0.499085	0.629398
Gm10307_upstream	1	31557540	31561540	+	0.999663	1.70153	0.643872	0.776454		0.674514	1.45893	2.07952	1.16888
Gm19680_upstream	1	31613149	31617149	+	0.347709	0.661708	0.429248	0.431363		0.786933	0.680832	0.582266	0.539484
Gm23032_upstream	1	31654738	31658738	-	0.738881	0.425383	0.858496	0.733318		0.224838	0.972617	0.415905	0.539484
Gm7910_upstream	1	31734057	31738057	+	0.999663	0.708972	0.815572	0.690181		1.57387	0.875356	1.58044	1.52854
Khdrbs2_upstream	1	32170714	32174714	+	3.43362	3.63939	4.67881	3.92541		1.57387	1.2644	1.24771	1.2588
Gm25814_upstream	1	32211239	32215239	-	1.17352	1.37068	0.987271	0.690181		0.899353	0.778094	0.91499	0.539484
Gm37999_upstream	1	32471757	32475757	+	0.782345	1.13436	0.858496	0.776454		1.01177	0.972617	2.24588	0.629398
Gm37110_upstream	1	32483315	32487315	+	0.434636	0.850767	0.429248	0.603909		0.786933	0.0972617	0.249543	0.269742
Gm37911_upstream	1	32494444	32498444	+	0.651954	1.08709	0.815572	0.690181		0.337257	0.875356	0.415905	0.44957
Gm9839_upstream	1	32518999	32522999	-	0.565027	0.945296	0.901421	0.733318		1.12419	0.58357	1.24771	0.539484
Gm37792_upstream	1	32537028	32541028	+	0.651954	0.614443	0.643872	0.517636		0.674514	0.291785	0.499085	0.44957
Gm5415_upstream	1	32545294	32549294	-	0.999663	0.708972	0.643872	0.560772		0.899353	0.389047	1.24771	0.809226
Gm24732_upstream	1	32566421	32570421	-	0.738881	0.850767	0.343399	0.81959		1.12419	0.778094	0.665447	0.989054
Gm37426_upstream	1	32708179	32712179	+	1.13005	0.756237	1.54529	0.81959		1.12419	0.778094	0.998171	0.809226
Gm23024_upstream	1	32724639	32728639	+	0.912736	1.08709	0.858496	1.33723		0.674514	0.194523	0.582266	0.629398
Gm37151_upstream	1	32970490	32974490	-	1.13005	1.93786	0.858496	1.16468		2.81048	2.52881	1.99634	2.06802
Gm28624_upstream	1	33028290	33032290	-	0.695418	0.992561	0.987271	0.81959		1.46145	0.680832	1.49726	0.809226
Gm37724_upstream	1	33063130	33067130	+	0.304245	0.567178	0.772647	0.258818		0.786933	0.291785	0.415905	0.44957
Gm7114_upstream	1	33098907	33102907	+	1.17352	1.22889	0.944346	1.07841		1.91112	1.75071	0.998171	1.70837
Gm4785_upstream	1	33107655	33111655	-	1.08659	1.13436	0.815572	0.603909		1.34903	1.94523	1.91316	1.88819
Gm24901_upstream	1	33189993	33193993	+	0.825808	0.898032	1.0302	0.776454		0.112419	0.58357	0.91499	0.44957
Gm37591_upstream	1	33213475	33217475	-	1.17352	1.46521	0.815572	0.905863		2.24838	0.972617	1.24771	1.88819
Gm2987_upstream	1	33233939	33237939	+	0.695418	1.18162	1.07312	0.948999		0.674514	0.58357	1.7468	1.2588
Gm25792_upstream	1	33291676	33295676	+	0.869272	0.898032	0.429248	0.4745		0.449676	0.291785	0.582266	0.44957
Gm18799_upstream	1	33314582	33318582	-	0.956199	0.992561	0.901421	0.431363		0.337257	0.680832	1.08135	0.719312
Gm7933_upstream	1	33369331	33373331	+	0.912736	1.51247	0.643872	1.16468		2.24838	1.94523	1.82998	2.33776
Gm23453_upstream	1	33420733	33424733	+	0.999663	1.22889	1.15897	0.647045		0.562095	0.0972617	0.582266	0.269742
Gm29228_upstream	1	33480101	33484101	+	1.08659	1.13436	1.54529	0.733318		1.91112	1.16714	1.7468	1.34871
Gm37618_upstream	1	33614832	33618832	-	1.17352	1.22889	1.37359	0.948999		2.24838	2.23702	1.99634	1.34871
Gm17813_upstream	1	33655781	33659781	+	1.13005	1.37068	0.901421	0.992136		1.57387	2.82059	2.24588	1.88819
Prim2_upstream	1	33667795	33671795	-	35.1186	21.6473	35.5847	35.1992		4.04709	3.11238	2.57861	3.59656
1700001G17Rik_upstream	1	33667824	33671824	+	35.1186	21.6473	35.5418	35.2424		4.04709	3.11238	2.57861	3.59656
Gm38173_upstream	1	33672228	33676228	-	1.52123	1.27615	1.97454	1.63918		2.3608	2.0425	1.7468	2.96716
Rab23_upstream	1	33717887	33721887	+	26.2955	16.5427	25.4544	27.4347		2.47322	3.40416	2.91133	2.33776
Gm37905_upstream	1	33746007	33750007	+	1.08659	1.37068	1.0302	1.29409		2.81048	4.18225	3.41042	3.50664
Bag2_upstream	1	33755795	33759795	-	30.2941	18.6223	26.7422	26.27		4.04709	3.01511	2.57861	2.96716
Zfp451_upstream	1	33812595	33816595	-	27.9906	18.3388	29.7898	28.5131		3.48499	1.65345	2.49543	2.24785
Gm15455_upstream	1	33836680	33840680	-	0.651954	0.708972	0.901421	1.03527		3.82225	3.69595	2.57861	3.05708
Gm37067_upstream	1	33889117	33893117	-	1.82547	1.46521	1.15897	1.55291		2.69806	1.65345	2.24588	2.15794
Bend6_upstream	1	33905816	33909816	-	29.816	19.5204	29.4894	28.1249		3.26015	5.64118	3.07769	3.95621
Dst_upstream	1	33906225	33910225	+	29.9899	19.6149	29.4894	28.0818		3.14773	5.54392	3.16087	4.13604
Gm37354_upstream	1	33920455	33924455	+	1.26044	0.519913	0.686797	0.603909		0.786933	0.680832	1.16453	1.16888
Gm28631_upstream	1	33961685	33965685	-	1.69508	1.7488	1.50237	1.16468		3.03531	2.43154	2.07952	2.69742
Gm23792_upstream	1	33979502	33983502	-	1.08659	2.22145	0.901421	1.46664		2.13596	1.75071	1.91316	2.42768
Gm38157_upstream	1	34030100	34034100	+	1.13005	1.27615	1.0302	1.12154		3.37257	2.23702	2.32907	3.05708
Mir6896_upstream	1	34115359	34119359	+	0.651954	1.65427	0.858496	0.905863		2.3608	2.23702	2.66179	1.70837
Gm26788_upstream	1	34176446	34180446	-	1.39084	1.13436	0.901421	1.81173		4.7216	4.27952	3.74314	3.68647
A930005N03Rik_upstream	1	34269128	34273128	-	1.13005	1.70153	1.20189	0.690181		2.3608	2.33428	1.99634	1.79828
Gm37958_upstream	1	34328307	34332307	-	1.17352	0.898032	1.20189	1.16468		2.69806	2.33428	2.32907	2.15794
Gm37385_upstream	1	34348775	34352775	+	0.434636	0.236324	0.300474	0.345091		0.337257	0.486309	0.249543	0.269742
Gm5266_upstream	1	34365371	34369371	+	0.825808	0.850767	0.643872	0.948999		2.47322	3.50142	2.41225	3.2369
Gm3052_upstream	1	34415986	34419986	-	0.260782	0.472648	0.600947	0.258818		0.449676	0.291785	0.831809	0.089914
Mir5103_upstream	1	34431199	34435199	-	23.0357	12.7142	23.0936	19.8427		5.39612	4.37678	3.07769	3.32682
Gm37233_upstream	1	34431264	34435264	-	23.6877	13.3287	23.995	20.5329		5.39612	4.37678	2.99451	3.32682
Ccdc115_upstream	1	34437672	34441672	-	42.5509	22.0254	38.804	40.0305		4.38434	3.3069	2.66179	2.15794
Imp4_upstream	1	34437851	34441851	+	42.5074	22.2617	38.7182	40.1599		4.04709	3.20964	2.74497	2.15794
Gm28306_upstream	1	34442730	34446730	-	1.26044	1.51247	0.987271	1.12154		5.17128	5.44666	3.32724	4.13604
Ptpn18_upstream	1	34457762	34461762	+	17.5158	12.7615	20.1317	16.5644		2.81048	3.40416	2.41225	3.68647
Gm28417_upstream	1	34471148	34475148	-	17.342	10.3037	16.0539	15.0546		5.05886	6.41927	3.4936	4.67553
4930568A12Rik_upstream	1	34483933	34487933	-	7.43227	5.19913	6.69627	5.82341		3.14773	3.11238	2.49543	2.33776
Prss39_upstream	1	34496410	34500410	+	0.60849	1.55974	0.686797	1.50977		3.03531	4.18225	2.49543	3.68647
Gm28416_upstream	1	34522007	34526007	-	1.08659	1.37068	1.37359	1.16468		3.26015	2.0425	2.82815	2.78733
Cfc1_upstream	1	34533648	34537648	+	2.21664	1.98512	2.96181	2.45877		2.02354	2.62607	2.32907	2.51759
Gm28419_upstream	1	34536560	34540560	-	1.56469	1.84333	3.21936	2.58818		3.70983	5.05761	2.07952	3.14699
Prss40_upstream	1	34558943	34562943	-	0.695418	0.708972	0.729722	1.68232		2.13596	3.3069	2.07952	2.96716
Amer3_upstream	1	34577657	34581657	+	2.56435	2.78862	3.77738	2.76073		4.15951	5.73844	2.57861	3.14699
1700101I19Rik_upstream	1	34577711	34581711	-	2.47742	2.6941	3.73446	2.71759		4.27192	5.73844	2.57861	3.05708
Gm28418_upstream	1	34605719	34609719	-	1.4343	2.22145	0.772647	0.948999		1.57387	1.94523	1.66362	2.06802
Gm36984_upstream	1	34608806	34612806	-	1.34737	1.7488	0.858496	0.647045		1.23661	1.36166	1.7468	1.2588
Gm29730_upstream	1	34610303	34614303	-	1.26044	1.79606	0.858496	0.603909		1.79871	1.16714	2.07952	2.24785
AA619741_upstream	1	34634189	34638189	-	0.912736	1.03983	0.772647	1.46664		3.26015	6.41927	3.07769	5.57467
Arhgef4_upstream	1	34676188	34680188	+	6.86725	6.90066	9.82978	8.15277		4.04709	6.80832	3.32724	3.50664
Gm37224_upstream	1	34750775	34754775	+	3.25977	3.07221	3.82031	3.70973		2.24838	2.91785	1.7468	2.51759
Gm37845_upstream	1	34751123	34755123	+	1.4343	1.46521	1.20189	1.50977		2.69806	2.52881	1.7468	2.33776
Arhgef4_upstream	1	34799794	34803794	+	12.8218	7.56237	12.7916	10.8272		4.94644	5.8357	2.24588	5.03518
Gm38336_upstream	1	34809908	34813908	-	1.04313	1.98512	0.858496	1.50977		6.96998	6.90558	3.82632	5.30492
Gm37127_upstream	1	34821525	34825525	+	1.26044	1.89059	1.84577	1.33723		3.03531	3.20964	2.24588	2.96716
Fam168b_upstream	1	34841065	34845065	-	26.1216	13.3759	24.3384	23.3799		1.91112	1.06988	2.49543	1.88819
Plekhb2_upstream	1	34847976	34851976	+	17.342	8.83852	15.7963	14.235		1.79871	3.20964	1.82998	2.24785
Gm19430_upstream	1	34926509	34930509	+	1.17352	1.93786	1.07312	1.16468		2.69806	4.27952	3.32724	3.2369
Gm37670_upstream	1	34967855	34971855	-	1.08659	1.37068	1.50237	1.07841		1.91112	1.75071	1.82998	1.34871
Gm8009_upstream	1	34968065	34972065	+	1.04313	1.27615	1.33067	1.03527		2.13596	1.94523	1.7468	1.43862
Gm38027_upstream	1	34983656	34987656	+	1.04313	1.65427	1.07312	1.20782		3.37257	3.50142	2.91133	3.59656
Gm25096_upstream	1	35177084	35181084	-	1.08659	1.32342	1.07312	1.25095		3.70983	2.52881	2.49543	2.51759
Gm37068_upstream	1	35649297	35653297	-	1.34737	1.22889	1.58822	1.16468		2.13596	1.06988	2.07952	2.06802
Gm25634_upstream	1	35759602	35763602	+	0.738881	1.93786	1.07312	1.25095		4.27192	3.98773	2.91133	3.77639
Gm28415_upstream	1	35804974	35808974	+	0.738881	1.13436	0.600947	0.948999		2.58564	3.11238	2.49543	2.78733
1110002O04Rik_upstream	1	35877845	35881845	+	1.21698	1.98512	0.944346	1.94114		4.04709	3.89047	2.74497	3.05708
Gm8022_upstream	1	35956919	35960919	+	0.912736	1.27615	0.858496	1.59604		3.93467	4.18225	2.41225	3.59656
Gm37146_upstream	1	35984373	35988373	-	1.39084	1.27615	1.24482	1.03527		3.48499	2.91785	2.99451	3.41673
Gm33222_upstream	1	36009044	36013044	-	1.26044	1.22889	0.515098	1.25095		2.02354	2.33428	2.1627	2.06802
4930535G08Rik_upstream	1	36009072	36013072	+	1.26044	1.22889	0.515098	1.25095		2.02354	2.33428	2.1627	2.06802
Gm38049_upstream	1	36029018	36033018	-	1.52123	0.708972	1.24482	1.59604		2.9229	2.23702	1.49726	2.87725
Hs6st1_upstream	1	36066400	36070400	+	38.4218	25.6175	42.4097	37.7874		5.39612	6.03023	3.9095	3.95621
Gm37335_upstream	1	36104446	36108446	-	1.04313	1.03983	1.15897	1.4235		3.59741	3.79321	2.41225	2.78733
Gm33280_upstream	1	36130042	36134042	+	2.26011	1.46521	1.93162	1.68232		4.7216	3.59868	2.66179	5.21501
Mir6897_upstream	1	36142313	36146313	-	1.21698	1.70153	0.901421	0.948999		3.82225	5.3494	3.41042	3.68647
Uggt1_upstream	1	36242720	36246720	-	28.9902	14.5103	27.3002	29.9798		3.03531	3.20964	3.32724	2.42768
Neurl3_upstream	1	36272679	36276679	-	5.04178	3.73392	6.0524	5.60772		5.73337	6.41927	3.9095	3.8663
Arid5a_upstream	1	36305733	36309733	+	23.0357	16.6845	25.8837	30.1954		3.82225	3.69595	1.49726	3.59656
4930403P22Rik_upstream	1	36330708	36334708	+	1.26044	1.37068	0.987271	1.25095		3.48499	2.0425	3.24406	2.69742
Mir6898_upstream	1	36346758	36350758	-	0.869272	1.27615	1.20189	1.29409		3.93467	3.3069	2.82815	4.4957
Kansl3_upstream	1	36367181	36371181	-	30.0768	15.9755	26.5275	27.2622		3.26015	3.40416	2.07952	3.59656
Fer1l5_upstream	1	36370291	36374291	+	1.60815	1.32342	1.54529	0.948999		4.38434	2.23702	2.32907	3.59656
Lman2l_upstream	1	36443271	36447271	-	23.0357	15.172	23.4799	25.1485		1.46145	2.23702	2.32907	2.87725
Cnnm4_upstream	1	36469620	36473620	+	21.0364	12.856	21.3766	19.5408		4.7216	4.27952	2.82815	3.50664
Gm37909_upstream	1	36471952	36475952	+	12.1698	6.56981	11.0317	11.5174		5.95821	6.41927	2.91133	5.03518
Gm47280_upstream	1	36504562	36508562	+	1.39084	2.03239	1.80284	1.76859		5.17128	7.00285	3.07769	4.13604
Cnnm3_upstream	1	36509867	36513867	+	41.4208	31.3366	46.273	48.9597		3.82225	4.08499	2.74497	3.2369
Gm38033_upstream	1	36526237	36530237	-	1.30391	0.708972	1.58822	1.50977		3.82225	3.59868	3.16087	3.41673
Ankrd23_upstream	1	36534883	36538883	-	1.34737	1.7488	0.858496	1.25095		5.17128	5.15487	4.82449	4.13604
Gm42417_upstream	1	36537429	36541429	-	1.17352	1.03983	0.987271	1.59604		4.83402	4.37678	2.49543	4.67553
Ankrd39_upstream	1	36545445	36549445	-	16.9508	10.351	17.1699	17.3839		4.7216	5.73844	2.91133	3.2369
D430040D24Rik_upstream	1	36555701	36559701	+	59.8494	33.9834	62.8849	60.5203		6.29547	9.23986	3.4936	4.31587
Sema4c_upstream	1	36556349	36560349	-	56.068	31.7147	58.0773	55.3439		5.2837	8.36451	3.16087	3.32682
Gm6428_upstream	1	36599802	36603802	+	1.26044	1.37068	1.37359	1.81173		2.9229	3.89047	3.82632	3.68647
Gm24133_upstream	1	36661965	36665965	+	1.47776	0.992561	0.858496	1.50977		2.47322	2.52881	2.41225	2.69742
Fam178b_upstream	1	36681183	36685183	-	1.78201	1.22889	1.71699	1.33723		4.60918	2.82059	3.9095	3.32682
Cox5b_upstream	1	36689449	36693449	+	28.3383	16.5427	26.4846	27.0465		3.59741	3.20964	3.4936	2.78733
4933424G06Rik_upstream	1	36708149	36712149	+	24.5569	14.6048	27.0856	29.419		3.59741	3.98773	2.74497	2.78733
Actr1b_upstream	1	36712422	36716422	-	1.08659	1.41794	1.0302	1.4235		2.58564	2.82059	1.99634	3.14699
Gm33533_upstream	1	36742792	36746792	-	2.34703	2.50504	2.74719	2.41563		5.39612	4.96035	4.40859	4.85535
Zap70_upstream	1	36759798	36763798	+	1.65162	1.607	1.58822	1.55291		5.95821	5.73844	3.74314	3.68647
Gm18828_upstream	1	36763874	36767874	-	1.30391	1.607	1.11605	1.20782		3.59741	5.05761	3.4936	5.39484
Gm37506_upstream	1	36870045	36874045	-	1.34737	1.27615	0.901421	0.81959		1.79871	2.0425	1.33089	3.14699
Gm38115_upstream	1	36914539	36918539	-	1.4343	2.17418	1.80284	1.29409		2.02354	1.75071	2.32907	2.06802
F830112A20Rik_upstream	1	36924348	36928348	-	1.30391	1.32342	0.901421	0.992136		1.46145	2.23702	1.66362	1.79828
Tmem131_upstream	1	36941666	36945666	-	1.34737	0.898032	0.772647	1.29409		3.48499	2.0425	1.99634	2.69742
Rpl12-ps1_upstream	1	36956427	36960427	-	0.434636	0.661708	0.686797	0.690181		1.91112	2.91785	1.99634	2.51759
n-R5s210_upstream	1	37003439	37007439	+	1.65162	1.37068	0.901421	0.948999		2.3608	2.13976	2.24588	2.15794
Vwa3b_upstream	1	37024596	37028596	+	1.04313	1.18162	0.815572	1.12154		2.24838	1.65345	1.99634	2.24785
Gm37020_upstream	1	37131264	37135264	-	0.695418	1.65427	0.558023	0.948999		1.34903	2.62607	2.49543	1.52854
Cnga3_upstream	1	37212434	37216434	+	0.651954	1.13436	0.686797	0.992136		2.47322	3.40416	1.66362	3.8663
1700074A21Rik_upstream	1	37297697	37301697	-	26.4693	16.3064	26.6563	23.8544		1.79871	2.52881	2.07952	2.33776
Inpp4a_upstream	1	37297865	37301865	+	26.6432	16.4009	26.6992	23.8975		1.68629	2.72333	2.1627	2.33776
Gm37135_upstream	1	37329504	37333504	-	1.13005	1.22889	1.54529	1.16468		3.82225	3.79321	2.57861	3.2369
4930439A04Rik_upstream	1	37332172	37336172	-	1.17352	1.55974	1.33067	1.38036		2.58564	3.11238	3.07769	3.05708
Coa5_upstream	1	37428103	37432103	-	51.6782	25.4285	47.99	53.1008		2.3608	3.50142	2.91133	2.69742
Unc50_upstream	1	37428139	37432139	+	51.6782	25.4285	47.99	53.1008		2.3608	3.50142	2.91133	2.69742
4930594C11Rik_upstream	1	37486605	37490605	-	0.999663	1.79606	1.33067	1.4235		2.58564	1.75071	2.66179	2.15794
Gm43213_upstream	1	37486982	37490982	-	1.04313	1.7488	1.20189	1.38036		3.37257	1.94523	2.91133	2.42768
Mgat4a_upstream	1	37539016	37543016	-	22.6011	13.7541	23.437	21.6976		2.3608	2.13976	1.91316	1.70837
4930556I23Rik_upstream	1	37612259	37616259	+	1.82547	1.84333	1.50237	1.94114		3.70983	3.89047	3.41042	3.41673
4930470B04Rik_upstream	1	37658722	37662722	+	1.08659	0.898032	0.901421	1.46664		2.3608	2.23702	1.66362	1.88819
Gm19863_upstream	1	37694664	37698664	-	0.999663	1.607	1.97454	2.76073		4.94644	4.76583	3.32724	4.22596
2010300C02Rik_upstream	1	37718085	37722085	-	18.6024	13.4232	20.7756	17.5565		3.14773	2.62607	2.82815	2.51759
Gm26805_upstream	1	37863299	37867299	+	21.1668	13.9904	23.4799	20.3604		2.3608	2.23702	1.91316	1.79828
Tsga10_upstream	1	37864429	37868429	-	20.1671	13.5177	22.3209	19.5839		2.47322	2.43154	1.99634	1.88819
Lipt1_upstream	1	37869738	37873738	+	15.8207	9.35844	16.6119	14.4075		1.79871	2.13976	1.99634	1.97811
Mitd1_upstream	1	37888411	37892411	-	42.6812	22.2617	38.7611	37.4855		3.26015	2.13976	2.57861	2.69742
Mrpl30_upstream	1	37888477	37892477	+	42.6812	22.2145	38.6753	37.4855		3.26015	2.13976	2.41225	2.69742
Lyg2_upstream	1	37914493	37918493	-	1.86893	1.93786	1.58822	1.85486		2.24838	3.50142	3.07769	2.78733
Gm15457_upstream	1	37931596	37935596	+	0.869272	1.03983	0.686797	1.07841		0.562095	1.36166	1.16453	1.88819
Lyg1_upstream	1	37955759	37959759	-	0.869272	1.7488	1.11605	1.20782		2.02354	1.75071	2.41225	2.15794
Gm23409_upstream	1	37971967	37975967	+	1.17352	2.26871	1.15897	1.33723		2.47322	1.75071	2.99451	2.33776
Txndc9_upstream	1	37995893	37999893	-	63.1526	31.1475	60.7386	60.1752		2.24838	3.50142	3.07769	1.61845
Eif5b_upstream	1	37996010	38000010	+	63.1091	31.1475	60.6957	60.2183		2.13596	3.40416	2.99451	1.61845
Gm37062_upstream	1	38075305	38079305	-	0.782345	1.08709	0.815572	0.647045		0.899353	0	1.08135	1.52854
Rev1_upstream	1	38127801	38131801	-	33.2062	19.9458	33.3526	33.2581		2.69806	2.91785	2.1627	1.61845
Gm5099_upstream	1	38130083	38134083	+	3.47709	2.59957	3.94908	3.36463		2.24838	1.94523	2.32907	1.97811
Gm16150_upstream	1	38233420	38237420	+	1.04313	1.46521	1.11605	1.16468		3.37257	2.91785	1.91316	1.61845
Gm16151_upstream	1	38305902	38309902	+	1.34737	1.46521	1.50237	1.38036		4.49676	3.20964	3.07769	3.14699
Gm16152_upstream	1	38382949	38386949	+	1.39084	1.93786	1.54529	1.55291		1.91112	1.75071	2.24588	1.52854
Gm34727_upstream	1	38485519	38489519	+	1.04313	1.7488	0.729722	0.690181		2.47322	2.82059	1.41408	2.06802
Aff3_upstream	1	38662955	38666955	-	1.39084	1.7488	1.67407	1.59604		3.48499	3.3069	2.82815	3.32682
Gm38135_upstream	1	38720620	38724620	+	0.912736	1.55974	0.643872	1.29409		3.37257	3.89047	2.57861	2.78733
2610300A13Rik_upstream	1	38765184	38769184	+	2.30357	2.41051	1.75992	1.85486		4.15951	5.25213	3.41042	4.22596
Lonrf2_upstream	1	38834711	38838711	-	13.2999	10.0674	15.41	13.7174		3.14773	2.43154	2.41225	1.88819
Gm37707_upstream	1	38882754	38886754	+	1.26044	0.850767	0.987271	1.55291		3.93467	4.37678	2.49543	3.32682
Chst10_upstream	1	38896161	38900161	-	13.6476	8.41314	13.1779	12.9409		2.58564	3.01511	2.24588	2.51759
Gm6621_upstream	1	38905945	38909945	+	0.912736	1.37068	0.558023	0.905863		2.47322	2.23702	1.41408	1.79828
Nms_upstream	1	38937149	38941149	+	1.21698	1.41794	1.0302	0.992136		1.12419	1.94523	1.49726	1.2588
Pdcl3_upstream	1	38983608	38987608	+	5.17217	3.68666	5.49438	5.17636		1.91112	1.94523	2.32907	1.88819
Gm37309_upstream	1	38990678	38994678	+	1.13005	1.89059	1.45944	1.55291		3.93467	3.40416	3.65996	4.31587
Gm37821_upstream	1	39055637	39059637	-	0.60849	0.567178	0.472173	0.560772		1.57387	1.65345	2.32907	2.06802
Gm37091_upstream	1	39081338	39085338	-	0.912736	0.803502	0.901421	1.12154		1.23661	1.2644	1.91316	1.97811
Mir6349_upstream	1	39184992	39188992	-	0.912736	1.41794	1.20189	0.733318		2.69806	3.01511	1.82998	2.69742
Npas2_upstream	1	39191731	39195731	+	31.8154	21.8836	31.6785	29.4621		3.59741	3.79321	2.57861	3.2369
Gm20428_upstream	1	39274565	39278565	-	1.04313	1.41794	1.20189	1.4235		2.81048	1.55619	2.66179	3.14699
Gm3617_upstream	1	39312899	39316899	+	1.47776	1.32342	1.15897	1.16468		2.81048	2.62607	1.82998	1.61845
Rpl31_upstream	1	39365842	39369842	+	37.9437	19.7567	38.5894	36.9678		3.14773	2.82059	2.57861	3.2369
Gm37265_upstream	1	39417932	39421932	-	1.13005	1.7488	1.63114	1.81173		3.93467	4.86309	2.32907	2.78733
Tbc1d8_upstream	1	39476755	39480755	-	26.252	15.8337	27.9011	23.4662		3.37257	2.91785	2.49543	2.78733
Gm24826_upstream	1	39517533	39521533	+	0.912736	1.13436	0.901421	0.992136		2.69806	3.20964	1.33089	1.70837
Cnot11_upstream	1	39532992	39536992	+	31.8154	17.9134	30.0474	33.4307		3.14773	2.62607	1.82998	2.24785
Snord89_upstream	1	39546854	39550854	-	0.999663	0.992561	0.729722	0.905863		2.24838	1.94523	2.66179	1.97811
Gm15832_upstream	1	39550002	39554002	-	0.565027	0.898032	0.901421	0.992136		0.899353	1.65345	1.58044	2.06802
Gm23722_upstream	1	39571875	39575875	-	2.56435	1.65427	3.04766	2.58818		0.899353	1.2644	1.16453	0.719312
Rnf149_upstream	1	39575405	39579405	-	39.943	25.2867	40.4781	43.8697		2.02354	3.40416	2.49543	1.97811
Gm5100_upstream	1	39596005	39600005	-	1.08659	0.850767	0.643872	2.07054		3.26015	5.15487	2.57861	3.8663
D930019O06Rik_upstream	1	39648176	39652176	+	15.9511	8.31861	16.011	13.4154		3.59741	4.27952	2.57861	3.68647
Creg2_upstream	1	39649474	39653474	-	15.9511	7.7987	15.8393	13.4154		3.37257	3.69595	2.41225	3.68647
Rfx8_upstream	1	39718997	39722997	-	3.52055	3.11948	3.56276	2.89013		3.14773	2.33428	1.91316	2.96716
Gm3646_upstream	1	39803332	39807332	-	1.69508	1.41794	1.37359	1.50977		2.13596	2.23702	2.66179	2.78733
1700066B17Rik_upstream	1	39845334	39849334	-	1.17352	1.89059	1.20189	1.55291		1.91112	2.72333	2.74497	2.96716
Map4k4_upstream	1	39898913	39902913	+	42.1162	23.4906	43.5258	44.5598		3.14773	4.5713	3.32724	4.85535
4930456G14Rik_upstream	1	40048368	40052368	-	0.825808	1.32342	0.858496	0.647045		1.12419	2.52881	1.91316	2.15794
Il1r2_upstream	1	40072079	40076079	+	1.17352	1.46521	1.11605	1.59604		4.94644	4.96035	4.24223	4.58561
Gm16894_upstream	1	40083851	40087851	-	8.34501	4.82101	10.4307	8.75668		3.37257	4.08499	3.82632	2.78733
Gm37347_upstream	1	40086511	40090511	+	1.56469	1.65427	1.88869	1.33723		1.34903	1.84797	2.66179	2.06802
Il1r1_upstream	1	40223080	40227080	+	6.12837	4.01751	4.67881	3.92541		3.03531	3.59868	2.49543	2.42768
Gm38070_upstream	1	40236020	40240020	+	1.08659	1.22889	0.901421	1.12154		1.68629	2.33428	2.07952	2.78733
Il1rl2_upstream	1	40322610	40326610	+	23.253	14.4158	23.0936	19.3251		4.49676	3.89047	2.66179	2.60751
Gm17970_upstream	1	40351852	40355852	+	1.47776	1.22889	1.28774	0.776454		1.68629	1.2644	2.82815	2.15794
Il1rl1_upstream	1	40427570	40431570	+	1.17352	0.803502	1.28774	0.905863		1.01177	0.58357	1.7468	1.2588
Il18r1_upstream	1	40463552	40467552	+	2.26011	2.22145	2.70426	1.98427		3.48499	4.5713	2.32907	2.69742
Il18rap_upstream	1	40513362	40517362	+	1.39084	1.607	2.06039	0.948999		0.562095	0.875356	1.7468	1.07897
Slc9a4_upstream	1	40578081	40582081	+	1.17352	1.51247	1.20189	0.776454		1.12419	0.972617	1.41408	1.43862
Gm35801_upstream	1	40578662	40582662	-	1.13005	1.32342	1.24482	0.733318		1.12419	0.778094	1.41408	1.2588
Gm37435_upstream	1	40584841	40588841	-	1.34737	1.18162	1.11605	0.948999		1.68629	1.06988	1.82998	2.42768
Slc9a2_upstream	1	40678574	40682574	+	19.9933	14.6048	22.8789	20.4035		4.04709	4.86309	3.41042	3.59656
Gm37623_upstream	1	40695636	40699636	-	0.912736	1.03983	0.472173	0.647045		1.91112	0.778094	1.33089	1.16888
Gm37915_upstream	1	40769385	40773385	+	0.651954	1.70153	0.643872	1.03527		1.79871	1.84797	1.24771	2.51759
Mfsd9_upstream	1	40788687	40792687	-	23.7746	12.2416	25.1969	20.9643		2.47322	2.43154	1.82998	2.15794
Tmem182_upstream	1	40803601	40807601	+	0.869272	0.945296	1.0302	1.03527		2.81048	2.82059	1.91316	2.60751
Gm5973_upstream	1	40862232	40866232	-	1.21698	1.22889	1.15897	1.72545		2.13596	1.55619	1.82998	2.15794
4930448I06Rik_upstream	1	41179252	41183252	-	0.738881	1.03983	0.600947	0.81959		0.562095	1.2644	0.499085	1.2588
Gm28634_upstream	1	41527543	41531543	-	0.825808	0.992561	0.858496	0.862727		0.224838	0.0972617	0.249543	0.269742
Gm29260_upstream	1	41779808	41783808	+	0.782345	0.898032	0.858496	0.560772		0.449676	0.680832	1.16453	0.989054
Gm5267_upstream	1	42101289	42105289	+	0.956199	1.32342	0.901421	0.690181		1.79871	0.778094	1.99634	2.42768
Gm8176_upstream	1	42178388	42182388	-	0.695418	1.607	0.600947	0.776454		1.46145	1.55619	1.41408	2.24785
Gm9915_upstream	1	42227726	42231726	+	1.08659	1.70153	1.45944	1.4235		2.24838	2.23702	2.82815	3.2369
Gm29664_upstream	1	42236695	42240695	-	0.869272	1.37068	0.472173	0.992136		0.337257	0.875356	1.33089	0.719312
Gm28175_upstream	1	42259855	42263855	+	1.39084	1.70153	1.20189	1.16468		0.786933	1.45893	1.82998	1.52854
Gm28140_upstream	1	42353937	42357937	-	1.13005	1.607	0.815572	0.862727		1.57387	1.16714	1.66362	1.43862
Gm37047_upstream	1	42489813	42493813	+	1.30391	1.84333	1.88869	1.50977		3.48499	3.69595	2.32907	2.24785
4930420N18Rik_upstream	1	42649726	42653726	+	0.956199	1.607	0.815572	0.862727		2.81048	1.16714	2.32907	2.15794
Pantr1_upstream	1	42692842	42696842	-	4.95485	5.38819	6.30995	4.35677		4.27192	3.3069	2.82815	3.59656
Gm20646_upstream	1	42692925	42696925	+	5.04178	5.67178	6.82505	4.61559		4.27192	3.40416	2.82815	3.59656
Pou3f3_upstream	1	42693768	42697768	+	6.04144	6.75887	8.67081	5.34891		4.27192	4.08499	2.74497	3.77639
Pantr2_upstream	1	42711454	42715454	-	6.563	5.86084	9.35761	7.1175		4.04709	3.98773	2.49543	3.68647
Dalir_upstream	1	42748712	42752712	+	0.869272	1.22889	0.901421	1.20782		1.57387	0.680832	1.49726	1.43862
Mrps9_upstream	1	42849233	42853233	+	28.1209	15.881	26.6134	29.2896		2.47322	3.59868	1.66362	1.70837
Gm23126_upstream	1	42864818	42868818	-	0.738881	1.13436	0.729722	1.50977		1.79871	3.79321	1.24771	2.06802
Gpr45_upstream	1	42950872	42954872	+	8.38847	6.94793	11.9331	10.0076		5.05886	4.76583	2.82815	3.2369
Gm24001_upstream	1	43034845	43038845	+	1.26044	1.18162	1.20189	1.16468		2.24838	2.0425	1.66362	1.88819
Gm28782_upstream	1	43054267	43058267	+	0.912736	1.08709	0.901421	1.16468		2.69806	1.94523	2.99451	2.60751
8430432A02Rik_upstream	1	43090588	43094588	+	34.2928	23.9633	34.5545	38.6502		4.27192	3.98773	2.74497	2.96716
Tgfbrap1_upstream	1	43096637	43100637	-	43.2897	21.8363	43.4828	39.9442		2.58564	3.40416	1.91316	1.88819
AI597479_upstream	1	43096710	43100710	+	43.2028	21.8836	43.5687	39.9442		2.58564	3.40416	1.99634	1.88819
Gm8210_upstream	1	43187156	43191156	+	0.565027	0.992561	0.901421	0.647045		2.69806	2.23702	2.57861	2.15794
Fhl2_upstream	1	43194984	43198984	-	0.825808	0.992561	1.11605	0.560772		1.01177	1.16714	2.32907	2.87725
Gm29610_upstream	1	43268683	43272683	+	0.956199	1.37068	0.858496	1.12154		1.79871	2.23702	1.91316	1.70837
Gm29040_upstream	1	43300925	43304925	-	1.52123	1.84333	1.58822	1.29409		3.82225	3.50142	2.1627	3.50664
Gm29041_upstream	1	43407584	43411584	+	0.956199	1.32342	0.858496	1.16468		1.91112	2.13976	1.58044	1.43862
Nck2_upstream	1	43442579	43446579	+	41.0731	26.941	42.0234	42.3167		2.47322	2.82059	2.99451	3.41673
Gm37536_upstream	1	43486447	43490447	+	1.30391	1.08709	0.944346	0.81959		1.34903	0.680832	2.57861	2.33776
Gm38228_upstream	1	43558273	43562273	+	1.39084	0.850767	0.858496	0.776454		0.899353	2.23702	2.74497	3.14699
1500015O10Rik_upstream	1	43728602	43732602	+	2.26011	1.79606	2.06039	1.38036		3.26015	3.01511	2.07952	2.33776
Gm29157_upstream	1	43740915	43744915	+	0.60849	1.46521	0.772647	1.50977		3.14773	1.06988	2.66179	1.43862
Gm29155_upstream	1	43741895	43745895	-	0.912736	1.18162	0.772647	0.862727		2.47322	0.875356	2.24588	0.989054
Gm29156_upstream	1	43744282	43748282	-	1.30391	1.22889	0.772647	0.81959		2.02354	0.972617	1.99634	0.89914
Gm16103_upstream	1	43783910	43787910	+	1.08659	1.37068	1.11605	1.50977		2.81048	3.89047	2.57861	3.05708
Uxs1_upstream	1	43825800	43829800	-	31.4242	18.7641	29.7898	31.1444		1.91112	3.50142	1.41408	1.52854
Gm19587_upstream	1	43886051	43890051	+	0.956199	1.37068	0.815572	1.16468		2.24838	2.62607	1.7468	2.06802
Gm8241_upstream	1	43896294	43900294	+	1.86893	1.98512	1.93162	2.02741		4.04709	4.18225	3.4936	3.14699
Gm26352_upstream	1	43900928	43904928	+	0.825808	0.756237	0.729722	0.992136		1.23661	1.2644	1.33089	0.809226
Gm24180_upstream	1	43916886	43920886	-	0.825808	0.614443	0.858496	0.776454		1.01177	0.680832	0.665447	0.629398
Tpp2_upstream	1	43931647	43935647	+	46.9841	24.8613	46.23	45.5088		2.58564	2.82059	2.1627	2.24785
Gm15838_upstream	1	44016649	44020649	-	1.13005	0.803502	0.729722	0.992136		1.46145	1.06988	1.24771	1.07897
Mettl21c_upstream	1	44018034	44022034	-	1.13005	1.46521	0.815572	0.776454		1.01177	0.680832	1.58044	0.989054
Gm8251_upstream	1	44077746	44081746	-	1.17352	1.18162	0.729722	0.776454		0.786933	1.75071	1.16453	1.70837
Tex30_upstream	1	44100441	44104441	-	30.8157	17.2989	29.0601	30.9719		2.02354	2.62607	1.58044	1.61845
Gm29247_upstream	1	44108790	44112790	-	0.738881	0.567178	0.858496	0.992136		1.23661	1.75071	0.831809	1.43862
Kdelc1_upstream	1	44116808	44120808	-	38.4218	21.0328	37.6021	34.164		3.14773	3.50142	1.99634	1.88819
Bivm_upstream	1	44116957	44120957	+	38.4218	20.9856	37.688	34.2071		3.14773	3.3069	1.99634	1.79828
Ercc5_upstream	1	44145744	44149744	+	33.8581	17.9134	31.3351	29.3327		1.12419	1.06988	1.58044	1.43862
Gm15833_upstream	1	44210162	44214162	+	0.956199	1.37068	1.0302	1.25095		1.91112	1.84797	1.99634	1.97811
Mettl21e_upstream	1	44216961	44220961	-	0.738881	0.898032	0.472173	0.215682		0.674514	0.0972617	0.748628	0.629398
Gm5700_upstream	1	44329036	44333036	-	1.34737	1.27615	1.0302	1.16468		1.23661	1.65345	1.82998	2.24785
Gm28893_upstream	1	44390809	44394809	+	1.34737	1.41794	0.944346	1.20782		2.13596	1.84797	2.74497	0.989054
Txn-ps1_upstream	1	44462231	44466231	-	0.782345	1.22889	0.686797	0.992136		0.449676	0.972617	1.58044	0.629398
Gulp1_upstream	1	44549511	44553511	+	27.9036	18.0552	27.6007	29.3327		4.27192	3.98773	3.16087	2.96716
Gm37626_upstream	1	44558885	44562885	+	0.521563	0.519913	0.558023	0.647045		0.786933	1.45893	1.08135	0.809226
Gm16102_upstream	1	44642279	44646279	+	0.695418	1.13436	1.0302	0.647045		2.3608	1.36166	0.831809	1.61845
4930521E06Rik_upstream	1	44742949	44746949	-	0.565027	0.472648	0.944346	0.647045		0	0.0972617	0.166362	0.179828
Gm38110_upstream	1	44754942	44758942	+	0.60849	0.378119	0.643872	0.431363		0.674514	0.389047	0.748628	0.89914
Gm3489_upstream	1	44837171	44841171	+	0.782345	0.519913	0.600947	0.4745		0.337257	0.291785	0.499085	0.269742
Gm19480_upstream	1	44872152	44876152	-	0.869272	1.03983	0.772647	0.733318		0.899353	0.58357	1.49726	1.34871
Gm3496_upstream	1	44922893	44926893	-	0.782345	1.13436	0.815572	1.03527		1.01177	1.2644	1.58044	0.44957
Gm5268_upstream	1	45176067	45180067	+	0.999663	0.803502	0.858496	0.647045		0.449676	0.389047	0.415905	0.359656
Col3a1_upstream	1	45309538	45313538	+	12.2567	4.58469	13.9935	10.2233		0.224838	0.486309	0.582266	0.179828
Gm47302_upstream	1	45309673	45313673	+	12.9087	4.67922	14.4657	10.6978		0.224838	0.486309	0.499085	0.179828
Gm38211_upstream	1	45491052	45495052	-	1.17352	1.03983	1.28774	1.16468		0.224838	0.389047	1.08135	0.629398
Col5a2_upstream	1	45501282	45505282	-	29.816	12.1943	25.2398	22.0858		0.786933	0.778094	1.33089	0.989054
Gm8296_upstream	1	45512055	45516055	-	0.60849	0.661708	0.944346	0.647045		0.786933	0.680832	0.665447	0.89914
Gm7063_upstream	1	45518754	45522754	-	0.738881	0.708972	0.901421	0.733318		1.68629	1.06988	1.33089	1.52854
Gm8304_upstream	1	45600026	45604026	+	0.869272	0.898032	0.815572	0.905863		0.786933	0.875356	0.582266	0.44957
Gm23216_upstream	1	45683562	45687562	-	0.825808	0.945296	0.987271	0.603909		1.01177	0.972617	1.33089	1.2588
Gm23974_upstream	1	45744895	45748895	+	0.956199	1.46521	1.11605	0.905863		1.12419	1.65345	0.415905	1.07897
Gm8307_upstream	1	45766337	45770337	+	1.69508	1.46521	1.37359	1.33723		4.15951	4.08499	2.82815	2.87725
Gm23984_upstream	1	45770962	45774962	+	0.999663	1.55974	1.11605	1.12154		1.34903	2.0425	2.41225	1.2588
Wdr75_upstream	1	45793166	45797166	+	37.7264	20.8911	34.5974	39.3403		2.24838	1.55619	1.24771	1.61845
Gm28906_upstream	1	45834788	45838788	-	0.999663	1.03983	0.987271	0.905863		0.674514	1.06988	1.7468	0.989054
Gm5526_upstream	1	45855754	45859754	-	0.912736	0.425383	0.429248	0.603909		0.674514	0.778094	0.499085	0.44957
Gm5269_upstream	1	45888273	45892273	-	0.912736	1.51247	0.987271	1.16468		0.899353	0.972617	0.998171	0.539484
Gm18303_upstream	1	45903623	45907623	+	1.47776	1.65427	1.37359	0.992136		1.34903	0.972617	0.415905	1.43862
Slc40a1_upstream	1	45924523	45928523	-	25.3393	17.0626	25.3686	24.1563		2.9229	2.33428	2.32907	2.33776
Gm9496_upstream	1	45969182	45973182	+	0.782345	1.22889	0.643872	0.690181		1.01177	0.486309	0.499085	0.539484
Rpl23a-ps1_upstream	1	45979548	45983548	+	0.565027	0.898032	0.515098	0.690181		1.23661	0.778094	0.665447	0.989054
Gm3852_upstream	1	46010020	46014020	-	0.912736	1.18162	1.0302	1.07841		2.47322	1.65345	1.41408	2.42768
Stk-ps2_upstream	1	46028469	46032469	-	0.956199	1.13436	1.07312	0.905863		1.79871	1.55619	1.24771	2.24785
Gm18849_upstream	1	46054310	46058310	+	0.60849	1.18162	0.858496	0.733318		0.786933	1.06988	0.748628	0.719312
Dnah7b_upstream	1	46064315	46068315	+	10.779	5.38819	9.65808	10.5253		1.79871	2.13976	1.41408	1.52854
n-R5s211_upstream	1	46372197	46376197	+	0.825808	0.708972	0.472173	0.603909		0.786933	0.291785	0.582266	0.719312
Gm8326_upstream	1	46412502	46416502	+	1.4343	1.13436	0.686797	1.59604		2.02354	1.45893	1.91316	2.42768
Dnah7c_upstream	1	46423592	46427592	+	5.38949	3.63939	5.06513	5.26263		1.34903	1.84797	1.82998	1.88819
Gm28151_upstream	1	46848479	46852479	-	3.39016	1.55974	3.77738	2.28623		0.562095	0.0972617	0.582266	0.629398
Gm37393_upstream	1	46879072	46883072	-	0.651954	0.850767	0.815572	0.690181		1.01177	0.58357	1.08135	0.539484
Slc39a10_upstream	1	46890852	46894852	-	0.825808	0.661708	1.07312	0.733318		0.449676	0.194523	0.91499	0.989054
Gm28527_upstream	1	46894879	46898879	-	1.21698	0.898032	0.987271	0.603909		1.79871	0.972617	1.33089	1.2588
Gm28825_upstream	1	47065788	47069788	+	0.912736	1.08709	0.600947	0.4745		0.337257	0.291785	0.91499	0.44957
Gm28826_upstream	1	47151461	47155461	+	0.782345	0.945296	0.815572	0.647045		0.786933	1.55619	0.91499	0.719312
Gm4852_upstream	1	47364372	47368372	-	0.391172	0.756237	0.729722	0.517636		0.449676	0.58357	0.499085	0.359656
Gm38090_upstream	1	47433765	47437765	-	0.956199	0.661708	0.429248	0.862727		1.12419	0.58357	1.08135	0.539484
Mir6350_upstream	1	47465125	47469125	-	0.695418	0.898032	0.600947	0.862727		0.674514	0	0.332724	0.539484
Gm18117_upstream	1	47476868	47480868	+	1.08659	1.27615	0.987271	0.992136		0.674514	0.875356	1.58044	1.43862
Gm37196_upstream	1	47603996	47607996	+	0.956199	1.13436	1.20189	0.690181		0.674514	0.486309	0.415905	0.359656
Gm8337_upstream	1	47655693	47659693	+	0.825808	0.850767	0.729722	0.647045		2.69806	0.875356	1.49726	1.70837
Gm22419_upstream	1	47747399	47751399	-	0.695418	1.32342	0.600947	0.647045		1.01177	0.778094	1.08135	0.809226
Gm23829_upstream	1	47749568	47753568	-	0.4781	1.13436	0.429248	0.560772		1.12419	0.875356	0.582266	0.269742
Gm19206_upstream	1	47913815	47917815	-	0.695418	1.32342	0.386323	0.992136		2.13596	2.13976	1.99634	1.43862
Gm5974_upstream	1	48312851	48316851	-	0.60849	0.803502	0.386323	1.16468		0.449676	1.16714	0.91499	0.989054
Gm23240_upstream	1	48460293	48464293	-	0.521563	0.614443	0.300474	0.4745		0.449676	0.291785	0.0831809	0.089914
Gm28830_upstream	1	48525639	48529639	+	0.782345	1.03983	0.386323	0.81959		0.786933	1.45893	1.08135	1.52854
Gm8354_upstream	1	48731090	48735090	-	0.651954	1.03983	1.24482	0.81959		1.34903	0.972617	0.665447	2.15794
Gm19124_upstream	1	48781663	48785663	+	0.651954	0.756237	1.15897	0.603909		0.224838	0.0972617	0.582266	0.179828
Gm8357_upstream	1	48879713	48883713	+	1.65162	5.48272	3.56276	3.796		2.3608	2.33428	1.08135	1.88819
Gm22693_upstream	1	49093444	49097444	+	0.260782	0.283589	0.343399	0.560772		0.224838	0.194523	0.332724	0.359656
Gm28740_upstream	1	49171374	49175374	-	1.13005	1.08709	1.0302	0.560772		0.562095	0.875356	1.33089	0.539484
Gm8367_upstream	1	49234252	49238252	+	0.4781	1.03983	0.901421	0.517636		0.562095	0.291785	0.499085	0.269742
C230029F24Rik_upstream	1	49242616	49246616	+	0.782345	0.708972	0.944346	0.647045		0.224838	0.58357	0.665447	0.629398
Gm6757_upstream	1	49398729	49402729	-	0.956199	1.27615	0.515098	0.81959		0.224838	0.194523	0.415905	0.359656
Gm3605_upstream	1	49496553	49500553	+	0.4781	0.850767	0.901421	0.948999		0.674514	0.486309	0.415905	0.989054
Gm28388_upstream	1	49577586	49581586	-	0.434636	0.850767	0.772647	0.388227		2.3608	1.2644	1.24771	1.16888
Gm8384_upstream	1	50054782	50058782	+	0.391172	1.7488	0.901421	0.776454		1.12419	1.06988	1.49726	1.34871
4933411E06Rik_upstream	1	50105470	50109470	+	0.347709	0.756237	0.257549	0.301954		0.337257	0.291785	0.249543	0.44957
Gm8391_upstream	1	50176291	50180291	-	0.521563	0.898032	0.772647	0.905863		1.01177	1.06988	1.58044	1.16888
Gm27330_upstream	1	50220520	50224520	-	0.60849	1.08709	0.858496	0.603909		0.112419	0.0972617	0.249543	0.089914
Gm29665_upstream	1	50396079	50400079	-	0.521563	0.803502	0.300474	0.603909		0.562095	0.291785	0.415905	0.359656
Gm20118_upstream	1	50531030	50535030	+	0.738881	0.992561	0.686797	1.12154		0.562095	0.972617	1.7468	0.809226
Gm25843_upstream	1	50557762	50561762	+	0.738881	0.898032	0.729722	1.07841		0.674514	1.2644	0.665447	0.809226
Gm28321_upstream	1	50813375	50817375	+	0.565027	0.756237	0.987271	0.388227		1.01177	1.65345	1.16453	1.07897
Tmeff2_upstream	1	50898647	50902647	+	0.651954	0.708972	0.815572	0.4745		0.337257	0.680832	0.582266	0.539484
Gm28322_upstream	1	50902444	50906444	+	0.782345	1.32342	0.515098	0.690181		1.34903	0.778094	0.998171	1.16888
Gm25736_upstream	1	51013313	51017313	+	0.651954	0.850767	0.386323	0.603909		0.786933	0.389047	0.249543	0.539484
Gm28319_upstream	1	51139222	51143222	-	0.738881	1.27615	0.901421	0.862727		1.12419	1.45893	1.91316	1.79828
Gm28320_upstream	1	51146309	51150309	+	1.08659	0.992561	1.0302	0.862727		1.57387	1.2644	1.08135	1.52854
Gm29325_upstream	1	51193221	51197221	+	1.08659	1.22889	1.07312	1.12154		1.79871	0.778094	1.7468	1.34871
Cavin2_upstream	1	51287126	51291126	+	22.9488	10.0674	20.4322	14.4507		3.37257	2.62607	3.16087	2.24785
Gm5253_upstream	1	51316552	51320552	-	0.956199	1.41794	0.558023	0.603909		2.3608	1.45893	1.7468	2.06802
9330175M20Rik_upstream	1	51331779	51335779	-	9.69238	5.29366	8.54204	6.7724		2.81048	1.55619	3.24406	3.32682
1700072G22Rik_upstream	1	51456931	51460931	-	1.13005	0.850767	0.686797	0.992136		1.12419	2.23702	0.91499	2.06802
Nabp1_upstream	1	51476425	51480425	-	29.3814	16.0228	28.8455	28.3837		2.47322	2.13976	1.99634	2.51759
Gm37535_upstream	1	51527369	51531369	-	1.34737	1.22889	1.20189	1.46664		1.57387	1.84797	1.82998	2.24785
Gm17767_upstream	1	51594718	51598718	-	1.65162	1.98512	1.71699	1.59604		2.24838	1.75071	2.32907	1.88819
Gm28055_upstream	1	51744943	51748943	-	1.26044	1.70153	1.84577	1.25095		2.02354	1.16714	1.82998	1.52854
Gm29453_upstream	1	51847118	51851118	-	1.30391	1.37068	0.987271	0.647045		0.899353	0.680832	0.998171	0.989054
Gm28323_upstream	1	51877608	51881608	-	1.30391	1.37068	1.24482	1.16468		2.13596	2.62607	2.07952	2.06802
Myo1b_upstream	1	51914071	51918071	-	26.3824	20.0876	29.2318	29.5053		4.04709	2.33428	2.57861	2.60751
Gm8419_upstream	1	51936665	51940665	-	0.825808	1.37068	1.07312	0.776454		1.46145	1.55619	1.16453	1.07897
Gm27607_upstream	1	51937095	51941095	-	0.695418	1.46521	1.24482	0.776454		1.79871	1.94523	1.08135	1.61845
Gm8420_upstream	1	51939261	51943261	-	0.999663	1.51247	1.07312	0.647045		2.13596	2.0425	2.1627	2.96716
Stat4_upstream	1	51985148	51989148	+	0.956199	1.79606	0.815572	0.992136		1.91112	1.36166	2.66179	1.79828
Gm28177_upstream	1	52075261	52079261	+	0.825808	1.08709	0.686797	1.20782		1.01177	0.680832	1.24771	1.97811
Gm3940_upstream	1	52089066	52093066	-	0.999663	0.945296	0.643872	0.603909		0.786933	0.486309	1.24771	0.719312
Gm31812_upstream	1	52111751	52115751	-	3.86826	2.6941	3.86323	3.88227		2.47322	2.33428	1.91316	1.88819
Stat1_upstream	1	52117440	52121440	+	40.9862	23.916	38.0743	43.4814		1.79871	3.40416	2.32907	2.78733
Gm18301_upstream	1	52133330	52137330	-	1.08659	1.32342	1.20189	1.16468		2.69806	3.01511	2.49543	2.78733
Gls_upstream	1	52231232	52235232	-	55.7203	35.3541	62.6702	66.128		2.47322	3.3069	1.58044	2.42768
Gm5975_upstream	1	52287095	52291095	-	1.47776	1.607	1.15897	1.38036		3.48499	2.91785	2.49543	3.14699
Gm23460_upstream	1	52442544	52446544	-	1.13005	1.18162	0.858496	0.733318		0.449676	0.291785	1.7468	1.07897
Nab1_upstream	1	52498679	52502679	-	36.1617	20.9856	35.2842	32.0072		1.46145	2.0425	1.33089	2.15794
Gm5976_upstream	1	52502229	52506229	-	0.956199	0.708972	0.686797	0.776454		2.02354	2.43154	1.24771	1.52854
Rps27a-ps1_upstream	1	52520239	52524239	+	1.17352	1.22889	0.901421	1.33723		2.47322	3.3069	2.66179	1.79828
Gm553_upstream	1	52520902	52524902	+	1.17352	1.32342	1.0302	1.50977		2.69806	3.40416	2.74497	2.24785
Gm28178_upstream	1	52578291	52582291	-	1.39084	0.992561	1.33067	1.4235		1.23661	2.13976	1.66362	2.24785
Gm5527_upstream	1	52582518	52586518	+	0.869272	0.661708	0.600947	1.12154		0.899353	1.2644	1.33089	1.16888
Nemp2_upstream	1	52628703	52632703	+	23.6442	12.2889	21.119	22.474		2.02354	1.65345	1.33089	1.16888
Gm37242_upstream	1	52653892	52657892	-	0.738881	1.13436	0.815572	0.905863		1.01177	0.680832	0.831809	1.16888
Gm29670_upstream	1	52702762	52706762	-	0.782345	1.98512	0.944346	1.12154		1.23661	0.778094	0.91499	1.61845
Mfsd6_upstream	1	52725462	52729462	-	33.5974	23.5379	36.4002	38.2188		2.69806	2.82059	2.32907	2.06802
Gm28650_upstream	1	52754719	52758719	+	0.912736	1.08709	0.772647	0.560772		0.899353	1.36166	1.33089	1.16888
Inpp1_upstream	1	52815688	52819688	-	28.4252	14.6048	27.8153	25.4073		3.26015	2.52881	2.57861	3.2369
Hibch_upstream	1	52842929	52846929	+	18.9936	10.4455	17.8567	15.0977		2.81048	2.33428	1.49726	2.51759
Gm16107_upstream	1	52871998	52875998	-	1.04313	1.22889	1.0302	1.25095		2.13596	1.45893	1.66362	1.34871
1700019D03Rik_upstream	1	53018179	53022179	-	0.912736	1.18162	0.729722	0.603909		1.46145	1.36166	0.91499	0.89914
Mstn_upstream	1	53059640	53063640	+	1.99933	1.79606	1.20189	1.72545		1.12419	1.16714	2.07952	1.52854
Gm24349_upstream	1	53098050	53102050	+	0.956199	0.898032	0.686797	1.16468		1.46145	2.13976	1.99634	1.97811
1700019A02Rik_upstream	1	53185636	53189636	-	1.4343	0.708972	0.901421	0.862727		1.57387	0.194523	1.82998	1.34871
Gm28777_upstream	1	53194113	53198113	+	1.08659	1.18162	0.815572	1.07841		1.46145	0.486309	0.831809	0.89914
Pms1_upstream	1	53295018	53299018	-	26.1216	11.2018	25.5832	21.1368		1.12419	1.45893	1.91316	1.16888
Ormdl1_upstream	1	53295095	53299095	+	26.1216	11.2018	25.5832	21.1368		1.12419	1.55619	1.82998	1.16888
Gm28778_upstream	1	53295111	53299111	+	26.1216	11.2018	25.5832	21.1368		1.12419	1.55619	1.7468	1.16888
Osgepl1_upstream	1	53311624	53315624	+	18.7328	9.97288	17.8138	17.3839		1.46145	0.875356	1.33089	1.52854
Gm18800_upstream	1	53340186	53344186	-	0.999663	1.27615	1.41652	1.25095		2.02354	2.0425	1.7468	2.15794
Asdurf_upstream	1	53350619	53354619	-	18.0809	11.7689	19.96	20.2309		0.786933	1.65345	0.998171	0.809226
Gm28551_upstream	1	53350667	53354667	-	18.0809	11.7689	20.003	20.2309		0.786933	1.65345	0.998171	0.809226
Asnsd1_upstream	1	53350752	53354752	-	18.0374	11.9107	20.003	20.2309		0.786933	1.65345	0.998171	0.809226
Gm28779_upstream	1	53360471	53364471	-	1.17352	1.41794	0.686797	0.733318		0.786933	1.2644	1.99634	1.79828
Gm6799_upstream	1	53361114	53365114	+	1.13005	1.46521	0.643872	0.733318		0.786933	1.36166	2.1627	1.88819
Gm6801_upstream	1	53388415	53392415	+	1.26044	1.03983	1.20189	0.862727		2.58564	3.59868	1.66362	2.78733
Gm25240_upstream	1	53441395	53445395	-	0.347709	0.898032	0.600947	0.776454		0.562095	0.875356	0.831809	1.34871
Dnah7a_upstream	1	53704784	53708784	-	4.60714	3.16674	4.93635	5.43518		1.91112	2.82059	1.7468	2.87725
Stk17b_upstream	1	53783224	53787224	-	33.8581	20.2766	31.4639	33.8189		2.3608	1.94523	1.49726	1.97811
Gm37863_upstream	1	53789201	53793201	+	1.04313	1.03983	0.472173	0.81959		1.46145	1.16714	1.41408	2.06802
Mir7681_upstream	1	53847424	53851424	+	1.08659	1.22889	1.0302	0.948999		1.46145	1.36166	1.82998	1.16888
Gm24251_upstream	1	53884941	53888941	-	1.69508	1.27615	0.686797	1.25095		1.01177	1.16714	1.49726	1.16888
Gm37633_upstream	1	54153096	54157096	-	0.60849	0.425383	0.643872	0.776454		0.674514	0.58357	0.582266	1.16888
Hecw2_upstream	1	54193168	54197168	-	35.0317	24.2469	37.2587	36.2777		1.91112	1.84797	2.07952	1.88819
Gm25829_upstream	1	54247208	54251208	-	5.73719	3.3558	5.45145	5.17636		1.23661	1.36166	1.16453	1.07897
Ccdc150_upstream	1	54248683	54252683	+	6.34568	4.1593	6.30995	6.08222		1.91112	1.75071	1.99634	2.06802
Gtf3c3_upstream	1	54436971	54440971	-	20.5148	10.8236	20.1317	21.0074		1.23661	2.0425	2.32907	1.97811
Gm34066_upstream	1	54454763	54458763	-	1.08659	1.32342	0.729722	1.12154		1.57387	0.972617	1.24771	1.61845
Gm36955_upstream	1	54518270	54522270	-	0.565027	1.27615	0.686797	0.81959		0.674514	0.680832	1.16453	1.2588
Pgap1_upstream	1	54555684	54559684	-	27.3821	15.6447	29.5752	26.0543		2.3608	2.13976	1.91316	2.15794
Gm19637_upstream	1	54564703	54568703	+	0.695418	0.803502	0.558023	0.992136		1.23661	1.06988	1.33089	1.2588
4930444A19Rik_upstream	1	54679729	54683729	+	1.17352	1.22889	0.987271	0.905863		1.46145	1.84797	1.99634	2.24785
Gm37370_upstream	1	54736575	54740575	-	0.695418	0.472648	0.686797	0.690181		1.23661	0.680832	0.748628	1.34871
Gm24053_upstream	1	54767218	54771218	+	0.999663	1.22889	0.815572	0.647045		1.01177	0.486309	1.16453	1.2588
A130048G24Rik_upstream	1	54914594	54918594	-	1.04313	1.37068	1.11605	1.03527		3.03531	1.55619	2.1627	2.96716
Ankrd44_upstream	1	54924387	54928387	-	32.9019	19.993	34.0823	30.368		2.13596	4.66856	2.74497	4.40578
Sf3b1_upstream	1	55025481	55029481	-	53.3733	26.7992	48.548	47.0186		1.68629	2.23702	1.91316	2.15794
Coq10b_upstream	1	55050770	55054770	+	29.7726	15.6447	30.3908	26.7877		3.48499	2.72333	1.49726	2.42768
E330011M16Rik_upstream	1	55051112	55055112	-	29.903	15.7392	30.6912	26.9602		3.59741	2.91785	1.7468	2.60751
Gm17971_upstream	1	55064264	55068264	+	1.26044	1.51247	1.41652	1.50977		2.81048	2.0425	2.74497	2.33776
Hspe1_upstream	1	55086132	55090132	+	45.941	28.3589	45.0281	50.2107		3.70983	3.40416	3.74314	1.52854
Hspd1_upstream	1	55086243	55090243	-	45.941	28.2644	44.9852	50.2538		3.70983	3.3069	3.65996	1.52854
Gm5147_upstream	1	55118873	55122873	-	1.04313	0.945296	0.686797	0.647045		2.02354	2.43154	0.998171	1.2588
Gm16581_upstream	1	55125297	55129297	+	0.956199	0.425383	0.901421	0.862727		1.23661	1.45893	0.831809	0.269742
Mob4_upstream	1	55129231	55133231	+	35.4663	18.4333	36.3144	31.2307		1.79871	2.0425	2.66179	1.16888
Gm6822_upstream	1	55159053	55163053	-	1.13005	1.18162	1.45944	1.25095		2.58564	2.91785	3.16087	3.14699
Gm10561_upstream	1	55224251	55228251	+	16.9943	9.4057	16.3973	15.184		2.58564	2.52881	2.32907	2.51759
Rftn2_upstream	1	55224782	55228782	-	16.7335	9.35844	15.8822	14.7958		2.24838	2.13976	2.24588	2.51759
Mars2_upstream	1	55235177	55239177	+	40.8558	27.0355	42.796	41.4972		3.70983	3.98773	2.74497	2.96716
Gm8292_upstream	1	55333401	55337401	+	0.782345	1.03983	0.643872	0.992136		0.786933	0.486309	1.33089	0.539484
Boll_upstream	1	55361469	55365469	-	6.563	6.19169	8.58497	8.45472		2.58564	3.20964	1.99634	2.24785
Gm29138_upstream	1	55368363	55372363	-	0.912736	1.03983	0.944346	0.862727		1.57387	1.2644	1.49726	1.52854
Gm8531_upstream	1	55380087	55384087	-	0.738881	0.850767	0.815572	0.603909		2.02354	2.23702	1.66362	2.78733
Plcl1_upstream	1	55403921	55407921	+	44.9848	25.9957	40.6927	41.4109		3.37257	4.66856	2.07952	2.87725
Gm38056_upstream	1	55438904	55442904	+	0.999663	1.27615	0.901421	0.776454		1.34903	1.94523	1.58044	1.2588
Gm6644_upstream	1	55443024	55447024	-	0.912736	1.27615	1.33067	0.992136		1.46145	1.2644	0.91499	1.97811
Gm37382_upstream	1	55557460	55561460	+	1.26044	1.32342	0.987271	0.905863		2.13596	1.06988	1.08135	1.16888
9130227L01Rik_upstream	1	55929241	55933241	+	0.695418	0.803502	0.815572	0.603909		1.46145	0.972617	1.66362	1.88819
Gm36986_upstream	1	55958756	55962756	-	1.08659	1.22889	1.07312	1.03527		0.674514	1.36166	1.49726	2.33776
1700003I22Rik_upstream	1	56016978	56020978	+	1.08659	1.22889	1.11605	0.776454		1.46145	1.55619	1.82998	1.52854
Gm28900_upstream	1	56449407	56453407	+	0.869272	0.945296	0.729722	0.948999		1.01177	0.972617	1.33089	0.989054
Gm28240_upstream	1	56529824	56533824	+	0.695418	1.08709	1.28774	1.46664		0.786933	0.972617	0.998171	1.43862
Hsfy2_upstream	1	56635435	56639435	-	0.956199	1.13436	0.858496	0.776454		1.12419	1.2644	1.82998	1.16888
9130024F11Rik_upstream	1	56969412	56973412	+	35.9879	23.5379	40.0059	41.7991		4.94644	5.73844	2.82815	3.8663
Gm4081_upstream	1	56974803	56978803	+	2.3905	3.54486	3.90616	3.06268		4.7216	4.47404	4.49177	4.76544
Satb2_upstream	1	56976650	56980650	-	2.78167	3.73392	4.50711	3.10582		3.93467	4.27952	4.65813	4.4957
Gm23943_upstream	1	56997275	57001275	-	0.434636	0.614443	0.901421	0.560772		0.899353	0.875356	0.831809	0.629398
1700126A01Rik_upstream	1	57125340	57129340	+	1.34737	1.51247	1.45944	1.38036		2.3608	1.94523	2.41225	2.06802
BC055402_upstream	1	57212993	57216993	-	0.869272	1.37068	1.67407	1.16468		2.47322	1.65345	1.91316	2.24785
Gm5254_upstream	1	57290401	57294401	-	0.825808	0.992561	0.815572	0.905863		2.47322	1.65345	1.82998	2.69742
4930558J18Rik_upstream	1	57375544	57379544	-	29.7291	15.9755	29.8757	29.2033		2.81048	2.23702	2.32907	1.79828
1700066M21Rik_upstream	1	57375620	57379620	+	29.7726	16.0228	29.8328	29.2033		2.81048	2.23702	2.24588	1.79828
Maip1_upstream	1	57404328	57408328	+	49.3312	28.2644	50.3937	52.6263		2.69806	3.98773	1.66362	2.33776
Tyw5_upstream	1	57405101	57409101	-	49.592	28.1698	50.823	52.7557		2.69806	3.79321	1.58044	2.24785
Gm22371_upstream	1	57420373	57424373	-	1.47776	1.51247	1.20189	0.862727		2.58564	3.20964	2.66179	2.60751
Gm24014_upstream	1	57465870	57469870	+	1.26044	1.03983	0.858496	1.12154		1.12419	0.875356	1.82998	1.52854
Gm8581_upstream	1	57517412	57521412	-	1.17352	1.27615	0.686797	0.905863		3.82225	3.20964	1.58044	2.78733
Gm37373_upstream	1	57521642	57525642	-	0.912736	0.708972	0.386323	0.603909		0.786933	1.06988	0.831809	0.89914
Gm17929_upstream	1	57562051	57566051	-	0.869272	1.79606	0.772647	0.948999		2.58564	2.91785	2.32907	1.79828
Spats2l_upstream	1	57772162	57776162	+	36.5529	22.9707	35.8422	38.9521		3.26015	2.82059	2.82815	2.24785
Gm17234_upstream	1	57915111	57919111	-	1.08659	1.22889	1.07312	1.16468		2.69806	3.11238	2.41225	2.69742
Sgo2a_upstream	1	57993971	57997971	+	25.0785	15.9282	25.669	25.2348		2.47322	3.3069	2.1627	2.24785
Kctd18_upstream	1	58016956	58020956	-	1.04313	0.945296	0.858496	0.948999		1.23661	0.875356	0.998171	1.2588
Aox1_upstream	1	58027931	58031931	+	16.3423	8.36587	13.6501	13.7174		3.14773	3.69595	3.16087	2.51759
Aox3_upstream	1	58111130	58115130	+	5.73719	3.16674	6.30995	3.83913		1.46145	1.94523	1.91316	1.61845
Gm24548_upstream	1	58153088	58157088	-	0.956199	1.32342	0.686797	0.690181		2.47322	2.82059	2.49543	2.96716
Aox4_upstream	1	58208397	58212397	+	1.9124	2.45777	2.06039	2.45877		4.7216	3.98773	3.82632	2.69742
Aox2_upstream	1	58276326	58280326	+	1.13005	1.03983	0.987271	1.20782		3.93467	3.69595	4.07586	3.77639
Gm15759_upstream	1	58313656	58317656	-	0.999663	1.08709	1.20189	0.776454		2.13596	0.875356	1.82998	1.2588
Gm37607_upstream	1	58384134	58388134	-	0.912736	1.22889	0.472173	0.905863		0.674514	1.84797	1.49726	1.70837
Bzw1_upstream	1	58390898	58394898	+	64.6304	38.8517	68.2505	71.0456		2.81048	3.79321	2.66179	2.87725
Clk1_upstream	1	58422066	58426066	-	53.9383	30.2968	49.9216	50.3832		3.93467	3.01511	2.24588	2.87725
Nif3l1_upstream	1	58443151	58447151	+	29.6422	17.4407	29.0172	29.2464		3.82225	4.37678	2.82815	2.51759
Ppil3_upstream	1	58443486	58447486	-	29.7291	17.5353	29.103	29.419		4.04709	4.5713	2.74497	2.87725
Gm23966_upstream	1	58464621	58468621	-	0.825808	0.898032	1.24482	0.905863		2.13596	1.94523	2.66179	2.15794
Orc2_upstream	1	58503109	58507109	-	34.9882	19.5676	37.4734	34.2071		2.13596	2.62607	1.82998	1.34871
Gm15834_upstream	1	58503148	58507148	+	34.9882	19.5676	37.5163	34.2071		2.13596	2.52881	1.82998	1.34871
Fam126b_upstream	1	58584323	58588323	-	41.1166	22.4035	39.0616	37.0541		1.57387	2.33428	1.41408	1.79828
Ndufb3_upstream	1	58584384	58588384	+	41.1166	22.4508	39.0616	37.0972		1.57387	2.33428	1.41408	1.79828
Gm29389_upstream	1	58623565	58627565	-	0.738881	0.992561	0.729722	1.12154		1.68629	1.16714	1.82998	1.43862
Gm18802_upstream	1	58628375	58632375	+	0.651954	0.425383	0.643872	0.647045		0.562095	0.778094	1.49726	0.89914
Cbx3-ps7_upstream	1	58644688	58648688	+	0.391172	0.519913	0.257549	0.258818		1.01177	1.36166	0.582266	0.809226
Gm20257_upstream	1	58650641	58654641	+	21.7318	11.6271	19.3162	19.3682		1.57387	2.72333	1.99634	2.15794
Als2cr12_upstream	1	58693989	58697989	-	0.869272	0.898032	0.772647	1.07841		2.47322	2.0425	1.16453	1.61845
Gm28803_upstream	1	58700309	58704309	+	1.13005	0.661708	0.858496	0.517636		0.786933	0.778094	0.831809	0.89914
Cflar_upstream	1	58709508	58713508	+	27.2517	16.4954	26.7851	25.1053		1.23661	2.13976	1.41408	1.61845
Gm3841_upstream	1	58783209	58787209	+	1.52123	0.661708	1.24482	0.776454		0.786933	0.486309	1.49726	1.2588
Casp8_upstream	1	58793374	58797374	+	23.8615	13.9431	24.5101	20.878		3.26015	2.13976	1.82998	1.43862
Gm37760_upstream	1	58795783	58799783	+	13.7345	8.64946	15.0666	12.7684		1.57387	1.45893	1.91316	2.06802
Gm28802_upstream	1	58890792	58894792	-	0.869272	1.32342	0.558023	0.948999		1.23661	1.94523	1.08135	1.97811
Trak2_upstream	1	58971430	58975430	-	55.4161	30.1077	51.3381	55.3871		3.26015	1.55619	1.91316	2.69742
Stradb_upstream	1	58971522	58975522	+	55.2857	30.155	51.381	55.3439		3.48499	1.55619	1.66362	2.78733
C2cd6_upstream	1	59001539	59005539	-	0.651954	0.614443	0.600947	0.560772		0.786933	0.389047	0.582266	0.44957
Gm29018_upstream	1	59012224	59016224	+	0.565027	0.992561	0.600947	0.690181		0.337257	0.291785	0.415905	0.89914
Gm25502_upstream	1	59068988	59072988	+	0.825808	1.32342	1.45944	1.20782		2.81048	3.69595	2.1627	3.41673
C2cd6_upstream	1	59092900	59096900	-	0.825808	0.898032	1.11605	0.862727		1.91112	2.72333	2.1627	1.70837
G730003C15Rik_upstream	1	59117833	59121833	+	22.9922	12.2889	22.7931	20.6192		2.13596	2.72333	1.82998	1.2588
Tmem237_upstream	1	59118408	59122408	-	23.1661	12.0998	22.836	20.7054		2.24838	2.72333	1.82998	1.16888
Gm29017_upstream	1	59149047	59153047	+	0.782345	1.13436	0.772647	0.81959		2.24838	1.75071	1.49726	3.05708
Gm19125_upstream	1	59153607	59157607	+	0.999663	1.22889	1.24482	1.46664		2.3608	2.33428	2.57861	1.88819
Mpp4_upstream	1	59161389	59165389	-	1.86893	1.89059	1.45944	1.50977		2.02354	3.98773	2.49543	3.50664
Als2_upstream	1	59235231	59239231	-	35.7705	18.9532	34.0823	32.6542		2.47322	1.2644	2.07952	2.78733
Cdk15_upstream	1	59254906	59258906	+	2.69474	2.22145	2.74719	2.3725		3.26015	3.79321	2.32907	2.87725
Gm29016_upstream	1	59376930	59380930	+	0.956199	1.55974	0.944346	1.12154		3.03531	3.50142	1.41408	2.42768
Gm37737_upstream	1	59447502	59451502	-	1.34737	1.7488	1.28774	2.11368		5.50853	4.18225	3.24406	3.05708
Fzd7_upstream	1	59480424	59484424	+	46.5495	31.6202	46.3588	46.1127		4.04709	5.93297	2.99451	4.94527
Gm26813_upstream	1	59490605	59494605	-	0.999663	1.607	0.686797	0.948999		2.3608	5.3494	2.91133	1.97811
Gm973_upstream	1	59514264	59518264	+	3.12938	3.59213	3.09059	2.71759		2.02354	2.0425	1.99634	1.97811
1700122D07Rik_upstream	1	59535229	59539229	-	0.60849	0.992561	1.24482	0.647045		3.03531	2.0425	1.58044	1.70837
Gm28411_upstream	1	59547521	59551521	-	1.47776	1.13436	1.45944	1.98427		4.49676	3.3069	4.32541	3.50664
Gm24545_upstream	1	59624580	59628580	+	0.912736	1.607	1.20189	1.29409		3.37257	2.72333	3.4936	3.41673
D430013B06Rik_upstream	1	59646071	59650071	-	0.695418	0.803502	1.28774	1.03527		0.562095	0.58357	0.748628	0.719312
Sumo1_upstream	1	59668834	59672834	-	49.5485	26.3265	48.3763	47.7088		4.04709	2.33428	2.41225	2.78733
Gm29596_upstream	1	59671241	59675241	+	9.17082	5.34093	8.28449	7.2469		1.68629	1.06988	1.66362	1.43862
Nop58_upstream	1	59682971	59686971	+	37.5525	17.7716	35.7993	35.2855		2.02354	1.65345	1.58044	1.97811
Snord70_upstream	1	59689934	59693934	+	0.912736	1.03983	1.0302	0.560772		0.674514	0.389047	0.831809	0.44957
Gm26293_upstream	1	59690509	59694509	+	0.782345	0.898032	0.944346	0.647045		0.674514	0.389047	0.998171	0.359656
Gm26287_upstream	1	59702258	59706258	+	0.869272	0.567178	1.15897	0.647045		0.224838	0	0.249543	0.179828
Snord11_upstream	1	59702790	59706790	+	0.825808	0.614443	0.987271	0.690181		0.337257	0.0972617	0.249543	0.089914
Bmpr2_upstream	1	59761400	59765400	+	58.8062	32.8491	56.7895	54.9126		3.03531	4.27952	2.1627	2.78733
Gm38125_upstream	1	59799263	59803263	+	1.13005	0.472648	0.815572	0.81959		0.337257	0.486309	0.998171	0.809226
Gm37977_upstream	1	59885689	59889689	-	1.17352	1.46521	1.63114	0.992136		1.68629	1.65345	2.41225	2.24785
Fam117b_upstream	1	59911006	59915006	+	51.7651	30.6276	52.3683	51.2891		0.899353	3.01511	2.49543	1.43862
Gm37531_upstream	1	59927688	59931688	+	1.26044	1.03983	1.0302	0.603909		0.674514	0.58357	1.16453	0.89914
Gm18829_upstream	1	59950464	59954464	-	0.825808	1.03983	1.0302	0.905863		1.01177	0.680832	0.998171	0.89914
Ica1l_upstream	1	60041184	60045184	-	18.9067	14.1794	24.1667	18.8074		3.03531	1.84797	2.32907	1.43862
Carf_upstream	1	60096247	60100247	+	55.1118	26.8464	48.0758	48.6578		2.13596	2.13976	1.82998	2.15794
Wdr12_upstream	1	60096645	60100645	-	54.8076	26.7992	47.8612	48.3558		2.02354	2.13976	1.91316	2.06802
Gm15464_upstream	1	60115255	60119255	+	0.912736	0.945296	0.815572	0.81959		1.79871	1.65345	1.33089	1.88819
Nbeal1_upstream	1	60178599	60182599	+	35.8575	21.6946	38.2889	35.0267		1.79871	3.01511	1.91316	1.61845
Gm29332_upstream	1	60265628	60269628	-	0.869272	0.992561	0.600947	0.431363		0.562095	0.486309	0.998171	0.44957
Cyp20a1_upstream	1	60341323	60345323	+	27.2951	15.2665	27.4719	25.5367		2.81048	1.94523	1.24771	1.70837
6030460B20Rik_upstream	1	60351119	60355119	+	1.65162	1.46521	0.944346	1.16468		1.57387	2.0425	2.1627	1.79828
Abi2_upstream	1	60407619	60411619	+	39.5953	22.1672	39.8342	37.2267		2.81048	1.84797	1.82998	1.34871
Gm11575_upstream	1	60521066	60525066	-	1.17352	0.614443	0.729722	0.948999		1.23661	1.2644	0.998171	1.07897
Gm11576_upstream	1	60535020	60539020	+	0.999663	0.992561	0.901421	0.517636		1.01177	1.16714	1.33089	1.2588
Raph1_upstream	1	60565104	60569104	-	49.1573	27.3191	47.7753	46.0696		2.24838	1.65345	1.58044	1.52854
Gm11578_upstream	1	60590709	60594709	-	0.521563	0.661708	0.515098	0.603909		0.786933	0.972617	0.91499	1.61845
Gm38388_upstream	1	60594236	60598236	-	1.13005	0.898032	0.686797	0.733318		0.674514	0.389047	0.998171	1.43862
Gm23762_upstream	1	60611803	60615803	-	1.21698	0.992561	0.987271	0.733318		1.57387	0.58357	1.33089	1.88819
Gm11577_upstream	1	60698872	60702872	+	1.17352	1.18162	1.07312	0.992136		1.46145	0.778094	1.7468	1.52854
Eif4a-ps4_upstream	1	60701932	60705932	+	0.825808	0.519913	0.515098	0.431363		1.57387	0.680832	0.665447	0.719312
Cd28_upstream	1	60714800	60718800	+	1.30391	1.7488	1.50237	1.12154		1.34903	1.45893	1.91316	1.79828
2310016D23Rik_upstream	1	60776843	60780843	+	2.08625	0.803502	1.20189	1.38036		0.899353	1.06988	1.49726	1.61845
Gm37198_upstream	1	60777352	60781352	+	1.95586	0.945296	1.24482	1.59604		0.899353	1.2644	1.49726	1.70837
Gm11579_upstream	1	60779834	60783834	-	0.347709	0.567178	0.686797	0.992136		1.79871	1.36166	1.33089	1.70837
Gm11609_upstream	1	60790490	60794490	+	0.956199	1.27615	0.772647	0.4745		1.34903	1.06988	1.49726	1.79828
Gm11581_upstream	1	60807116	60811116	+	1.65162	1.65427	2.18917	1.4235		2.69806	2.23702	2.24588	1.70837
Gm38137_upstream	1	60878338	60882338	+	0.695418	1.22889	0.944346	0.905863		1.01177	0.291785	1.24771	0.539484
Ctla4_upstream	1	60885000	60889000	+	0.956199	0.850767	0.901421	0.690181		1.68629	0.291785	0.998171	1.2588
Rpl18-ps1_upstream	1	60898898	60902898	+	1.82547	1.51247	1.20189	1.12154		2.9229	1.75071	1.58044	2.24785
Gm11582_upstream	1	60946465	60950465	-	0.60849	0.850767	0.600947	1.20782		1.57387	1.65345	1.41408	0.989054
Icos_upstream	1	60975927	60979927	+	1.39084	1.08709	1.07312	0.948999		1.01177	0.680832	1.58044	2.15794
Gm37039_upstream	1	60987479	60991479	+	1.21698	1.27615	0.944346	0.81959		1.91112	2.0425	1.82998	2.06802
Rpl17-ps1_upstream	1	61073674	61077674	+	0.912736	0.898032	0.643872	0.81959		1.01177	0.875356	1.58044	0.809226
Gm11590_upstream	1	61122004	61126004	-	0.869272	0.850767	0.901421	0.992136		0.562095	0.972617	1.66362	0.809226
Gm11591_upstream	1	61195242	61199242	-	0.956199	0.850767	1.15897	1.03527		1.91112	0.778094	1.99634	0.989054
Gm28083_upstream	1	61269514	61273514	-	1.47776	1.13436	1.0302	1.38036		1.79871	0.778094	2.07952	2.15794
Gm11587_upstream	1	61299909	61303909	+	1.60815	1.65427	0.901421	0.862727		3.59741	1.84797	2.66179	2.87725
9530026F06Rik_upstream	1	61376432	61380432	+	1.4343	1.607	1.37359	1.46664		3.70983	3.79321	3.07769	2.78733
Gm11588_upstream	1	61438101	61442101	+	0.825808	1.37068	1.28774	0.862727		2.47322	1.2644	2.57861	1.70837
Gm25839_upstream	1	61468441	61472441	+	0.956199	1.08709	0.901421	0.345091		0.562095	0.291785	0.415905	0.629398
Gm28449_upstream	1	61472951	61476951	+	0.869272	0.803502	1.0302	1.12154		0.224838	0.58357	1.66362	0.989054
Gm36943_upstream	1	61543882	61547882	+	0.912736	1.22889	0.643872	0.560772		1.57387	0.680832	1.49726	1.07897
Gm28094_upstream	1	61546122	61550122	+	1.13005	1.32342	0.901421	0.690181		1.12419	0.486309	2.41225	1.43862
4930587A21Rik_upstream	1	61619149	61623149	-	0.738881	1.37068	0.901421	0.992136		1.23661	1.06988	2.24588	0.989054
Pard3b_upstream	1	61636824	61640824	+	32.9454	23.1125	34.1252	32.8267		4.49676	2.82059	2.99451	2.60751
Gm37205_upstream	1	61652423	61656423	+	1.04313	1.08709	0.643872	0.905863		0.224838	1.06988	0.665447	0.629398
Gm38012_upstream	1	61675249	61679249	+	0.434636	0.378119	0.429248	0.301954		0.112419	0.291785	0.166362	0.359656
Gm38278_upstream	1	61700527	61704527	+	1.21698	1.37068	0.815572	0.862727		1.12419	0.972617	1.16453	0.719312
Gm38075_upstream	1	61803221	61807221	+	0.434636	1.03983	0.558023	0.905863		0.449676	0.778094	1.08135	1.34871
Pard3bos1_upstream	1	61849540	61853540	-	1.13005	1.37068	0.729722	0.603909		0.674514	0.291785	0.665447	0.179828
Gm29640_upstream	1	61979207	61983207	-	0.695418	1.27615	1.33067	0.992136		0.674514	0.389047	0.998171	0.809226
Gm29641_upstream	1	62093339	62097339	-	0.60849	1.46521	0.729722	1.20782		0.674514	0.486309	0.998171	0.359656
Pard3bos2_upstream	1	62134109	62138109	-	0.912736	1.03983	0.987271	0.862727		1.79871	1.75071	1.58044	1.61845
Gm38351_upstream	1	62245153	62249153	+	0.738881	0.898032	1.11605	0.560772		0.449676	0.291785	1.24771	0.989054
Pard3bos3_upstream	1	62497261	62501261	-	1.69508	1.7488	0.858496	0.905863		0.674514	0.486309	1.08135	0.989054
Gm29084_upstream	1	62533942	62537942	-	0.130391	0.0472648	0.214624	0		0	0	0.0831809	0.089914
Gm11600_upstream	1	62655788	62659788	-	0.782345	1.37068	1.07312	0.81959		3.82225	3.89047	1.82998	2.96716
Gm11599_upstream	1	62658839	62662839	+	1.17352	1.03983	0.815572	0.647045		1.79871	2.43154	1.41408	2.06802
Nrp2_upstream	1	62701285	62705285	+	47.4188	26.2792	46.1871	46.1127		3.26015	3.01511	2.1627	1.97811
Gm29083_upstream	1	62716073	62720073	-	2.91206	3.02495	2.87596	1.63918		4.49676	3.59868	3.32724	3.14699
Gm37121_upstream	1	62807302	62811302	+	1.21698	1.607	0.729722	0.81959		3.93467	2.72333	2.24588	3.50664
Gm4208_upstream	1	62830370	62834370	-	1.21698	0.992561	1.50237	1.20782		2.69806	1.75071	2.41225	2.06802
Gm44468_upstream	1	63023742	63027742	+	1.08659	1.22889	0.944346	0.905863		1.68629	1.94523	2.07952	2.78733
Gm24942_upstream	1	63030706	63034706	+	1.13005	1.08709	0.987271	1.46664		2.13596	4.18225	2.99451	3.41673
Rps13-ps7_upstream	1	63036214	63040214	+	1.21698	1.32342	1.11605	0.905863		1.12419	0.680832	1.24771	0.809226
Rps27-ps1_upstream	1	63071774	63075774	+	1.52123	1.79606	0.987271	1.33723		2.02354	2.43154	1.99634	2.42768
Ino80dos_upstream	1	63111078	63115078	+	33.467	14.8412	32.537	30.5837		2.02354	2.72333	2.41225	1.88819
Ino80d_upstream	1	63112667	63116667	-	42.5074	17.2044	39.7055	34.7679		2.24838	2.52881	1.91316	1.2588
Gm20342_upstream	1	63115118	63119118	+	11.344	3.63939	9.65808	6.7724		2.02354	1.65345	1.41408	0.809226
Gm24557_upstream	1	63159855	63163855	+	1.08659	1.32342	0.987271	0.733318		1.91112	0.680832	2.49543	1.52854
Eef1b2_upstream	1	63174825	63178825	+	59.0236	32.5655	55.8881	57.3282		3.93467	4.08499	2.74497	3.59656
Ndufs1_upstream	1	63174833	63178833	-	59.0236	32.5655	55.931	57.3282		3.93467	4.08499	2.74497	3.59656
Gm27390_upstream	1	63175983	63179983	+	56.72	31.1475	53.7419	56.0341		3.14773	3.98773	2.24588	3.68647
Gm26457_upstream	1	63176677	63180677	+	35.3359	20.3239	34.6403	35.1561		2.24838	2.91785	1.99634	2.87725
Gm26457_upstream	1	63176686	63180686	+	35.249	20.2293	34.5545	34.8973		2.24838	2.82059	1.99634	2.87725
Snora41_upstream	1	63177004	63181004	+	28.9902	16.1173	28.1587	27.9955		2.13596	2.23702	1.91316	2.87725
Gm27512_upstream	1	63196031	63200031	+	0.825808	1.03983	0.815572	0.905863		0.786933	1.16714	0.91499	1.52854
Platr12_upstream	1	63198313	63202313	+	1.34737	1.93786	0.987271	0.948999		1.46145	1.16714	1.82998	1.43862
Gpr1_upstream	1	63212543	63216543	-	2.52089	2.12692	1.67407	1.94114		2.58564	1.55619	1.82998	1.52854
1700039I01Rik_upstream	1	63246499	63250499	-	2.12972	1.7488	3.73446	1.898		2.02354	2.0425	1.16453	2.24785
Gm11608_upstream	1	63271120	63275120	-	6.30222	6.47528	6.9109	6.21163		2.47322	2.52881	2.32907	1.97811
Zdbf2_upstream	1	63271265	63275265	+	6.17183	6.38075	6.9109	6.25477		2.3608	2.52881	2.41225	1.97811
Gm24513_upstream	1	63271363	63275363	-	6.21529	6.33349	6.9109	6.25477		2.3608	2.52881	2.49543	1.97811
Gm23448_upstream	1	63298383	63302383	-	0.695418	1.18162	0.558023	1.16468		1.46145	0.778094	1.08135	1.07897
Gm11606_upstream	1	63356050	63360050	-	1.26044	0.850767	0.686797	0.81959		0.674514	0.972617	1.16453	1.07897
Gm11605_upstream	1	63363365	63367365	-	0.651954	0.708972	0.472173	0.81959		1.34903	1.36166	1.16453	1.70837
Adam23_upstream	1	63443891	63447891	+	7.82345	6.28622	7.64062	8.23904		3.14773	3.11238	1.99634	3.59656
Gm22281_upstream	1	63573590	63577590	-	0.869272	1.18162	1.0302	0.690181		1.01177	1.2644	1.08135	1.2588
Gm39653_upstream	1	63613968	63617968	+	0.695418	1.41794	0.944346	0.948999		1.68629	2.91785	1.33089	2.06802
Gm12748_upstream	1	63669468	63673468	+	0.782345	1.46521	0.643872	0.776454		1.34903	1.45893	1.33089	1.2588
Dytn_upstream	1	63684927	63688927	-	0.695418	0.803502	0.686797	1.29409		1.12419	1.16714	1.91316	1.52854
Mdh1b_upstream	1	63728318	63732318	-	26.904	10.9654	23.394	24.1995		2.02354	1.45893	2.1627	1.07897
Fastkd2_upstream	1	63728614	63732614	+	26.904	10.9182	23.3511	24.1995		2.13596	1.45893	1.99634	0.989054
4933402D24Rik_upstream	1	63767267	63771267	-	1.65162	1.51247	1.24482	1.16468		1.91112	1.45893	2.57861	1.07897
Gm13751_upstream	1	63843578	63847578	-	1.4343	1.55974	1.15897	1.20782		2.02354	1.06988	3.41042	1.61845
Gm13754_upstream	1	63915848	63919848	+	1.17352	1.03983	0.815572	0.647045		1.68629	0.680832	2.1627	1.61845
Gm13749_upstream	1	63962727	63966727	+	0.912736	1.70153	1.11605	0.81959		0.899353	0.58357	1.49726	1.2588
Gm26649_upstream	1	64027463	64031463	+	0.782345	1.37068	1.24482	0.560772		1.34903	0.389047	0.831809	1.52854
Mir6899_upstream	1	64040501	64044501	-	1.60815	1.55974	1.54529	1.38036		1.79871	2.0425	2.82815	2.60751
Gm13748_upstream	1	64076654	64080654	+	1.78201	1.84333	1.88869	1.63918		2.13596	2.62607	2.99451	2.33776
Klf7_upstream	1	64120282	64124282	-	42.8116	25.6648	40.7357	40.1599		2.81048	3.98773	2.74497	1.79828
Gm13750_upstream	1	64148201	64152201	+	0.869272	0.850767	0.772647	1.20782		1.12419	0.680832	1.41408	0.809226
Gm28981_upstream	1	64301043	64305043	-	3.08592	1.607	3.69153	2.54504		1.34903	1.45893	1.41408	1.52854
Gm25748_upstream	1	64394334	64398334	+	0.60849	0.425383	0.643872	0.4745		0.449676	0.486309	0.665447	0.44957
Gm28980_upstream	1	64452577	64456577	-	1.26044	1.41794	1.07312	0.992136		2.13596	2.72333	2.1627	2.15794
Creb1_upstream	1	64530645	64534645	+	44.5067	26.7519	45.5003	40.505		3.48499	3.69595	2.41225	2.24785
Mettl21a_upstream	1	64615242	64619242	-	41.16	21.7418	42.6243	39.9874		2.3608	3.79321	2.82815	3.14699
Gm28982_upstream	1	64615784	64619784	+	39.8996	21.1274	41.6371	39.556		2.47322	3.20964	2.74497	2.78733
Gm29152_upstream	1	64647935	64651935	+	2.69474	1.51247	2.70426	2.67445		3.14773	2.82059	2.07952	2.33776
Ccnyl1_upstream	1	64688455	64692455	+	36.466	20.2293	34.254	34.6385		3.14773	2.72333	2.1627	1.97811
2810408I11Rik_upstream	1	64688659	64692659	-	36.5094	20.2293	34.3828	34.7679		3.14773	2.72333	2.07952	1.88819
Gm38058_upstream	1	64734240	64738240	+	40.4646	27.3191	40.2206	39.1678		5.84579	5.64118	4.15904	4.85535
Fzd5_upstream	1	64735751	64739751	-	46.593	30.155	45.3715	42.1442		4.04709	3.98773	3.4936	3.50664
Rpl31-ps24_upstream	1	64932402	64936402	+	1.30391	1.46521	1.24482	1.07841		0.674514	1.65345	1.82998	2.24785
Plekhm3_upstream	1	64954824	64958824	-	22.4272	12.2889	20.3464	17.4271		1.91112	2.33428	1.58044	2.15794
Rpl10a-ps1_upstream	1	64992604	64996604	-	0.912736	0.992561	0.600947	0.733318		1.46145	1.2644	1.49726	1.70837
Gm24788_upstream	1	64999462	65003462	-	1.4343	0.756237	0.515098	0.776454		1.79871	1.55619	1.66362	2.24785
Gm8550_upstream	1	65026080	65030080	+	1.21698	0.756237	0.686797	1.12154		2.02354	1.06988	1.41408	1.16888
Akr1cl_upstream	1	65030759	65034759	-	0.825808	0.992561	0.772647	0.81959		1.01177	0.875356	1.24771	0.809226
Cryge_upstream	1	65049149	65053149	-	1.39084	1.79606	0.686797	1.03527		2.81048	1.94523	1.7468	1.79828
Crygd_upstream	1	65061452	65065452	-	1.52123	1.70153	1.37359	1.85486		2.47322	2.62607	1.99634	2.51759
Crygc_upstream	1	65071689	65075689	-	0.825808	0.661708	0.600947	0.603909		2.13596	2.0425	1.41408	1.97811
Crygb_upstream	1	65080288	65084288	-	0.738881	1.18162	0.729722	0.905863		2.02354	1.36166	1.82998	1.16888
Gm7329_upstream	1	65093227	65097227	+	0.738881	0.378119	0.686797	0.301954		0.674514	0.680832	0.748628	0.719312
Cryga_upstream	1	65101373	65105373	-	0.825808	1.22889	0.815572	1.12154		1.57387	2.52881	2.1627	2.33776
Gm28845_upstream	1	65117558	65121558	-	1.13005	0.992561	0.901421	0.905863		1.79871	1.55619	1.49726	1.97811
D630023F18Rik_upstream	1	65121214	65125214	-	2.43396	1.89059	1.67407	1.33723		1.57387	2.13976	1.41408	2.06802
Idh1_upstream	1	65184500	65188500	-	36.9875	17.7716	35.0696	32.913		1.91112	1.94523	2.49543	1.43862
Pikfyve_upstream	1	65184683	65188683	+	36.9441	17.677	35.3271	32.913		1.91112	2.0425	2.49543	1.43862
Pth2r_upstream	1	65280056	65284056	+	1.26044	0.803502	0.987271	0.733318		1.01177	0.486309	1.33089	0.629398
Gm28927_upstream	1	65419121	65423121	-	0.912736	1.03983	0.815572	0.948999		0.899353	0.680832	0.499085	1.43862
Gm28926_upstream	1	65419803	65423803	-	0.869272	1.03983	0.772647	1.29409		1.57387	1.16714	0.665447	1.88819
Gm28925_upstream	1	65419937	65423937	-	0.869272	0.992561	0.772647	1.20782		1.57387	1.2644	0.582266	1.88819
Gm28923_upstream	1	65436985	65440985	-	0.956199	1.08709	1.28774	1.16468		0.899353	1.45893	1.66362	0.89914
Gm28922_upstream	1	65468508	65472508	-	0.521563	1.13436	0.944346	0.690181		0.449676	0.486309	0.332724	0.179828
Gm28728_upstream	1	65522075	65526075	-	0.4781	0.992561	0.515098	0.992136		0.786933	1.65345	0.831809	1.07897
Gm5255_upstream	1	65549237	65553237	-	0.869272	1.32342	1.24482	0.905863		2.69806	4.18225	2.57861	2.51759
Gm8805_upstream	1	65550682	65554682	+	0.782345	1.18162	1.0302	0.776454		1.68629	2.33428	1.24771	1.61845
Crygf_upstream	1	65924520	65928520	+	1.4343	1.37068	0.987271	0.776454		2.24838	1.55619	1.58044	1.79828
Gm8809_upstream	1	66030925	66034925	-	0.912736	0.756237	0.944346	0.733318		1.68629	1.16714	1.16453	1.79828
Gm15659_upstream	1	66031085	66035085	+	0.869272	0.756237	0.944346	0.733318		1.57387	1.16714	0.998171	1.70837
Gm8812_upstream	1	66060965	66064965	+	1.04313	0.992561	0.558023	0.733318		0.899353	2.72333	1.33089	1.52854
Map2_upstream	1	66173273	66177273	+	12.2567	8.6022	13.8218	10.6978		3.37257	2.0425	2.32907	2.15794
Gm24729_upstream	1	66303889	66307889	+	0.956199	0.850767	0.686797	0.81959		0.562095	0.389047	1.24771	0.719312
Gm10558_upstream	1	66326796	66330796	-	0.912736	1.03983	1.20189	1.03527		1.12419	0.389047	1.49726	1.2588
Gm25411_upstream	1	66434082	66438082	+	0.434636	0.850767	0.600947	0.603909		0.562095	0.58357	0.91499	0.989054
Unc80_upstream	1	66466367	66470367	+	3.39016	2.93042	5.58023	3.83913		1.79871	1.94523	2.24588	1.43862
Gm37181_upstream	1	66690356	66694356	-	1.08659	0.945296	0.944346	0.905863		1.34903	1.06988	1.16453	1.16888
Rpe_upstream	1	66698831	66702831	+	27.9036	14.463	24.8105	26.5288		2.02354	2.72333	1.49726	2.42768
Gm37570_upstream	1	66766731	66770731	-	0.695418	1.08709	0.772647	0.862727		1.34903	1.06988	1.33089	1.79828
Gm38387_upstream	1	66769866	66773866	-	0.782345	0.992561	1.28774	0.690181		0.674514	0.389047	0.748628	0.44957
Gm38162_upstream	1	66773511	66777511	+	0.565027	1.08709	0.944346	1.07841		0.449676	0.972617	0.415905	0.539484
Gm15789_upstream	1	66781913	66785913	+	0.695418	0.850767	0.944346	0.776454		1.01177	0.389047	0.831809	0.359656
6820402A03Rik_upstream	1	66794298	66798298	-	0.738881	0.614443	0.686797	1.12154		0.899353	1.16714	0.499085	1.16888
Gm37285_upstream	1	66798797	66802797	-	1.08659	1.27615	0.987271	0.4745		0.224838	0.0972617	1.49726	1.07897
Gm37755_upstream	1	66810315	66814315	+	0.304245	0.803502	0.772647	0.776454		0.112419	0.194523	0.332724	0.539484
Kansl1l_upstream	1	66815562	66819562	-	43.6809	23.6797	40.6069	38.607		3.26015	2.52881	2.32907	2.51759
Gm38218_upstream	1	66823914	66827914	-	0.651954	0.850767	0.987271	0.690181		0.449676	1.06988	1.58044	0.89914
Gm15793_upstream	1	66847602	66851602	-	1.34737	1.03983	1.50237	1.29409		1.01177	2.52881	1.16453	2.33776
Gm27934_upstream	1	66854641	66858641	+	0.999663	1.89059	2.10332	1.25095		1.34903	0.778094	1.49726	1.16888
Acadl_upstream	1	66861277	66865277	-	41.247	19.5676	38.804	32.7836		1.01177	1.75071	1.82998	2.06802
Gm25832_upstream	1	66864797	66868797	+	1.34737	1.08709	1.28774	1.25095		3.14773	1.94523	1.99634	1.88819
Myl1_upstream	1	66943404	66947404	-	0.912736	0.850767	0.815572	0.690181		1.46145	1.94523	1.16453	1.34871
Rpl31-ps14_upstream	1	66946940	66950940	-	0.999663	0.898032	0.772647	0.733318		0.674514	0.972617	1.49726	1.79828
Gm15826_upstream	1	66949829	66953829	+	0.999663	1.607	1.24482	1.16468		1.68629	0.486309	0.831809	1.16888
Lancl1_upstream	1	67036872	67040872	-	30.0768	17.3935	30.1761	29.8072		3.70983	2.23702	3.07769	3.59656
Cps1_upstream	1	67121026	67125026	+	0.869272	0.756237	0.944346	0.431363		0.337257	0.680832	1.49726	0.629398
Gm15668_upstream	1	67247200	67251200	+	0.738881	0.992561	0.901421	0.647045		0.224838	0.389047	0.748628	0.539484
Gm26342_upstream	1	67255224	67259224	+	0.695418	1.03983	1.20189	0.690181		1.34903	1.45893	1.66362	1.70837
Kif22-ps_upstream	1	67583053	67587053	+	0.695418	1.607	0.944346	1.16468		1.68629	2.13976	1.33089	2.51759
Gm22548_upstream	1	67614975	67618975	+	0.434636	0.614443	0.472173	0.690181		0.337257	0.486309	0.332724	0.44957
Gm15669_upstream	1	67790481	67794481	+	0.434636	1.08709	0.686797	0.647045		0.112419	0.194523	0.831809	0.089914
Gm37957_upstream	1	67901230	67905230	+	0.999663	0.661708	0.729722	0.862727		0.786933	0.486309	0.499085	1.16888
Gm23189_upstream	1	67971676	67975676	+	0.869272	0.850767	0.944346	0.517636		0.449676	0.389047	0.831809	0.44957
Gm15671_upstream	1	68022243	68026243	+	0.956199	1.03983	0.858496	0.690181		0.786933	0.778094	0.91499	0.44957
Gm37100_upstream	1	68114547	68118547	-	1.17352	0.756237	0.815572	1.16468		0.786933	0.58357	1.24771	0.89914
Gm15670_upstream	1	68291726	68295726	-	0.60849	0.898032	0.901421	0.776454		0.674514	0.875356	0.831809	0.89914
Gm25542_upstream	1	68383035	68387035	-	0.869272	0.567178	0.815572	0.647045		0.562095	0.875356	0.499085	0.719312
Gm19335_upstream	1	68591686	68595686	-	0.651954	0.708972	0.171699	0.690181		0.449676	0.291785	0.249543	0.179828
Gm37735_upstream	1	68638829	68642829	-	0.347709	1.18162	0.901421	0.690181		0.337257	0.0972617	0.582266	0.089914
Gm37769_upstream	1	68711405	68715405	-	0.434636	0.803502	0.643872	0.776454		0.337257	0.194523	0.499085	0.179828
Gm37061_upstream	1	68759727	68763727	-	0.695418	1.03983	0.643872	0.905863		0.899353	0.486309	0.998171	0.989054
Gm16076_upstream	1	69104740	69108740	-	15.7773	14.2267	25.5403	18.1604		5.62095	5.64118	4.32541	4.85535
Erbb4_upstream	1	69106059	69110059	-	14.5168	12.6197	23.3511	16.6938		5.05886	5.44666	3.99268	4.58561
Gm8840_upstream	1	69129299	69133299	-	0.60849	1.22889	0.944346	1.16468		1.68629	0.972617	1.08135	1.34871
Pced1c-ps_upstream	1	69375321	69379321	+	0.956199	1.7488	1.54529	1.46664		3.59741	3.98773	2.41225	1.79828
Gm28497_upstream	1	69439056	69443056	+	1.13005	0.614443	0.772647	0.81959		1.12419	1.2644	2.1627	1.61845
Gm29113_upstream	1	69491788	69495788	-	1.82547	2.26871	1.88869	1.94114		2.02354	1.84797	1.91316	2.33776
Gm29114_upstream	1	69511932	69515932	+	1.26044	0.898032	0.987271	0.4745		0.899353	1.16714	1.66362	0.809226
Gm29112_upstream	1	69596522	69600522	-	0.956199	1.08709	0.987271	1.12154		1.01177	1.2644	1.08135	0.269742
Gm28112_upstream	1	69660061	69664061	-	1.04313	1.32342	0.944346	1.12154		1.68629	0.680832	1.49726	1.79828
Ikzf2_upstream	1	69685245	69689245	-	34.1624	14.8412	34.1682	27.6504		1.34903	1.16714	1.66362	1.43862
Gm37930_upstream	1	69768868	69772868	+	1.08659	0.803502	0.686797	0.776454		0.337257	0.778094	0.998171	0.629398
Spag16_upstream	1	69824970	69828970	+	1.60815	2.45777	2.53256	1.55291		2.02354	1.84797	1.7468	1.2588
Gm22665_upstream	1	69919747	69923747	-	0.912736	1.18162	0.686797	1.12154		0.899353	0.194523	0.665447	0.809226
Gm23879_upstream	1	69953129	69957129	-	0.565027	1.03983	0.901421	0.4745		0.337257	0.875356	0.249543	0.44957
Gm28580_upstream	1	70066055	70070055	-	0.565027	1.03983	1.0302	0.603909		0.337257	0.680832	0.748628	0.719312
Gm38272_upstream	1	70310911	70314911	-	0.956199	1.37068	0.729722	0.905863		0	0.486309	0.499085	0.539484
Gm37456_upstream	1	70575271	70579271	-	0.521563	0.803502	0.472173	0.431363		0	0	0.415905	0.359656
Gm23422_upstream	1	70594815	70598815	+	0.651954	0.803502	0.643872	0.81959		1.23661	0.58357	0.665447	0.719312
Vwc2l_upstream	1	70723715	70727715	+	0.565027	0.614443	1.07312	1.07841		1.23661	0.875356	1.82998	0.989054
Gm16236_upstream	1	71038030	71042030	-	0.956199	0.708972	0.772647	0.862727		0.449676	1.06988	0.831809	1.2588
Bard1_upstream	1	71101146	71105146	-	39.943	22.0254	40.9074	41.2815		2.24838	2.43154	1.7468	1.88819
Gm8870_upstream	1	71154020	71158020	-	1.26044	0.992561	0.858496	1.25095		2.02354	1.55619	1.33089	2.06802
Abca12_upstream	1	71412910	71416910	-	1.08659	1.55974	0.729722	1.25095		1.79871	0.875356	1.24771	1.52854
Gm6947_upstream	1	71491814	71495814	-	0.738881	0.898032	0.686797	0.733318		0.899353	1.84797	1.66362	1.16888
Atic_upstream	1	71555150	71559150	+	20.5148	10.7764	21.7629	17.9447		1.68629	2.43154	2.32907	1.79828
Apol7d_upstream	1	71650837	71654837	+	39.1607	20.0403	35.8852	36.8384		3.82225	2.91785	2.74497	2.51759
Fn1_upstream	1	71651200	71655200	-	36.7267	19.284	34.4257	35.6737		3.48499	2.43154	2.41225	2.24785
Gm5829_upstream	1	71708055	71712055	-	0.912736	1.32342	0.944346	0.690181		1.34903	1.36166	1.91316	1.97811
Gm5256_upstream	1	71712924	71716924	-	1.60815	0.850767	0.944346	1.20782		2.47322	2.52881	2.24588	1.16888
Gm37217_upstream	1	71844610	71848610	-	1.73854	1.7488	1.67407	1.85486		1.34903	1.45893	1.7468	1.2588
Gm8883_upstream	1	71886112	71890112	+	1.65162	1.08709	0.901421	0.862727		3.26015	2.91785	2.41225	2.06802
Gm28818_upstream	1	71915125	71919125	-	1.08659	1.27615	0.901421	1.20782		1.57387	1.45893	1.7468	1.61845
Gm5528_upstream	1	72002288	72006288	+	1.56469	1.55974	1.93162	1.25095		2.58564	2.23702	1.41408	2.69742
4933417E11Rik_upstream	1	72003195	72007195	-	1.39084	1.607	1.93162	1.46664		2.69806	2.0425	1.7468	2.33776
4930556G22Rik_upstream	1	72036731	72040731	-	0.695418	0.708972	0.600947	0.733318		1.68629	0.778094	2.07952	1.07897
Gm8885_upstream	1	72085857	72089857	+	1.4343	0.898032	0.815572	0.905863		2.58564	1.36166	1.16453	1.52854
Gm4319_upstream	1	72120001	72124001	-	2.21664	1.37068	1.11605	1.25095		3.14773	3.01511	2.41225	2.87725
Mreg_upstream	1	72210307	72214307	-	14.4734	10.351	15.6676	13.8899		3.59741	2.62607	2.91133	2.60751
Gm25360_upstream	1	72224240	72228240	+	6.563	5.1046	7.72647	5.90968		2.58564	2.82059	2.32907	3.2369
D230017M19Rik_upstream	1	72234465	72238465	+	11.5179	6.99519	10.7741	9.36059		2.13596	2.82059	2.82815	2.60751
Gm23472_upstream	1	72234946	72238946	+	11.5613	6.94793	10.6454	9.23118		2.02354	2.62607	2.32907	2.42768
Gm24497_upstream	1	72242213	72246213	+	9.38814	5.38819	7.64062	7.37631		2.02354	2.33428	2.66179	2.15794
Gm25939_upstream	1	72253008	72257008	+	8.43194	5.19913	8.71374	6.55672		3.26015	2.82059	3.24406	3.59656
Pecr_upstream	1	72282314	72286314	-	11.5179	6.42802	11.2892	8.97236		2.13596	2.91785	2.41225	2.24785
Tmem169_upstream	1	72282369	72286369	+	11.5179	6.42802	11.2892	8.97236		2.13596	2.91785	2.49543	2.33776
Xrcc5_upstream	1	72305427	72309427	+	18.2982	10.5873	17.2987	16.4781		2.02354	1.75071	1.82998	1.61845
Gm15843_upstream	1	72457499	72461499	+	1.21698	1.55974	0.729722	0.905863		1.12419	0.972617	1.41408	1.88819
March4_upstream	1	72534930	72538930	-	2.43396	3.68666	3.82031	3.23523		3.48499	3.59868	3.74314	3.8663
Smarcal1_upstream	1	72581251	72585251	+	18.6893	9.54749	15.0237	17.0389		2.81048	2.13976	2.82815	1.97811
Gm39662_upstream	1	72639188	72643188	+	2.65128	2.88315	3.34814	3.10582		2.3608	2.43154	1.7468	1.79828
Gm18035_upstream	1	72690864	72694864	+	0.956199	0.992561	1.11605	1.03527		1.23661	1.2644	1.24771	0.89914
Ankar_upstream	1	72698579	72702579	-	1.13005	0.898032	0.729722	1.12154		0.674514	1.36166	1.82998	1.52854
Gm45859_upstream	1	72704502	72708502	-	1.73854	0.992561	0.772647	0.81959		0.337257	1.16714	1.66362	1.2588
Rpl37a_upstream	1	72709290	72713290	+	32.815	18.9059	32.5799	34.5091		2.02354	2.43154	1.49726	2.78733
Igfbp2_upstream	1	72822503	72826503	+	9.64892	5.81357	10.1303	9.70567		3.26015	3.98773	2.32907	3.41673
Igfbp5_upstream	1	72872884	72876884	-	20.1236	10.8709	19.7025	18.4192		2.69806	3.98773	2.91133	3.95621
1700027A15Rik_upstream	1	72982844	72986844	+	0.782345	0.898032	1.15897	0.431363		1.34903	0.875356	1.66362	1.70837
Tnp1_upstream	1	73013909	73017909	-	1.34737	1.13436	0.643872	0.992136		3.48499	1.75071	2.66179	3.05708
Gm38106_upstream	1	73207423	73211423	-	1.34737	1.41794	1.37359	0.733318		0.899353	0.875356	1.58044	0.989054
Gm29185_upstream	1	73267064	73271064	+	0.651954	1.22889	0.901421	1.03527		2.02354	0.778094	1.7468	0.719312
Gm29184_upstream	1	73310050	73314050	-	1.52123	1.13436	1.24482	0.905863		2.3608	1.75071	1.91316	2.06802
Gm27315_upstream	1	73390246	73394246	+	1.13005	1.41794	0.558023	0.862727		2.9229	1.84797	2.99451	1.70837
D530049I02Rik_upstream	1	73396968	73400968	+	1.34737	1.46521	0.858496	1.03527		1.57387	1.45893	1.66362	1.70837
Pinc_upstream	1	73405569	73409569	-	0.738881	1.51247	0.944346	1.12154		0.674514	0.0972617	0.998171	0.629398
Gm9553_upstream	1	73510046	73514046	+	1.39084	1.18162	0.944346	1.20782		2.13596	1.06988	1.7468	1.07897
Gm29186_upstream	1	73526937	73530937	+	0.912736	1.18162	1.07312	0.862727		1.23661	1.84797	2.57861	1.79828
C530043A13Rik_upstream	1	73527790	73531790	-	1.08659	1.18162	1.15897	1.03527		1.79871	1.94523	2.49543	1.88819
Gm25329_upstream	1	73761710	73765710	+	1.21698	1.41794	1.50237	0.690181		1.34903	0.972617	2.07952	1.88819
Gm29183_upstream	1	73839917	73843917	-	0.869272	1.13436	0.987271	1.38036		4.7216	3.40416	3.99268	2.60751
Mir6351_upstream	1	73853575	73857575	-	1.04313	1.37068	0.686797	1.72545		5.39612	4.37678	3.65996	3.68647
6030407O03Rik_upstream	1	73862466	73866466	-	2.04279	2.5523	1.41652	2.11368		2.69806	2.72333	2.1627	1.88819
Tns1_upstream	1	74122449	74126449	-	10.4747	7.75143	13.0921	12.4664		4.83402	6.03023	4.24223	3.68647
Rufy4_upstream	1	74123541	74127541	+	10.4313	7.60964	12.8345	11.9919		4.15951	4.5713	3.32724	3.05708
Cxcr2_upstream	1	74151989	74155989	+	1.04313	2.36324	1.33067	1.46664		3.26015	2.82059	3.16087	3.68647
Cxcr1_upstream	1	74192631	74196631	-	1.21698	1.03983	0.772647	1.20782		1.91112	2.52881	2.91133	2.33776
Mir1928_upstream	1	74204620	74208620	-	0.999663	1.27615	1.37359	1.20782		4.38434	3.89047	2.66179	2.78733
Gm25524_upstream	1	74210813	74214813	+	1.60815	1.41794	1.07312	0.905863		2.9229	2.13976	2.1627	2.33776
Arpc2_upstream	1	74234084	74238084	+	43.8113	21.0801	42.1522	38.3051		2.9229	1.94523	3.24406	3.05708
Gpbar1_upstream	1	74276550	74280550	+	1.56469	1.89059	1.71699	2.15682		5.05886	6.6138	4.49177	4.85535
Gm28364_upstream	1	74279161	74283161	+	1.34737	1.79606	1.41652	1.85486		5.50853	7.29463	4.24223	4.94527
Aamp_upstream	1	74282738	74286738	-	29.8595	14.3685	26.2271	26.572		3.03531	4.96035	3.65996	4.22596
Pnkd_upstream	1	74282930	74286930	+	29.8595	14.5103	26.27	26.6583		3.37257	4.5713	3.82632	4.22596
Gm37503_upstream	1	74285860	74289860	-	2.43396	1.84333	2.27502	2.28623		3.37257	4.27952	3.82632	3.68647
Gm29358_upstream	1	74293603	74297603	+	3.95519	4.1593	4.80758	4.31363		4.83402	7.10011	3.4936	5.21501
Tmbim1_upstream	1	74303622	74307622	-	28.3817	15.2665	26.27	27.6935		2.81048	2.0425	2.49543	3.05708
Gm37931_upstream	1	74305848	74309848	+	0.738881	1.51247	1.58822	1.55291		1.91112	2.33428	2.24588	2.33776
Catip_upstream	1	74360108	74364108	+	2.8686	2.31598	2.83304	2.19995		4.49676	4.5713	2.99451	4.58561
Slc11a1_upstream	1	74373195	74377195	+	5.6068	2.36324	6.65335	4.70186		4.60918	5.8357	2.49543	4.76544
Ctdsp1_upstream	1	74389509	74393509	+	33.0758	20.6075	34.855	34.3797		4.38434	5.93297	3.57678	2.96716
Mir26b_upstream	1	74392310	74396310	+	13.691	8.4604	12.9204	13.4154		4.49676	5.64118	3.41042	3.41673
Vil1_upstream	1	74407376	74411376	+	1.08659	1.27615	0.729722	1.20782		4.49676	3.59868	2.91133	3.41673
Gm37733_upstream	1	74501301	74505301	-	4.17251	2.64683	4.33541	3.62345		1.12419	0.875356	0.831809	1.70837
Cnot9_upstream	1	74504058	74508058	+	44.2025	21.5528	42.5814	41.3677		2.13596	3.20964	2.41225	2.51759
Plcd4_upstream	1	74540888	74544888	+	1.9124	2.03239	3.13351	1.76859		1.79871	2.72333	2.32907	2.15794
Usp37_upstream	1	74542284	74546284	-	1.78201	1.79606	3.13351	1.76859		2.02354	3.01511	1.91316	2.51759
Gm25035_upstream	1	74584972	74588972	-	39.5084	21.4582	41.7659	40.9795		3.48499	3.3069	2.91133	2.69742
Zfp142_upstream	1	74586246	74590246	-	39.8996	21.1274	42.3239	41.6266		3.48499	4.18225	2.74497	3.68647
Bcs1l_upstream	1	74586289	74590289	+	39.8996	21.0801	42.2809	41.5403		3.59741	4.27952	2.74497	3.77639
Rnf25_upstream	1	74599397	74603397	-	22.9053	13.3287	22.7502	23.4662		2.24838	2.72333	2.1627	2.24785
Stk36_upstream	1	74599445	74603445	+	22.9488	13.3287	22.7502	23.5093		2.3608	2.72333	2.1627	2.24785
Ttll4_upstream	1	74659745	74663745	+	23.5138	11.249	22.3638	23.6387		1.79871	0.972617	1.08135	0.989054
Cyp27a1_upstream	1	74711574	74715574	+	29.7291	14.8884	28.3304	24.1995		4.38434	4.27952	3.41042	2.60751
Prkag3_upstream	1	74747221	74751221	-	3.56401	3.16674	4.42126	4.31363		3.70983	6.32201	3.65996	4.13604
Gm27507_upstream	1	74762798	74766798	+	1.30391	1.70153	1.0302	1.16468		2.02354	2.23702	2.82815	3.32682
Wnt6_upstream	1	74769892	74773892	+	9.51853	6.38075	12.8345	9.27431		3.82225	4.5713	3.4936	4.31587
Gm29539_upstream	1	74775405	74779405	-	0.999663	0.803502	0.858496	1.68232		5.17128	4.96035	3.16087	6.11415
Wnt10a_upstream	1	74789516	74793516	+	1.82547	2.07965	2.40379	2.28623		4.83402	5.05761	2.82815	3.8663
Gm16582_upstream	1	74848895	74852895	+	1.17352	1.65427	1.20189	1.20782		2.9229	2.82059	3.07769	2.51759
Cdk5r2_upstream	1	74852934	74856934	+	8.12769	9.50023	12.7916	10.0939		4.83402	6.32201	2.74497	3.68647
Fev_upstream	1	74883419	74887419	-	2.56435	3.16674	3.09059	2.63132		3.82225	5.15487	3.65996	4.40578
Cryba2_upstream	1	74891143	74895143	-	3.08592	3.78119	3.60568	2.89013		4.94644	4.37678	4.57495	3.95621
Mir375_upstream	1	74898721	74902721	-	2.17318	2.59957	3.04766	2.80386		4.27192	4.86309	3.24406	3.41673
Gm15841_upstream	1	74900371	74904371	+	2.30357	2.45777	2.57549	2.80386		4.60918	3.98773	2.82815	3.2369
Cfap65_upstream	1	74933599	74937599	-	2.04279	1.7488	1.75992	1.50977		1.91112	1.36166	1.49726	2.15794
Ihh_upstream	1	74949672	74953672	-	5.38949	5.1046	8.06987	5.39204		4.60918	5.93297	4.07586	2.96716
Gm37744_upstream	1	74952252	74956252	+	1.08659	1.607	1.37359	1.4235		3.14773	2.72333	2.49543	2.69742
Nhej1_upstream	1	75123200	75127200	-	13.0391	7.60964	14.2081	11.9056		2.47322	2.72333	2.49543	3.14699
Slc23a3_upstream	1	75131890	75135890	-	0.999663	1.37068	1.50237	1.81173		4.83402	4.27952	3.24406	4.85535
Cnppd1_upstream	1	75140711	75144711	-	52.0694	30.4858	52.6688	51.3322		5.2837	5.44666	4.24223	3.50664
Retreg2_upstream	1	75140778	75144778	+	51.9825	30.344	52.54	51.0734		5.2837	5.54392	4.24223	3.41673
Zfand2b_upstream	1	75166646	75170646	+	13.5606	7.75143	13.1779	10.7409		4.27192	4.76583	3.41042	3.41673
Abcb6_upstream	1	75178392	75182392	-	16.5596	10.9182	17.0841	16.5212		3.82225	4.86309	3.32724	4.40578
Gm29253_upstream	1	75183146	75187146	-	1.04313	1.41794	1.45944	1.12154		5.39612	6.51654	3.24406	5.1251
Ankzf1_upstream	1	75190151	75194151	+	40.595	23.4434	40.1776	41.6697		3.48499	3.69595	3.16087	3.2369
Atg9a_upstream	1	75190196	75194196	-	40.5515	23.4434	40.0059	41.6697		3.37257	3.59868	3.24406	3.2369
Gm27943_upstream	1	75207728	75211728	-	44.9414	25.1922	46.0583	45.9402		4.15951	3.20964	3.9095	1.79828
Glb1l_upstream	1	75208813	75212813	-	44.2025	25.2867	45.4574	45.9402		5.95821	3.79321	3.99268	2.60751
Stk16_upstream	1	75208838	75212838	+	44.0721	25.1449	45.2428	45.8108		5.95821	3.98773	3.9095	2.60751
Tuba4a_upstream	1	75217865	75221865	-	27.5994	20.702	30.5625	32.9562		4.49676	5.54392	3.4936	3.14699
AC166150.1_upstream	1	75227552	75231552	+	1.34737	2.12692	1.24482	1.20782		3.59741	4.08499	3.07769	2.15794
A630095N17Rik_upstream	1	75230102	75234102	-	1.21698	2.22145	1.50237	1.20782		3.37257	4.18225	2.1627	2.06802
Dnajb2_upstream	1	75234406	75238406	+	19.5152	11.8162	21.9346	20.4898		2.02354	4.37678	3.16087	2.96716
Gm28294_upstream	1	75250322	75254322	+	2.73821	2.83589	2.48964	2.63132		5.05886	4.96035	2.74497	3.50664
Ptprn_upstream	1	75262502	75266502	-	1.13005	2.31598	2.06039	1.29409		2.02354	1.55619	2.32907	3.2369
Gm28902_upstream	1	75270605	75274605	+	1.21698	1.55974	1.28774	1.59604		2.81048	1.65345	2.66179	2.69742
Resp18_upstream	1	75276415	75280415	-	0.999663	1.13436	1.07312	1.20782		2.81048	2.91785	2.41225	2.96716
Dnpep_upstream	1	75315990	75319990	-	28.3383	16.2591	28.1158	27.9092		3.59741	3.20964	2.57861	3.77639
Des_upstream	1	75358329	75362329	+	17.342	9.50023	18.3718	17.2114		3.93467	5.05761	3.41042	3.8663
Gm15179_upstream	1	75373012	75377012	-	1.99933	2.45777	2.27502	2.847		4.15951	4.47404	3.41042	4.40578
Speg_upstream	1	75373297	75377297	+	2.21664	2.22145	2.27502	2.847		4.15951	4.27952	3.07769	4.31587
Gm15178_upstream	1	75394363	75398363	-	1.4343	1.51247	1.11605	1.29409		3.14773	3.20964	3.4936	3.59656
Gmppa_upstream	1	75433930	75437930	+	18.559	7.18425	15.3242	14.5369		4.7216	4.47404	3.57678	2.87725
Asic4_upstream	1	75448436	75452436	+	1.73854	1.84333	2.83304	1.59604		5.39612	6.90558	3.32724	4.85535
Gm37264_upstream	1	75468761	75472761	-	0.956199	1.46521	1.07312	1.46664		3.14773	5.05761	2.91133	4.13604
Chpf_upstream	1	75477307	75481307	-	25.3827	15.172	25.8837	24.8897		3.59741	5.25213	3.32724	3.50664
Tmem198_upstream	1	75477532	75481532	+	25.2523	15.2193	25.7549	24.8034		3.59741	4.86309	2.99451	3.05708
Obsl1_upstream	1	75504452	75508452	-	25.8608	17.6298	27.7724	26.6583		4.94644	5.73844	3.57678	4.40578
Inha_upstream	1	75505077	75509077	+	25.2523	17.3935	27.386	26.3563		5.05886	6.32201	3.74314	4.13604
Gm15181_upstream	1	75512283	75516283	-	0.999663	1.41794	0.944346	1.03527		2.13596	1.94523	1.16453	2.15794
Stk11ip_upstream	1	75519529	75523529	+	31.685	15.4556	27.8582	28.2543		1.91112	3.40416	3.32724	2.24785
Gm15183_upstream	1	75540211	75544211	+	0.912736	1.37068	1.11605	0.733318		2.24838	1.36166	2.24588	2.60751
Slc4a3_upstream	1	75544266	75548266	+	15.9511	9.59476	16.1397	16.4781		6.07063	6.12749	3.4936	4.40578
Gm15180_upstream	1	75566083	75570083	+	1.30391	1.65427	0.772647	0.905863		1.23661	1.2644	0.91499	1.43862
Gm15182_upstream	1	75622654	75626654	+	0.999663	0.898032	0.901421	0.560772		1.01177	1.16714	0.748628	0.44957
Gm5257_upstream	1	75634390	75638390	+	0.782345	1.41794	0.944346	0.81959		2.47322	2.82059	2.32907	2.06802
Gm29065_upstream	1	76016756	76020756	-	1.21698	1.65427	0.944346	1.20782		2.3608	2.0425	1.99634	2.42768
Gm29068_upstream	1	76108580	76112580	-	1.13005	1.22889	0.772647	0.862727		1.46145	1.94523	2.07952	1.34871
Gm29069_upstream	1	76418692	76422692	+	0.956199	0.945296	1.07312	0.905863		1.57387	0.58357	1.49726	0.809226
Gm17751_upstream	1	76487133	76491133	+	1.69508	1.55974	1.75992	1.50977		2.24838	2.43154	2.49543	1.79828
Mir6343_upstream	1	76507560	76511560	+	0.60849	1.08709	0.987271	1.07841		1.12419	0.778094	0.748628	0.539484
Gm816_upstream	1	77025792	77029792	-	0.651954	1.37068	1.54529	1.12154		1.68629	0.778094	2.66179	2.15794
Gm25974_upstream	1	77142753	77146753	+	0.912736	0.898032	1.11605	1.07841		0.899353	0.389047	0.415905	0.359656
Gm38265_upstream	1	77144992	77148992	-	0.825808	0.898032	1.11605	1.20782		0.562095	0.680832	0.91499	0.629398
Mir6352_upstream	1	77494768	77498768	-	1.39084	1.13436	1.11605	0.81959		2.02354	2.23702	1.91316	1.52854
Epha4_upstream	1	77513088	77517088	-	27.9471	19.3313	31.1205	27.6935		5.95821	6.03023	3.16087	3.59656
Gm28386_upstream	1	77513280	77517280	+	27.3821	19.1423	30.6912	27.4347		5.84579	6.03023	3.16087	3.68647
Gm28385_upstream	1	77568672	77572672	+	0.825808	1.65427	0.515098	1.07841		2.13596	1.75071	1.49726	2.06802
Gm26263_upstream	1	77896446	77900446	-	0.4781	0.992561	0.386323	1.07841		1.12419	1.06988	1.66362	0.989054
Gm28387_upstream	1	77970376	77974376	-	1.08659	0.661708	1.0302	1.20782		1.68629	1.75071	2.1627	1.43862
Pax3_upstream	1	78195134	78199134	-	4.781	4.06478	5.83778	3.58032		3.82225	4.37678	2.82815	4.58561
AC115893.1_upstream	1	78215476	78219476	-	7.08457	7.6569	11.418	7.50572		3.48499	4.96035	2.32907	4.4957
Sgpp2_upstream	1	78308345	78312345	+	5.82412	6.23896	8.84251	6.55672		2.9229	3.20964	2.32907	2.06802
Gm28410_upstream	1	78338106	78342106	-	2.08625	1.98512	1.84577	1.20782		2.69806	4.47404	3.16087	2.69742
Gm37884_upstream	1	78373614	78377614	+	1.26044	0.898032	0.944346	0.948999		3.03531	1.06988	1.82998	2.33776
Gm28995_upstream	1	78431352	78435352	+	0.999663	0.756237	1.20189	0.905863		1.68629	0.680832	1.82998	1.43862
4833412K13Rik_upstream	1	78464926	78468926	-	1.04313	1.27615	1.11605	1.33723		0.562095	1.84797	1.08135	1.16888
Farsb_upstream	1	78486897	78490897	-	41.4643	24.0578	36.8724	40.505		2.58564	1.55619	2.74497	2.60751
Mogat1_upstream	1	78508991	78512991	+	1.65162	1.65427	1.41652	1.25095		2.02354	3.20964	2.66179	2.06802
BC035947_upstream	1	78510158	78514158	-	1.73854	1.93786	1.75992	1.20782		2.02354	3.89047	3.24406	3.05708
5730419F03Rik_upstream	1	78607508	78611508	-	1.04313	1.37068	0.686797	0.603909		1.46145	0.58357	0.998171	1.16888
Gm29611_upstream	1	78613467	78617467	+	0.999663	1.41794	1.0302	0.733318		2.24838	2.43154	1.91316	1.61845
Acsl3_upstream	1	78655825	78659825	+	33.0758	20.7965	37.0012	35.0698		3.03531	3.40416	2.66179	3.05708
Utp14b_upstream	1	78656038	78660038	+	33.0758	20.8911	37.0441	35.1992		2.9229	3.20964	2.66179	3.14699
Gm6159_upstream	1	78782859	78786859	-	0.999663	0.519913	0.386323	0.81959		1.68629	1.55619	1.24771	1.88819
Kcne4_upstream	1	78814758	78818758	+	12.9087	4.91554	12.0619	8.32531		2.69806	3.59868	1.7468	2.87725
Gm29187_upstream	1	78819258	78823258	+	6.73686	2.59957	4.37833	2.24309		2.47322	2.82059	2.24588	4.13604
Gm5830_upstream	1	78966079	78970079	-	0.695418	1.13436	1.0302	0.948999		1.46145	2.33428	1.49726	2.24785
Gm29536_upstream	1	79222511	79226511	-	1.08659	0.708972	0.686797	0.776454		1.34903	1.06988	1.58044	1.2588
Scg2_upstream	1	79438120	79442120	-	0.651954	0.756237	1.0302	0.560772		0.562095	0.972617	1.08135	0.44957
Gm19027_upstream	1	79505157	79509157	-	0.869272	0.898032	0.429248	0.690181		0.786933	0.291785	1.08135	1.2588
Gm24160_upstream	1	79511864	79515864	-	0.912736	0.803502	0.729722	1.38036		2.24838	1.55619	1.82998	2.15794
Gm37886_upstream	1	79619034	79623034	-	0.999663	1.18162	0.515098	1.29409		1.34903	1.94523	1.24771	1.88819
Ap1s3_upstream	1	79669972	79673972	-	16.69	12.5252	19.5308	18.8074		4.94644	3.69595	3.82632	3.8663
Gm10555_upstream	1	79760717	79764717	+	34.7274	19.993	34.6833	34.2934		3.93467	3.20964	3.24406	3.41673
Mrpl44_upstream	1	79774018	79778018	+	20.7321	13.6123	20.7327	19.9721		2.58564	1.55619	1.41408	1.16888
Wdfy1_upstream	1	79774143	79778143	-	20.8191	13.5177	20.7756	19.9721		2.58564	1.55619	1.58044	1.2588
Serpine2_upstream	1	79859180	79863180	-	2.73821	1.98512	2.74719	2.67445		2.81048	3.50142	3.32724	2.06802
Gm5529_upstream	1	79921426	79925426	-	1.17352	0.850767	0.987271	0.862727		1.57387	1.84797	2.74497	2.33776
Gm28071_upstream	1	79955580	79959580	+	0.956199	1.27615	0.729722	0.905863		2.58564	4.18225	2.41225	3.59656
Gm28058_upstream	1	80096622	80100622	+	0.999663	1.22889	0.944346	1.12154		1.01177	0.486309	2.1627	1.07897
Gm23934_upstream	1	80133466	80137466	+	0.782345	0.472648	0.429248	0.345091		0.224838	0.0972617	0.415905	0.359656
Gm38339_upstream	1	80146801	80150801	-	1.26044	1.22889	1.33067	0.603909		1.01177	1.16714	1.99634	1.70837
9830004L10Rik_upstream	1	80182719	80186719	+	0.956199	0.992561	0.729722	0.603909		2.47322	1.45893	2.49543	2.42768
Fam124b_upstream	1	80216473	80220473	-	1.52123	1.65427	1.33067	1.85486		2.3608	2.52881	2.07952	1.61845
2310015K22Rik_upstream	1	80223044	80227044	+	0.956199	1.18162	0.944346	0.690181		2.3608	1.2644	2.1627	1.16888
Gm37932_upstream	1	80254197	80258197	-	0.782345	1.18162	0.944346	0.690181		1.12419	0.972617	1.41408	1.07897
Gm37902_upstream	1	80274413	80278413	-	0.869272	0.898032	0.558023	0.905863		0.786933	0.291785	0.415905	0.44957
Gm37262_upstream	1	80325994	80329994	-	0.825808	0.614443	0.643872	0.4745		0.224838	0.389047	0.249543	0.089914
Cul3_upstream	1	80338480	80342480	-	45.3325	29.635	44.1267	46.3716		2.9229	1.2644	1.7468	1.61845
Gm29125_upstream	1	80380822	80384822	+	1.95586	1.18162	2.53256	2.11368		3.37257	4.47404	2.1627	2.60751
Gm6189_upstream	1	80383185	80387185	-	1.69508	1.51247	2.61841	2.58818		3.03531	4.86309	3.07769	2.87725
1700016L21Rik_upstream	1	80443932	80447932	+	0.956199	1.13436	1.28774	1.12154		1.12419	0.875356	1.7468	1.07897
Gm45261_upstream	1	80459448	80463448	-	0.782345	0.898032	0.901421	0.905863		0.562095	0.875356	1.16453	0.539484
Gm37645_upstream	1	80667564	80671564	-	1.08659	1.22889	0.944346	0.992136		0.562095	1.06988	1.99634	0.809226
Gm38062_upstream	1	80728664	80732664	-	1.08659	0.992561	1.24482	0.905863		1.23661	0.778094	1.49726	1.07897
A630081D01Rik_upstream	1	80747054	80751054	-	1.26044	1.32342	0.815572	0.647045		0.786933	0.291785	1.24771	0.719312
Dock10_upstream	1	80756527	80760527	-	15.0819	9.02758	16.2256	13.2429		2.9229	2.72333	2.32907	1.70837
Gm29124_upstream	1	80896105	80900105	-	0.912736	1.08709	0.729722	1.03527		0.786933	0.875356	1.33089	1.16888
Gm28066_upstream	1	80947426	80951426	+	0.782345	1.13436	0.515098	0.647045		1.23661	1.45893	1.24771	0.989054
Nyap2_upstream	1	81074950	81078950	+	0.4781	0.567178	0.429248	1.03527		0.786933	1.36166	0.665447	1.2588
Gm37210_upstream	1	81520341	81524341	-	0.912736	1.37068	1.50237	1.07841		1.46145	1.16714	0.91499	0.539484
Gm6198_upstream	1	81555483	81559483	-	0.782345	0.945296	0.987271	0.560772		1.34903	2.23702	1.66362	2.33776
Gm5530_upstream	1	81740969	81744969	-	1.26044	1.03983	1.07312	0.81959		1.91112	1.2644	1.41408	1.61845
Gm7516_upstream	1	81795241	81799241	+	0.695418	0.898032	0.558023	1.07841		1.68629	2.13976	0.91499	0.719312
Gm37114_upstream	1	82103180	82107180	+	0.565027	0.992561	0.600947	0.81959		1.34903	0.680832	1.24771	1.07897
Mir6344_upstream	1	82129916	82133916	+	1.52123	0.992561	0.944346	0.992136		1.79871	1.16714	1.7468	1.52854
Gm9747_upstream	1	82231112	82235112	+	0.999663	1.32342	1.07312	0.560772		1.68629	1.16714	1.49726	2.78733
Irs1_upstream	1	82289416	82293416	-	37.4222	22.4981	36.4432	34.1208		4.04709	5.25213	2.91133	3.50664
Rhbdd1_upstream	1	82314452	82318452	+	26.1216	16.6845	25.4973	29.1602		2.9229	2.33428	2.32907	1.34871
Gm19552_upstream	1	82350217	82354217	+	1.34737	1.51247	0.944346	0.948999		1.68629	1.06988	2.07952	1.79828
Gm22112_upstream	1	82394817	82398817	-	0.651954	0.567178	0.515098	0.776454		1.34903	0.486309	1.08135	0.989054
Gm28940_upstream	1	82400746	82404746	-	0.4781	0.567178	0.257549	0.258818		0.337257	0.389047	0.582266	0.719312
Col4a4_upstream	1	82584849	82588849	-	7.91037	6.23896	7.25429	8.75668		2.24838	3.20964	3.07769	3.32682
Col4a3_upstream	1	82584921	82588921	+	7.86691	6.28622	7.21137	8.79981		2.24838	3.11238	2.91133	3.2369
n-R5s213_upstream	1	82633013	82637013	+	0.869272	0.945296	0.772647	1.07841		2.02354	3.11238	2.07952	2.60751
Mff_upstream	1	82722890	82726890	+	34.0755	18.4333	33.4814	32.6111		1.91112	2.13976	1.99634	1.07897
C430014B12Rik_upstream	1	82723169	82727169	-	33.9885	18.386	33.3955	32.913		1.91112	2.13976	1.99634	1.07897
Gm28941_upstream	1	82737691	82741691	+	1.17352	1.22889	0.901421	0.992136		0.674514	0.58357	0.998171	1.34871
Tm4sf20_upstream	1	82766461	82770461	-	1.52123	1.37068	0.729722	0.733318		1.34903	0.680832	1.16453	1.2588
Gm47791_upstream	1	82769243	82773243	-	1.34737	1.607	0.944346	1.16468		2.58564	3.50142	1.66362	1.79828
Gm19257_upstream	1	82775210	82779210	-	0.825808	1.18162	0.944346	1.16468		1.91112	1.65345	1.66362	2.15794
Gm36999_upstream	1	82805468	82809468	-	1.39084	1.08709	1.63114	1.72545		2.02354	2.43154	1.49726	1.70837
Gm28942_upstream	1	82817835	82821835	+	1.73854	1.22889	1.24482	1.25095		3.37257	1.55619	2.66179	1.97811
Gm17764_upstream	1	82820861	82824861	-	1.04313	0.898032	0.515098	0.388227		1.23661	1.16714	0.91499	1.97811
Gm22396_upstream	1	82837446	82841446	+	30.5984	17.7243	30.3908	30.5405		1.79871	2.43154	2.99451	1.52854
Agfg1_upstream	1	82837483	82841483	+	30.5984	17.677	30.3908	30.5405		1.68629	2.43154	2.99451	1.52854
A030005L19Rik_upstream	1	82911325	82915325	+	0.695418	1.37068	0.815572	0.4745		2.3608	2.13976	2.41225	2.96716
A030014E15Rik_upstream	1	82922917	82926917	+	1.34737	1.22889	0.729722	0.948999		1.57387	1.65345	2.07952	2.15794
Gm6217_upstream	1	82929399	82933399	-	0.695418	0.945296	1.24482	0.81959		1.91112	1.75071	1.49726	1.52854
A030003K21Rik_upstream	1	82941388	82945388	-	0.695418	0.945296	0.643872	0.948999		1.34903	1.36166	1.66362	1.61845
Gm7544_upstream	1	82954013	82958013	-	0.60849	0.708972	0.429248	0.603909		0.899353	1.16714	0.582266	1.07897
Gm47955_upstream	1	82958286	82962286	+	0.521563	0.850767	0.987271	0.733318		0.899353	1.06988	1.58044	1.16888
Gm47959_upstream	1	82998548	83002548	+	0.60849	1.22889	1.07312	1.03527		2.58564	1.75071	2.1627	3.2369
Gm7553_upstream	1	83002907	83006907	-	1.17352	1.55974	0.815572	1.16468		2.9229	4.66856	2.66179	2.24785
Gm7539_upstream	1	83013393	83017393	+	0.782345	1.41794	0.901421	0.948999		1.46145	1.16714	1.08135	0.809226
Slc19a3_upstream	1	83036448	83040448	-	9.25775	6.8534	11.1175	9.23118		2.13596	1.75071	2.24588	1.97811
Krtap28-10_upstream	1	83040480	83044480	-	0.695418	1.13436	0.858496	0.862727		2.24838	2.13976	1.99634	2.87725
Gm47969_upstream	1	83042932	83046932	+	0.782345	1.18162	0.987271	0.647045		1.46145	2.23702	1.7468	1.61845
A030005K14Rik_upstream	1	83057378	83061378	-	1.30391	1.41794	1.0302	1.20782		1.34903	3.3069	1.91316	3.68647
Krtap28-13_upstream	1	83058930	83062930	+	1.34737	1.22889	1.15897	1.29409		1.12419	3.01511	2.41225	2.78733
Gm29518_upstream	1	83065102	83069102	+	1.34737	1.08709	0.901421	1.50977		2.13596	1.94523	2.24588	2.42768
Ccl20_upstream	1	83114766	83118766	+	1.04313	0.850767	0.472173	0.647045		0.337257	1.75071	1.58044	0.809226
Gm29519_upstream	1	83155984	83159984	+	5.6068	4.53742	5.5373	6.51359		1.34903	1.06988	2.41225	1.97811
Daw1_upstream	1	83157752	83161752	+	7.64959	5.86084	7.46892	8.10963		1.91112	1.16714	2.1627	2.06802
Gm6244_upstream	1	83210884	83214884	-	1.17352	1.13436	1.11605	1.33723		1.79871	1.94523	1.82998	2.96716
n-R5s214_upstream	1	83214791	83218791	-	0.956199	1.32342	0.944346	0.862727		0.786933	0.778094	1.08135	1.16888
Gm6374_upstream	1	83312513	83316513	+	1.26044	0.992561	0.858496	0.690181		1.12419	1.65345	2.91133	1.52854
Gm37517_upstream	1	83330586	83334586	-	0.956199	0.803502	0.815572	0.992136		0.899353	0.680832	1.41408	0.989054
Sphkap_upstream	1	83406200	83410200	-	3.95519	2.93042	4.46418	3.19209		1.46145	2.43154	2.32907	1.97811
Gm37989_upstream	1	83425398	83429398	-	0.738881	0.708972	0.944346	1.16468		0.449676	0.972617	0	0.359656
Gm25754_upstream	1	83793912	83797912	+	0.825808	1.13436	0.686797	1.03527		1.01177	0.972617	0.665447	0.629398
4933436I20Rik_upstream	1	83909644	83913644	-	0.651954	0.661708	0.729722	0.431363		0.786933	0.58357	0.665447	0.809226
Gm24555_upstream	1	83919918	83923918	+	0.869272	1.51247	0.772647	0.776454		2.13596	3.40416	2.07952	3.2369
Gm37058_upstream	1	84132510	84136510	-	1.4343	1.08709	0.987271	0.776454		1.68629	1.65345	1.24771	1.61845
Gm18304_upstream	1	84166188	84170188	+	0.4781	1.13436	0.643872	0.517636		0.674514	1.06988	0.91499	1.43862
Mir6353_upstream	1	84216961	84220961	-	1.56469	1.13436	2.14624	1.12154		1.23661	0.486309	2.24588	0.809226
Pid1_upstream	1	84362180	84366180	-	1.17352	1.32342	1.15897	1.03527		3.59741	2.82059	2.32907	3.32682
Gm37959_upstream	1	84393399	84397399	-	1.34737	0.898032	0.987271	0.905863		0.786933	0.778094	2.07952	1.52854
Gm37925_upstream	1	84667443	84671443	-	0.956199	1.22889	0.772647	1.07841		3.37257	2.72333	1.66362	2.51759
Mir5126_upstream	1	84693839	84697839	+	7.64959	6.00263	9.61516	8.23904		3.48499	5.15487	3.57678	3.50664
Dner_upstream	1	84694221	84698221	-	7.56267	6.19169	9.48639	8.1959		3.59741	5.05761	3.4936	3.59656
Gm38374_upstream	1	84807190	84811190	-	0.738881	0.708972	0.772647	0.81959		0.562095	0.680832	0.499085	0.269742
Gm37738_upstream	1	84822683	84826683	-	1.04313	0.945296	1.37359	0.992136		0.449676	0.291785	0.582266	0.44957
Fbxo36_upstream	1	84837841	84841841	+	52.7648	27.5081	52.9692	51.8067		2.69806	3.59868	1.33089	2.42768
Trip12_upstream	1	84838516	84842516	-	46.4191	24.1051	47.5178	46.6304		2.58564	3.40416	1.16453	2.51759
Slc16a14_upstream	1	84933134	84937134	-	14.7342	12.856	18.1572	16.6075		3.14773	3.50142	2.41225	3.41673
Gm15433_upstream	1	84961669	84965669	+	0.4781	0.330854	0.472173	0.345091		0.786933	0.778094	1.16453	0.44957
Gm29284_upstream	1	84991032	84995032	-	0.217318	0.189059	0.214624	0.258818		1.12419	0.972617	0.582266	0.719312
Rpl19-ps1_upstream	1	85010114	85014114	+	0.521563	0.898032	0.515098	0.647045		1.57387	1.36166	1.33089	0.629398
Gm27907_upstream	1	85010367	85014367	+	0.521563	0.898032	0.515098	0.647045		1.57387	1.36166	1.33089	0.629398
Gm7582_upstream	1	85039958	85043958	-	0.391172	0.189059	0.0858496	0.0431363		0.224838	0.389047	0.665447	0.089914
Gm2389_upstream	1	85059154	85063154	+	0.173854	0.236324	0.257549	0.258818		0.449676	0.389047	0.0831809	0.719312
Gm18342_upstream	1	85078236	85082236	-	0.217318	0.519913	0.343399	0.172545		0.337257	0.486309	0.415905	0.809226
Gm10553_upstream	1	85097512	85101512	+	0.60849	1.55974	0.429248	0.560772		0.786933	0.389047	1.08135	1.70837
A530040E14Rik_upstream	1	85103946	85107946	+	0.825808	1.22889	0.171699	0.4745		0.786933	1.06988	0.748628	0.809226
A530032D15Rik_upstream	1	85107853	85111853	-	1.26044	1.03983	1.50237	1.16468		1.68629	2.13976	1.49726	1.43862
Gm16038_upstream	1	85113319	85117319	+	0.4781	1.08709	0.558023	0.345091		1.46145	1.06988	1.66362	1.16888
Gm6264_upstream	1	85157764	85161764	+	0.347709	0.189059	0.0858496	0.345091		0.562095	0.680832	0.831809	1.07897
Gm7609_upstream	1	85197613	85201613	+	1.04313	0.661708	0.987271	1.07841		0.674514	0.972617	0.998171	0.89914
Gm16028_upstream	1	85244851	85248851	+	1.21698	1.98512	1.97454	1.25095		2.58564	4.18225	2.41225	3.32682
Gm16026_upstream	1	85264698	85268698	+	0.304245	0.803502	0.558023	0.4745		0.449676	0.778094	0.831809	0.269742
C130026I21Rik_upstream	1	85268566	85272566	-	0.304245	0.708972	0.429248	0.258818		1.46145	0.680832	1.91316	1.07897
Gm16025_upstream	1	85324729	85328729	+	0.565027	0.519913	0.300474	0.517636		0.449676	0.972617	0.415905	0.809226
Gm2619_upstream	1	85325306	85329306	-	0.4781	0.425383	0.257549	0.431363		0.224838	0.778094	0.415905	0.809226
Gm7281_upstream	1	85340086	85344086	-	0.347709	0.330854	0.214624	0.345091		0.674514	0.194523	0.665447	0.44957
Gm2666_upstream	1	85483142	85487142	-	0.217318	0.472648	0.214624	0.388227		0.337257	0.291785	0.582266	0.809226
Gm2427_upstream	1	85499090	85503090	+	1.21698	1.22889	0.772647	0.560772		0.562095	0.972617	1.33089	0.809226
Gm7592_upstream	1	85524690	85528690	+	0.347709	0.756237	0.257549	0.345091		1.01177	1.45893	1.33089	1.16888
Gm16092_upstream	1	85525161	85529161	-	0.347709	0.898032	0.386323	0.388227		1.01177	1.65345	1.24771	1.16888
G530012D18Rik_upstream	1	85573676	85577676	+	0.347709	0.756237	0.558023	0.647045		1.01177	1.2644	1.66362	1.52854
Sp110_upstream	1	85596817	85600817	-	2.43396	1.37068	3.17644	2.3725		2.02354	0.875356	1.08135	0.809226
Gm16094_upstream	1	85597286	85601286	+	4.781	2.17418	5.5373	4.87441		2.69806	2.0425	1.24771	1.70837
Sp140_upstream	1	85598378	85602378	+	4.38982	2.03239	5.15098	4.39991		2.69806	1.94523	1.41408	1.70837
Gm10552_upstream	1	85609896	85613896	-	0.60849	0.661708	0.515098	0.388227		0.449676	0.291785	0.998171	0.269742
Sp100_upstream	1	85647988	85651988	+	8.30155	2.59957	7.12552	4.87441		1.79871	1.06988	1.66362	1.61845
Gm17017_upstream	1	85648585	85652585	-	9.51853	3.11948	8.62789	6.12536		2.02354	1.55619	1.7468	1.79828
n-R5s215_upstream	1	85672882	85676882	+	0.4781	1.22889	0.858496	1.03527		1.68629	1.94523	1.41408	1.70837
Mir8096_upstream	1	85749948	85753948	+	1.04313	1.79606	1.0302	1.76859		4.94644	6.6138	3.24406	5.1251
Gm25472_upstream	1	85761794	85765794	+	1.30391	0.992561	1.11605	1.38036		2.69806	1.55619	2.74497	2.24785
9930111H07Rik_upstream	1	85773271	85777271	+	1.26044	1.46521	0.858496	1.46664		2.13596	4.08499	2.49543	2.87725
A630001G21Rik_upstream	1	85776643	85780643	-	1.17352	1.7488	0.858496	1.03527		2.58564	2.13976	2.32907	3.05708
Gm22906_upstream	1	85782713	85786713	+	0.869272	1.46521	0.729722	0.81959		1.79871	1.16714	1.99634	1.43862
Cab39_upstream	1	85791441	85795441	+	56.3288	33.7944	55.2442	60.2183		3.03531	2.13976	2.74497	2.06802
Itm2c_upstream	1	85892281	85896281	+	25.3393	13.7541	25.5403	24.2426		4.15951	5.8357	3.57678	3.68647
4933407L21Rik_upstream	1	85926483	85930483	+	1.52123	1.37068	0.772647	1.50977		3.37257	3.3069	2.1627	3.14699
Gm28884_upstream	1	85935332	85939332	-	1.04313	1.08709	1.37359	1.4235		3.48499	4.37678	2.82815	3.77639
Gpr55_upstream	1	85959007	85963007	-	1.08659	1.84333	1.15897	1.38036		2.47322	3.50142	2.57861	4.22596
Gm28100_upstream	1	85984917	85988917	-	0.738881	1.89059	0.858496	1.20782		2.9229	2.82059	2.57861	3.8663
Gm18180_upstream	1	86013886	86017886	-	0.651954	0.898032	0.858496	0.690181		1.68629	2.52881	1.91316	1.70837
Spata3_upstream	1	86014816	86018816	+	4.04211	4.82101	5.32268	4.05482		2.47322	4.27952	2.32907	2.87725
2810459M11Rik_upstream	1	86043863	86047863	+	13.6041	13.1396	16.3544	14.1487		3.14773	3.3069	2.66179	3.32682
Psmd1_upstream	1	86062387	86066387	+	40.9862	20.4657	40.564	42.2305		4.38434	3.59868	2.1627	3.14699
Gm22786_upstream	1	86085301	86089301	+	0.912736	1.18162	0.729722	1.20782		1.79871	0.972617	1.24771	1.79828
Htr2b_upstream	1	86109970	86113970	-	1.52123	1.13436	1.54529	1.72545		0.899353	0.291785	0.665447	1.43862
Gm37914_upstream	1	86118883	86122883	+	1.04313	0.992561	1.15897	0.905863		0.786933	1.75071	1.16453	1.52854
Gm21972_upstream	1	86131637	86135637	+	1.39084	1.13436	1.24482	1.20782		1.12419	0.0972617	1.41408	1.34871
Armc9_upstream	1	86152780	86156780	+	20.7321	11.9107	21.2478	19.7133		3.14773	4.47404	2.74497	3.77639
Gm16341_upstream	1	86299375	86303375	-	4.21597	3.92298	5.1939	3.796		2.9229	4.5713	3.24406	5.1251
B3gnt7_upstream	1	86300832	86304832	+	11.3005	7.60964	12.577	11.1292		3.70983	5.44666	3.24406	5.48475
Gm28626_upstream	1	86302059	86306059	-	11.6048	7.37331	12.577	11.1292		4.49676	6.22475	3.65996	4.76544
Gm5258_upstream	1	86321267	86325267	+	0.956199	0.756237	0.944346	1.07841		1.79871	3.3069	2.32907	3.50664
Gm28627_upstream	1	86326039	86330039	+	1.08659	0.992561	0.772647	1.38036		2.69806	2.13976	2.49543	1.70837
Snora75_upstream	1	86349301	86353301	-	0.869272	0.898032	0.901421	1.03527		1.12419	1.84797	1.7468	1.52854
Gm24148_upstream	1	86350087	86354087	-	1.04313	0.992561	0.944346	0.905863		0.674514	1.75071	1.33089	1.07897
Mir3535_upstream	1	86350127	86354127	-	1.04313	0.992561	0.944346	0.905863		0.674514	1.75071	1.33089	1.07897
Snord82_upstream	1	86354330	86358330	-	3.39016	2.31598	3.51984	2.67445		1.46145	0.486309	1.66362	1.34871
Ncl_upstream	1	86357400	86361400	-	54.8945	30.5803	54.0853	60.2615		2.81048	4.86309	3.24406	2.51759
C130036L24Rik_upstream	1	86357574	86361574	+	54.8511	30.4385	53.9565	60.3046		2.69806	4.5713	3.07769	2.51759
Gm45908_upstream	1	86376276	86380276	-	1.47776	1.7488	1.0302	1.50977		3.70983	5.25213	3.41042	4.40578
Nmur1_upstream	1	86424228	86428228	-	0.956199	1.18162	0.944346	1.38036		3.37257	6.03023	3.57678	4.85535
Tex44_upstream	1	86424329	86428329	+	0.912736	1.22889	0.858496	1.29409		3.48499	6.03023	3.57678	4.67553
Rpl30-ps6_upstream	1	86471659	86475659	+	2.78167	2.45777	3.86323	2.28623		3.26015	3.50142	2.49543	2.15794
Ptma_upstream	1	86524726	86528726	+	78.0172	52.1804	78.209	86.4452		5.05886	8.26725	2.82815	3.2369
Gm37152_upstream	1	86578058	86582058	+	3.12938	2.26871	2.83304	2.847		2.47322	0.778094	1.7468	1.43862
Pde6d_upstream	1	86580629	86584629	-	35.1186	16.7317	31.6785	32.6542		3.48499	3.89047	1.99634	1.88819
Cops7b_upstream	1	86580904	86584904	+	35.0751	16.8735	31.9361	32.6973		3.37257	4.08499	1.82998	1.79828
Gm22955_upstream	1	86635608	86639608	-	0.999663	1.03983	0.729722	0.905863		2.3608	1.94523	1.99634	2.87725
Gm37022_upstream	1	86636201	86640201	+	0.999663	1.13436	0.815572	0.948999		2.3608	2.43154	2.07952	2.96716
Nppc_upstream	1	86668571	86672571	-	10.9963	11.2963	12.1477	17.5134		4.04709	5.25213	3.9095	4.22596
Dis3l2_upstream	1	86701808	86705808	+	37.1179	21.6946	35.3701	36.1914		3.59741	2.33428	2.99451	1.52854
Gm29097_upstream	1	86763365	86767365	-	0.651954	0.850767	0.515098	0.647045		1.46145	2.13976	1.49726	1.88819
Gm29055_upstream	1	86772819	86776819	+	0.651954	1.32342	0.686797	0.603909		0.449676	0.291785	0.582266	0.89914
Gm37485_upstream	1	86799075	86803075	+	0.825808	1.03983	0.558023	0.603909		1.12419	0.778094	0.748628	0.719312
Gm38142_upstream	1	86824101	86828101	+	1.08659	0.992561	0.944346	0.560772		0.449676	0.486309	0.748628	0.809226
Gm38010_upstream	1	86832995	86836995	+	1.04313	0.945296	0.987271	0.733318		0.786933	1.2644	0.831809	0.629398
Gm37541_upstream	1	86872350	86876350	+	1.08659	0.992561	1.07312	0.690181		1.46145	0.875356	2.1627	0.989054
Gm38021_upstream	1	86891573	86895573	+	0.999663	0.898032	0.987271	0.862727		1.46145	2.0425	0.91499	1.34871
Gm6136_upstream	1	86907683	86911683	-	0.825808	0.661708	0.600947	0.345091		0.786933	1.16714	0.998171	0.89914
Gm37967_upstream	1	86915992	86919992	+	0.956199	1.08709	1.28774	0.560772		0.562095	0.194523	0.831809	0.719312
Gm37017_upstream	1	86986270	86990270	+	0.304245	0.519913	0.515098	0.258818		1.34903	1.94523	1.41408	1.70837
Gm37447_upstream	1	87034723	87038723	+	1.17352	1.607	1.20189	1.63918		5.05886	6.41927	3.24406	3.8663
Gm28375_upstream	1	87055596	87059596	-	0.695418	1.41794	0.729722	1.94114		2.69806	3.11238	2.41225	3.05708
Akp-ps1_upstream	1	87065672	87069672	+	1.34737	0.945296	1.50237	1.25095		4.15951	4.47404	3.16087	4.22596
Gm29371_upstream	1	87078171	87082171	+	0.60849	0.661708	0.643872	0.776454		1.23661	2.23702	1.24771	0.989054
Alppl2_upstream	1	87087928	87091928	-	1.04313	1.22889	1.37359	1.29409		4.7216	4.86309	4.07586	3.41673
Alpi_upstream	1	87099606	87103606	-	0.825808	1.65427	0.901421	1.38036		4.94644	6.03023	3.07769	4.85535
Gm29372_upstream	1	87115158	87119158	-	0.695418	0.850767	0.944346	0.905863		1.79871	1.65345	2.49543	2.69742
Akp3_upstream	1	87122973	87126973	+	0.912736	1.27615	0.858496	1.20782		3.26015	7.19737	2.99451	3.8663
Gm29374_upstream	1	87144983	87148983	-	1.21698	1.51247	1.28774	2.32936		4.04709	5.54392	3.65996	4.76544
Ecel1_upstream	1	87154521	87158521	-	3.17284	4.53742	4.07786	3.66659		3.48499	5.93297	3.32724	5.30492
Prss56_upstream	1	87181313	87185313	+	0.869272	1.13436	1.45944	2.15682		4.27192	6.6138	3.74314	4.13604
Chrnd_upstream	1	87188607	87192607	+	1.04313	1.70153	1.24482	2.02741		5.2837	6.51654	3.65996	4.58561
Chrng_upstream	1	87202657	87206657	+	0.999663	1.55974	1.15897	1.16468		4.83402	5.15487	3.9095	4.76544
Eif4e2_upstream	1	87211914	87215914	+	35.1621	17.1099	31.8931	34.2934		2.81048	2.91785	2.74497	2.78733
Gm26187_upstream	1	87249148	87253148	+	0.912736	0.850767	1.20189	1.898		3.26015	2.91785	2.82815	2.51759
Efhd1_upstream	1	87262363	87266363	+	13.5606	10.6346	17.4275	12.9409		4.49676	4.96035	2.99451	3.68647
Efhd1os_upstream	1	87263174	87267174	-	13.8214	10.5873	17.3846	12.984		4.83402	5.44666	2.91133	4.13604
Gigyf2_upstream	1	87324998	87328998	+	33.9016	19.8985	37.9026	37.7012		2.9229	2.52881	1.16453	1.34871
Gm22549_upstream	1	87339561	87343561	-	1.34737	0.708972	1.33067	0.733318		1.46145	0.486309	0.998171	0.989054
Kcnj13_upstream	1	87392729	87396729	-	0.956199	1.08709	1.07312	0.647045		0.674514	0.291785	0.499085	0.629398
Gm23504_upstream	1	87413349	87417349	-	0.956199	1.03983	0.987271	1.03527		1.34903	1.55619	2.32907	1.2588
Snorc_upstream	1	87468271	87472271	+	1.65162	1.84333	0.987271	1.59604		3.82225	5.25213	2.91133	3.77639
Neu2_upstream	1	87507889	87511889	+	12.3437	9.73655	14.0793	13.4585		4.83402	5.25213	3.32724	3.68647
Gm17181_upstream	1	87512175	87516175	+	0.60849	1.03983	1.88869	1.4235		1.79871	1.75071	2.24588	1.61845
Gm6153_upstream	1	87542692	87546692	-	0.956199	1.18162	0.686797	0.776454		1.79871	1.84797	1.66362	1.61845
Ngef_upstream	1	87571870	87575870	-	3.21631	3.59213	5.5373	3.49404		3.82225	4.5713	3.16087	3.68647
Inpp5d_upstream	1	87618312	87622312	+	13.0825	7.7987	13.0062	11.6468		4.49676	4.86309	3.9095	3.68647
Atg16l1_upstream	1	87753870	87757870	+	36.5529	20.702	36.0568	35.113		1.57387	2.43154	1.82998	2.06802
Gm25395_upstream	1	87774938	87778938	+	0.651954	1.79606	0.772647	0.776454		3.14773	2.52881	3.74314	2.87725
Scarna6_upstream	1	87782556	87786556	+	1.34737	1.79606	0.944346	1.4235		2.24838	1.84797	2.74497	3.05708
Sag_upstream	1	87801680	87805680	+	0.825808	1.27615	1.24482	1.4235		3.59741	3.11238	2.91133	2.78733
Dgkd_upstream	1	87851287	87855287	+	36.2921	23.018	35.6705	37.8306		3.93467	3.3069	2.91133	4.31587
Gm19582_upstream	1	87852299	87856299	-	36.8137	23.1125	35.971	37.7874		3.59741	2.52881	2.57861	3.41673
4833421G17Rik_upstream	1	87863073	87867073	+	1.78201	1.55974	1.0302	1.16468		2.24838	0.680832	1.33089	2.06802
Gm38365_upstream	1	87895540	87899540	+	1.17352	1.70153	1.28774	0.647045		1.91112	1.2644	2.1627	1.79828
Usp40_upstream	1	88006551	88010551	-	18.3416	8.74399	17.6421	14.6232		2.3608	1.45893	1.99634	2.24785
Gm25198_upstream	1	88013924	88017924	+	1.26044	1.79606	1.37359	1.12154		1.12419	1.2644	2.24588	1.43862
Gm5832_upstream	1	88020381	88024381	+	0.60849	1.03983	1.07312	0.776454		1.23661	0.389047	1.66362	0.809226
Gm15375_upstream	1	88023211	88027211	+	0.869272	0.898032	0.600947	0.4745		1.23661	1.06988	1.16453	0.989054
Ugt1a10_upstream	1	88053388	88057388	+	1.30391	1.13436	0.987271	0.560772		0.562095	1.06988	1.08135	1.34871
Ugt1a9_upstream	1	88068800	88072800	+	0.956199	1.37068	0.987271	0.690181		1.68629	0.680832	1.41408	1.16888
Ugt1a8_upstream	1	88085813	88089813	+	1.08659	0.945296	0.944346	1.03527		1.68629	0.972617	1.7468	2.33776
Ugt1a7c_upstream	1	88093062	88097062	+	5.47641	4.11204	7.81232	5.17636		2.13596	1.65345	1.58044	1.97811
Gm15373_upstream	1	88095918	88099918	+	2.04279	1.93786	3.00474	2.76073		1.23661	0.875356	1.7468	2.06802
Ugt1a6b_upstream	1	88101252	88105252	+	0.782345	1.32342	0.944346	0.81959		2.24838	2.33428	1.66362	2.06802
Gm15372_upstream	1	88124776	88128776	+	0.60849	1.03983	0.944346	0.905863		1.68629	1.06988	1.66362	1.88819
Gm15370_upstream	1	88127581	88131581	+	0.347709	1.03983	0.901421	0.690181		0.899353	1.06988	1.58044	0.989054
Ugt1a6a_upstream	1	88132809	88136809	+	1.65162	0.898032	1.45944	1.59604		1.91112	2.23702	2.41225	2.15794
Gm15369_upstream	1	88144376	88148376	+	0.565027	0.945296	0.643872	0.733318		1.12419	0.778094	1.33089	1.79828
Gm15374_upstream	1	88149038	88153038	+	0.956199	0.945296	0.901421	0.948999		2.69806	0.972617	1.58044	1.34871
Gm15371_upstream	1	88151788	88155788	+	1.08659	1.08709	0.729722	0.948999		2.9229	1.55619	2.1627	2.15794
Ugt1a5_upstream	1	88164012	88168012	+	1.26044	0.850767	0.729722	0.776454		0.674514	1.16714	1.7468	1.97811
Gm15368_upstream	1	88184662	88188662	+	0.825808	0.708972	1.11605	0.905863		1.34903	0.389047	1.41408	1.43862
Gm15376_upstream	1	88189901	88193901	+	1.30391	1.13436	1.07312	0.948999		0.899353	0.972617	1.58044	1.52854
Ugt1a2_upstream	1	88198601	88202601	+	0.999663	1.22889	0.729722	1.20782		2.47322	1.75071	2.66179	1.97811
Dnajb3_upstream	1	88203782	88207782	-	6.17183	4.67922	8.02694	7.1175		3.26015	2.82059	2.07952	2.42768
Ugt1a1_upstream	1	88209959	88213959	+	5.78066	8.22408	6.35287	6.90181		11.2419	8.75356	9.31626	11.0594
Gm20528_upstream	1	88216584	88220584	-	8.82311	12.2416	10.9029	9.27431		9.4432	9.9207	13.5585	14.3862
Mroh2a_upstream	1	88224986	88228986	+	6.47608	8.69673	7.76939	6.42731		14.0524	10.1152	13.808	14.2963
Hjurp_upstream	1	88275633	88279633	-	149.297	83.4224	137.703	143.73		19.4485	17.2153	14.5567	14.2963
Trpm8_upstream	1	88275661	88279661	+	149.167	83.4224	137.66	143.644		19.4485	17.2153	14.4735	14.2064
4930453O03Rik_upstream	1	88350930	88354930	-	0.738881	1.27615	0.901421	1.16468		2.58564	2.62607	2.49543	2.51759
Spp2_upstream	1	88404961	88408961	+	1.4343	1.607	1.71699	1.46664		4.04709	3.79321	2.41225	4.13604
Gm28888_upstream	1	88457683	88461683	+	0.912736	1.41794	0.858496	1.20782		2.02354	3.11238	3.24406	3.77639
Gm29538_upstream	1	88460608	88464608	-	1.39084	2.31598	0.944346	1.46664		3.82225	2.72333	3.65996	3.59656
Glrp1_upstream	1	88508066	88512066	-	1.78201	2.07965	1.58822	2.24309		4.15951	3.01511	2.91133	1.97811
Gm19589_upstream	1	88549517	88553517	+	0.869272	1.18162	0.944346	1.20782		3.37257	2.72333	2.99451	4.31587
Gm38130_upstream	1	88651085	88655085	+	1.60815	1.55974	1.33067	1.68232		2.13596	3.01511	2.32907	2.42768
Gm29336_upstream	1	88654308	88658308	+	1.17352	1.55974	1.15897	1.81173		3.48499	5.05761	3.07769	4.04613
Arl4c_upstream	1	88700221	88704221	-	46.3757	31.0057	45.5432	60.8654		2.81048	5.93297	3.4936	3.50664
Gm29335_upstream	1	88720824	88724824	-	0.869272	1.32342	1.0302	1.50977		2.13596	3.11238	2.24588	3.14699
Platr5_upstream	1	88752890	88756890	+	1.13005	0.850767	0.987271	1.03527		3.59741	2.91785	4.32541	3.59656
Gm29337_upstream	1	88873410	88877410	-	1.39084	1.32342	1.07312	1.50977		2.81048	3.69595	2.24588	3.14699
Gm4753_upstream	1	88930319	88934319	+	1.17352	1.46521	1.07312	1.33723		3.03531	2.91785	1.7468	1.79828
1700067G17Rik_upstream	1	89014113	89018113	+	4.21597	2.5523	3.77738	4.48618		2.9229	2.91785	1.66362	3.05708
Gm18699_upstream	1	89046974	89050974	+	1.4343	1.51247	0.901421	1.25095		1.91112	2.43154	1.66362	2.87725
Sh3bp4_upstream	1	89068415	89072415	+	37.8133	24.6722	39.0187	37.7443		4.38434	4.47404	2.24588	4.76544
Gm38312_upstream	1	89095073	89099073	+	0.825808	0.756237	0.815572	0.603909		1.23661	1.55619	1.08135	1.2588
Gm5259_upstream	1	89254981	89258981	-	0.999663	1.607	1.24482	1.59604		3.82225	3.89047	2.49543	4.31587
Gm28342_upstream	1	89356144	89360144	-	0.782345	1.32342	1.15897	0.992136		3.59741	2.72333	2.66179	2.87725
C030007H22Rik_upstream	1	89404133	89408133	-	0.956199	1.93786	1.0302	1.72545		3.26015	2.62607	2.41225	3.41673
Agap1_upstream	1	89452806	89456806	+	38.1176	26.0429	39.1904	41.2383		6.29547	6.12749	3.4936	3.32682
Gm37297_upstream	1	89481438	89485438	+	1.17352	1.55974	1.15897	1.46664		3.82225	7.00285	3.41042	3.8663
Gm25180_upstream	1	89561360	89565360	+	0.999663	1.22889	0.944346	1.12154		3.59741	3.20964	2.74497	3.59656
Gm28499_upstream	1	89566765	89570765	+	1.9124	1.79606	2.27502	1.85486		3.93467	7.19737	4.82449	4.85535
4933400F21Rik_upstream	1	89681908	89685908	-	0.912736	1.70153	1.0302	1.59604		1.68629	2.13976	2.82815	2.78733
Gm26037_upstream	1	89682802	89686802	+	1.04313	1.51247	1.28774	1.59604		1.57387	1.75071	2.41225	2.24785
Gm37521_upstream	1	89823481	89827481	+	0.738881	1.32342	1.11605	1.25095		3.37257	1.36166	2.32907	2.78733
D130058E05Rik_upstream	1	89928234	89932234	+	10.779	8.79126	13.2638	9.87822		4.94644	5.25213	2.99451	4.22596
Gbx2_upstream	1	89929179	89933179	-	10.5182	8.55493	12.9633	9.83508		5.62095	5.25213	3.24406	3.8663
Asb18_upstream	1	90012666	90016666	-	0.956199	1.41794	1.07312	1.4235		3.37257	4.86309	2.57861	4.40578
Iqca_upstream	1	90151401	90155401	-	2.8686	1.98512	2.53256	2.24309		6.07063	4.76583	3.74314	4.4957
4930434B07Rik_upstream	1	90151628	90155628	+	2.78167	2.03239	2.61841	2.41563		6.07063	5.15487	3.82632	4.22596
Ackr3_upstream	1	90201980	90205980	+	26.6432	13.7541	25.2398	25.7093		3.59741	3.98773	2.24588	3.77639
Gm38277_upstream	1	90226526	90230526	-	0.956199	1.37068	1.28774	0.776454		3.26015	3.3069	3.07769	2.96716
Gm28721_upstream	1	90258120	90262120	-	1.04313	1.65427	1.20189	1.50977		2.13596	3.79321	2.57861	1.88819
Gm28723_upstream	1	90278458	90282458	+	0.956199	1.32342	1.54529	1.12154		2.9229	4.08499	3.57678	2.96716
Gm27648_upstream	1	90325312	90329312	+	1.4343	1.18162	1.28774	0.81959		2.58564	2.43154	3.82632	2.33776
Gm28722_upstream	1	90452501	90456501	-	1.30391	1.37068	1.37359	1.50977		3.37257	3.01511	2.49543	3.05708
Gm35048_upstream	1	90518496	90522496	+	1.56469	1.98512	1.0302	1.55291		4.38434	4.27952	3.57678	3.95621
Cops8_upstream	1	90600981	90604981	+	28.9902	13.1869	28.2875	25.623		3.48499	4.66856	2.57861	3.05708
Gm9991_upstream	1	90673161	90677161	+	1.4343	1.46521	1.63114	1.33723		4.60918	4.08499	2.74497	3.41673
Gm36970_upstream	1	90837133	90841133	-	12.6479	6.80613	10.5595	12.3801		3.93467	4.66856	3.74314	3.50664
Col6a3_upstream	1	90841971	90845971	-	27.1647	9.97288	21.9346	21.7839		3.14773	3.98773	2.74497	2.96716
4930474B08Rik_upstream	1	90869419	90873419	-	1.30391	1.27615	1.45944	1.16468		2.58564	2.52881	2.66179	2.69742
Mlph_upstream	1	90913085	90917085	+	5.47641	5.29366	7.46892	6.21163		6.29547	3.89047	3.32724	4.13604
Prlh_upstream	1	90951108	90955108	+	1.04313	1.51247	1.58822	1.98427		4.04709	3.79321	3.24406	4.4957
Rab17_upstream	1	90967661	90971661	-	2.21664	2.26871	3.90616	2.11368		6.29547	5.05761	3.82632	5.30492
Gm28199_upstream	1	90973260	90977260	-	2.04279	1.41794	1.84577	1.72545		5.17128	6.03023	2.07952	3.32682
Lrrfip1_upstream	1	90996737	91000737	+	29.6856	22.2617	31.8502	34.6816		5.2837	6.22475	3.99268	4.4957
Rbm44_upstream	1	91143089	91147089	+	1.56469	1.13436	1.41652	2.28623		2.58564	2.52881	2.32907	2.51759
Gm7776_upstream	1	91170148	91174148	-	0.825808	1.32342	0.558023	1.25095		2.47322	1.84797	1.66362	2.15794
Ramp1_upstream	1	91177822	91181822	+	22.5141	11.0127	18.9298	17.2545		5.17128	5.3494	3.07769	2.69742
Ube2f_upstream	1	91248304	91252304	+	42.9855	27.1773	42.1951	44.603		3.59741	4.86309	2.66179	2.60751
Gm7785_upstream	1	91294045	91298045	+	5.30256	3.92298	5.06513	4.44304		3.37257	2.33428	2.41225	2.15794
Scly_upstream	1	91296338	91300338	+	27.7732	15.0302	26.5275	24.2426		3.26015	4.18225	2.1627	3.50664
Gm26683_upstream	1	91302405	91306405	-	1.04313	1.7488	1.20189	1.76859		4.04709	3.89047	2.99451	3.2369
Gm17090_upstream	1	91319101	91323101	-	0.738881	1.51247	1.20189	1.63918		6.52031	7.19737	3.07769	5.93432
Espnl_upstream	1	91320075	91324075	+	0.825808	1.55974	1.28774	1.68232		6.18305	7.58642	3.16087	6.20406
Klhl30_upstream	1	91349016	91353016	+	1.21698	0.756237	1.07312	1.38036		3.26015	4.96035	2.49543	3.2369
Erfe_upstream	1	91364430	91368430	+	5.43295	4.82101	6.86797	4.745		5.2837	7.68368	4.07586	5.21501
Ilkap_upstream	1	91396815	91400815	-	36.6833	20.9383	36.6149	39.6423		3.59741	2.91785	2.32907	2.15794
1700020N18Rik_upstream	1	91404029	91408029	-	1.34737	1.84333	1.50237	1.38036		3.59741	3.3069	4.07586	3.8663
Hes6_upstream	1	91412038	91416038	-	29.1206	19.8985	32.2365	28.6857		4.49676	5.8357	3.41042	5.1251
Per2_upstream	1	91457324	91461324	-	31.9023	19.993	34.9408	37.011		4.49676	4.66856	3.16087	3.50664
Gm28381_upstream	1	91468098	91472098	-	0.347709	1.32342	0.686797	0.690181		1.01177	1.75071	2.24588	1.43862
Gm28382_upstream	1	91481024	91485024	+	2.43396	2.22145	1.41652	2.07054		3.82225	3.50142	2.49543	4.13604
Gm19085_upstream	1	91488009	91492009	-	1.17352	1.37068	0.772647	1.50977		1.34903	1.2644	1.7468	1.43862
Traf3ip1_upstream	1	91492647	91496647	+	21.8187	12.5252	22.4926	23.6818		4.60918	5.15487	3.41042	5.75449
Asb1_upstream	1	91538544	91542544	+	30.6418	18.1024	31.6356	33.3013		4.49676	5.25213	3.16087	3.77639
Gm28380_upstream	1	91609406	91613406	+	1.69508	2.17418	1.41652	1.76859		4.83402	4.27952	3.82632	4.4957
Twist2_upstream	1	91799461	91803461	+	30.1203	17.2517	25.5403	30.368		4.7216	5.73844	3.9095	4.58561
Gm29100_upstream	1	91800937	91804937	-	29.6422	16.3064	24.5101	29.2033		2.69806	3.50142	3.07769	2.60751
Gm29101_upstream	1	91820515	91824515	+	1.4343	1.22889	1.33067	1.94114		3.82225	4.86309	3.32724	3.95621
Gm37600_upstream	1	91914260	91918260	+	1.13005	1.27615	1.07312	1.38036		3.82225	4.37678	3.07769	3.50664
Gm37048_upstream	1	91973987	91977987	+	1.56469	1.607	0.901421	1.03527		3.70983	3.40416	2.57861	4.4957
Gm26720_upstream	1	91987051	91991051	+	0.956199	1.03983	1.11605	1.76859		4.38434	5.73844	3.65996	4.22596
Gm37036_upstream	1	92020097	92024097	-	1.69508	1.27615	0.987271	0.905863		2.47322	1.84797	1.91316	2.78733
Hdac4_upstream	1	92193699	92197699	-	1.21698	1.79606	1.37359	1.16468		4.38434	3.3069	2.32907	2.69742
Gm29099_upstream	1	92322510	92326510	+	1.30391	1.37068	0.987271	1.38036		4.94644	6.51654	2.57861	3.95621
Gm7837_upstream	1	92428532	92432532	-	1.21698	1.51247	1.28774	1.38036		2.3608	4.18225	2.82815	3.05708
Mir6900_upstream	1	92462542	92466542	-	1.30391	1.41794	1.33067	1.4235		3.59741	3.59868	2.1627	3.77639
Ndufa10_upstream	1	92471860	92475860	-	38.0306	21.2219	35.4559	38.7796		2.9229	3.20964	2.24588	1.79828
Olfr1416_upstream	1	92483113	92487113	-	0.651954	1.03983	1.0302	1.29409		1.68629	2.0425	1.24771	1.97811
Olfr1415_upstream	1	92494101	92498101	-	1.26044	1.37068	1.0302	1.25095		2.13596	2.23702	2.41225	2.06802
Olfr1414_upstream	1	92516661	92520661	-	1.04313	1.27615	0.858496	1.55291		5.73337	5.54392	3.4936	4.04613
Olfr1413_upstream	1	92569322	92573322	+	1.26044	1.41794	0.772647	1.29409		2.3608	2.23702	1.82998	3.59656
1700054K02Rik_upstream	1	92570749	92574749	-	0.738881	1.46521	0.944346	1.07841		2.02354	2.91785	2.74497	3.77639
Gm28478_upstream	1	92572614	92576614	+	0.4781	1.32342	0.858496	0.690181		0.899353	2.52881	2.57861	2.78733
Olfr1412_upstream	1	92583779	92587779	+	0.999663	1.13436	0.729722	1.03527		1.79871	3.11238	2.57861	3.14699
Gm44098_upstream	1	92587872	92591872	+	1.08659	1.03983	0.987271	1.33723		2.24838	3.11238	2.1627	1.61845
Olfr1411_upstream	1	92592411	92596411	+	1.04313	1.607	1.07312	1.20782		1.91112	2.52881	2.41225	2.69742
Gm44099_upstream	1	92593365	92597365	+	1.08659	2.12692	1.33067	1.07841		3.59741	3.98773	2.57861	3.14699
Olfr1410_upstream	1	92603782	92607782	+	1.08659	1.32342	1.20189	1.07841		2.9229	3.20964	2.57861	2.78733
Olfr12_upstream	1	92615788	92619788	+	1.4343	1.27615	1.63114	1.68232		3.03531	3.20964	2.57861	3.68647
Cops9_upstream	1	92639985	92643985	-	31.1199	17.4407	29.4464	28.2974		4.83402	7.00285	3.41042	4.4957
Otos_upstream	1	92646841	92650841	-	1.78201	2.59957	2.27502	2.3725		5.39612	6.41927	2.49543	4.76544
Gm29483_upstream	1	92715202	92719202	-	1.17352	1.32342	1.0302	1.29409		3.93467	5.64118	4.49177	4.85535
Gm29482_upstream	1	92758480	92762480	-	0.999663	1.22889	0.643872	1.16468		2.9229	3.01511	2.32907	3.59656
Gpc1_upstream	1	92829645	92833645	+	20.254	15.2193	20.5181	25.2779		3.82225	6.41927	4.24223	4.31587
Gm29481_upstream	1	92835896	92839896	-	1.47776	1.41794	1.07312	1.81173		4.60918	7.00285	3.16087	4.4957
Gm29480_upstream	1	92846771	92850771	-	2.69474	2.88315	3.00474	3.01954		5.17128	6.80832	3.07769	3.77639
Mir149_upstream	1	92848378	92852378	+	2.82513	2.88315	2.91889	3.01954		6.07063	7.00285	3.82632	4.04613
Ankmy1_upstream	1	92900906	92904906	-	1.69508	1.70153	1.97454	2.07054		2.47322	3.40416	2.41225	2.96716
Dusp28_upstream	1	92904981	92908981	+	19.8629	12.667	22.7502	24.1132		3.93467	3.40416	2.66179	4.40578
5033417F24Rik_upstream	1	92908764	92912764	-	37.2918	20.5129	37.8168	36.8384		4.7216	6.32201	4.24223	5.03518
Rnpepl1_upstream	1	92908783	92912783	+	37.2483	20.5129	37.8168	36.7953		4.7216	6.32201	4.32541	5.03518
Capn10_upstream	1	92932376	92936376	+	36.6398	19.8985	33.2667	36.062		3.93467	5.05761	2.66179	3.59656
9430060I03Rik_upstream	1	92948590	92952590	-	0.956199	1.22889	1.0302	1.55291		4.49676	5.93297	2.91133	4.4957
Gpr35_upstream	1	92948865	92952865	+	0.825808	1.03983	1.15897	1.46664		4.38434	5.73844	2.74497	4.40578
Gm18697_upstream	1	93000771	93004771	-	0.956199	1.46521	1.20189	1.59604		2.47322	2.43154	3.4936	3.50664
Aqp12_upstream	1	93004334	93008334	+	0.825808	1.13436	1.11605	2.15682		3.59741	5.3494	3.07769	3.77639
Kif1a_upstream	1	93099951	93103951	-	10.9094	10.0201	14.5515	13.6742		5.39612	5.93297	2.91133	3.77639
Gm28086_upstream	1	93122103	93126103	-	1.13005	0.992561	0.815572	1.20782		3.37257	4.66856	2.66179	2.96716
Agxt_upstream	1	93133240	93137240	+	0.956199	1.18162	0.944346	0.992136		4.04709	4.5713	3.16087	4.67553
Mab21l4_upstream	1	93158948	93162948	-	0.869272	2.50504	1.33067	1.898		6.07063	6.71106	3.65996	5.39484
Crocc2_upstream	1	93166725	93170725	+	0.999663	0.898032	0.987271	2.11368		4.27192	5.3494	3.99268	4.13604
Sned1_upstream	1	93233841	93237841	+	19.8629	13.5177	22.6214	22.2152		4.27192	5.64118	3.32724	4.22596
Mir6901_upstream	1	93272549	93276549	+	0.869272	1.37068	0.600947	2.45877		5.17128	4.47404	3.82632	4.4957
Mterf4_upstream	1	93303915	93307915	-	25.7739	13.7068	23.7804	22.6897		3.48499	2.13976	2.57861	3.05708
Gm28535_upstream	1	93303964	93307964	+	25.7739	13.7541	23.7804	22.6897		3.59741	2.13976	2.74497	3.14699
Gm7867_upstream	1	93305239	93309239	-	24.7742	12.856	22.836	21.9995		2.3608	1.36166	2.32907	1.70837
Ppp1r7_upstream	1	93340854	93344854	+	52.8952	26.3265	56.4891	56.8106		2.9229	3.50142	2.1627	3.41673
Pask_upstream	1	93341482	93345482	-	52.9821	26.232	56.4461	57.0262		2.9229	3.59868	2.24588	3.50664
Mir6902_upstream	1	93344092	93348092	+	5.65027	3.45033	6.7392	7.20377		1.23661	0.875356	1.49726	1.52854
Mir6345_upstream	1	93350158	93354158	+	1.21698	0.898032	1.20189	1.38036		2.58564	3.3069	3.07769	2.24785
Gm26446_upstream	1	93361255	93365255	+	1.26044	1.70153	0.987271	1.4235		3.48499	3.40416	3.32724	3.14699
Ano7_upstream	1	93371930	93375930	+	0.869272	1.18162	1.20189	1.50977		4.94644	5.15487	2.49543	4.13604
Gm17415_upstream	1	93419700	93423700	+	0.999663	1.51247	0.901421	1.12154		3.26015	2.33428	2.07952	2.15794
Hdlbp_upstream	1	93476815	93480815	-	56.3288	31.0057	54.815	56.94		2.3608	2.82059	2.57861	2.33776
Sept2_upstream	1	93476964	93480964	+	56.5461	31.0057	54.7721	56.8537		2.3608	2.82059	2.57861	2.33776
Sept2_upstream	1	93476993	93480993	+	56.5896	30.9112	54.7721	56.8537		2.3608	2.82059	2.57861	2.33776
Farp2_upstream	1	93510079	93514079	+	19.2109	11.4381	19.0586	17.1683		3.59741	3.98773	3.41042	2.87725
Gm37250_upstream	1	93529815	93533815	+	0.912736	1.55974	1.0302	1.33723		1.46145	1.65345	2.24588	1.70837
Gm28536_upstream	1	93633193	93637193	+	44.2894	27.4609	46.6164	49.046		4.15951	3.69595	2.24588	2.33776
Stk25_upstream	1	93656659	93660659	-	1.30391	1.41794	0.600947	1.29409		2.69806	3.59868	2.41225	2.87725
Bok_upstream	1	93683660	93687660	+	28.8164	17.7716	29.6181	25.4504		3.93467	4.08499	2.1627	2.69742
Gm10550_upstream	1	93729104	93733104	+	1.13005	1.22889	1.41652	1.98427		2.69806	4.08499	1.7468	3.77639
Atg4b_upstream	1	93749500	93753500	+	1.56469	1.607	1.93162	1.63918		3.48499	4.76583	2.74497	2.87725
Thap4_upstream	1	93752864	93756864	-	64.1088	37.8591	64.3443	66.8182		2.24838	2.43154	3.32724	1.43862
Dtymk_upstream	1	93799934	93803934	-	28.3383	15.172	29.1889	26.8308		3.14773	3.50142	3.24406	2.78733
Ing5_upstream	1	93801965	93805965	+	29.3379	15.5974	30.9488	28.9876		5.05886	4.5713	2.91133	2.60751
Gm22089_upstream	1	93806671	93810671	-	1.21698	1.7488	1.11605	0.862727		3.14773	1.84797	2.32907	2.96716
D2hgdh_upstream	1	93822909	93826909	+	18.559	10.0674	17.4704	18.8074		5.50853	3.98773	4.40859	4.94527
Gal3st2_upstream	1	93859306	93863306	+	0.391172	0.519913	0.772647	1.03527		1.91112	0.58357	1.33089	1.52854
Gm18666_upstream	1	93904244	93908244	+	0.130391	0.0945297	0.214624	0.172545		0.224838	0.58357	0.166362	0
Gal3st2b_upstream	1	93916311	93920311	+	0.565027	0.661708	0.386323	0.647045		0.899353	1.36166	2.24588	1.43862
Gm7889_upstream	1	93973353	93977353	+	0.173854	0.283589	0.0429248	0.0862727		0.112419	0	0.166362	0.359656
Gal3st2c_upstream	1	93988509	93992509	+	0.825808	0.708972	0.515098	0.81959		3.03531	1.84797	1.99634	2.60751
Neu4_upstream	1	94018451	94022451	+	0.738881	1.37068	1.20189	1.03527		2.58564	4.18225	2.07952	2.60751
Pdcd1_upstream	1	94050553	94054553	-	1.9124	1.27615	1.28774	1.38036		4.7216	3.98773	4.57495	3.05708
Gm7891_upstream	1	94202417	94206417	+	1.08659	1.51247	0.901421	1.4235		1.68629	1.16714	2.07952	1.88819
Gm7895_upstream	1	94467887	94471887	-	0.651954	1.08709	0.515098	0.4745		0.899353	1.16714	0.748628	1.16888
Gm23389_upstream	1	94613704	94617704	-	0.869272	0.850767	0.515098	1.03527		0.224838	0.389047	0.332724	0.089914
4930440C22Rik_upstream	1	94795083	94799083	+	0.825808	0.567178	0.729722	0.517636		0.674514	0.486309	0.0831809	0.089914
Gm23181_upstream	1	95038043	95042043	-	0.651954	1.18162	1.15897	0.905863		1.01177	1.2644	1.24771	1.34871
Gm5264_upstream	1	95254810	95258810	-	0.565027	0.992561	0.729722	0.560772		1.46145	1.94523	0.91499	1.79828
Fam174a_upstream	1	95311623	95315623	+	37.2048	20.2293	36.9153	43.4383		2.13596	2.91785	1.49726	1.70837
BC055308_upstream	1	95326681	95330681	+	1.08659	0.992561	1.20189	0.603909		0.449676	0.194523	1.08135	0.89914
Gm15427_upstream	1	95496621	95500621	+	0.60849	0.756237	0.901421	0.603909		1.23661	0.680832	0.748628	1.43862
Gm37642_upstream	1	95646508	95650508	-	0.4781	0.567178	0.429248	0.81959		0.112419	0.194523	0.0831809	0.089914
St8sia4_upstream	1	95665571	95669571	-	32.3804	15.3138	27.5148	22.0858		2.13596	2.72333	2.24588	2.33776
4930598F16Rik_upstream	1	95714518	95718518	-	0.565027	1.79606	0.515098	1.07841		0.786933	0.486309	1.08135	0.719312
Gm37761_upstream	1	95736196	95740196	+	0.391172	0.803502	0.901421	1.07841		0.562095	0.0972617	0.166362	0.089914
Gm22360_upstream	1	95830235	95834235	-	0.521563	0.425383	0.257549	0.388227		0.449676	0.0972617	0.415905	0.179828
1700063A18Rik_upstream	1	96019758	96023758	-	0.956199	0.614443	0.987271	0.948999		0.337257	0.194523	0.249543	0.269742
Gm24586_upstream	1	96264941	96268941	-	0.4781	0.661708	0.729722	0.733318		0.224838	0.389047	0.499085	0.44957
Gm22917_upstream	1	96301146	96305146	+	0.565027	0.756237	0.643872	0.862727		0.674514	0.680832	0.499085	0.359656
Gm37076_upstream	1	96311242	96315242	+	0.695418	0.850767	0.815572	0.733318		0.674514	0.778094	1.24771	0.539484
Gm29601_upstream	1	96554703	96558703	-	0.956199	1.37068	0.987271	0.776454		0.224838	0.194523	0.499085	0.629398
Gm26245_upstream	1	96615099	96619099	+	0.869272	0.756237	0.472173	0.733318		0.449676	0.486309	0.665447	0.269742
Gm1833_upstream	1	96643420	96647420	+	0.782345	1.18162	1.0302	1.20782		1.46145	1.65345	1.33089	1.16888
4930533P14Rik_upstream	1	96660573	96664573	-	0.260782	0.708972	0.472173	0.647045		0.449676	1.06988	0.91499	0.89914
Gm26078_upstream	1	96760031	96764031	+	0.825808	1.37068	1.0302	0.517636		1.79871	1.2644	1.16453	1.52854
Panct2_upstream	1	96869126	96873126	+	5.08524	6.42802	6.26702	5.47832		1.34903	2.23702	1.7468	1.88819
Slco4c1_upstream	1	96870171	96874171	-	5.38949	6.33349	6.30995	5.26263		1.57387	1.94523	1.7468	1.52854
Slco6b1_upstream	1	96995577	96999577	-	0.782345	1.03983	0.600947	0.776454		1.46145	0.778094	0.831809	0.719312
Gm9499_upstream	1	97000783	97004783	-	0.695418	1.18162	0.901421	0.647045		0.562095	0.291785	0.748628	0.539484
Gm6430_upstream	1	97022681	97026681	+	0.565027	0.661708	0.643872	0.776454		0.449676	0.58357	0.249543	0.629398
Gm28901_upstream	1	97023565	97027565	-	0.391172	0.472648	0.600947	0.647045		0.449676	0.58357	0.249543	0.539484
Slco6c1_upstream	1	97126301	97130301	-	0.565027	1.27615	0.987271	0.81959		1.46145	1.06988	0.831809	1.07897
Gm7133_upstream	1	97160860	97164860	+	0.521563	0.803502	0.772647	0.647045		1.12419	0.58357	0.499085	0.989054
Gm7135_upstream	1	97344475	97348475	+	0.825808	1.08709	0.558023	1.07841		0.449676	0.486309	0.499085	0.629398
Gm37171_upstream	1	97543448	97547448	-	0.391172	1.32342	0.643872	0.905863		0.786933	0.194523	0.582266	0.539484
D1Ertd622e_upstream	1	97660074	97664074	-	49.8527	27.5081	48.8484	49.3911		1.57387	3.01511	2.57861	1.97811
Gin1_upstream	1	97768172	97772172	+	57.285	29.7296	51.8532	53.0577		3.14773	2.33428	1.33089	2.42768
Ppip5k2_upstream	1	97768411	97772411	-	57.2416	29.7768	51.7673	53.1008		3.26015	2.33428	1.41408	2.51759
Gm37140_upstream	1	97878065	97882065	-	0.869272	1.08709	0.815572	0.733318		0.786933	1.16714	0.91499	1.43862
Gm25413_upstream	1	97934400	97938400	+	0.695418	0.472648	0.472173	0.517636		0.562095	0.58357	1.41408	0.809226
Gm3531_upstream	1	97947389	97951389	-	0.825808	0.898032	0.386323	0.560772		0.674514	0.778094	0.91499	1.16888
Gm24465_upstream	1	98047822	98051822	+	0.956199	1.18162	1.20189	1.25095		2.24838	0.778094	1.82998	1.97811
B230216N24Rik_upstream	1	98055680	98059680	-	2.08625	1.41794	1.33067	0.992136		0.786933	0.875356	1.33089	0.809226
Pam_upstream	1	98093646	98097646	-	29.6856	17.0153	28.6309	30.7993		3.37257	4.37678	2.07952	1.88819
1810006J02Rik_upstream	1	98129456	98133456	+	1.39084	1.22889	1.33067	0.733318		1.01177	1.16714	1.58044	2.06802
Gm29461_upstream	1	98171648	98175648	+	0.912736	1.08709	0.815572	0.733318		0.449676	0.680832	0.91499	0.89914
Gm7952_upstream	1	98261523	98265523	+	0.912736	1.22889	1.11605	1.07841		1.79871	0.680832	1.7468	1.52854
Gm29462_upstream	1	98265151	98269151	+	0.782345	0.378119	0.729722	0.948999		1.01177	0.58357	0.91499	0.539484
Slco6d1_upstream	1	98419124	98423124	+	0.60849	0.898032	0.472173	0.862727		1.34903	0.680832	0.665447	1.43862
Gm3555_upstream	1	98455768	98459768	+	0.999663	0.850767	0.429248	1.12154		1.46145	2.0425	1.7468	1.43862
Gm26134_upstream	1	98547451	98551451	+	0.521563	0.756237	0.600947	0.776454		0.337257	0.486309	0.499085	0.179828
Gm7967_upstream	1	98587517	98591517	+	1.08659	1.65427	1.75992	1.50977		1.57387	1.84797	0.91499	1.97811
Gm29460_upstream	1	98762841	98766841	+	0.782345	1.27615	0.472173	0.647045		0.674514	0.194523	1.08135	0.44957
Gm23434_upstream	1	99015364	99019364	+	0.825808	0.898032	1.0302	0.905863		0.337257	0.0972617	0.831809	0.809226
Gm18248_upstream	1	99638241	99642241	-	1.4343	1.27615	1.28774	0.862727		1.34903	0.680832	1.16453	0.44957
Cntnap5b_upstream	1	99770765	99774765	+	0.651954	1.41794	1.24482	0.733318		0.786933	0.875356	1.7468	1.07897
Prdx2-ps1_upstream	1	99789025	99793025	-	0.825808	0.803502	1.15897	1.33723		0.786933	1.36166	1.41408	1.79828
Gm37877_upstream	1	99845984	99849984	+	0.999663	1.03983	0.858496	0.690181		0.112419	0	0.415905	0.179828
Gm19029_upstream	1	100004021	100008021	+	0.869272	0.945296	0.772647	1.12154		0.786933	0.972617	1.24771	0.809226
Gm23602_upstream	1	100251048	100255048	-	1.04313	1.13436	0.815572	0.992136		1.01177	1.16714	0.998171	1.34871
Gm29668_upstream	1	100280643	100284643	-	0.782345	1.03983	1.15897	1.03527		1.01177	1.55619	1.49726	1.52854
Gm29667_upstream	1	100280791	100284791	+	0.782345	0.992561	1.11605	1.07841		1.12419	1.45893	1.58044	1.70837
Gm18700_upstream	1	100595075	100599075	+	0.651954	0.661708	0.558023	0.690181		0.449676	0.291785	0.332724	0.179828
Gm18185_upstream	1	100641582	100645582	+	0.4781	0.708972	0.858496	0.647045		0.562095	0.486309	0.748628	0.359656
Gm29334_upstream	1	100651800	100655800	+	0.869272	1.607	0.944346	0.733318		0.449676	0.194523	1.08135	0.989054
Gm25537_upstream	1	100859793	100863793	+	0.738881	1.18162	0.772647	0.733318		0.899353	0.389047	0.831809	0.44957
Gm20268_upstream	1	101153809	101157809	+	1.17352	0.661708	0.944346	0.862727		1.23661	0.875356	0.499085	0.89914
Gm28801_upstream	1	101369628	101373628	+	0.695418	1.65427	1.07312	0.776454		0.449676	0.875356	0.665447	0.989054
Psmb6-ps2_upstream	1	101383886	101387886	+	0.869272	1.41794	0.643872	1.03527		1.79871	0.875356	0.831809	1.52854
Gm18969_upstream	1	101752543	101756543	-	0.565027	0.803502	0.858496	0.690181		1.23661	2.0425	1.16453	1.16888
Gm28188_upstream	1	101878741	101882741	-	0.565027	0.567178	0.987271	0.388227		0.674514	0.486309	0.582266	0.359656
Gm28187_upstream	1	101893091	101897091	-	0.738881	1.7488	0.901421	0.992136		0.786933	0.778094	0.748628	0.989054
Gm24122_upstream	1	102104580	102108580	-	0.738881	0.756237	0.600947	1.07841		0.337257	0.486309	0.582266	0.179828
Gm28623_upstream	1	102159367	102163367	+	0.651954	0.708972	0.901421	1.07841		0.449676	0.389047	0.831809	0.809226
Gm23036_upstream	1	102412021	102416021	-	1.21698	1.51247	0.515098	0.776454		1.57387	1.84797	0.499085	0.809226
Gm3116_upstream	1	102447353	102451353	+	0.738881	0.945296	0.944346	0.517636		0.337257	0.58357	0.332724	0.809226
Gm20281_upstream	1	102456922	102460922	-	1.08659	1.08709	0.515098	0.603909		1.23661	1.45893	0.332724	0.989054
Gm22034_upstream	1	102951548	102955548	-	1.08659	1.22889	0.944346	1.16468		1.57387	2.0425	1.58044	1.70837
Gm18728_upstream	1	103169926	103173926	+	0.825808	0.898032	1.15897	0.862727		0.562095	0.58357	0.415905	0.089914
Gm23965_upstream	1	103234767	103238767	-	0.999663	1.13436	1.11605	0.81959		1.46145	1.06988	0.91499	1.2588
Gm29141_upstream	1	103361986	103365986	+	1.26044	1.607	1.20189	0.81959		0.224838	0.194523	0.831809	0.179828
Gm37789_upstream	1	103722345	103726345	+	0.738881	0.898032	0.600947	0.81959		0.786933	0.0972617	0.998171	0.719312
Gm18447_upstream	1	104309721	104313721	+	0.782345	0.614443	0.686797	0.4745		0.674514	0.486309	0.332724	0
Gm29140_upstream	1	104469416	104473416	-	0.956199	1.18162	1.20189	0.862727		0.562095	0.194523	0.415905	0.629398
Gm23537_upstream	1	104483957	104487957	+	0.738881	0.945296	0.600947	0.647045		1.46145	0.58357	1.24771	1.43862
Gm5260_upstream	1	104511001	104515001	+	0.999663	0.992561	1.0302	0.81959		0.562095	1.55619	1.66362	1.52854
Gm29592_upstream	1	104607524	104611524	+	0.4781	1.13436	0.987271	0.862727		0.674514	0.680832	1.41408	1.52854
Gm29011_upstream	1	104631358	104635358	-	1.04313	0.850767	1.11605	0.690181		0.674514	0.194523	0.748628	0.44957
Cdh20_upstream	1	104766529	104770529	+	4.781	4.3011	6.0524	4.44304		3.26015	3.69595	2.32907	2.78733
Gm38031_upstream	1	104774114	104778114	+	0.60849	1.03983	1.11605	0.4745		0.674514	0.486309	0.332724	0.179828
n-R5s216_upstream	1	104879035	104883035	-	0.434636	1.22889	1.24482	0.992136		1.46145	1.65345	1.66362	1.2588
Gm36969_upstream	1	104904523	104908523	+	1.26044	1.22889	0.901421	0.992136		0.899353	0.291785	0.831809	1.16888
Gm15699_upstream	1	104910333	104914333	-	0.956199	1.13436	0.815572	1.07841		2.13596	0.875356	1.82998	2.06802
Gm29012_upstream	1	105114454	105118454	+	1.08659	1.46521	0.944346	0.992136		1.01177	0.875356	1.82998	0.989054
Gm29013_upstream	1	105242425	105246425	+	0.956199	1.22889	0.858496	0.776454		0.899353	0.58357	1.49726	1.61845
Gm29014_upstream	1	105319121	105323121	+	1.08659	1.22889	0.772647	1.16468		1.23661	1.16714	1.7468	1.70837
Gm17634_upstream	1	105354007	105358007	+	28.7294	17.2044	28.4162	28.9445		3.70983	4.08499	2.82815	3.68647
Rnf152_upstream	1	105354710	105358710	-	28.686	17.1099	28.3733	28.7719		3.82225	4.08499	3.16087	3.77639
Gm28404_upstream	1	105562578	105566578	-	0.869272	0.803502	0.643872	0.862727		0.674514	0.58357	1.24771	0.89914
Gm28403_upstream	1	105567139	105571139	-	0.391172	0.141794	0.429248	0.129409		0.337257	0.194523	0.0831809	0.629398
Gm20302_upstream	1	105572537	105576537	+	0.434636	0.803502	0.386323	0.388227		0.899353	0.291785	0.748628	0.539484
Gm22426_upstream	1	105572687	105576687	+	0.434636	0.898032	0.472173	0.431363		0.899353	0.291785	0.748628	0.539484
Gm8004_upstream	1	105613742	105617742	+	0.738881	0.425383	0.600947	0.345091		1.34903	0.875356	1.49726	0.989054
Pign_upstream	1	105661677	105665677	-	60.849	32.7545	61.5542	65.0927		3.03531	2.43154	1.66362	2.33776
Relch_upstream	1	105661861	105665861	+	60.849	32.7073	61.5542	65.179		3.26015	2.52881	1.58044	2.24785
Gm37566_upstream	1	105706573	105710573	+	0.434636	0.567178	0.600947	0.733318		0.562095	0.778094	0.665447	0.359656
Gm10193_upstream	1	105762444	105766444	+	1.39084	1.41794	1.28774	1.33723		2.13596	1.65345	1.91316	1.97811
Tnfrsf11a_upstream	1	105778718	105782718	+	25.3393	16.0228	28.8455	26.7014		4.60918	4.27952	2.1627	2.42768
Gm37779_upstream	1	105889012	105893012	-	1.4343	1.13436	0.901421	1.29409		2.9229	3.50142	2.49543	2.87725
Gm26214_upstream	1	105943554	105947554	+	1.30391	1.51247	0.944346	1.29409		2.69806	1.94523	2.41225	2.87725
Gm18801_upstream	1	105954310	105958310	-	1.4343	1.27615	1.11605	0.647045		1.79871	0.972617	0.998171	1.07897
Gm7160_upstream	1	105988282	105992282	-	57.285	40.4114	61.5542	61.3399		2.47322	3.3069	2.57861	3.2369
Zcchc2_upstream	1	105988406	105992406	+	57.5893	40.5532	62.0693	62.1163		2.47322	3.20964	2.57861	3.14699
Gm37372_upstream	1	106073894	106077894	-	1.26044	1.32342	1.07312	0.905863		2.58564	1.06988	2.41225	2.33776
Gm26509_upstream	1	106088068	106092068	+	1.04313	1.18162	0.987271	1.16468		1.23661	1.16714	1.7468	1.61845
Gm20753_upstream	1	106169524	106173524	-	47.5926	33.9834	46.1871	50.6421		3.37257	4.47404	2.91133	3.41673
Phlpp1_upstream	1	106169752	106173752	+	49.0704	34.7869	47.7753	51.5911		3.48499	5.05761	3.07769	3.41673
Gm38235_upstream	1	106217314	106221314	+	1.4343	1.08709	1.24482	1.03527		1.01177	1.16714	0.91499	1.34871
A530053M12Rik_upstream	1	106399987	106403987	-	2.04279	2.31598	1.93162	1.72545		3.59741	3.79321	3.07769	4.67553
Gm6651_upstream	1	106437600	106441600	+	1.08659	1.18162	0.729722	0.948999		0.899353	0.778094	0.91499	0.539484
D630008O14Rik_upstream	1	106539943	106543943	+	1.04313	0.992561	1.11605	1.38036		2.47322	3.11238	2.49543	2.42768
Mir3473f_upstream	1	106544631	106548631	-	1.13005	1.79606	1.20189	1.33723		3.03531	2.52881	2.66179	2.78733
Gm37053_upstream	1	106604870	106608870	-	0.869272	0.945296	1.28774	0.647045		1.34903	0.680832	1.7468	1.61845
Bcl2_upstream	1	106712274	106716274	-	38.4218	23.8215	37.9026	36.5796		4.83402	4.47404	2.91133	3.05708
Kdsr_upstream	1	106757727	106761727	-	33.1627	20.9856	32.0219	32.0072		3.70983	4.76583	2.1627	3.50664
Vps4b_upstream	1	106794728	106798728	-	39.5084	19.6149	40.6069	39.5992		2.58564	1.65345	1.82998	1.97811
Serpinb5_upstream	1	106859173	106863173	+	1.52123	2.22145	2.18917	2.07054		1.68629	1.84797	2.66179	1.79828
Pou2f3-rs1_upstream	1	106886897	106890897	-	0.521563	0.850767	0.901421	1.16468		3.03531	2.52881	2.24588	1.79828
Serpinb12_upstream	1	106932449	106936449	+	1.04313	1.32342	1.11605	0.862727		0.786933	0.58357	1.7468	0.809226
Serpinb13_upstream	1	106978984	106982984	+	0.738881	1.22889	1.07312	0.733318		0.899353	0.486309	1.41408	0.539484
Gm8080_upstream	1	107023325	107027325	-	0.4781	1.03983	0.558023	0.560772		0.562095	1.36166	0.831809	0.359656
Serpinb3a_upstream	1	107050303	107054303	-	0.521563	1.18162	0.987271	1.03527		0.112419	0.194523	0.249543	0.089914
Serpinb3d_upstream	1	107081506	107085506	-	0.565027	0.945296	0.429248	1.25095		0.337257	0.291785	0.499085	0
Gm15388_upstream	1	107136569	107140569	-	0.782345	0.850767	0.300474	0.948999		0.674514	0.486309	1.24771	0.809226
Gm8084_upstream	1	107191557	107195557	-	0.60849	0.519913	0.686797	0.517636		0.337257	0.291785	0.415905	0.719312
Gm15390_upstream	1	107252290	107256290	-	0.651954	0.945296	1.0302	0.905863		0.786933	0.486309	0.91499	0.629398
Serpinb3b_upstream	1	107276361	107280361	-	0.695418	1.03983	0.772647	0.560772		0.562095	0.194523	0.665447	0.989054
Serpinb3c_upstream	1	107276371	107280371	-	0.695418	1.03983	0.772647	0.560772		0.562095	0.194523	0.665447	0.989054
Gm8089_upstream	1	107300354	107304354	-	1.17352	1.03983	0.944346	0.776454		0.674514	1.2644	0.665447	0.539484
Serpinb11_upstream	1	107359198	107363198	+	1.08659	1.607	1.37359	1.38036		0.674514	0.291785	0.748628	0.719312
Gm15391_upstream	1	107385412	107389412	-	0.565027	1.13436	0.944346	0.948999		1.23661	0.194523	1.08135	0.629398
Serpinb7_upstream	1	107397655	107401655	+	0.738881	0.661708	0.944346	0.862727		0.674514	0.875356	0.665447	0.89914
Gm24553_upstream	1	107438177	107442177	-	0.695418	1.51247	1.11605	0.81959		1.34903	1.84797	1.08135	1.43862
Serpinb2_upstream	1	107509423	107513423	+	1.21698	0.850767	0.858496	0.905863		0	0.291785	0.166362	0.089914
Serpinb10_upstream	1	107527003	107531003	+	0.912736	1.32342	0.901421	1.46664		0.224838	0.389047	0.665447	0.539484
Serpinb8_upstream	1	107588006	107592006	+	12.3871	6.38075	13.2208	10.3527		1.46145	1.75071	1.99634	2.96716
Gm15389_upstream	1	107685008	107689008	+	0.60849	1.37068	1.11605	0.905863		1.91112	0.972617	1.66362	1.79828
Gm24267_upstream	1	107754708	107758708	-	0.565027	0.519913	0.686797	0.517636		0.112419	0.194523	0.499085	0.989054
Gm22438_upstream	1	107890974	107894974	+	0.825808	0.945296	1.11605	1.25095		1.34903	2.52881	1.41408	1.2588
D830032E09Rik_upstream	1	107915259	107919259	+	1.95586	1.18162	1.33067	0.733318		0.337257	0.291785	0.831809	0.539484
Gm18448_upstream	1	107950837	107954837	+	0.869272	1.18162	0.772647	0.560772		1.79871	0.778094	1.24771	0.89914
Gm28282_upstream	1	107961307	107965307	-	1.04313	0.850767	0.901421	1.38036		1.46145	0.778094	1.49726	0.89914
Gm5702_upstream	1	108377438	108381438	-	1.30391	2.03239	0.987271	1.46664		3.48499	2.91785	2.24588	2.87725
Gm38212_upstream	1	108415077	108419077	+	0.260782	0.567178	0.472173	0.560772		0.449676	0.486309	0.332724	0.44957
Gm28283_upstream	1	108610514	108614514	-	0.565027	0.945296	0.343399	1.03527		0.562095	0.389047	0.249543	0.179828
Gm6679_upstream	1	108768135	108772135	+	1.04313	1.46521	0.558023	0.560772		1.23661	1.06988	1.58044	1.61845
Gm17847_upstream	1	108996760	109000760	-	1.39084	1.70153	1.67407	1.38036		2.3608	2.13976	1.66362	2.78733
Gm28281_upstream	1	109573129	109577129	-	0.60849	0.803502	0.944346	0.517636		1.01177	1.55619	0.582266	1.07897
Gm22159_upstream	1	109621137	109625137	-	0.521563	1.13436	0.858496	1.12154		1.34903	0.58357	0.748628	1.16888
Gm25293_upstream	1	109802760	109806760	+	0.434636	1.03983	0.558023	0.431363		0.224838	0.194523	0.166362	0.269742
Gm8141_upstream	1	109831024	109835024	+	0.695418	0.803502	0.600947	0.690181		0.899353	1.06988	1.24771	1.34871
Cdh7_upstream	1	109980431	109984431	+	2.34703	2.22145	2.66134	1.98427		2.47322	2.43154	1.58044	1.97811
Gm18552_upstream	1	110409280	110413280	-	0.60849	0.803502	0.772647	0.647045		0.224838	0.194523	0.166362	0.44957
Gm3332_upstream	1	110473603	110477603	+	0.391172	0.850767	0.944346	0.690181		0.224838	0.875356	0.665447	0.809226
Gm6693_upstream	1	110598021	110602021	+	0.738881	1.37068	0.944346	0.776454		1.23661	0.486309	0.998171	1.07897
Gm38255_upstream	1	110958826	110962826	-	0.782345	0.992561	0.600947	0.517636		0.674514	0.194523	0.332724	0.719312
Gm36944_upstream	1	110965437	110969437	-	0.60849	1.08709	0.643872	0.733318		0.786933	0.486309	0.582266	0.539484
Cdh19_upstream	1	110975584	110979584	-	0.391172	0.330854	0.343399	0.258818		0.224838	0.194523	0.499085	0
Gm19927_upstream	1	111383918	111387918	+	0.782345	1.08709	0.643872	0.905863		1.68629	1.16714	0.499085	1.16888
Gm29088_upstream	1	111444645	111448645	-	0.565027	1.08709	0.772647	0.992136		0	0.0972617	0.415905	0.539484
Gm8173_upstream	1	111805775	111809775	-	0.565027	0.661708	0.772647	0.81959		1.23661	1.55619	0.91499	1.34871
Gm37934_upstream	1	111831823	111835823	+	0.651954	0.661708	1.24482	0.388227		0.562095	0.291785	0.332724	0.629398
Dsel_upstream	1	111862918	111866918	-	25.4262	14.6994	24.8964	27.3484		2.69806	2.23702	1.82998	1.70837
Gm6028_upstream	1	111879308	111883308	-	0.4781	0.330854	0.300474	0.388227		1.34903	0.972617	0.166362	1.2588
Gm17752_upstream	1	112053275	112057275	-	1.08659	1.55974	1.84577	0.603909		1.34903	0.875356	2.32907	2.15794
Gm6717_upstream	1	112135868	112139868	+	0.217318	0.756237	0.386323	0.776454		1.57387	0.389047	1.24771	1.16888
Gm19086_upstream	1	112149089	112153089	+	1.04313	1.13436	0.901421	0.905863		1.01177	0.972617	1.24771	1.16888
Gm18406_upstream	1	112402855	112406855	-	0.782345	0.661708	0.343399	0.862727		0.224838	0	0.332724	0.359656
Gm22331_upstream	1	112465911	112469911	+	0.738881	1.37068	0.600947	0.733318		0.224838	0.58357	0.499085	0.89914
Gm8204_upstream	1	112873988	112877988	-	0.782345	1.41794	0.858496	1.03527		2.02354	2.62607	1.58044	2.69742
Gm28190_upstream	1	112964931	112968931	-	0.869272	1.18162	1.0302	1.20782		1.12419	1.75071	0.748628	1.34871
Gm28189_upstream	1	113287340	113291340	+	0.782345	0.756237	0.858496	0.560772		1.46145	0.972617	1.08135	1.16888
Gm17946_upstream	1	113563983	113567983	-	0.521563	0.472648	0.257549	0.388227		0.224838	0.389047	0.332724	0.269742
Gm18181_upstream	1	113581506	113585506	-	0.999663	1.51247	1.24482	0.776454		0.562095	1.16714	0.831809	1.16888
Gm24937_upstream	1	113716047	113720047	-	0.391172	0.567178	0.386323	0.603909		0.337257	0.291785	0.415905	0.089914
9330185C12Rik_upstream	1	113962134	113966134	-	1.4343	1.13436	1.07312	0.992136		0.786933	0.778094	0.998171	1.43862
Gm4854_upstream	1	115217763	115221763	-	0.738881	0.850767	0.772647	0.345091		0.449676	0.486309	0.499085	0.629398
Gm17916_upstream	1	115682624	115686624	-	1.04313	1.22889	1.15897	1.16468		1.34903	1.84797	1.24771	0.89914
Cntnap5a_upstream	1	115682756	115686756	+	1.04313	1.27615	1.11605	1.20782		1.34903	1.84797	1.24771	0.89914
Gm23393_upstream	1	116392413	116396413	-	0.738881	0.898032	0.772647	0.905863		0.112419	0.58357	0.582266	0.719312
Gm28263_upstream	1	116631777	116635777	+	0.60849	1.03983	0.944346	0.690181		0.337257	0.972617	0.499085	0.089914
Gm19965_upstream	1	116800983	116804983	+	0.60849	0.803502	0.472173	0.517636		0.224838	0.0972617	0.166362	0
Gm17777_upstream	1	117391532	117395532	-	1.34737	1.18162	0.858496	0.948999		0.674514	0.778094	1.08135	0.809226
Gm24030_upstream	1	117534301	117538301	+	1.13005	1.08709	1.07312	0.776454		0.786933	0.58357	0.748628	0.809226
Gm27785_upstream	1	117559230	117563230	+	1.04313	1.22889	0.600947	0.776454		0.786933	0.972617	0.91499	0.989054
Gm28361_upstream	1	117576391	117580391	+	1.17352	1.70153	1.15897	0.862727		0.899353	0.875356	1.66362	1.2588
Zfp813-ps_upstream	1	117601878	117605878	+	0.999663	1.13436	0.643872	0.560772		0.224838	0.0972617	0.415905	0.269742
Zfp813-ps_upstream	1	117623522	117627522	+	0.260782	0.898032	0.257549	0.647045		0.224838	0.194523	0.166362	0.089914
Gm28362_upstream	1	117660291	117664291	+	0.782345	1.46521	0.729722	1.25095		0.786933	0.778094	0.665447	0.539484
Gm28363_upstream	1	117695131	117699131	+	0.434636	0.708972	0.600947	0.560772		0.449676	0.0972617	0.166362	0.359656
Gm28359_upstream	1	117739367	117743367	+	1.34737	0.756237	0.600947	0.992136		0.562095	0.58357	1.24771	1.16888
Gm18182_upstream	1	117749372	117753372	-	0.956199	1.37068	1.24482	1.16468		1.12419	1.84797	1.24771	1.52854
B020011L13Rik_upstream	1	117779133	117783133	+	0.565027	0.614443	0.772647	0.560772		0.337257	0.194523	0.415905	0
Gm28360_upstream	1	117828081	117832081	+	0.173854	0.567178	0.257549	0.258818		0.224838	0.0972617	0	0.269742
Gm28169_upstream	1	117840962	117844962	+	1.08659	1.32342	1.33067	0.905863		2.24838	1.65345	0.831809	1.52854
Gm7195_upstream	1	117866522	117870522	+	0.869272	0.945296	0.987271	0.776454		1.01177	0.58357	0.831809	0.539484
Gm28168_upstream	1	117926015	117930015	+	0.4781	0.472648	0.600947	0.258818		0.224838	0.0972617	0.249543	0
Gm7145_upstream	1	117963939	117967939	+	0.912736	0.898032	0.729722	0.690181		0.674514	0.194523	0.249543	0.269742
Gm28358_upstream	1	118006769	118010769	+	0.304245	0.614443	0.343399	0.603909		0.337257	0	0.415905	0.179828
Gm29489_upstream	1	118028315	118032315	+	0.173854	0.283589	0.343399	0.215682		0.224838	0.194523	0.249543	0
Gm29490_upstream	1	118038649	118042649	+	0.999663	1.13436	1.28774	0.560772		1.12419	1.45893	0.748628	1.07897
Gm29104_upstream	1	118062118	118066118	+	0.782345	1.13436	0.515098	0.948999		0.786933	0.680832	0.831809	0.719312
Gm29106_upstream	1	118174542	118178542	+	0.695418	0.519913	0.472173	0.603909		0.112419	0	0.166362	0
Gm7200_upstream	1	118247863	118251863	+	1.08659	1.32342	1.20189	1.25095		1.79871	2.43154	1.82998	2.96716
Tsn_upstream	1	118309739	118313739	-	32.815	17.4407	31.7214	31.5758		2.3608	1.94523	3.24406	1.97811
Nifk_upstream	1	118319839	118323839	+	29.6856	16.9208	28.6738	32.3523		4.83402	3.11238	2.74497	3.8663
Gm28867_upstream	1	118355312	118359312	+	0.999663	1.55974	0.901421	0.81959		2.3608	1.36166	2.49543	1.70837
Clasp1_upstream	1	118387058	118391058	+	63.283	36.6775	63.5717	62.634		2.47322	3.79321	2.24588	3.32682
Gm26080_upstream	1	118451485	118455485	-	1.26044	1.41794	1.41652	1.03527		4.04709	3.3069	2.91133	2.87725
Gm22710_upstream	1	118457265	118461265	-	11.6482	5.95537	10.6024	10.3527		2.9229	3.3069	2.32907	2.42768
2900060B14Rik_upstream	1	118457267	118461267	-	11.6482	5.95537	10.6024	10.3527		2.81048	3.3069	2.32907	2.42768
Gm28466_upstream	1	118477591	118481591	-	0.912736	1.08709	0.858496	1.12154		2.9229	2.0425	2.32907	2.06802
Tfcp2l1_upstream	1	118625945	118629945	+	12.3871	10.6346	18.3718	12.5095		2.81048	3.20964	3.41042	2.78733
Gm22094_upstream	1	118636404	118640404	-	1.08659	1.22889	1.0302	1.07841		1.57387	0.778094	1.08135	1.07897
Gm28882_upstream	1	118649795	118653795	-	0.999663	1.37068	1.24482	1.55291		3.59741	4.27952	3.24406	3.95621
Gm23497_upstream	1	118679821	118683821	+	1.17352	1.37068	1.11605	1.4235		2.02354	2.0425	2.32907	1.88819
Gm28467_upstream	1	118808136	118812136	+	0.999663	1.32342	1.15897	0.690181		3.26015	2.0425	1.91316	3.68647
Mir6346_upstream	1	118952220	118956220	+	0.869272	2.26871	1.41652	1.72545		3.82225	5.44666	3.9095	3.59656
Gli2_upstream	1	119051619	119055619	-	26.5997	14.3685	23.0077	21.6113		4.27192	6.22475	3.57678	4.58561
Gm26831_upstream	1	119056469	119060469	+	1.69508	1.18162	1.58822	1.29409		3.14773	2.91785	3.24406	3.50664
Gm8321_upstream	1	119155586	119159586	+	0.869272	0.992561	1.41652	1.03527		2.58564	1.94523	2.74497	3.2369
Gm3508_upstream	1	119240753	119244753	-	1.26044	1.55974	0.901421	1.12154		2.24838	1.06988	1.99634	1.43862
Gm29456_upstream	1	119324833	119328833	-	0.738881	1.37068	0.686797	1.25095		2.47322	3.40416	2.57861	3.68647
Gm29455_upstream	1	119327200	119331200	+	0.912736	0.992561	0.558023	1.20782		3.03531	4.76583	3.24406	3.32682
Inhbb_upstream	1	119420248	119424248	-	39.7257	26.3265	40.2635	38.4345		4.04709	5.15487	2.49543	4.04613
Gm29454_upstream	1	119497477	119501477	+	2.60782	2.41051	1.80284	2.32936		3.82225	4.18225	2.49543	5.39484
Ralb_upstream	1	119502794	119506794	-	32.1196	18.9059	33.2667	32.4385		3.93467	5.8357	3.32724	3.8663
Tmem185b_upstream	1	119524160	119528160	+	21.3406	12.6197	23.6945	19.7996		4.7216	6.32201	2.82815	4.04613
Gm27184_upstream	1	119524359	119528359	-	21.2972	12.6197	23.6516	19.7996		4.38434	6.12749	2.49543	3.8663
Gm25322_upstream	1	119528211	119532211	+	1.08659	1.98512	1.0302	1.59604		3.82225	2.62607	3.32724	3.14699
3830432H09Rik_upstream	1	119534165	119538165	-	1.13005	1.18162	1.07312	1.68232		3.03531	3.3069	3.9095	3.41673
Gm37219_upstream	1	119629669	119633669	-	0.825808	0.898032	0.772647	0.647045		0.674514	0.486309	0.748628	0.539484
Epb41l5_upstream	1	119647000	119651000	-	32.9889	20.6547	31.2493	35.4149		2.13596	3.20964	2.41225	1.61845
Gm3851_upstream	1	119785769	119789769	+	0.434636	0.992561	0.300474	0.4745		0.674514	0.875356	0.748628	0.539484
Gm29657_upstream	1	119791520	119795520	+	0.956199	0.756237	0.944346	0.81959		1.68629	1.36166	1.41408	1.52854
Gm37745_upstream	1	119796925	119800925	-	0.869272	0.661708	0.643872	0.647045		0.224838	0.389047	0.166362	0
Gm8338_upstream	1	119815763	119819763	+	1.17352	0.945296	0.987271	0.862727		1.23661	0.291785	0.748628	0.989054
Ptpn4_upstream	1	119835613	119839613	-	32.0327	17.7243	33.095	30.6699		1.91112	2.43154	2.32907	1.97811
Gm29658_upstream	1	119872781	119876781	+	0.912736	1.13436	0.987271	1.25095		2.13596	2.43154	2.91133	2.87725
Gm3551_upstream	1	119895461	119899461	+	1.39084	1.55974	0.815572	1.16468		4.49676	3.69595	3.57678	4.76544
Gm28209_upstream	1	119901130	119905130	+	0.999663	1.08709	0.987271	1.20782		3.93467	4.86309	2.82815	3.32682
Tmem177_upstream	1	119911208	119915208	-	15.3861	8.36587	14.294	14.2781		3.03531	3.40416	1.66362	2.24785
Gm17973_upstream	1	119984795	119988795	+	0.825808	1.55974	1.11605	1.16468		3.37257	2.72333	1.99634	2.69742
Cfap221_upstream	1	119995234	119999234	-	8.04077	6.56981	8.67081	7.46259		3.14773	3.20964	2.66179	2.24785
Sctr_upstream	1	120004894	120008894	+	3.65094	3.68666	4.16371	4.44304		4.83402	4.5713	3.57678	3.68647
Tmem37_upstream	1	120072074	120076074	-	10.5182	8.41314	10.8171	11.6037		5.2837	5.73844	3.07769	4.94527
Dbi_upstream	1	120119078	120123078	-	34.6405	20.9383	31.5927	31.317		4.38434	4.37678	3.9095	3.59656
3110009E18Rik_upstream	1	120119187	120123187	+	34.4666	20.9856	31.6356	31.2738		4.38434	4.37678	3.82632	3.2369
Steap3_upstream	1	120270705	120274705	-	1.13005	1.32342	0.643872	0.81959		2.9229	1.94523	2.49543	2.33776
C1ql2_upstream	1	120338582	120342582	+	3.30323	5.15187	5.62315	4.78813		3.03531	5.54392	3.16087	2.96716
1700012E03Rik_upstream	1	120433805	120437805	+	0.999663	1.65427	1.0302	1.38036		4.60918	4.86309	2.49543	4.22596
Marco_upstream	1	120503024	120507024	-	0.651954	1.37068	0.772647	0.948999		2.13596	2.23702	1.49726	3.05708
En1_upstream	1	120600418	120604418	+	4.25943	5.67178	6.9109	5.09009		4.04709	5.64118	2.91133	3.05708
2610027F03Rik_upstream	1	120619740	120623740	+	0.912736	1.03983	1.28774	0.776454		1.23661	1.45893	2.41225	1.16888
Gm29346_upstream	1	120756443	120760443	+	1.60815	1.32342	1.63114	1.16468		3.26015	3.20964	2.07952	2.96716
Gm29345_upstream	1	120814500	120818500	+	1.26044	1.98512	1.24482	1.68232		1.57387	2.23702	1.49726	1.88819
Gm29344_upstream	1	120823456	120827456	-	1.08659	0.898032	1.0302	1.12154		1.57387	1.2644	1.16453	0.989054
Gm29347_upstream	1	120854674	120858674	+	1.30391	1.32342	1.11605	0.905863		4.60918	3.40416	2.74497	2.69742
Gm29348_upstream	1	120855486	120859486	-	1.21698	1.18162	0.944346	0.905863		4.27192	3.20964	2.57861	2.87725
Gm37043_upstream	1	120866996	120870996	+	1.56469	1.93786	0.944346	1.03527		1.91112	1.65345	2.82815	2.24785
Celrr_upstream	1	121085405	121089405	+	1.08659	1.22889	0.901421	0.948999		2.81048	2.33428	1.91316	2.42768
Gm29359_upstream	1	121222276	121226276	+	0.651954	1.18162	0.944346	1.20782		2.81048	1.84797	2.57861	2.42768
Gm38283_upstream	1	121298831	121302831	-	1.34737	1.98512	0.987271	0.992136		3.14773	3.69595	2.57861	2.78733
Gm37174_upstream	1	121326092	121330092	+	45.0717	25.8066	45.3715	43.352		2.47322	2.0425	2.32907	1.97811
Insig2_upstream	1	121330589	121334589	-	1.21698	1.607	1.20189	1.07841		1.01177	1.65345	1.82998	1.79828
2210011K15Rik_upstream	1	121357900	121361900	-	0.4781	0.614443	0.429248	0.862727		2.58564	1.2644	1.91316	1.97811
Ccdc93_upstream	1	121429049	121433049	+	30.468	17.2044	30.3049	30.8856		2.47322	3.3069	2.91133	2.87725
Gm15392_upstream	1	121491203	121495203	-	0.912736	2.12692	1.45944	1.38036		3.59741	5.3494	3.32724	3.59656
Gm15393_upstream	1	121505803	121509803	-	1.17352	1.41794	1.67407	0.905863		1.57387	1.65345	2.49543	3.05708
Gm8217_upstream	1	121518583	121522583	+	0.60849	1.46521	1.28774	1.25095		2.3608	2.23702	2.57861	2.51759
Htr5b_upstream	1	121526465	121530465	-	4.86792	4.06478	4.37833	3.62345		4.27192	4.18225	2.32907	4.04613
Ddx18_upstream	1	121565989	121569989	-	28.1209	16.1173	29.7469	25.4936		2.02354	1.84797	1.58044	2.33776
Gm28591_upstream	1	121643849	121647849	-	1.30391	2.07965	1.33067	1.12154		2.02354	1.84797	1.24771	2.15794
Gm37920_upstream	1	121704515	121708515	+	1.13005	1.08709	1.15897	1.50977		1.01177	2.33428	1.82998	2.69742
Gm15394_upstream	1	121968524	121972524	-	0.999663	1.27615	0.987271	0.905863		1.79871	2.52881	1.33089	2.06802
Gm8392_upstream	1	122188221	122192221	+	0.651954	0.708972	1.28774	0.948999		0.674514	0.58357	0.748628	0.269742
Gm26472_upstream	1	122199459	122203459	+	0.956199	1.18162	0.772647	0.862727		0.674514	0.875356	0.998171	0.269742
Gm28590_upstream	1	122203145	122207145	+	1.04313	0.898032	0.944346	0.992136		1.68629	0.972617	1.33089	2.15794
Gm24547_upstream	1	122508549	122512549	+	0.60849	0.756237	0.729722	0.948999		0.337257	0.486309	0.91499	0.989054
Gm36982_upstream	1	122519749	122523749	+	0.825808	1.03983	0.772647	0.4745		0.562095	0.58357	0.998171	0.629398
Gm25771_upstream	1	122551173	122555173	+	1.21698	1.03983	1.20189	0.948999		2.3608	1.65345	1.41408	2.42768
Gm29192_upstream	1	122808306	122812306	+	0.912736	0.756237	1.28774	0.517636		1.68629	1.2644	1.58044	1.07897
Gm37970_upstream	1	122864042	122868042	+	0.60849	1.46521	0.987271	0.776454		1.01177	0.389047	0.748628	0.989054
Gm8403_upstream	1	123147217	123151217	-	0.651954	0.945296	0.987271	0.733318		0.674514	0.680832	0.499085	0.359656
Gm28911_upstream	1	123203149	123207149	+	0.347709	0.567178	0.429248	0.603909		0	0.486309	0.332724	0.269742
Gm20058_upstream	1	123272139	123276139	+	0.825808	0.992561	0.600947	0.560772		0.449676	0.389047	0.415905	0.089914
Gm28912_upstream	1	123285574	123289574	+	0.304245	1.03983	0.643872	0.776454		0.449676	0.58357	0.332724	0.44957
Gm37478_upstream	1	123365234	123369234	-	0.434636	0.850767	0.643872	1.16468		0.224838	0.486309	0.665447	0.629398
Gm37221_upstream	1	123372178	123376178	-	0.825808	1.03983	0.772647	0.81959		0.112419	0.389047	0.166362	0.359656
Gm24791_upstream	1	123387931	123391931	-	1.17352	1.08709	0.944346	0.690181		1.12419	1.75071	0.831809	1.97811
Gm37066_upstream	1	123391171	123395171	-	0.869272	0.850767	0.944346	0.733318		0.786933	0.778094	0.415905	0.359656
Gm37781_upstream	1	123458451	123462451	-	0.695418	1.03983	0.729722	0.905863		0.786933	0.58357	0.249543	0.44957
Gm37396_upstream	1	123467944	123471944	-	0.738881	1.13436	0.558023	0.647045		0.899353	0.58357	1.33089	0.989054
[truncated: 53,392 more rows]
