# Supplementary material for: The pregnant myometrium is epigenetically activated at contractility-driving gene loci prior to the onset of labor in mice
Source: PLoS Biol. 2020 Jul 15;18(7):e3000710. doi: 10.1371/journal.pbio.3000710 (PMC7384763; doi:10.1371/journal.pbio.3000710)
Supplement: S7 Table — H3K27ac, H3 acetylation on lysine residue 27. (XLSX) [file pbio.3000710.s025.xlsx]

## Sheet: promoter RPM H3K27ac
Probe	Chromosome	Start	End	Strand	K27ac_D15	K27ac_LAB	K27ac_1PP	K27ac_TNIL		Input_D15	Input_TNIL	Input_LAB	Input_1PP
4933401J01Rik_upstream	1	3071253	3075253	+	0.228344	0.418171	0.586816	0.349732		0.562095	0.58357	0.665447	0.629398
Gm26206_upstream	1	3100016	3104016	+	0.228344	0.760311	0.496537	0.437165		0.786933	0.680832	0.665447	0.359656
Gm18956_upstream	1	3250757	3254757	+	0.867707	1.52062	0.947934	1.3115		1.68629	2.13976	1.91316	2.78733
Gm37180_upstream	1	3366549	3370549	-	0.274013	0.570233	0.496537	0.830614		1.23661	0.58357	1.08135	1.16888
Gm37363_upstream	1	3375788	3379788	-	0.274013	0.494202	0.315978	0.393449		1.23661	0.0972617	0.665447	0.179828
Gm1992_upstream	1	3464587	3468587	+	0.411019	0.836342	0.406257	0.786897		0.899353	0.389047	2.32907	1.16888
Gm37686_upstream	1	3465285	3469285	-	0.411019	0.912373	0.496537	0.655748		1.01177	0.680832	2.41225	1.43862
Gm37329_upstream	1	3512507	3516507	-	0.593694	0.950388	0.586816	0.786897		1.46145	0.680832	0.582266	1.07897
Gm7341_upstream	1	3529795	3533795	+	1.18739	1.74871	1.48961	1.09291		1.91112	3.50142	1.66362	1.70837
Gm38148_upstream	1	3593903	3597903	-	0.182675	0.722295	0.496537	0.655748		0.562095	0.875356	0.831809	0.359656
Gm19938_upstream	1	3656904	3660904	-	0.137006	0.570233	0.315978	0.568315		0.899353	0.389047	1.41408	0.89914
Xkr4_upstream	1	3669498	3673498	-	8.58573	4.67591	5.55218	9.2679		3.48499	4.18225	2.82815	3.50664
Gm10568_upstream	1	3678155	3682155	+	0.182675	0.456186	0.225699	0.480882		0.562095	0.875356	0.831809	0.89914
Gm38385_upstream	1	3750010	3754010	+	0.319681	0.912373	0.406257	0.568315		1.57387	0.875356	0.998171	0.719312
Gm27396_upstream	1	3781933	3785933	-	0.867707	1.17848	0.631956	0.437165		1.46145	0.58357	2.07952	0.89914
Gm37381_upstream	1	3984215	3988215	-	0.7307	0.874357	0.902794	0.918047		1.12419	2.23702	2.41225	2.42768
Gm6101_upstream	1	4258519	4262519	-	1.64408	1.90078	1.12849	1.09291		2.9229	2.52881	1.58044	2.51759
Gm37483_upstream	1	4362829	4366829	-	0.274013	0.722295	0.631956	0.655748		0.449676	0.58357	0.831809	1.07897
Rp1_upstream	1	4407241	4411241	-	0.137006	0.646264	0.270838	0.393449		0.899353	0.778094	0.998171	0.809226
Gm37587_upstream	1	4494551	4498551	+	11.1432	8.74357	11.0141	12.6341		3.37257	2.43154	2.24588	2.42768
Sox17_upstream	1	4495354	4499354	-	10.8692	8.17334	10.7433	12.7215		3.37257	2.43154	1.99634	2.60751
Gm7357_upstream	1	4520905	4524905	+	1.18739	1.67268	1.17363	1.48636		2.58564	3.50142	2.07952	2.51759
Gm22307_upstream	1	4527017	4531017	+	0.36535	0.646264	0.722235	0.612031		0.449676	0.680832	1.16453	0.989054
Gm38076_upstream	1	4533286	4537286	-	0.274013	0.68428	0.361118	0.480882		0.449676	0.58357	1.24771	1.34871
Gm37323_upstream	1	4584252	4588252	-	0.0913376	0.34214	0.451397	0.87433		0.449676	0.778094	0.582266	0.89914
Gm7369_upstream	1	4608471	4612471	+	1.18739	1.86276	0.767375	1.39893		2.02354	2.52881	1.82998	2.06802
Gm6085_upstream	1	4687403	4691403	-	2.28344	2.31895	1.80559	3.10387		4.04709	1.84797	2.32907	3.14699
Gm6119_upstream	1	4691424	4695424	-	0.822038	1.29253	0.902794	0.612031		2.3608	1.2644	1.58044	2.60751
Gm25493_upstream	1	4721379	4725379	-	1.14172	1.44459	0.947934	0.743181		1.91112	1.55619	1.99634	2.06802
Gm2053_upstream	1	4733676	4737676	-	0.593694	0.722295	0.631956	0.480882		1.34903	0.875356	1.33089	1.88819
Gm6123_upstream	1	4769131	4773131	+	1.37006	2.05284	1.17363	0.830614		2.02354	2.13976	1.82998	1.52854
Gm37144_upstream	1	4777212	4781212	-	1.32439	2.01482	1.35419	1.18035		2.47322	1.75071	2.32907	2.15794
Mrpl15_upstream	1	4783739	4787739	-	9.91013	7.18494	7.80917	11.6723		1.57387	2.0425	1.66362	1.79828
Lypla1_upstream	1	4805788	4809788	+	18.1305	10.1882	12.7294	24.9184		1.12419	1.36166	2.24588	0.44957
Gm37988_upstream	1	4805892	4809892	+	18.1305	10.2262	12.7294	24.9184		1.12419	1.36166	2.24588	0.44957
Tcea1_upstream	1	4855814	4859814	+	18.8155	10.1501	16.5663	25.2244		1.91112	2.0425	2.57861	1.88819
Gm6104_upstream	1	4878651	4882651	-	0.319681	0.532217	0.406257	0.218583		0.449676	0.778094	0.582266	0.629398
Gm37277_upstream	1	4904861	4908861	-	0.36535	1.17848	0.812515	0.961763		0.899353	0.389047	1.33089	0.719312
Gm17100_upstream	1	4925299	4929299	-	0.685032	0.950388	1.03821	0.393449		2.02354	1.45893	2.1627	1.43862
Gm37079_upstream	1	4938710	4942710	-	0.685032	1.25451	0.993074	0.743181		2.69806	1.65345	2.91133	1.43862
Gm16041_upstream	1	4968857	4972857	+	0.776369	0.912373	0.902794	0.437165		1.46145	0.972617	2.24588	1.79828
Gm17101_upstream	1	5061060	5065060	+	0.319681	0.68428	0.677096	0.699464		0.899353	0.972617	1.58044	0.719312
Atp6v1h_upstream	1	5068018	5072018	+	0.319681	1.10245	0.541677	0.743181		1.34903	0.778094	1.49726	1.61845
Rgs20_upstream	1	5068285	5072285	-	0.319681	1.10245	0.541677	0.743181		1.34903	0.680832	1.41408	1.61845
Gm7182_upstream	1	5275337	5279337	-	0.685032	1.02642	1.12849	0.612031		2.47322	0.875356	1.7468	1.52854
Gm37567_upstream	1	5305739	5309739	+	0.36535	0.570233	0.361118	0.524598		0.337257	0.389047	0.831809	1.2588
Gm38264_upstream	1	5401547	5405547	+	0.274013	0.722295	0.361118	0.349732		0.112419	0.389047	0.998171	0.719312
Oprk1_upstream	1	5586466	5590466	+	0.822038	1.86276	0.993074	0.786897		1.91112	2.82059	2.24588	3.05708
Gm36965_upstream	1	5616230	5620230	-	0.502357	0.874357	0.361118	0.655748		1.23661	0.680832	1.24771	1.52854
Gm22463_upstream	1	5642745	5646745	-	0.411019	0.836342	0.677096	0.480882		0.224838	1.2644	0.582266	0.539484
Gm37429_upstream	1	5842672	5846672	-	0.411019	0.456186	0.586816	0.480882		0.786933	0.58357	1.16453	0.539484
Npbwr1_upstream	1	5915398	5919398	-	2.0551	1.97681	1.71531	2.01096		3.14773	4.47404	1.49726	2.96716
Gm19214_upstream	1	6048045	6052045	-	0.319681	0.456186	0.315978	0.655748		0.449676	0.389047	0.748628	0.539484
Rb1cc1_upstream	1	6204197	6208197	+	0.639363	1.14047	0.722235	0.568315		1.34903	0.778094	1.7468	1.07897
4732440D04Rik_upstream	1	6213293	6217293	-	50.1443	21.6689	31.2367	53.0281		2.24838	3.11238	2.1627	1.43862
Alkal1_upstream	1	6357218	6361218	+	1.41573	1.78673	1.12849	2.09839		2.13596	3.11238	2.91133	2.15794
Gm2147_upstream	1	6378394	6382394	+	0.456688	0.836342	0.180559	0.262299		0.449676	0.680832	0.998171	0.809226
Gm7417_upstream	1	6381106	6385106	-	0.959044	2.24292	0.947934	2.01096		1.46145	1.84797	1.41408	0.89914
Gm19026_upstream	1	6439296	6443296	-	2.1921	2.9272	2.07643	2.62299		3.70983	4.66856	1.82998	3.2369
St18_upstream	1	6485231	6489231	+	0.776369	0.950388	0.993074	0.699464		1.01177	0.972617	0.91499	0.89914
Gm42492_upstream	1	6862151	6866151	-	0.137006	0.494202	0.451397	0.480882		0.562095	0.486309	0.998171	0.089914
Gm7449_upstream	1	6908560	6912560	+	0.822038	0.988404	0.631956	0.830614		1.23661	0.972617	1.16453	1.52854
Gm37108_upstream	1	6914559	6918559	+	0.182675	0.608249	0.180559	0.524598		1.23661	0.778094	1.08135	0.539484
Gm37275_upstream	1	6927759	6931759	+	0.867707	1.29253	0.993074	0.87433		1.23661	1.55619	2.57861	2.33776
Gm37225_upstream	1	6996217	7000217	+	0.228344	0.646264	0.586816	0.568315		1.57387	0.778094	1.41408	1.07897
Gm37489_upstream	1	7011762	7015762	+	0.593694	0.608249	0.677096	1.18035		0.449676	0.972617	1.16453	0.809226
Gm5694_upstream	1	7033915	7037915	+	0.182675	0.836342	0.225699	0.524598		1.79871	0.291785	0.91499	0.719312
Pcmtd1_upstream	1	7086920	7090920	+	27.4013	12.5831	20.8094	27.3665		2.02354	2.52881	2.1627	1.88819
Gm26983_upstream	1	7134586	7138586	-	1.37006	1.52062	1.76045	1.18035		1.68629	0.972617	1.66362	1.61845
Gm38372_upstream	1	7146110	7150110	+	0.776369	0.874357	0.812515	0.699464		1.57387	0.972617	1.82998	1.16888
Gm9826_upstream	1	7175739	7179739	+	0.593694	0.608249	0.902794	0.918047		1.23661	1.36166	0.831809	1.97811
Nras-ps2_upstream	1	7187919	7191919	-	0.0913376	0.34214	0.0902794	0.218583		0	0.486309	0.249543	0.359656
Gm23274_upstream	1	7263803	7267803	+	0.685032	0.760311	0.857654	0.568315		0.786933	1.45893	1.82998	1.16888
Gm19002_upstream	1	7313451	7317451	+	0.274013	0.760311	0.225699	0.306016		0.449676	0.389047	1.49726	0.89914
Gm26901_upstream	1	7395869	7399869	-	17.5368	8.74357	11.5558	15.4319		2.47322	3.89047	0.998171	2.33776
Gm18984_upstream	1	7408679	7412679	+	0.274013	0.304124	0.406257	0.174866		0.449676	0.486309	0.582266	0.44957
Gm30414_upstream	1	7495968	7499968	+	1.23306	2.24292	2.03129	1.48636		1.46145	1.36166	1.82998	2.06802
Gm37791_upstream	1	7589646	7593646	+	0.411019	0.68428	0.902794	1.00548		0.899353	1.36166	1.33089	1.2588
Gm7470_upstream	1	7595379	7599379	+	0.274013	0.34214	0.270838	0.393449		0.224838	0.194523	0.91499	0.359656
Rps2-ps2_upstream	1	7662081	7666081	+	0.548025	0.836342	0.496537	0.655748		1.68629	1.2644	1.24771	0.989054
Gm38216_upstream	1	7728565	7732565	-	0.228344	0.266109	0.225699	0.262299		0	0.486309	0.415905	0.179828
Gm38024_upstream	1	8451491	8455491	-	0.319681	0.608249	0.180559	0.393449		0.899353	0.680832	0.748628	0.269742
Gm16284_upstream	1	8466825	8470825	-	0.548025	0.950388	0.902794	0.918047		1.01177	1.45893	1.66362	2.60751
Gm38259_upstream	1	8529313	8533313	-	0.182675	0.190078	0.0902794	0.437165		0	0.194523	0.166362	0.179828
Gm23358_upstream	1	8586724	8590724	-	0.502357	0.950388	0.812515	0.87433		0.786933	1.36166	1.58044	1.07897
Gm37005_upstream	1	8642859	8646859	-	0.137006	0.494202	0.180559	0.830614		0.112419	0.389047	0.249543	0.269742
Gm15452_upstream	1	8790162	8794162	-	0.137006	0.494202	0.135419	0.393449		0.449676	0.680832	0.249543	0.629398
Gm36964_upstream	1	8813842	8817842	+	0.411019	0.760311	0.631956	0.655748		0.562095	0.58357	0.582266	0.539484
Gm24276_upstream	1	8814138	8818138	+	0.456688	0.760311	0.631956	0.612031		0.562095	0.58357	0.582266	0.539484
Gm6152_upstream	1	8854267	8858267	-	0.593694	0.836342	0.677096	1.00548		1.01177	0.875356	0.831809	0.539484
Gm7445_upstream	1	8854763	8858763	+	0.502357	0.836342	0.677096	0.961763		0.899353	0.875356	0.748628	0.539484
Gm7493_upstream	1	8961621	8965621	-	0.36535	0.34214	0.361118	0.612031		0.899353	0.680832	0.831809	0.809226
Gm37629_upstream	1	9190116	9194116	-	0.776369	0.494202	0.496537	0.699464		1.91112	1.75071	0.831809	1.16888
Gm38008_upstream	1	9257134	9261134	-	0.36535	0.494202	0.406257	0.480882		0.674514	1.06988	0.91499	1.34871
Gm37143_upstream	1	9284922	9288922	+	0.137006	0.380155	0.135419	0.262299		0.674514	0.291785	0.415905	0.539484
Sntg1_upstream	1	9297878	9301878	-	1.87242	1.82475	1.21877	1.83609		2.58564	3.11238	2.24588	1.97811
Gm6187_upstream	1	9396687	9400687	-	0.639363	0.912373	0.857654	1.13663		1.57387	1.75071	1.66362	1.61845
Gm18299_upstream	1	9438376	9442376	-	0.502357	1.14047	0.812515	0.830614		1.01177	1.2644	1.33089	1.61845
Gm7512_upstream	1	9448579	9452579	+	0.776369	0.874357	0.361118	0.612031		0.786933	0.972617	1.16453	1.34871
Gm24765_upstream	1	9456670	9460670	+	0.137006	0.798326	0.451397	0.524598		0.786933	0.680832	1.08135	0.719312
Gm18300_upstream	1	9499522	9503522	-	0.456688	0.34214	0.315978	0.262299		0.224838	0.58357	0.332724	0.269742
Rrs1_upstream	1	9543408	9547408	+	23.7934	11.1005	17.8302	26.0113		3.70983	5.73844	2.91133	3.14699
Adhfe1_upstream	1	9545948	9549948	+	25.3005	10.7964	19.9066	20.6342		3.93467	4.76583	2.91133	3.2369
Gm6161_upstream	1	9572548	9576548	+	0.7307	0.988404	0.677096	0.655748		1.46145	1.2644	2.07952	1.34871
Vxn_upstream	1	9599199	9603199	+	1.78108	1.55864	1.30905	1.48636		2.02354	1.36166	1.82998	2.42768
2610203C22Rik_upstream	1	9629175	9633175	-	22.332	13.0393	21.1254	16.4374		3.03531	3.50142	2.07952	2.87725
Gm29520_upstream	1	9638582	9642582	-	1.73541	3.38338	2.30213	2.14211		2.13596	1.06988	1.82998	2.24785
Mybl1_upstream	1	9698209	9702209	-	10.8692	6.69073	7.26749	9.87993		2.81048	2.23702	1.66362	1.88819
1700034P13Rik_upstream	1	9745648	9749648	+	26.7162	15.3203	16.16	29.3338		2.13596	3.40416	2.07952	3.05708
Vcpip1_upstream	1	9746382	9750382	-	26.4879	14.9401	15.7989	29.0278		2.13596	3.40416	1.82998	2.87725
Sgk3_upstream	1	9796107	9800107	+	37.5397	16.6508	28.7991	44.8094		2.13596	2.82059	1.91316	1.97811
Gm6195_upstream	1	9800553	9804553	-	1.41573	2.28093	1.94101	1.26778		1.68629	0.972617	2.07952	2.33776
Gm22607_upstream	1	9832602	9836602	-	0.685032	1.14047	0.631956	0.699464		1.12419	1.06988	1.7468	1.97811
Mcmdc2_upstream	1	9906638	9910638	+	1.4614	1.55864	1.26391	1.0492		2.13596	2.0425	1.7468	1.34871
Snord87_upstream	1	9940549	9944549	-	14.3857	8.59151	11.4203	20.9402		2.3608	2.23702	2.66179	1.16888
Snhg6_upstream	1	9942118	9946118	-	15.3904	9.31381	12.3683	21.596		2.81048	2.52881	2.91133	1.70837
E330040D14Rik_upstream	1	9965314	9969314	+	4.15586	4.4098	3.79174	7.95641		1.68629	2.62607	1.82998	1.61845
Tcf24_upstream	1	9965932	9969932	-	4.06452	4.48583	3.79174	8.00012		1.79871	2.62607	2.1627	1.97811
Gm15818_upstream	1	9980387	9984387	+	0.639363	1.44459	0.812515	1.09291		1.23661	1.65345	0.91499	1.2588
Ppp1r42_upstream	1	10007136	10011136	-	1.41573	1.97681	0.993074	1.13663		2.69806	2.72333	1.58044	1.70837
Gm24674_upstream	1	10007917	10011917	-	1.37006	2.01482	1.08335	1.18035		2.58564	2.62607	1.66362	1.88819
Cspp1_upstream	1	10035987	10039987	+	41.1476	19.54	33.3131	43.3668		2.3608	2.33428	1.66362	1.70837
Cops5_upstream	1	10036168	10040168	-	43.2027	20.7945	34.893	47.1701		2.47322	2.62607	1.7468	1.79828
1700047N06Rik_upstream	1	10055944	10059944	-	0.548025	0.760311	0.541677	0.699464		0.449676	0.0972617	0.831809	0.539484
Gm26348_upstream	1	10164539	10168539	+	0.867707	1.36856	1.08335	1.09291		1.79871	1.55619	1.33089	1.34871
Gm37569_upstream	1	10196802	10200802	-	0.137006	0.494202	0.270838	0.524598		0.224838	0.389047	0.665447	0.539484
Arfgef1_upstream	1	10230670	10234670	-	38.6815	21.7449	28.9346	50.4051		2.69806	3.11238	2.24588	2.42768
Gm38005_upstream	1	10449989	10453989	-	0.593694	1.33054	0.586816	0.699464		1.57387	1.75071	1.33089	1.34871
Gm15604_upstream	1	10553553	10557553	-	0.36535	0.798326	0.406257	0.393449		0.562095	0.389047	1.16453	0.989054
Gm25253_upstream	1	10553660	10557660	-	0.36535	0.722295	0.406257	0.349732		0.562095	0.389047	1.16453	0.989054
Gm15603_upstream	1	10693123	10697123	+	1.32439	1.86276	1.35419	1.00548		2.3608	3.79321	2.24588	2.87725
Cpa6_upstream	1	10717945	10721945	-	5.93694	3.1933	3.7466	4.45908		3.70983	3.01511	1.99634	3.05708
Gm37133_upstream	1	10782377	10786377	-	0.137006	0.760311	0.496537	0.612031		0.674514	0.291785	1.08135	0.629398
Gm5522_upstream	1	10803281	10807281	+	0.776369	1.25451	0.677096	0.918047		1.68629	1.84797	0.831809	1.2588
Gm28659_upstream	1	10866688	10870688	+	0.959044	0.874357	0.902794	0.743181		0.786933	2.33428	1.82998	0.989054
Gm22963_upstream	1	10919670	10923670	+	0.548025	0.836342	0.406257	0.830614		0.224838	1.06988	0.665447	1.2588
Prex2_upstream	1	10991465	10995465	+	16.5778	7.86922	11.8717	16.9183		2.69806	1.94523	1.66362	2.33776
Gm24173_upstream	1	11132238	11136238	-	0.36535	0.798326	0.406257	0.612031		0.449676	0.389047	0.91499	0.719312
Gm28686_upstream	1	11222174	11226174	-	0.913376	0.608249	0.947934	1.09291		1.23661	2.13976	1.91316	1.2588
Gm37410_upstream	1	11364964	11368964	-	0.639363	0.722295	0.361118	0.612031		1.57387	1.45893	1.16453	1.79828
A830018L16Rik_upstream	1	11412105	11416105	+	2.0551	2.50902	1.80559	2.22954		1.79871	2.72333	2.1627	2.60751
Gm38178_upstream	1	11414918	11418918	+	0.411019	0.950388	0.586816	0.568315		0.899353	0.778094	1.58044	0.989054
Gm29273_upstream	1	11606400	11610400	-	0.319681	0.646264	0.315978	0.699464		0.786933	1.16714	0.91499	1.16888
Gm38069_upstream	1	11702207	11706207	+	0.274013	0.570233	0.180559	0.393449		0.562095	0.194523	0.332724	0.359656
Gm7560_upstream	1	12118960	12122960	+	0.685032	1.06443	0.586816	0.655748		1.01177	0.875356	1.58044	0.539484
Gm22633_upstream	1	12372936	12376936	+	0.182675	0.418171	0.225699	0.174866		0.449676	0.486309	0.415905	0.44957
Mir6341_upstream	1	12423986	12427986	+	0.182675	0.760311	0.406257	0.699464		0.562095	0.389047	0.748628	0.719312
Gm2383_upstream	1	12563577	12567577	+	1.05038	0.494202	1.35419	1.09291		2.02354	1.45893	1.66362	1.43862
Gm6216_upstream	1	12653867	12657867	+	0.776369	1.10245	0.947934	1.44264		2.47322	2.23702	1.58044	2.06802
Gm17644_upstream	1	12665563	12669563	+	0.411019	0.456186	0.496537	0.393449		0.562095	0.389047	0.665447	0.539484
Gm29663_upstream	1	12669176	12673176	-	0.319681	1.2165	0.451397	0.568315		0.674514	0.291785	1.33089	1.16888
Sulf1_upstream	1	12690277	12694277	+	11.9196	7.37501	11.0141	8.34985		2.81048	1.84797	1.49726	2.33776
Slco5a1_upstream	1	12990650	12994650	-	28.9083	19.8061	33.5388	34.0989		3.93467	4.37678	2.57861	3.41673
Gm37162_upstream	1	13057951	13061951	-	0.502357	1.2165	1.12849	0.830614		2.13596	2.82059	2.24588	2.78733
Gm5250_upstream	1	13060025	13064025	+	0.776369	1.40657	1.35419	0.743181		2.47322	3.20964	1.99634	2.33776
Gm29283_upstream	1	13066838	13070838	+	1.50707	1.82475	1.35419	1.70494		3.14773	2.82059	2.74497	3.2369
Prdm14_upstream	1	13125163	13129163	-	2.37478	2.88918	2.3924	2.05468		5.50853	6.90558	4.15904	4.13604
Gm38376_upstream	1	13177714	13181714	-	1.23306	1.67268	2.57296	1.13663		2.9229	3.50142	1.66362	2.42768
Gm37409_upstream	1	13234434	13238434	-	0.593694	1.7107	1.03821	0.786897		2.58564	2.33428	1.99634	2.42768
Gm27881_upstream	1	13260198	13264198	+	1.14172	1.10245	1.30905	0.393449		2.13596	1.75071	1.24771	1.16888
Gm38223_upstream	1	13288506	13292506	-	2.00943	1.86276	1.26391	1.3115		1.79871	2.23702	1.7468	3.14699
Gm37702_upstream	1	13296907	13300907	-	1.55274	2.31895	1.53475	1.26778		3.14773	2.52881	2.91133	2.69742
Gm23169_upstream	1	13332609	13336609	-	2.55745	2.50902	2.8438	2.22954		1.91112	2.43154	2.1627	1.16888
Gm38120_upstream	1	13346204	13350204	-	1.05038	1.33054	1.80559	1.22406		2.3608	2.0425	1.91316	2.24785
Gm38380_upstream	1	13354730	13358730	-	0.639363	1.06443	1.35419	0.612031		0.449676	1.75071	1.24771	1.70837
Ncoa2_upstream	1	13372083	13376083	-	58.7757	27.8654	39.091	70.8208		3.93467	4.27952	3.07769	2.96716
Gm29570_upstream	1	13374070	13378070	+	9.45344	6.65272	6.99665	11.716		1.46145	1.84797	1.66362	1.61845
Gm7593_upstream	1	13405655	13409655	-	0.7307	1.29253	1.30905	0.830614		1.79871	2.0425	2.41225	1.61845
Tram1_upstream	1	13587910	13591910	-	33.9776	14.9401	24.0143	39.6072		2.24838	1.94523	2.07952	1.79828
Gm38319_upstream	1	13640748	13644748	-	1.18739	2.73712	2.57296	1.70494		1.23661	2.23702	2.49543	2.15794
Lactb2_upstream	1	13658546	13662546	-	15.436	9.31381	14.3996	20.7216		3.14773	2.52881	2.1627	2.60751
Xkr9_upstream	1	13666771	13670771	+	0.36535	0.912373	0.722235	0.437165		0.899353	0.972617	1.49726	0.989054
Gm26273_upstream	1	13772464	13776464	-	1.27873	1.59665	1.48961	1.44264		3.14773	2.52881	2.41225	3.05708
Gm5523_upstream	1	13784879	13788879	-	1.4614	1.86276	1.85073	1.74866		2.58564	3.98773	2.74497	2.24785
Gm36947_upstream	1	13847119	13851119	-	0.959044	1.06443	1.57989	1.0492		2.24838	2.33428	1.49726	1.43862
Gm25491_upstream	1	13930378	13934378	+	0.36535	0.494202	0.677096	0.393449		0.674514	1.2644	0.998171	0.809226
Gm37400_upstream	1	14110819	14114819	-	0.228344	0.68428	0.451397	0.437165		1.34903	0.680832	0.665447	0.269742
Gm22616_upstream	1	14180578	14184578	+	1.37006	1.59665	1.03821	1.26778		1.91112	2.52881	2.24588	2.69742
Gm37444_upstream	1	14253990	14257990	-	0.411019	0.912373	1.03821	0.699464		0.674514	1.55619	1.24771	1.97811
Eya1_upstream	1	14308235	14312235	-	2.28344	1.59665	1.71531	2.22954		1.01177	1.65345	0.91499	1.16888
Gm9947_upstream	1	14750937	14754937	+	2.51178	3.61148	3.97229	2.22954		2.58564	2.62607	2.66179	1.97811
Msc_upstream	1	14753992	14757992	-	14.5683	13.6096	19.6809	20.1096		4.15951	3.59868	3.16087	2.33776
Gm37412_upstream	1	14786645	14790645	+	0.639363	1.02642	0.812515	1.26778		0.562095	0.680832	1.49726	0.629398
Smt3h2-ps4_upstream	1	14838156	14842156	-	0.502357	0.798326	0.406257	0.568315		0.899353	0.58357	1.24771	1.07897
Rpl5-ps1_upstream	1	14863072	14867072	+	0.502357	0.646264	1.12849	0.349732		0.674514	1.06988	0.582266	0.719312
Trpa1_upstream	1	14916862	14920862	-	1.41573	1.40657	1.03821	1.09291		2.3608	2.91785	2.1627	1.79828
Gm26345_upstream	1	15017159	15021159	-	1.27873	1.52062	0.767375	1.83609		3.14773	2.62607	1.99634	2.15794
Gm10566_upstream	1	15267797	15271797	-	0.182675	0.114047	0.180559	0.437165		0.337257	0.194523	0.249543	0.719312
Kcnb2_upstream	1	15285254	15289254	+	4.56688	3.72552	3.0695	4.19679		2.9229	3.3069	2.24588	3.77639
Gm38116_upstream	1	15362302	15366302	+	0.7307	1.33054	1.44447	0.830614		2.9229	1.65345	1.49726	3.32682
Gm37138_upstream	1	15554249	15558249	+	0.7307	0.874357	0.451397	0.524598		1.68629	1.55619	0.91499	0.989054
Gm25227_upstream	1	15684046	15688046	-	0.776369	1.29253	1.08335	0.480882		1.91112	2.52881	1.7468	1.52854
Gm25168_upstream	1	15755832	15759832	+	1.37006	1.44459	1.44447	0.961763		2.81048	2.72333	1.91316	2.06802
Gm6060_upstream	1	15758668	15762668	-	1.00471	1.29253	1.39933	1.13663		2.81048	3.01511	1.58044	1.43862
Gm28669_upstream	1	15758761	15762761	+	0.959044	1.2165	1.21877	1.0492		2.81048	3.01511	1.41408	1.16888
Terf1_upstream	1	15803646	15807646	+	27.2643	13.1914	20.1775	29.7272		3.26015	3.3069	2.91133	3.14699
Gm37509_upstream	1	15851331	15855331	+	0.548025	1.40657	0.857654	0.393449		1.68629	1.16714	0.91499	2.06802
Gm23259_upstream	1	15877530	15881530	+	0.913376	1.7107	1.89587	0.786897		2.69806	2.0425	2.1627	2.24785
Sbspon_upstream	1	15890722	15894722	-	3.42516	2.77513	3.20492	5.15855		3.26015	3.59868	2.66179	3.59656
Gm7634_upstream	1	16051335	16055335	+	0.319681	1.25451	0.947934	0.524598		1.79871	1.36166	2.07952	1.70837
4930444P10Rik_upstream	1	16091325	16095325	-	3.42516	3.53544	2.16671	4.89625		2.13596	2.52881	1.49726	1.79828
Rpl7_upstream	1	16102662	16106662	-	77.8196	35.6206	57.0115	81.881		5.05886	5.25213	2.99451	3.2369
Rdh10_upstream	1	16103774	16107774	+	76.9519	35.5825	55.883	81.881		4.49676	5.05761	2.99451	2.69742
Gm38249_upstream	1	16208517	16212517	-	0.959044	1.93879	1.48961	1.26778		2.3608	1.65345	1.82998	2.78733
Gm28095_upstream	1	16226506	16230506	+	11.6912	8.05929	11.6009	7.91269		2.3608	4.08499	2.24588	2.78733
Gm7568_upstream	1	16251592	16255592	+	1.09605	1.25451	1.44447	0.786897		2.24838	2.13976	1.58044	3.05708
Stau2_upstream	1	16518112	16522112	-	8.44872	6.04447	6.77096	11.716		1.46145	2.33428	2.1627	2.51759
Gm38342_upstream	1	16616560	16620560	+	38.6815	19.8061	26.181	44.8531		2.13596	3.20964	2.1627	2.24785
Ube2w_upstream	1	16617489	16621489	-	37.8137	19.2739	25.5942	44.0662		1.46145	2.62607	1.99634	1.79828
Eloc_upstream	1	16655042	16659042	-	20.2313	11.7468	19.9518	22.7326		1.91112	2.62607	2.1627	1.79828
D030040B21Rik_upstream	1	16655552	16659552	+	20.4139	11.7088	20.0872	22.7326		2.02354	2.72333	2.49543	1.97811
Gm7654_upstream	1	16661662	16665662	-	19.6832	8.78159	13.0002	24.1752		2.02354	1.65345	1.66362	1.43862
Tmem70_upstream	1	16663207	16667207	+	22.9714	10.9865	14.8058	26.5359		3.03531	1.84797	1.99634	2.42768
Ly96_upstream	1	16686051	16690051	+	15.8927	9.92205	18.101	10.6231		1.91112	1.06988	1.7468	1.79828
Gm29649_upstream	1	16756623	16760623	-	1.78108	1.82475	1.71531	1.53008		3.70983	2.52881	3.41042	1.97811
Gm5828_upstream	1	16768138	16772138	-	0.7307	0.988404	1.08335	0.612031		2.02354	1.55619	2.24588	2.60751
Gm28376_upstream	1	16896185	16900185	+	0.36535	0.532217	0.451397	0.306016		0.674514	0.972617	0.665447	0.719312
4921511E07Rik_upstream	1	16928970	16932970	+	0.274013	0.266109	0.135419	0.13115		0.112419	0.291785	0.998171	0.089914
Jph1_upstream	1	17095889	17099889	-	10.5495	5.6263	5.10079	12.2843		3.59741	3.01511	2.82815	2.15794
Gm28783_upstream	1	17122747	17126747	+	0.913376	1.93879	1.03821	1.0492		2.24838	1.55619	1.58044	1.16888
Gdap1_upstream	1	17143362	17147362	+	0.685032	0.988404	0.993074	1.22406		1.57387	1.45893	1.33089	1.79828
Gm28784_upstream	1	17166403	17170403	+	0.593694	0.912373	0.541677	0.743181		1.79871	0.972617	1.16453	0.989054
Gm28785_upstream	1	17248492	17252492	-	0.411019	0.570233	0.361118	0.568315		0.337257	0.972617	0.415905	1.07897
Gm5251_upstream	1	17392958	17396958	+	1.14172	1.36856	0.857654	1.09291		0.899353	1.55619	1.49726	0.989054
Rbm6-ps1_upstream	1	17398281	17402281	-	1.00471	0.988404	0.677096	1.18035		2.3608	1.65345	2.24588	2.15794
Gm6075_upstream	1	17427528	17431528	-	0.274013	0.68428	0.451397	0.524598		0.337257	0.486309	0.91499	0.989054
Gm25166_upstream	1	17518001	17522001	+	1.32439	1.33054	1.35419	1.18035		2.13596	2.82059	1.41408	2.06802
Pi15_upstream	1	17599901	17603901	+	4.47554	3.80155	3.0695	4.06564		0.786933	0.389047	0.831809	0.44957
Gm28154_upstream	1	17639081	17643081	-	0.137006	0.646264	0.270838	0.349732		0.337257	0.58357	1.08135	0.539484
Crispld1_upstream	1	17725045	17729045	+	4.20153	2.88918	1.89587	2.88529		1.91112	2.52881	1.99634	2.51759
Gm16070_upstream	1	17725646	17729646	-	4.15586	2.88918	1.85073	2.71042		1.91112	2.52881	1.99634	2.42768
Gm28153_upstream	1	17803417	17807417	-	0.137006	0.494202	0.0451397	0.393449		0.337257	0.194523	0.499085	0.719312
Gm7690_upstream	1	17945041	17949041	+	0.137006	0.722295	0.451397	0.568315		0.562095	0.291785	0.998171	0.89914
Gm17969_upstream	1	17991813	17995813	+	0.182675	0.494202	0.225699	0.349732		0.786933	0.486309	0.499085	0.629398
Gm18775_upstream	1	17997622	18001622	-	0.182675	0.68428	0.361118	0.612031		1.01177	0.58357	0.998171	1.07897
Gm28755_upstream	1	18014186	18018186	-	0.456688	0.760311	0.677096	1.18035		1.23661	0.875356	0.831809	0.89914
Gm45784_upstream	1	18056269	18060269	-	1.68975	1.93879	1.35419	2.31697		2.9229	3.40416	2.49543	3.2369
Gm28756_upstream	1	18057056	18061056	-	1.73541	2.05284	1.57989	2.22954		2.81048	3.69595	2.74497	2.78733
Crisp4_upstream	1	18143902	18147902	-	0.0456688	0.190078	0.0902794	0.306016		0.224838	0.680832	0.0831809	0.179828
Defb44-ps_upstream	1	18221564	18225564	-	0.274013	0.34214	0.135419	0.568315		0.449676	0.194523	0.582266	0.359656
Defb18_upstream	1	18235443	18239443	-	0.36535	0.266109	0.225699	0.437165		0.449676	0.58357	0.332724	0.179828
Gm17837_upstream	1	18261379	18265379	-	0.137006	0.380155	0.180559	0.393449		0	0.778094	0.249543	0.359656
Defb41_upstream	1	18263138	18267138	-	0.274013	0.266109	0.0902794	0.524598		0	0.486309	0	0
Gm5252_upstream	1	18706428	18710428	+	0.456688	0.912373	0.631956	0.655748		1.46145	0.680832	1.33089	1.70837
Gm24075_upstream	1	18967833	18971833	-	0.639363	1.17848	1.26391	1.57379		1.57387	1.84797	1.66362	1.43862
Gm28343_upstream	1	19035266	19039266	+	0.411019	0.836342	1.08335	0.743181		1.79871	1.36166	1.41408	1.43862
Gm28344_upstream	1	19060857	19064857	+	0.639363	0.950388	1.08335	0.655748		1.46145	0.972617	1.7468	1.2588
Tfap2d_upstream	1	19101022	19105022	+	0.685032	1.29253	0.586816	1.35521		2.47322	2.62607	1.82998	1.70837
Gm15825_upstream	1	19102840	19106840	-	0.867707	1.48261	0.857654	1.48636		2.58564	3.11238	1.99634	1.79828
Gm10075_upstream	1	19151966	19155966	-	0.456688	0.646264	0.361118	0.306016		0.337257	0.875356	0.415905	0.809226
Tfap2b_upstream	1	19206914	19210914	+	0.7307	1.52062	0.767375	1.66123		1.34903	3.11238	2.57861	1.2588
Gm28340_upstream	1	19240725	19244725	+	0.685032	0.912373	1.08335	0.612031		1.57387	1.36166	2.07952	0.989054
Gm28341_upstream	1	19318697	19322697	-	0.0456688	0.570233	0.361118	0.393449		1.23661	0.389047	0.831809	0.539484
Gm4849_upstream	1	19328939	19332939	+	0.959044	1.33054	1.08335	0.961763		3.14773	2.52881	1.33089	1.70837
Gm24633_upstream	1	19511919	19515919	-	0.0913376	0.646264	0.225699	0.480882		1.23661	0.291785	1.41408	1.07897
Gm38382_upstream	1	19612269	19616269	+	0.182675	0.570233	0.135419	0.349732		0.112419	0.194523	0.748628	0.539484
Gm37315_upstream	1	20063548	20067548	-	0.502357	0.912373	0.315978	0.306016		0.786933	0.389047	0.582266	0.629398
4930486I03Rik_upstream	1	20354452	20358452	+	0.228344	0.380155	0.180559	0.568315		0.674514	0.778094	0.831809	0.89914
Gm15795_upstream	1	20442810	20446810	-	0.137006	0.912373	0.677096	0.306016		0.786933	0.486309	1.08135	1.16888
Gm24162_upstream	1	20442912	20446912	-	0.137006	0.988404	0.677096	0.306016		0.786933	0.486309	0.91499	1.16888
Pkhd1_upstream	1	20616064	20620064	-	1.32439	2.2049	1.85073	1.48636		1.57387	1.45893	2.1627	0.719312
Gm28653_upstream	1	20667882	20671882	+	0.913376	1.40657	1.39933	0.786897		1.79871	2.33428	1.99634	1.52854
Mir206_upstream	1	20677010	20681010	+	1.41573	1.36856	1.44447	0.786897		2.24838	1.2644	1.33089	3.05708
Mir133b_upstream	1	20680769	20684769	+	0.456688	0.836342	0.315978	0.480882		0.449676	0.486309	1.58044	1.52854
Il17a_upstream	1	20728905	20732905	+	0.274013	0.68428	0.767375	0.655748		1.12419	1.65345	1.33089	1.61845
Il17f_upstream	1	20788617	20792617	-	1.55274	2.31895	1.12849	1.13663		2.69806	2.62607	1.99634	2.24785
Mcm3_upstream	1	20818312	20822312	-	5.66293	3.83957	3.79174	7.08207		3.82225	1.75071	2.1627	3.2369
Gm20587_upstream	1	20819331	20823331	+	5.66293	3.76354	3.7466	7.03836		4.04709	2.0425	2.32907	2.60751
Gm28065_upstream	1	20834661	20838661	+	1.23306	2.2049	1.39933	1.48636		2.58564	3.59868	2.07952	3.14699
Gm24723_upstream	1	20840666	20844666	-	0.274013	1.17848	0.677096	0.218583		0.674514	0.291785	1.24771	1.61845
6720483E21Rik_upstream	1	20888473	20892473	-	12.5132	8.02128	10.1564	12.4592		4.27192	3.69595	2.49543	3.8663
Paqr8_upstream	1	20888606	20892606	+	12.5132	7.90723	10.1564	12.4592		4.15951	3.59868	2.49543	3.77639
Gm24171_upstream	1	20913540	20917540	-	2.23777	2.31895	1.94101	1.74866		3.26015	2.23702	1.99634	3.2369
Gm28064_upstream	1	20943711	20947711	+	0.502357	1.06443	0.722235	0.524598		0.562095	0.778094	0.91499	1.07897
Efhc1_upstream	1	20949626	20953626	+	11.7369	6.95684	9.70504	10.5794		2.81048	3.11238	2.99451	2.24785
Tram2_upstream	1	21077229	21081229	-	34.0232	16.0426	24.6463	30.7764		3.48499	3.59868	2.24588	2.96716
Gm28287_upstream	1	21078114	21082114	+	31.9225	14.2178	22.1185	29.9458		3.26015	3.20964	2.07952	2.51759
Gm2693_upstream	1	21176988	21180988	+	0.593694	0.68428	0.541677	0.612031		0.899353	0.486309	1.24771	0.719312
Tmem14a_upstream	1	21216575	21220575	+	14.2943	6.46264	8.93766	14.5576		2.69806	2.33428	2.41225	3.14699
Gm38224_upstream	1	21232722	21236722	+	0.593694	1.25451	0.496537	0.87433		1.01177	1.2644	1.7468	2.06802
Gsta3_upstream	1	21238589	21242589	+	0.456688	1.25451	0.902794	0.961763		1.34903	0.680832	1.58044	0.809226
Gm28836_upstream	1	21269593	21273593	-	4.33853	4.33377	3.2952	2.71042		3.26015	2.91785	2.66179	2.06802
Gm7094_upstream	1	21270403	21274403	+	4.47554	3.99163	3.02436	2.62299		2.47322	2.62607	2.74497	1.79828
Gm4956_upstream	1	21296312	21300312	-	0.319681	0.836342	0.767375	0.568315		1.01177	0.58357	1.16453	0.989054
Gm21909_upstream	1	21314320	21318320	-	0.228344	0.798326	0.180559	0.437165		0.674514	0.389047	1.24771	0.179828
Khdc1a_upstream	1	21347641	21351641	+	0.502357	1.25451	0.586816	0.568315		1.01177	1.2644	1.33089	1.07897
Gm16329_upstream	1	21352005	21356005	+	0.411019	1.2165	0.993074	0.699464		1.46145	0.875356	1.58044	1.16888
Gm16327_upstream	1	21362803	21366803	+	0.593694	0.608249	0.541677	0.524598		1.34903	1.45893	1.41408	1.07897
Khdc1c_upstream	1	21366331	21370331	+	0.456688	0.494202	0.315978	0.480882		0.449676	0.194523	0.748628	1.07897
Gm2709_upstream	1	21370670	21374670	+	0.36535	0.988404	0.857654	0.393449		1.34903	1.06988	0.998171	1.43862
Gm16533_upstream	1	21377555	21381555	+	0.456688	0.722295	0.947934	0.612031		1.12419	0.972617	1.33089	0.809226
Khdc1b_upstream	1	21381556	21385556	+	0.685032	1.29253	0.767375	0.524598		1.34903	1.16714	1.82998	1.61845
Gm16328_upstream	1	21388906	21392906	+	1.73541	1.06443	1.71531	0.699464		1.68629	0.972617	3.07769	1.43862
Gm36949_upstream	1	21455017	21459017	-	1.18739	1.44459	1.76045	0.743181		2.47322	2.43154	1.7468	1.97811
Gm7658_upstream	1	21511056	21515056	-	0.319681	0.570233	0.631956	0.480882		0.449676	1.2644	0.665447	0.89914
Gm38243_upstream	1	21838514	21842514	-	0.456688	0.456186	0.496537	0.218583		0.674514	1.2644	1.41408	0.989054
Gm26580_upstream	1	21957842	21961842	+	13.5636	4.86599	7.35777	12.5029		2.58564	3.40416	1.41408	1.97811
Kcnq5_upstream	1	21959942	21963942	-	19.8659	7.75517	11.3301	19.6724		4.49676	5.8357	2.49543	3.2369
Gm5696_upstream	1	22028615	22032615	-	0.685032	1.02642	0.767375	1.09291		1.12419	1.55619	1.7468	1.70837
Gm28239_upstream	1	22235849	22239849	+	0.411019	0.798326	0.677096	0.480882		1.01177	0.486309	0.582266	0.89914
Gm26866_upstream	1	22738764	22742764	+	0.593694	1.2165	0.631956	0.612031		2.69806	1.36166	2.07952	2.06802
Rims1_upstream	1	22803994	22807994	-	3.92752	4.06766	2.16671	5.2897		3.93467	3.59868	2.99451	3.05708
Gm7761_upstream	1	22985125	22989125	-	0.274013	0.34214	0.586816	0.612031		0.449676	0.680832	1.24771	1.16888
4933415F23Rik_upstream	1	23100253	23104253	-	1.05038	1.02642	1.03821	1.35521		2.13596	3.01511	1.24771	1.79828
Gm29506_upstream	1	23233673	23237673	-	0.411019	0.68428	0.586816	0.349732		1.01177	0.58357	1.08135	1.16888
Gm24176_upstream	1	23243211	23247211	+	1.09605	1.10245	0.677096	0.918047		1.68629	2.33428	1.08135	1.79828
Gm6420_upstream	1	23254407	23258407	-	23.0627	11.1766	15.4829	27.5851		2.02354	3.3069	2.32907	2.15794
Mir30a_upstream	1	23270269	23274269	+	1.27873	2.01482	0.767375	2.36069		0.337257	0.389047	1.16453	0.269742
Gm27028_upstream	1	23289537	23293537	+	0.319681	0.722295	0.315978	0.349732		0.449676	0.194523	0.831809	0.269742
Mir30c-2_upstream	1	23289701	23293701	+	0.36535	0.646264	0.315978	0.349732		0.449676	0.291785	0.831809	0.269742
Gm29107_upstream	1	23291729	23295729	+	0.182675	0.532217	0.225699	0.349732		0.224838	0.291785	0.499085	0
Gm20954_upstream	1	23344599	23348599	-	0.822038	1.2165	0.722235	0.612031		1.46145	1.2644	1.24771	1.61845
Ogfrl1_upstream	1	23395772	23399772	-	0.456688	0.950388	0.767375	0.480882		0.786933	0.972617	1.33089	1.43862
Gm7784_upstream	1	23477539	23481539	+	0.913376	0.760311	0.902794	1.0492		1.57387	1.75071	1.24771	1.2588
Gm28822_upstream	1	23572587	23576587	+	0.548025	0.68428	0.586816	0.612031		1.46145	1.16714	2.1627	1.61845
B3gat2_upstream	1	23759753	23763753	+	2.42045	3.38338	2.34726	4.15307		5.2837	4.96035	3.07769	3.14699
Smap1_upstream	1	23920317	23924317	-	27.8123	13.9517	21.5316	36.1973		2.24838	2.72333	1.33089	1.79828
Gm26524_upstream	1	24003505	24007505	+	14.8424	6.19653	11.2849	15.9565		1.68629	1.36166	2.1627	1.2588
Sdhaf4_upstream	1	24003656	24007656	-	14.8424	6.27256	11.3301	15.9565		1.79871	1.36166	2.1627	1.34871
Fam135a_upstream	1	24098341	24102341	-	18.9982	12.203	12.6843	25.3556		3.14773	3.79321	2.07952	1.61845
Gm37580_upstream	1	24098625	24102625	+	18.9982	12.317	12.8648	25.443		3.14773	3.79321	2.1627	1.61845
Gm26607_upstream	1	24123275	24127275	+	0.502357	0.912373	0.722235	0.393449		1.01177	0.778094	1.24771	0.719312
Col9a1_upstream	1	24175610	24179610	+	1.05038	1.55864	1.39933	1.09291		2.13596	2.91785	2.66179	2.87725
Gm26418_upstream	1	24546977	24550977	-	0.685032	1.17848	0.857654	0.743181		2.13596	1.06988	1.82998	1.43862
Col19a1_upstream	1	24585472	24589472	-	1.68975	2.47101	1.48961	2.18583		2.47322	2.62607	2.1627	2.60751
Tubb4b-ps2_upstream	1	24593423	24597423	-	1.09605	1.40657	1.21877	1.22406		2.47322	2.82059	2.24588	1.52854
Gm28439_upstream	1	24610410	24614410	-	0.274013	0.152062	0	0.174866		0.224838	0.389047	0.166362	0.269742
Gm10222_upstream	1	24610700	24614700	-	0.0913376	0.0380155	0	0.174866		0.112419	0	0	0
Gm28438_upstream	1	24611119	24615119	-	0.0456688	0.0380155	0	0		0.112419	0	0	0
Gm28437_upstream	1	24611971	24615971	-	0	0.0380155	0	0		0	0	0	0
Gm10925_upstream	1	24612651	24616651	-	0	0.0380155	0	0		0.112419	0	0	0
Gm28661_upstream	1	24613565	24617565	-	0.182675	0.0760311	0.225699	0.349732		0.224838	0.194523	0.166362	0.089914
Gm29216_upstream	1	24614197	24618197	-	0.182675	0.114047	0.225699	0.393449		0.224838	0.194523	0.166362	0.089914
Lmbrd1_upstream	1	24676630	24680630	+	17.2171	11.4427	13.1357	21.2899		1.91112	2.13976	2.82815	1.88819
Gm28594_upstream	1	24909659	24913659	-	0.548025	0.874357	0.586816	0.568315		1.01177	0.875356	1.49726	0.719312
Gm28237_upstream	1	24963158	24967158	-	0.639363	0.608249	0.993074	0.524598		1.12419	0.58357	1.33089	1.07897
Gm9443_upstream	1	25009941	25013941	+	0.685032	0.950388	0.857654	0.743181		1.12419	0.58357	1.66362	1.2588
Gm29414_upstream	1	25025232	25029232	-	0.411019	0.532217	0.315978	0.568315		1.57387	0.972617	0.998171	0.629398
Gm15702_upstream	1	25221730	25225730	+	0.685032	0.646264	0.677096	1.00548		1.12419	0.875356	0.998171	1.34871
Gm20172_upstream	1	25275954	25279954	-	0.137006	0.266109	0.270838	0.306016		0.449676	0.389047	0.91499	0.44957
Gm22260_upstream	1	25277551	25281551	-	0.36535	0.380155	0.496537	0.349732		1.12419	0.389047	0.582266	0.89914
Gm37543_upstream	1	25283248	25287248	-	0.137006	0.570233	0.135419	0.743181		0.449676	0.389047	0.748628	0.179828
Gm37331_upstream	1	25297886	25301886	-	0.182675	0.532217	0.135419	0.349732		0.224838	0.0972617	0.748628	0.179828
Gm37211_upstream	1	25315708	25319708	-	0.411019	0.722295	0.451397	0.480882		1.12419	0.778094	1.99634	1.43862
Gm37862_upstream	1	25326398	25330398	-	0.319681	0.456186	0.180559	0.349732		1.01177	0.778094	0.831809	0.359656
Gm38286_upstream	1	25347082	25351082	-	0.456688	0.570233	0.947934	0.393449		0.562095	0.778094	1.33089	1.16888
Gm37880_upstream	1	25363820	25367820	-	0.319681	0.646264	0.315978	0.218583		1.12419	0.486309	0.499085	0.539484
Gm25294_upstream	1	25449071	25453071	+	0.319681	0.304124	0.0451397	0.612031		0.449676	0.291785	0.332724	0.44957
Gm37011_upstream	1	25609184	25613184	-	0.182675	0.570233	0.270838	0.306016		0.674514	0.389047	0.91499	0.629398
Gm29214_upstream	1	25613515	25617515	-	0.274013	0.646264	0.451397	0.743181		0.562095	1.2644	1.16453	0.539484
Gm37051_upstream	1	25621180	25625180	-	0.319681	0.722295	0.361118	0.830614		0.786933	0.58357	0.831809	0.89914
Gm38260_upstream	1	25674239	25678239	-	0.319681	0.532217	0.0902794	0.349732		0.674514	0.778094	0.332724	0.539484
Gm37628_upstream	1	25689501	25693501	-	0.593694	0.912373	0.270838	0.524598		0.674514	0.389047	1.16453	1.34871
8030445P17Rik_upstream	1	25722778	25726778	-	0.0913376	0.34214	0.0451397	0.437165		0.449676	0.389047	0.582266	0.179828
Gm38198_upstream	1	25736969	25740969	-	0.36535	0.798326	0.722235	0.524598		0.899353	0.972617	0.499085	1.16888
Gm37077_upstream	1	25757033	25761033	-	0.685032	0.760311	0.586816	0.568315		0.562095	1.06988	1.49726	1.52854
Gm37895_upstream	1	25778306	25782306	-	0.639363	0.874357	0.541677	0.786897		0.562095	0.875356	1.24771	0.989054
Gm36952_upstream	1	25798905	25802905	-	0.36535	0.532217	0.315978	0.786897		0.674514	0.778094	1.33089	0.359656
Gm37602_upstream	1	25805406	25809406	-	0.36535	0.68428	0.406257	0.349732		0.786933	0.875356	0.332724	0.719312
2900022M07Rik_upstream	1	25807972	25811972	-	0.182675	0.646264	0.270838	0.480882		0.674514	0.58357	0.582266	0.44957
2900002M20Rik_upstream	1	25822719	25826719	-	0.502357	0.760311	0.631956	0.524598		1.46145	1.16714	1.49726	1.52854
Adgrb3_upstream	1	25827707	25831707	-	1.37006	1.86276	1.67017	1.66123		2.13596	3.40416	2.07952	2.24785
Gm9884_upstream	1	25828657	25832657	+	1.32439	1.74871	1.57989	1.79238		2.24838	3.11238	2.07952	1.88819
Gm18443_upstream	1	25995159	25999159	-	0.411019	0.760311	0.586816	0.568315		0.449676	0.875356	0.665447	0.539484
Gm19123_upstream	1	26464236	26468236	+	0.274013	0.68428	0.631956	0.524598		0.337257	0.778094	1.16453	1.43862
Gm24064_upstream	1	26564833	26568833	+	0.228344	0.836342	0.767375	0.699464		1.12419	1.84797	1.58044	1.52854
4931408C20Rik_upstream	1	26685460	26689460	-	2.74013	4.6379	5.01051	3.49732		7.6445	6.51654	9.1499	8.09226
n-R5s209_upstream	1	26957221	26961221	-	0.274013	0.380155	0.180559	0.262299		0.224838	0.0972617	0.249543	0.179828
Gm19641_upstream	1	27334768	27338768	-	0.319681	0.646264	0.180559	0.393449		0.449676	0.291785	0.998171	0.359656
Gm5524_upstream	1	27882046	27886046	+	0.274013	0.380155	0.361118	0.480882		0.337257	0.680832	0.582266	0.179828
Gm18776_upstream	1	27899072	27903072	-	0.502357	0.836342	0.631956	0.830614		1.01177	0.972617	0.748628	1.16888
Gm19028_upstream	1	27987910	27991910	+	0.411019	0.798326	0.180559	0.612031		0.899353	0.486309	1.33089	1.16888
Gm38089_upstream	1	28567918	28571918	+	0.0913376	0.190078	0.180559	0.218583		0.449676	0.680832	0.0831809	0.359656
Gm7846_upstream	1	28578772	28582772	-	0.0456688	0.418171	0.0902794	0.218583		0.449676	0.0972617	0.499085	0.089914
Gm597_upstream	1	28778252	28782252	-	1.00471	1.02642	0.677096	0.786897		1.23661	1.16714	1.41408	1.97811
Gm5697_upstream	1	28800721	28804721	-	0.913376	1.10245	1.35419	0.655748		2.24838	2.13976	1.41408	1.97811
Gm6462_upstream	1	28936036	28940036	+	0.0913376	0.34214	0.315978	0.174866		0.337257	0.486309	0.499085	0.269742
Gm18033_upstream	1	29217700	29221700	+	0.137006	0.532217	0.586816	0.524598		0.562095	1.2644	0.748628	0.89914
Gm25586_upstream	1	29279075	29283075	-	0.228344	0.456186	0.0902794	0.480882		0.449676	0.291785	0.91499	0.539484
Gm22679_upstream	1	29299480	29303480	+	0.319681	0.494202	0.270838	0.524598		0.337257	0.58357	0.998171	0.989054
Gm23785_upstream	1	29359370	29363370	-	0.228344	0.874357	0.225699	0.306016		1.57387	0.875356	0.665447	0.359656
Mir6342_upstream	1	29419488	29423488	+	0.274013	0.532217	0.270838	0.262299		0.224838	0.486309	0.748628	0.629398
Gm5525_upstream	1	29483915	29487915	-	0.822038	1.02642	1.12849	0.655748		1.79871	1.2644	1.41408	1.52854
Gm7858_upstream	1	29928094	29932094	+	0.274013	0.646264	0.225699	0.524598		0.562095	0.194523	0.665447	0.539484
Gm23771_upstream	1	29983934	29987934	+	0.411019	0.570233	0.857654	0.961763		1.12419	0.972617	0.998171	0.989054
Gm27430_upstream	1	30331397	30335397	-	0.182675	0.532217	0.361118	0.524598		0.674514	0.58357	0.582266	0.719312
Gm9898_upstream	1	30717962	30721962	-	4.15586	2.88918	2.70838	3.80334		3.26015	4.66856	2.74497	3.05708
Gm6473_upstream	1	30767687	30771687	+	0.959044	1.78673	1.57989	1.83609		3.03531	3.59868	3.16087	2.87725
Gm2914_upstream	1	30792875	30796875	-	1.59841	2.39498	1.85073	1.26778		2.47322	2.33428	2.32907	2.15794
Gm37522_upstream	1	30834431	30838431	-	0.36535	1.33054	0.857654	0.743181		0.899353	0.486309	1.33089	1.16888
Gm37906_upstream	1	30866538	30870538	-	0.548025	1.25451	0.496537	0.87433		0.449676	0.58357	0.748628	1.16888
Phf3_upstream	1	30871921	30875921	-	44.8467	18.8557	31.2367	47.345		1.91112	2.33428	1.99634	1.79828
Ptp4a1_upstream	1	30947309	30951309	-	57.8167	22.6953	41.1674	62.3835		2.47322	1.75071	1.41408	1.70837
Ptp4a1_upstream	1	30947770	30951770	-	57.9993	22.6953	41.3028	62.3398		2.3608	1.75071	1.58044	1.97811
Gm5698_upstream	1	30975968	30979968	-	0.0913376	0.646264	0.225699	0.524598		0.899353	0.972617	0.415905	0.809226
Gm9458_upstream	1	30984953	30988953	-	0.502357	0.950388	1.21877	0.568315		0.899353	0.972617	1.33089	0.989054
Gm28644_upstream	1	31039919	31043919	+	0.456688	0.836342	0.767375	0.699464		0.786933	0.680832	1.41408	0.809226
Gm27362_upstream	1	31120862	31124862	-	0.0913376	0.418171	0.180559	0.393449		0.337257	0.291785	1.24771	0.809226
Gm29128_upstream	1	31134026	31138026	+	0.228344	0.836342	0.586816	0.568315		0.562095	0.680832	1.33089	0.809226
Gm7893_upstream	1	31162549	31166549	+	0.593694	1.78673	1.48961	2.01096		1.57387	2.13976	1.49726	1.52854
Lgsn_upstream	1	31174401	31178401	+	0.913376	1.17848	0.947934	0.655748		1.46145	2.13976	1.82998	2.24785
4931428L18Rik_upstream	1	31220684	31224684	-	0.822038	1.29253	0.857654	0.786897		1.57387	0.875356	1.58044	1.70837
Pih1d3_upstream	1	31220838	31224838	+	0.776369	1.25451	0.857654	0.743181		1.79871	0.778094	1.66362	1.61845
Gm26145_upstream	1	31257719	31261719	-	2.69446	1.97681	1.53475	2.01096		3.03531	3.89047	2.66179	2.33776
Gm4850_upstream	1	31265326	31269326	+	0.867707	1.29253	1.12849	0.918047		0.899353	1.16714	0.831809	1.16888
Gm28645_upstream	1	31272892	31276892	+	0.822038	1.14047	0.722235	0.830614		1.57387	2.0425	1.49726	1.43862
Gm6489_upstream	1	31284945	31288945	+	0.593694	0.798326	0.270838	0.699464		0.899353	1.2644	0.499085	0.629398
Gm10307_upstream	1	31557540	31561540	+	0.548025	0.912373	0.496537	0.918047		0.674514	1.45893	2.07952	1.16888
Gm19680_upstream	1	31613149	31617149	+	0.228344	0.152062	0.135419	0.480882		0.786933	0.680832	0.582266	0.539484
Gm23032_upstream	1	31654738	31658738	-	0.274013	0.646264	0.180559	0.349732		0.224838	0.972617	0.415905	0.539484
Gm7910_upstream	1	31734057	31738057	+	0.7307	1.06443	1.03821	0.743181		1.57387	0.875356	1.58044	1.52854
Khdrbs2_upstream	1	32170714	32174714	+	0.867707	1.36856	0.857654	1.92353		1.57387	1.2644	1.24771	1.2588
Gm25814_upstream	1	32211239	32215239	-	0.456688	0.836342	0.812515	1.18035		0.899353	0.778094	0.91499	0.539484
Gm37999_upstream	1	32471757	32475757	+	0.593694	0.912373	0.541677	0.393449		1.01177	0.972617	2.24588	0.629398
Gm37110_upstream	1	32483315	32487315	+	0.137006	0.418171	0.0451397	0.13115		0.786933	0.0972617	0.249543	0.269742
Gm37911_upstream	1	32494444	32498444	+	0.319681	0.570233	0.315978	0.393449		0.337257	0.875356	0.415905	0.44957
Gm9839_upstream	1	32518999	32522999	-	0.182675	0.380155	0.496537	0.480882		1.12419	0.58357	1.24771	0.539484
Gm37792_upstream	1	32537028	32541028	+	0.137006	0.532217	0.270838	0.13115		0.674514	0.291785	0.499085	0.44957
Gm5415_upstream	1	32545294	32549294	-	0.319681	0.418171	0.315978	0.218583		0.899353	0.389047	1.24771	0.809226
Gm24732_upstream	1	32566421	32570421	-	0.502357	0.570233	0.586816	0.568315		1.12419	0.778094	0.665447	0.989054
Gm37426_upstream	1	32708179	32712179	+	0.548025	1.14047	0.541677	0.524598		1.12419	0.778094	0.998171	0.809226
Gm23024_upstream	1	32724639	32728639	+	0.548025	0.380155	0.631956	0.655748		0.674514	0.194523	0.582266	0.629398
Gm37151_upstream	1	32970490	32974490	-	0.822038	1.33054	0.947934	1.22406		2.81048	2.52881	1.99634	2.06802
Gm28624_upstream	1	33028290	33032290	-	0.411019	0.874357	0.677096	0.786897		1.46145	0.680832	1.49726	0.809226
Gm37724_upstream	1	33063130	33067130	+	0.319681	0.532217	0.225699	0.087433		0.786933	0.291785	0.415905	0.44957
Gm7114_upstream	1	33098907	33102907	+	0.867707	1.48261	1.89587	0.918047		1.91112	1.75071	0.998171	1.70837
Gm4785_upstream	1	33107655	33111655	-	0.913376	0.798326	0.631956	0.480882		1.34903	1.94523	1.91316	1.88819
Gm24901_upstream	1	33189993	33193993	+	0.274013	0.570233	0.180559	0.612031		0.112419	0.58357	0.91499	0.44957
Gm37591_upstream	1	33213475	33217475	-	1.14172	0.912373	0.947934	0.786897		2.24838	0.972617	1.24771	1.88819
Gm2987_upstream	1	33233939	33237939	+	0.36535	0.950388	0.451397	0.524598		0.674514	0.58357	1.7468	1.2588
Gm25792_upstream	1	33291676	33295676	+	0.274013	0.380155	0.270838	0.306016		0.449676	0.291785	0.582266	0.44957
Gm18799_upstream	1	33314582	33318582	-	0.182675	0.570233	0.315978	0.306016		0.337257	0.680832	1.08135	0.719312
Gm7933_upstream	1	33369331	33373331	+	1.32439	1.17848	1.12849	0.87433		2.24838	1.94523	1.82998	2.33776
Gm23453_upstream	1	33420733	33424733	+	0.228344	0.418171	0.541677	0.393449		0.562095	0.0972617	0.582266	0.269742
Gm29228_upstream	1	33480101	33484101	+	0.502357	1.63467	1.08335	0.830614		1.91112	1.16714	1.7468	1.34871
Gm37618_upstream	1	33614832	33618832	-	0.639363	1.06443	0.857654	0.786897		2.24838	2.23702	1.99634	1.34871
Gm17813_upstream	1	33655781	33659781	+	1.4614	2.09085	1.62503	1.26778		1.57387	2.82059	2.24588	1.88819
Prim2_upstream	1	33667795	33671795	-	25.0722	12.165	15.9795	22.9075		4.04709	3.11238	2.57861	3.59656
1700001G17Rik_upstream	1	33667824	33671824	+	25.1635	12.0889	15.9795	22.9075		4.04709	3.11238	2.57861	3.59656
Gm38173_upstream	1	33672228	33676228	-	8.72274	6.6147	7.22235	5.33341		2.3608	2.0425	1.7468	2.96716
Rab23_upstream	1	33717887	33721887	+	22.8344	10.9865	15.4378	22.5577		2.47322	3.40416	2.91133	2.33776
Gm37905_upstream	1	33746007	33750007	+	2.14643	2.88918	2.30213	3.54104		2.81048	4.18225	3.41042	3.50664
Bag2_upstream	1	33755795	33759795	-	26.9446	14.1418	21.1254	29.2463		4.04709	3.01511	2.57861	2.96716
Zfp451_upstream	1	33812595	33816595	-	23.4281	11.0625	17.1982	28.2409		3.48499	1.65345	2.49543	2.24785
Gm15455_upstream	1	33836680	33840680	-	1.55274	1.44459	1.39933	1.57379		3.82225	3.69595	2.57861	3.05708
Gm37067_upstream	1	33889117	33893117	-	1.14172	1.82475	1.53475	1.26778		2.69806	1.65345	2.24588	2.15794
Bend6_upstream	1	33905816	33909816	-	13.8376	7.45104	10.5627	13.5084		3.26015	5.64118	3.07769	3.95621
Dst_upstream	1	33906225	33910225	+	13.792	7.67914	10.6078	13.5521		3.14773	5.54392	3.16087	4.13604
Gm37354_upstream	1	33920455	33924455	+	0.502357	0.988404	0.767375	0.568315		0.786933	0.680832	1.16453	1.16888
Gm28631_upstream	1	33961685	33965685	-	1.27873	3.07926	3.11464	1.92353		3.03531	2.43154	2.07952	2.69742
Gm23792_upstream	1	33979502	33983502	-	1.4614	2.05284	1.71531	1.48636		2.13596	1.75071	1.91316	2.42768
Gm38157_upstream	1	34030100	34034100	+	1.32439	2.39498	2.16671	1.35521		3.37257	2.23702	2.32907	3.05708
Mir6896_upstream	1	34115359	34119359	+	1.37006	2.01482	1.85073	1.48636		2.3608	2.23702	2.66179	1.70837
Gm26788_upstream	1	34176446	34180446	-	2.10076	2.54704	2.43754	2.49184		4.7216	4.27952	3.74314	3.68647
A930005N03Rik_upstream	1	34269128	34273128	-	2.55745	3.38338	4.96537	2.66671		2.3608	2.33428	1.99634	1.79828
Gm37958_upstream	1	34328307	34332307	-	1.82675	2.31895	3.0695	1.48636		2.69806	2.33428	2.32907	2.15794
Gm37385_upstream	1	34348775	34352775	+	0.411019	0.722295	0.406257	0.393449		0.337257	0.486309	0.249543	0.269742
Gm5266_upstream	1	34365371	34369371	+	3.6535	3.26934	2.52782	2.40441		2.47322	3.50142	2.41225	3.2369
Gm3052_upstream	1	34415986	34419986	-	0.274013	0.266109	0.270838	0.306016		0.449676	0.291785	0.831809	0.089914
Mir5103_upstream	1	34431199	34435199	-	22.469	11.5187	18.9587	19.1915		5.39612	4.37678	3.07769	3.32682
Gm37233_upstream	1	34431264	34435264	-	23.8848	12.279	19.5906	19.8473		5.39612	4.37678	2.99451	3.32682
Ccdc115_upstream	1	34437672	34441672	-	19.5462	10.1501	14.6253	18.4484		4.38434	3.3069	2.66179	2.15794
Imp4_upstream	1	34437851	34441851	+	19.5006	10.2642	14.5801	18.4047		4.04709	3.20964	2.74497	2.15794
Gm28306_upstream	1	34442730	34446730	-	1.73541	2.62307	2.34726	2.79786		5.17128	5.44666	3.32724	4.13604
Ptpn18_upstream	1	34457762	34461762	+	5.61726	5.89241	5.19107	8.39357		2.81048	3.40416	2.41225	3.68647
Gm28417_upstream	1	34471148	34475148	-	15.9841	8.02128	11.2849	14.951		5.05886	6.41927	3.4936	4.67553
4930568A12Rik_upstream	1	34483933	34487933	-	6.98732	4.904	6.3647	6.03288		3.14773	3.11238	2.49543	2.33776
Prss39_upstream	1	34496410	34500410	+	2.23777	2.43299	1.76045	2.05468		3.03531	4.18225	2.49543	3.68647
Gm28416_upstream	1	34522007	34526007	-	1.96376	1.48261	2.07643	1.26778		3.26015	2.0425	2.82815	2.78733
Cfc1_upstream	1	34533648	34537648	+	1.05038	1.63467	1.44447	1.44264		2.02354	2.62607	2.32907	2.51759
Gm28419_upstream	1	34536560	34540560	-	1.18739	2.24292	1.76045	2.18583		3.70983	5.05761	2.07952	3.14699
Prss40_upstream	1	34558943	34562943	-	2.0551	2.16689	1.39933	1.53008		2.13596	3.3069	2.07952	2.96716
Amer3_upstream	1	34577657	34581657	+	1.18739	2.01482	1.71531	1.70494		4.15951	5.73844	2.57861	3.14699
1700101I19Rik_upstream	1	34577711	34581711	-	1.18739	2.05284	1.71531	1.70494		4.27192	5.73844	2.57861	3.05708
Gm28418_upstream	1	34605719	34609719	-	0.456688	1.33054	0.857654	1.22406		1.57387	1.94523	1.66362	2.06802
Gm36984_upstream	1	34608806	34612806	-	0.593694	0.912373	0.812515	0.961763		1.23661	1.36166	1.7468	1.2588
Gm29730_upstream	1	34610303	34614303	-	0.685032	1.25451	0.947934	1.00548		1.79871	1.16714	2.07952	2.24785
AA619741_upstream	1	34634189	34638189	-	1.96376	3.00323	2.07643	2.62299		3.26015	6.41927	3.07769	5.57467
Arhgef4_upstream	1	34676188	34680188	+	3.69917	5.01805	3.38548	5.552		4.04709	6.80832	3.32724	3.50664
Gm37224_upstream	1	34750775	34754775	+	0.776369	1.2165	1.30905	1.66123		2.24838	2.91785	1.7468	2.51759
Gm37845_upstream	1	34751123	34755123	+	0.7307	1.33054	1.21877	1.22406		2.69806	2.52881	1.7468	2.33776
Arhgef4_upstream	1	34799794	34803794	+	5.98261	4.71393	4.01743	6.47004		4.94644	5.8357	2.24588	5.03518
Gm38336_upstream	1	34809908	34813908	-	3.97318	3.99163	2.57296	2.79786		6.96998	6.90558	3.82632	5.30492
Gm37127_upstream	1	34821525	34825525	+	2.7858	3.11727	3.34034	2.31697		3.03531	3.20964	2.24588	2.96716
Fam168b_upstream	1	34841065	34845065	-	20.4139	12.0129	20.5837	19.891		1.91112	1.06988	2.49543	1.88819
Plekhb2_upstream	1	34847976	34851976	+	25.4375	13.1154	18.7781	22.0768		1.79871	3.20964	1.82998	2.24785
Gm19430_upstream	1	34926509	34930509	+	2.23777	2.85116	1.94101	2.84157		2.69806	4.27952	3.32724	3.2369
Gm37670_upstream	1	34967855	34971855	-	0.959044	1.33054	0.947934	0.699464		1.91112	1.75071	1.82998	1.34871
Gm8009_upstream	1	34968065	34972065	+	0.913376	1.33054	0.947934	0.786897		2.13596	1.94523	1.7468	1.43862
Gm38027_upstream	1	34983656	34987656	+	2.10076	1.86276	1.48961	1.53008		3.37257	3.50142	2.91133	3.59656
Gm25096_upstream	1	35177084	35181084	-	1.18739	1.40657	1.21877	0.961763		3.70983	2.52881	2.49543	2.51759
Gm37068_upstream	1	35649297	35653297	-	0.502357	1.14047	0.857654	0.918047		2.13596	1.06988	2.07952	2.06802
Gm25634_upstream	1	35759602	35763602	+	2.55745	3.04124	4.42369	2.57927		4.27192	3.98773	2.91133	3.77639
Gm28415_upstream	1	35804974	35808974	+	1.14172	1.36856	2.07643	0.786897		2.58564	3.11238	2.49543	2.78733
1110002O04Rik_upstream	1	35877845	35881845	+	2.0551	3.04124	3.7466	2.31697		4.04709	3.89047	2.74497	3.05708
Gm8022_upstream	1	35956919	35960919	+	1.37006	2.2049	1.98615	1.57379		3.93467	4.18225	2.41225	3.59656
Gm37146_upstream	1	35984373	35988373	-	2.51178	3.00323	2.43754	2.71042		3.48499	2.91785	2.99451	3.41673
Gm33222_upstream	1	36009044	36013044	-	1.50707	1.52062	1.76045	1.87981		2.02354	2.33428	2.1627	2.06802
4930535G08Rik_upstream	1	36009072	36013072	+	1.50707	1.52062	1.67017	1.87981		2.02354	2.33428	2.1627	2.06802
Gm38049_upstream	1	36029018	36033018	-	5.8456	2.28093	1.67017	2.66671		2.9229	2.23702	1.49726	2.87725
Hs6st1_upstream	1	36066400	36070400	+	24.1588	14.5599	16.16	27.8474		5.39612	6.03023	3.9095	3.95621
Gm37335_upstream	1	36104446	36108446	-	1.64408	2.58506	1.85073	1.87981		3.59741	3.79321	2.41225	2.78733
Gm33280_upstream	1	36130042	36134042	+	8.76841	5.6263	8.93766	5.42085		4.7216	3.59868	2.66179	5.21501
Mir6897_upstream	1	36142313	36146313	-	3.10548	2.77513	2.16671	2.27326		3.82225	5.3494	3.41042	3.68647
Uggt1_upstream	1	36242720	36246720	-	13.0613	8.78159	13.1808	13.8144		3.03531	3.20964	3.32724	2.42768
Neurl3_upstream	1	36272679	36276679	-	16.8974	6.27256	10.1564	11.4537		5.73337	6.41927	3.9095	3.8663
Arid5a_upstream	1	36305733	36309733	+	27.6296	17.6772	25.5039	29.1152		3.82225	3.69595	1.49726	3.59656
4930403P22Rik_upstream	1	36330708	36334708	+	1.55274	2.47101	2.48268	0.918047		3.48499	2.0425	3.24406	2.69742
Mir6898_upstream	1	36346758	36350758	-	1.23306	2.54704	1.80559	1.61751		3.93467	3.3069	2.82815	4.4957
Kansl3_upstream	1	36367181	36371181	-	21.4187	11.1386	14.4447	27.9349		3.26015	3.40416	2.07952	3.59656
Fer1l5_upstream	1	36370291	36374291	+	1.50707	2.28093	2.75352	1.66123		4.38434	2.23702	2.32907	3.59656
Lman2l_upstream	1	36443271	36447271	-	7.62669	5.85439	7.89945	10.0985		1.46145	2.23702	2.32907	2.87725
Cnnm4_upstream	1	36469620	36473620	+	25.7572	12.355	18.0559	23.9566		4.7216	4.27952	2.82815	3.50664
Gm37909_upstream	1	36471952	36475952	+	11.3715	7.45104	7.62861	10.8417		5.95821	6.41927	2.91133	5.03518
Gm47280_upstream	1	36504562	36508562	+	2.83146	3.15529	2.43754	3.49732		5.17128	7.00285	3.07769	4.13604
Cnnm3_upstream	1	36509867	36513867	+	20.7793	10.8344	14.7155	24.0004		3.82225	4.08499	2.74497	3.2369
Gm38033_upstream	1	36526237	36530237	-	1.59841	2.01482	1.94101	1.87981		3.82225	3.59868	3.16087	3.41673
Ankrd23_upstream	1	36534883	36538883	-	8.40306	4.82797	6.50012	6.95093		5.17128	5.15487	4.82449	4.13604
Gm42417_upstream	1	36537429	36541429	-	4.88656	3.49743	4.33341	4.59023		4.83402	4.37678	2.49543	4.67553
Ankrd39_upstream	1	36545445	36549445	-	23.9761	10.3022	17.6045	23.1698		4.7216	5.73844	2.91133	3.2369
D430040D24Rik_upstream	1	36555701	36559701	+	92.0226	34.176	65.1817	86.0778		6.29547	9.23986	3.4936	4.31587
Sema4c_upstream	1	36556349	36560349	-	81.7928	29.7662	57.1469	76.2853		5.2837	8.36451	3.16087	3.32682
Gm6428_upstream	1	36599802	36603802	+	10.0471	5.17011	7.04179	7.56296		2.9229	3.89047	3.82632	3.68647
Gm24133_upstream	1	36661965	36665965	+	2.23777	1.33054	1.98615	1.61751		2.47322	2.52881	2.41225	2.69742
Fam178b_upstream	1	36681183	36685183	-	2.74013	3.34537	2.30213	2.97272		4.60918	2.82059	3.9095	3.32682
Cox5b_upstream	1	36689449	36693449	+	19.1352	10.3402	13.0002	19.1478		3.59741	3.20964	3.4936	2.78733
4933424G06Rik_upstream	1	36708149	36712149	+	19.5462	11.5947	16.16	19.891		3.59741	3.98773	2.74497	2.78733
Actr1b_upstream	1	36712422	36716422	-	0.867707	1.48261	1.85073	1.44264		2.58564	2.82059	1.99634	3.14699
Gm33533_upstream	1	36742792	36746792	-	2.32911	2.77513	2.34726	1.79238		5.39612	4.96035	4.40859	4.85535
Zap70_upstream	1	36759798	36763798	+	4.06452	2.88918	3.65632	3.27874		5.95821	5.73844	3.74314	3.68647
Gm18828_upstream	1	36763874	36767874	-	2.7858	3.11727	3.5209	2.88529		3.59741	5.05761	3.4936	5.39484
Gm37506_upstream	1	36870045	36874045	-	1.00471	1.82475	1.67017	0.743181		1.79871	2.0425	1.33089	3.14699
Gm38115_upstream	1	36914539	36918539	-	2.96847	2.85116	2.66324	2.62299		2.02354	1.75071	2.32907	2.06802
F830112A20Rik_upstream	1	36924348	36928348	-	2.14643	2.9272	2.21185	2.14211		1.46145	2.23702	1.66362	1.79828
Tmem131_upstream	1	36941666	36945666	-	1.59841	2.28093	2.03129	1.18035		3.48499	2.0425	1.99634	2.69742
Rpl12-ps1_upstream	1	36956427	36960427	-	0.913376	1.06443	0.812515	1.22406		1.91112	2.91785	1.99634	2.51759
n-R5s210_upstream	1	37003439	37007439	+	1.82675	1.52062	1.67017	1.13663		2.3608	2.13976	2.24588	2.15794
Vwa3b_upstream	1	37024596	37028596	+	1.27873	2.24292	1.08335	0.655748		2.24838	1.65345	1.99634	2.24785
Gm37020_upstream	1	37131264	37135264	-	1.23306	2.2049	1.48961	1.35521		1.34903	2.62607	2.49543	1.52854
Cnga3_upstream	1	37212434	37216434	+	1.37006	2.16689	1.85073	1.44264		2.47322	3.40416	1.66362	3.8663
1700074A21Rik_upstream	1	37297697	37301697	-	16.6691	8.74357	11.5558	16.9183		1.79871	2.52881	2.07952	2.33776
Inpp4a_upstream	1	37297865	37301865	+	16.7604	8.8196	11.7363	16.962		1.68629	2.72333	2.1627	2.33776
Gm37135_upstream	1	37329504	37333504	-	3.37949	4.06766	4.01743	2.97272		3.82225	3.79321	2.57861	3.2369
4930439A04Rik_upstream	1	37332172	37336172	-	2.00943	3.34537	3.20492	3.01644		2.58564	3.11238	3.07769	3.05708
Coa5_upstream	1	37428103	37432103	-	21.4187	14.2178	17.6496	28.066		2.3608	3.50142	2.91133	2.69742
Unc50_upstream	1	37428139	37432139	+	21.4187	14.1798	17.6045	28.066		2.3608	3.50142	2.91133	2.69742
4930594C11Rik_upstream	1	37486605	37490605	-	2.32911	2.09085	1.89587	2.05468		2.58564	1.75071	2.66179	2.15794
Gm43213_upstream	1	37486982	37490982	-	2.28344	2.31895	2.21185	2.22954		3.37257	1.94523	2.91133	2.42768
Mgat4a_upstream	1	37539016	37543016	-	10.0471	6.34859	7.58347	13.727		2.3608	2.13976	1.91316	1.70837
4930556I23Rik_upstream	1	37612259	37616259	+	2.51178	3.04124	2.70838	2.79786		3.70983	3.89047	3.41042	3.41673
4930470B04Rik_upstream	1	37658722	37662722	+	0.639363	1.82475	1.62503	1.35521		2.3608	2.23702	1.66362	1.88819
Gm19863_upstream	1	37694664	37698664	-	3.24248	4.59988	4.69453	4.89625		4.94644	4.76583	3.32724	4.22596
2010300C02Rik_upstream	1	37718085	37722085	-	4.70388	6.6147	8.7571	11.0166		3.14773	2.62607	2.82815	2.51759
Gm26805_upstream	1	37863299	37867299	+	17.2628	9.88404	11.7815	17.574		2.3608	2.23702	1.91316	1.79828
Tsga10_upstream	1	37864429	37868429	-	17.1258	9.73198	11.6912	17.3555		2.47322	2.43154	1.99634	1.88819
Lipt1_upstream	1	37869738	37873738	+	7.67235	6.04447	7.13207	5.0274		1.79871	2.13976	1.99634	1.97811
Mitd1_upstream	1	37888411	37892411	-	13.8833	10.4543	13.2259	10.2297		3.26015	2.13976	2.57861	2.69742
Mrpl30_upstream	1	37888477	37892477	+	13.8833	10.4543	13.2259	10.2297		3.26015	2.13976	2.41225	2.69742
Lyg2_upstream	1	37914493	37918493	-	4.11019	2.81315	4.01743	3.14759		2.24838	3.50142	3.07769	2.78733
Gm15457_upstream	1	37931596	37935596	+	0.776369	1.29253	1.26391	0.786897		0.562095	1.36166	1.16453	1.88819
Lyg1_upstream	1	37955759	37959759	-	1.05038	2.01482	1.44447	1.44264		2.02354	1.75071	2.41225	2.15794
Gm23409_upstream	1	37971967	37975967	+	1.09605	1.33054	0.857654	1.09291		2.47322	1.75071	2.99451	2.33776
Txndc9_upstream	1	37995893	37999893	-	32.4248	19.9962	28.1672	37.8585		2.24838	3.50142	3.07769	1.61845
Eif5b_upstream	1	37996010	38000010	+	32.4248	19.9582	28.122	37.8148		2.13596	3.40416	2.99451	1.61845
Gm37062_upstream	1	38075305	38079305	-	0.456688	1.02642	0.586816	0.655748		0.899353	0	1.08135	1.52854
Rev1_upstream	1	38127801	38131801	-	21.7383	12.165	15.3475	27.3228		2.69806	2.91785	2.1627	1.61845
Gm5099_upstream	1	38130083	38134083	+	4.01885	3.1933	3.20492	4.19679		2.24838	1.94523	2.32907	1.97811
Gm16150_upstream	1	38233420	38237420	+	1.4614	2.12887	1.98615	1.48636		3.37257	2.91785	1.91316	1.61845
Gm16151_upstream	1	38305902	38309902	+	7.39834	3.9156	4.28827	5.0274		4.49676	3.20964	3.07769	3.14699
Gm16152_upstream	1	38382949	38386949	+	1.91809	1.90078	1.94101	2.27326		1.91112	1.75071	2.24588	1.52854
Gm34727_upstream	1	38485519	38489519	+	1.23306	1.78673	1.17363	1.26778		2.47322	2.82059	1.41408	2.06802
Aff3_upstream	1	38662955	38666955	-	2.00943	1.97681	2.48268	1.96724		3.48499	3.3069	2.82815	3.32682
Gm38135_upstream	1	38720620	38724620	+	2.28344	2.31895	1.71531	1.66123		3.37257	3.89047	2.57861	2.78733
2610300A13Rik_upstream	1	38765184	38769184	+	2.9228	2.9272	2.07643	2.62299		4.15951	5.25213	3.41042	4.22596
Lonrf2_upstream	1	38834711	38838711	-	6.39363	3.64949	4.06257	6.64491		3.14773	2.43154	2.41225	1.88819
Gm37707_upstream	1	38882754	38886754	+	2.28344	2.50902	2.30213	2.18583		3.93467	4.37678	2.49543	3.32682
Chst10_upstream	1	38896161	38900161	-	4.84089	3.38338	3.38548	3.80334		2.58564	3.01511	2.24588	2.51759
Gm6621_upstream	1	38905945	38909945	+	0.822038	1.10245	0.812515	1.26778		2.47322	2.23702	1.41408	1.79828
Nms_upstream	1	38937149	38941149	+	0.593694	0.912373	0.857654	0.786897		1.12419	1.94523	1.49726	1.2588
Pdcl3_upstream	1	38983608	38987608	+	10.1385	6.04447	8.30571	9.04932		1.91112	1.94523	2.32907	1.88819
Gm37309_upstream	1	38990678	38994678	+	2.23777	3.76354	3.2952	2.40441		3.93467	3.40416	3.65996	4.31587
Gm37821_upstream	1	39055637	39059637	-	0.548025	0.874357	1.21877	0.612031		1.57387	1.65345	2.32907	2.06802
Gm37091_upstream	1	39081338	39085338	-	1.91809	2.12887	3.43062	1.22406		1.23661	1.2644	1.91316	1.97811
Mir6349_upstream	1	39184992	39188992	-	1.50707	2.24292	2.43754	1.53008		2.69806	3.01511	1.82998	2.69742
Npas2_upstream	1	39191731	39195731	+	19.2266	13.8757	17.6496	22.6452		3.59741	3.79321	2.57861	3.2369
Gm20428_upstream	1	39274565	39278565	-	1.09605	1.36856	1.30905	1.18035		2.81048	1.55619	2.66179	3.14699
Gm3617_upstream	1	39312899	39316899	+	3.42516	3.1933	2.52782	2.31697		2.81048	2.62607	1.82998	1.61845
Rpl31_upstream	1	39365842	39369842	+	29.9587	16.1186	21.1254	26.5359		3.14773	2.82059	2.57861	3.2369
Gm37265_upstream	1	39417932	39421932	-	4.88656	4.29576	4.24313	5.0274		3.93467	4.86309	2.32907	2.78733
Tbc1d8_upstream	1	39476755	39480755	-	16.1667	9.50388	14.3093	17.574		3.37257	2.91785	2.49543	2.78733
Gm24826_upstream	1	39517533	39521533	+	0.913376	1.36856	1.48961	0.961763		2.69806	3.20964	1.33089	1.70837
Cnot11_upstream	1	39532992	39536992	+	14.7967	10.1501	13.1357	19.4101		3.14773	2.62607	1.82998	2.24785
Snord89_upstream	1	39546854	39550854	-	1.32439	1.90078	1.67017	1.0492		2.24838	1.94523	2.66179	1.97811
Gm15832_upstream	1	39550002	39554002	-	1.18739	1.02642	1.67017	0.87433		0.899353	1.65345	1.58044	2.06802
Gm23722_upstream	1	39571875	39575875	-	1.14172	1.40657	1.30905	1.96724		0.899353	1.2644	1.16453	0.719312
Rnf149_upstream	1	39575405	39579405	-	35.302	16.9929	24.3754	38.9077		2.02354	3.40416	2.49543	1.97811
Gm5100_upstream	1	39596005	39600005	-	2.23777	2.43299	2.12157	1.92353		3.26015	5.15487	2.57861	3.8663
D930019O06Rik_upstream	1	39648176	39652176	+	3.88185	4.02965	3.11464	4.15307		3.59741	4.27952	2.57861	3.68647
Creg2_upstream	1	39649474	39653474	-	3.24248	4.37179	2.88894	4.10935		3.37257	3.69595	2.41225	3.68647
Rfx8_upstream	1	39718997	39722997	-	5.98261	4.904	3.61118	5.77058		3.14773	2.33428	1.91316	2.96716
Gm3646_upstream	1	39803332	39807332	-	3.97318	3.64949	3.79174	2.71042		2.13596	2.23702	2.66179	2.78733
1700066B17Rik_upstream	1	39845334	39849334	-	1.59841	1.86276	2.03129	1.18035		1.91112	2.72333	2.74497	2.96716
Map4k4_upstream	1	39898913	39902913	+	51.1034	25.6225	41.3028	49.968		3.14773	4.5713	3.32724	4.85535
4930456G14Rik_upstream	1	40048368	40052368	-	1.09605	1.59665	1.76045	1.18035		1.12419	2.52881	1.91316	2.15794
Il1r2_upstream	1	40072079	40076079	+	2.96847	3.04124	2.57296	2.44812		4.94644	4.96035	4.24223	4.58561
Gm16894_upstream	1	40083851	40087851	-	10.0928	6.88081	7.62861	6.55748		3.37257	4.08499	3.82632	2.78733
Gm37347_upstream	1	40086511	40090511	+	1.82675	2.05284	2.52782	1.53008		1.34903	1.84797	2.66179	2.06802
Il1r1_upstream	1	40223080	40227080	+	10.9605	6.50066	9.56962	8.26242		3.03531	3.59868	2.49543	2.42768
Gm38070_upstream	1	40236020	40240020	+	2.9228	2.28093	2.6181	2.22954		1.68629	2.33428	2.07952	2.78733
Il1rl2_upstream	1	40322610	40326610	+	14.1117	10.3402	14.0836	10.8854		4.49676	3.89047	2.66179	2.60751
Gm17970_upstream	1	40351852	40355852	+	1.37006	1.48261	1.85073	0.830614		1.68629	1.2644	2.82815	2.15794
Il1rl1_upstream	1	40427570	40431570	+	0.502357	1.10245	0.812515	0.830614		1.01177	0.58357	1.7468	1.2588
Il18r1_upstream	1	40463552	40467552	+	2.83146	2.85116	2.48268	3.14759		3.48499	4.5713	2.32907	2.69742
Il18rap_upstream	1	40513362	40517362	+	0.548025	1.02642	0.225699	0.612031		0.562095	0.875356	1.7468	1.07897
Slc9a4_upstream	1	40578081	40582081	+	0.867707	1.25451	0.767375	0.655748		1.12419	0.972617	1.41408	1.43862
Gm35801_upstream	1	40578662	40582662	-	0.913376	1.25451	0.722235	0.612031		1.12419	0.778094	1.41408	1.2588
Gm37435_upstream	1	40584841	40588841	-	0.776369	1.55864	1.44447	0.655748		1.68629	1.06988	1.82998	2.42768
Slc9a2_upstream	1	40678574	40682574	+	3.6535	4.44782	2.66324	4.41537		4.04709	4.86309	3.41042	3.59656
Gm37623_upstream	1	40695636	40699636	-	0.36535	0.570233	0.857654	0.437165		1.91112	0.778094	1.33089	1.16888
Gm37915_upstream	1	40769385	40773385	+	1.18739	1.78673	1.17363	0.786897		1.79871	1.84797	1.24771	2.51759
Mfsd9_upstream	1	40788687	40792687	-	6.5763	5.66431	7.35777	8.52472		2.47322	2.43154	1.82998	2.15794
Tmem182_upstream	1	40803601	40807601	+	1.23306	1.63467	1.89587	1.18035		2.81048	2.82059	1.91316	2.60751
Gm5973_upstream	1	40862232	40866232	-	0.913376	1.48261	1.26391	1.09291		2.13596	1.55619	1.82998	2.15794
4930448I06Rik_upstream	1	41179252	41183252	-	0.456688	0.760311	0.677096	0.262299		0.562095	1.2644	0.499085	1.2588
Gm28634_upstream	1	41527543	41531543	-	0.182675	0.418171	0.225699	0.349732		0.224838	0.0972617	0.249543	0.269742
Gm29260_upstream	1	41779808	41783808	+	0.685032	0.798326	0.451397	0.830614		0.449676	0.680832	1.16453	0.989054
Gm5267_upstream	1	42101289	42105289	+	0.456688	0.646264	0.631956	0.480882		1.79871	0.778094	1.99634	2.42768
Gm8176_upstream	1	42178388	42182388	-	0.411019	0.798326	0.677096	0.655748		1.46145	1.55619	1.41408	2.24785
Gm9915_upstream	1	42227726	42231726	+	1.27873	2.09085	1.39933	1.79238		2.24838	2.23702	2.82815	3.2369
Gm29664_upstream	1	42236695	42240695	-	0.228344	0.380155	0.361118	0.437165		0.337257	0.875356	1.33089	0.719312
Gm28175_upstream	1	42259855	42263855	+	0.959044	1.52062	1.67017	0.830614		0.786933	1.45893	1.82998	1.52854
Gm28140_upstream	1	42353937	42357937	-	0.456688	1.10245	0.677096	0.87433		1.57387	1.16714	1.66362	1.43862
Gm37047_upstream	1	42489813	42493813	+	1.55274	2.01482	1.62503	1.83609		3.48499	3.69595	2.32907	2.24785
4930420N18Rik_upstream	1	42649726	42653726	+	0.913376	1.2165	1.85073	0.961763		2.81048	1.16714	2.32907	2.15794
Pantr1_upstream	1	42692842	42696842	-	1.37006	1.59665	1.08335	1.66123		4.27192	3.3069	2.82815	3.59656
Gm20646_upstream	1	42692925	42696925	+	1.50707	1.74871	1.08335	1.61751		4.27192	3.40416	2.82815	3.59656
Pou3f3_upstream	1	42693768	42697768	+	1.68975	1.82475	1.08335	2.18583		4.27192	4.08499	2.74497	3.77639
Pantr2_upstream	1	42711454	42715454	-	2.42045	2.09085	1.62503	2.31697		4.04709	3.98773	2.49543	3.68647
Dalir_upstream	1	42748712	42752712	+	0.456688	0.68428	0.677096	0.699464		1.57387	0.680832	1.49726	1.43862
Mrps9_upstream	1	42849233	42853233	+	10.5038	7.03287	6.68068	11.6723		2.47322	3.59868	1.66362	1.70837
Gm23126_upstream	1	42864818	42868818	-	1.59841	1.17848	0.947934	1.22406		1.79871	3.79321	1.24771	2.06802
Gpr45_upstream	1	42950872	42954872	+	3.05981	3.95362	2.66324	2.97272		5.05886	4.76583	2.82815	3.2369
Gm24001_upstream	1	43034845	43038845	+	0.639363	1.44459	0.722235	0.655748		2.24838	2.0425	1.66362	1.88819
Gm28782_upstream	1	43054267	43058267	+	1.00471	1.93879	1.67017	0.961763		2.69806	1.94523	2.99451	2.60751
8430432A02Rik_upstream	1	43090588	43094588	+	25.4832	16.1566	20.8545	33.2683		4.27192	3.98773	2.74497	2.96716
Tgfbrap1_upstream	1	43096637	43100637	-	33.2925	16.7648	26.5873	38.7765		2.58564	3.40416	1.91316	1.88819
AI597479_upstream	1	43096710	43100710	+	33.2925	16.7648	26.5873	38.7765		2.58564	3.40416	1.99634	1.88819
Gm8210_upstream	1	43187156	43191156	+	1.50707	1.33054	1.39933	1.48636		2.69806	2.23702	2.57861	2.15794
Fhl2_upstream	1	43194984	43198984	-	1.4614	1.74871	1.03821	1.09291		1.01177	1.16714	2.32907	2.87725
Gm29610_upstream	1	43268683	43272683	+	0.776369	1.2165	1.12849	1.18035		1.79871	2.23702	1.91316	1.70837
Gm29040_upstream	1	43300925	43304925	-	1.96376	2.58506	3.43062	1.79238		3.82225	3.50142	2.1627	3.50664
Gm29041_upstream	1	43407584	43411584	+	0.685032	1.10245	0.947934	0.786897		1.91112	2.13976	1.58044	1.43862
Nck2_upstream	1	43442579	43446579	+	32.1965	15.8145	26.5873	36.1098		2.47322	2.82059	2.99451	3.41673
Gm37536_upstream	1	43486447	43490447	+	0.776369	1.82475	1.17363	1.39893		1.34903	0.680832	2.57861	2.33776
Gm38228_upstream	1	43558273	43562273	+	1.05038	1.59665	0.812515	1.0492		0.899353	2.23702	2.74497	3.14699
1500015O10Rik_upstream	1	43728602	43732602	+	4.52121	2.43299	2.30213	3.10387		3.26015	3.01511	2.07952	2.33776
Gm29157_upstream	1	43740915	43744915	+	1.14172	1.44459	1.67017	0.699464		3.14773	1.06988	2.66179	1.43862
Gm29155_upstream	1	43741895	43745895	-	0.913376	1.10245	1.12849	0.655748		2.47322	0.875356	2.24588	0.989054
Gm29156_upstream	1	43744282	43748282	-	0.639363	1.44459	1.30905	0.743181		2.02354	0.972617	1.99634	0.89914
Gm16103_upstream	1	43783910	43787910	+	3.10548	2.58506	2.70838	2.40441		2.81048	3.89047	2.57861	3.05708
Uxs1_upstream	1	43825800	43829800	-	18.3589	9.27579	15.3475	20.8528		1.91112	3.50142	1.41408	1.52854
Gm19587_upstream	1	43886051	43890051	+	1.64408	0.950388	1.80559	1.44264		2.24838	2.62607	1.7468	2.06802
Gm8241_upstream	1	43896294	43900294	+	2.37478	3.04124	2.16671	1.96724		4.04709	4.18225	3.4936	3.14699
Gm26352_upstream	1	43900928	43904928	+	0.411019	1.29253	0.857654	0.612031		1.23661	1.2644	1.33089	0.809226
Gm24180_upstream	1	43916886	43920886	-	0.411019	0.34214	0.180559	0.743181		1.01177	0.680832	0.665447	0.629398
Tpp2_upstream	1	43931647	43935647	+	29.776	16.8789	25.8651	36.9842		2.58564	2.82059	2.1627	2.24785
Gm15838_upstream	1	44016649	44020649	-	0.7307	1.25451	0.722235	0.524598		1.46145	1.06988	1.24771	1.07897
Mettl21c_upstream	1	44018034	44022034	-	0.639363	1.02642	0.812515	0.393449		1.01177	0.680832	1.58044	0.989054
Gm8251_upstream	1	44077746	44081746	-	0.867707	0.798326	0.947934	0.961763		0.786933	1.75071	1.16453	1.70837
Tex30_upstream	1	44100441	44104441	-	10.3211	6.34859	7.71889	12.6778		2.02354	2.62607	1.58044	1.61845
Gm29247_upstream	1	44108790	44112790	-	0.959044	1.36856	0.812515	0.655748		1.23661	1.75071	0.831809	1.43862
Kdelc1_upstream	1	44116808	44120808	-	25.5745	14.1798	23.8789	21.0714		3.14773	3.50142	1.99634	1.88819
Bivm_upstream	1	44116957	44120957	+	25.5288	14.1038	23.8789	21.1151		3.14773	3.3069	1.99634	1.79828
Ercc5_upstream	1	44145744	44149744	+	24.0218	11.5567	16.5663	26.3173		1.12419	1.06988	1.58044	1.43862
Gm15833_upstream	1	44210162	44214162	+	1.09605	1.55864	1.35419	0.830614		1.91112	1.84797	1.99634	1.97811
Mettl21e_upstream	1	44216961	44220961	-	0.319681	0.418171	0.225699	0.655748		0.674514	0.0972617	0.748628	0.629398
Gm5700_upstream	1	44329036	44333036	-	0.593694	1.10245	1.21877	0.568315		1.23661	1.65345	1.82998	2.24785
Gm28893_upstream	1	44390809	44394809	+	0.685032	1.2165	1.44447	0.918047		2.13596	1.84797	2.74497	0.989054
Txn-ps1_upstream	1	44462231	44466231	-	0.456688	1.02642	0.677096	0.480882		0.449676	0.972617	1.58044	0.629398
Gulp1_upstream	1	44549511	44553511	+	36.124	12.5451	20.4483	35.8475		4.27192	3.98773	3.16087	2.96716
Gm37626_upstream	1	44558885	44562885	+	0.867707	0.722295	0.677096	0.918047		0.786933	1.45893	1.08135	0.809226
Gm16102_upstream	1	44642279	44646279	+	0.411019	0.988404	0.722235	0.87433		2.3608	1.36166	0.831809	1.61845
4930521E06Rik_upstream	1	44742949	44746949	-	0.456688	0.760311	0.315978	1.18035		0	0.0972617	0.166362	0.179828
Gm38110_upstream	1	44754942	44758942	+	0.137006	0.836342	0.993074	0.699464		0.674514	0.389047	0.748628	0.89914
Gm3489_upstream	1	44837171	44841171	+	0.319681	0.380155	0.270838	0.306016		0.337257	0.291785	0.499085	0.269742
Gm19480_upstream	1	44872152	44876152	-	0.867707	0.760311	0.947934	0.393449		0.899353	0.58357	1.49726	1.34871
Gm3496_upstream	1	44922893	44926893	-	0.456688	0.798326	0.677096	0.612031		1.01177	1.2644	1.58044	0.44957
Gm5268_upstream	1	45176067	45180067	+	0.456688	0.570233	0.225699	0.830614		0.449676	0.389047	0.415905	0.359656
Col3a1_upstream	1	45309538	45313538	+	3.33382	2.81315	3.56604	5.07112		0.224838	0.486309	0.582266	0.179828
Gm47302_upstream	1	45309673	45313673	+	3.28815	2.85116	3.5209	5.15855		0.224838	0.486309	0.499085	0.179828
Gm38211_upstream	1	45491052	45495052	-	0.7307	0.760311	0.541677	0.699464		0.224838	0.389047	1.08135	0.629398
Col5a2_upstream	1	45501282	45505282	-	11.5542	6.50066	9.4342	8.43729		0.786933	0.778094	1.33089	0.989054
Gm8296_upstream	1	45512055	45516055	-	0.274013	0.760311	0.315978	0.262299		0.786933	0.680832	0.665447	0.89914
Gm7063_upstream	1	45518754	45522754	-	0.7307	0.988404	1.03821	0.786897		1.68629	1.06988	1.33089	1.52854
Gm8304_upstream	1	45600026	45604026	+	0.274013	0.836342	0.406257	0.830614		0.786933	0.875356	0.582266	0.44957
Gm23216_upstream	1	45683562	45687562	-	1.23306	0.874357	0.496537	0.87433		1.01177	0.972617	1.33089	1.2588
Gm23974_upstream	1	45744895	45748895	+	0.548025	1.02642	0.722235	0.961763		1.12419	1.65345	0.415905	1.07897
Gm8307_upstream	1	45766337	45770337	+	5.93694	5.01805	5.9133	4.5028		4.15951	4.08499	2.82815	2.87725
Gm23984_upstream	1	45770962	45774962	+	0.7307	1.78673	1.30905	1.57379		1.34903	2.0425	2.41225	1.2588
Wdr75_upstream	1	45793166	45797166	+	16.9888	11.2906	17.6045	16.2188		2.24838	1.55619	1.24771	1.61845
Gm28906_upstream	1	45834788	45838788	-	2.00943	2.43299	2.07643	1.57379		0.674514	1.06988	1.7468	0.989054
Gm5526_upstream	1	45855754	45859754	-	0.502357	0.418171	0.541677	1.09291		0.674514	0.778094	0.499085	0.44957
Gm5269_upstream	1	45888273	45892273	-	0.548025	1.82475	1.76045	1.09291		0.899353	0.972617	0.998171	0.539484
Gm18303_upstream	1	45903623	45907623	+	1.18739	1.82475	1.44447	1.35521		1.34903	0.972617	0.415905	1.43862
Slc40a1_upstream	1	45924523	45928523	-	10.3668	9.08571	9.47934	12.9838		2.9229	2.33428	2.32907	2.33776
Gm9496_upstream	1	45969182	45973182	+	0.319681	0.608249	0.180559	0.524598		1.01177	0.486309	0.499085	0.539484
Rpl23a-ps1_upstream	1	45979548	45983548	+	0.593694	0.304124	0.496537	0.480882		1.23661	0.778094	0.665447	0.989054
Gm3852_upstream	1	46010020	46014020	-	1.00471	1.25451	1.12849	0.830614		2.47322	1.65345	1.41408	2.42768
Stk-ps2_upstream	1	46028469	46032469	-	0.685032	1.25451	0.993074	0.699464		1.79871	1.55619	1.24771	2.24785
Gm18849_upstream	1	46054310	46058310	+	0.639363	0.836342	0.361118	0.480882		0.786933	1.06988	0.748628	0.719312
Dnah7b_upstream	1	46064315	46068315	+	6.4393	4.48583	4.73967	6.33889		1.79871	2.13976	1.41408	1.52854
n-R5s211_upstream	1	46372197	46376197	+	0.0913376	0.380155	0.225699	0.306016		0.786933	0.291785	0.582266	0.719312
Gm8326_upstream	1	46412502	46416502	+	0.913376	1.67268	1.71531	0.699464		2.02354	1.45893	1.91316	2.42768
Dnah7c_upstream	1	46423592	46427592	+	2.28344	1.7107	1.53475	2.66671		1.34903	1.84797	1.82998	1.88819
Gm28151_upstream	1	46848479	46852479	-	1.05038	2.31895	0.586816	0.830614		0.562095	0.0972617	0.582266	0.629398
Gm37393_upstream	1	46879072	46883072	-	0.456688	0.798326	0.361118	0.437165		1.01177	0.58357	1.08135	0.539484
Slc39a10_upstream	1	46890852	46894852	-	0.685032	1.10245	0.496537	1.0492		0.449676	0.194523	0.91499	0.989054
Gm28527_upstream	1	46894879	46898879	-	1.41573	1.29253	1.35419	1.44264		1.79871	0.972617	1.33089	1.2588
Gm28825_upstream	1	47065788	47069788	+	0.36535	0.380155	0.361118	0.218583		0.337257	0.291785	0.91499	0.44957
Gm28826_upstream	1	47151461	47155461	+	0.36535	0.722295	0.496537	0.393449		0.786933	1.55619	0.91499	0.719312
Gm4852_upstream	1	47364372	47368372	-	0.411019	0.608249	0.451397	0.830614		0.449676	0.58357	0.499085	0.359656
Gm38090_upstream	1	47433765	47437765	-	0.36535	0.456186	0.361118	0.262299		1.12419	0.58357	1.08135	0.539484
Mir6350_upstream	1	47465125	47469125	-	0.319681	0.266109	0.270838	0.349732		0.674514	0	0.332724	0.539484
Gm18117_upstream	1	47476868	47480868	+	0.502357	0.722295	0.631956	0.524598		0.674514	0.875356	1.58044	1.43862
Gm37196_upstream	1	47603996	47607996	+	0.411019	0.418171	0.315978	0.306016		0.674514	0.486309	0.415905	0.359656
Gm8337_upstream	1	47655693	47659693	+	0.548025	0.836342	1.03821	0.524598		2.69806	0.875356	1.49726	1.70837
Gm22419_upstream	1	47747399	47751399	-	0.319681	0.836342	0.270838	0.262299		1.01177	0.778094	1.08135	0.809226
Gm23829_upstream	1	47749568	47753568	-	0.776369	0.532217	0.135419	0.830614		1.12419	0.875356	0.582266	0.269742
Gm19206_upstream	1	47913815	47917815	-	0.867707	0.912373	0.902794	1.18035		2.13596	2.13976	1.99634	1.43862
Gm5974_upstream	1	48312851	48316851	-	0.593694	0.570233	0.496537	0.699464		0.449676	1.16714	0.91499	0.989054
Gm23240_upstream	1	48460293	48464293	-	0.0456688	0.0760311	0.180559	0.174866		0.449676	0.291785	0.0831809	0.089914
Gm28830_upstream	1	48525639	48529639	+	0.593694	0.456186	0.812515	0.699464		0.786933	1.45893	1.08135	1.52854
Gm8354_upstream	1	48731090	48735090	-	0.685032	0.874357	0.857654	0.655748		1.34903	0.972617	0.665447	2.15794
Gm19124_upstream	1	48781663	48785663	+	0.182675	0.418171	0.135419	0.262299		0.224838	0.0972617	0.582266	0.179828
Gm8357_upstream	1	48879713	48883713	+	0.959044	1.29253	0.902794	1.44264		2.3608	2.33428	1.08135	1.88819
Gm22693_upstream	1	49093444	49097444	+	0.0456688	0.266109	0.0902794	0.437165		0.224838	0.194523	0.332724	0.359656
Gm28740_upstream	1	49171374	49175374	-	0.228344	0.266109	0.270838	0.349732		0.562095	0.875356	1.33089	0.539484
Gm8367_upstream	1	49234252	49238252	+	0.0456688	0.34214	0.315978	0.699464		0.562095	0.291785	0.499085	0.269742
C230029F24Rik_upstream	1	49242616	49246616	+	0.319681	0.68428	0.0902794	0.393449		0.224838	0.58357	0.665447	0.629398
Gm6757_upstream	1	49398729	49402729	-	0.0913376	0.228093	0.180559	0.786897		0.224838	0.194523	0.415905	0.359656
Gm3605_upstream	1	49496553	49500553	+	0.319681	0.380155	0.225699	0.13115		0.674514	0.486309	0.415905	0.989054
Gm28388_upstream	1	49577586	49581586	-	0.639363	0.760311	0.677096	0.612031		2.3608	1.2644	1.24771	1.16888
Gm8384_upstream	1	50054782	50058782	+	0.456688	0.874357	0.586816	0.568315		1.12419	1.06988	1.49726	1.34871
4933411E06Rik_upstream	1	50105470	50109470	+	0.228344	0.266109	0.315978	0.262299		0.337257	0.291785	0.249543	0.44957
Gm8391_upstream	1	50176291	50180291	-	0.685032	0.836342	0.677096	0.918047		1.01177	1.06988	1.58044	1.16888
Gm27330_upstream	1	50220520	50224520	-	0.411019	0.532217	0.180559	0.306016		0.112419	0.0972617	0.249543	0.089914
Gm29665_upstream	1	50396079	50400079	-	0.182675	0.304124	0.0902794	0.349732		0.562095	0.291785	0.415905	0.359656
Gm20118_upstream	1	50531030	50535030	+	0.456688	0.646264	0.631956	0.699464		0.562095	0.972617	1.7468	0.809226
Gm25843_upstream	1	50557762	50561762	+	0.36535	0.304124	0.225699	0.262299		0.674514	1.2644	0.665447	0.809226
Gm28321_upstream	1	50813375	50817375	+	0.776369	0.836342	0.857654	0.480882		1.01177	1.65345	1.16453	1.07897
Tmeff2_upstream	1	50898647	50902647	+	0.36535	0.532217	0.406257	0.961763		0.337257	0.680832	0.582266	0.539484
Gm28322_upstream	1	50902444	50906444	+	0.548025	0.646264	0.451397	0.349732		1.34903	0.778094	0.998171	1.16888
Gm25736_upstream	1	51013313	51017313	+	0.36535	0.418171	0.315978	0.393449		0.786933	0.389047	0.249543	0.539484
Gm28319_upstream	1	51139222	51143222	-	0.822038	1.40657	0.902794	0.786897		1.12419	1.45893	1.91316	1.79828
Gm28320_upstream	1	51146309	51150309	+	0.867707	1.48261	1.03821	1.00548		1.57387	1.2644	1.08135	1.52854
Gm29325_upstream	1	51193221	51197221	+	0.685032	0.912373	0.586816	0.786897		1.79871	0.778094	1.7468	1.34871
Cavin2_upstream	1	51287126	51291126	+	27.8123	10.9105	16.1149	20.8528		3.37257	2.62607	3.16087	2.24785
Gm5253_upstream	1	51316552	51320552	-	1.18739	1.59665	1.39933	1.57379		2.3608	1.45893	1.7468	2.06802
9330175M20Rik_upstream	1	51331779	51335779	-	4.20153	4.18171	4.92023	3.49732		2.81048	1.55619	3.24406	3.32682
1700072G22Rik_upstream	1	51456931	51460931	-	0.959044	1.67268	1.30905	1.0492		1.12419	2.23702	0.91499	2.06802
Nabp1_upstream	1	51476425	51480425	-	29.502	15.0542	22.7504	28.984		2.47322	2.13976	1.99634	2.51759
Gm37535_upstream	1	51527369	51531369	-	3.88185	3.72552	3.5209	3.36617		1.57387	1.84797	1.82998	2.24785
Gm17767_upstream	1	51594718	51598718	-	2.83146	2.62307	2.25699	1.61751		2.24838	1.75071	2.32907	1.88819
Gm28055_upstream	1	51744943	51748943	-	3.5165	2.31895	2.34726	2.14211		2.02354	1.16714	1.82998	1.52854
Gm29453_upstream	1	51847118	51851118	-	0.685032	1.90078	1.53475	0.786897		0.899353	0.680832	0.998171	0.989054
Gm28323_upstream	1	51877608	51881608	-	2.37478	2.54704	2.34726	2.22954		2.13596	2.62607	2.07952	2.06802
Myo1b_upstream	1	51914071	51918071	-	14.9337	8.97166	9.93074	18.4921		4.04709	2.33428	2.57861	2.60751
Gm8419_upstream	1	51936665	51940665	-	0.685032	1.02642	0.947934	1.09291		1.46145	1.55619	1.16453	1.07897
Gm27607_upstream	1	51937095	51941095	-	0.822038	1.25451	1.08335	1.26778		1.79871	1.94523	1.08135	1.61845
Gm8420_upstream	1	51939261	51943261	-	1.59841	1.82475	1.71531	1.48636		2.13596	2.0425	2.1627	2.96716
Stat4_upstream	1	51985148	51989148	+	0.822038	1.10245	0.541677	0.568315		1.91112	1.36166	2.66179	1.79828
Gm28177_upstream	1	52075261	52079261	+	0.639363	0.874357	0.677096	0.743181		1.01177	0.680832	1.24771	1.97811
Gm3940_upstream	1	52089066	52093066	-	0.274013	0.722295	0.541677	0.524598		0.786933	0.486309	1.24771	0.719312
Gm31812_upstream	1	52111751	52115751	-	11.6455	6.38661	11.7363	9.66135		2.47322	2.33428	1.91316	1.88819
Stat1_upstream	1	52117440	52121440	+	28.269	14.9401	25.188	26.4048		1.79871	3.40416	2.32907	2.78733
Gm18301_upstream	1	52133330	52137330	-	1.09605	2.2049	1.98615	0.961763		2.69806	3.01511	2.49543	2.78733
Gls_upstream	1	52231232	52235232	-	52.0624	24.3299	35.1187	60.4599		2.47322	3.3069	1.58044	2.42768
Gm5975_upstream	1	52287095	52291095	-	1.55274	2.01482	1.39933	1.18035		3.48499	2.91785	2.49543	3.14699
Gm23460_upstream	1	52442544	52446544	-	0.456688	0.798326	0.677096	0.306016		0.449676	0.291785	1.7468	1.07897
Nab1_upstream	1	52498679	52502679	-	26.7162	12.8492	21.0802	31.301		1.46145	2.0425	1.33089	2.15794
Gm5976_upstream	1	52502229	52506229	-	1.37006	1.86276	1.71531	1.0492		2.02354	2.43154	1.24771	1.52854
Rps27a-ps1_upstream	1	52520239	52524239	+	1.37006	2.09085	1.35419	1.00548		2.47322	3.3069	2.66179	1.79828
Gm553_upstream	1	52520902	52524902	+	1.4614	2.16689	1.57989	1.3115		2.69806	3.40416	2.74497	2.24785
Gm28178_upstream	1	52578291	52582291	-	2.10076	1.36856	2.16671	1.61751		1.23661	2.13976	1.66362	2.24785
Gm5527_upstream	1	52582518	52586518	+	1.05038	0.874357	1.35419	1.3115		0.899353	1.2644	1.33089	1.16888
Nemp2_upstream	1	52628703	52632703	+	12.5589	5.77836	9.38906	13.421		2.02354	1.65345	1.33089	1.16888
Gm37242_upstream	1	52653892	52657892	-	0.502357	1.55864	1.17363	1.18035		1.01177	0.680832	0.831809	1.16888
Gm29670_upstream	1	52702762	52706762	-	0.7307	1.52062	1.48961	1.09291		1.23661	0.778094	0.91499	1.61845
Mfsd6_upstream	1	52725462	52729462	-	11.3259	10.4543	10.8787	19.1478		2.69806	2.82059	2.32907	2.06802
Gm28650_upstream	1	52754719	52758719	+	0.456688	1.14047	0.812515	0.218583		0.899353	1.36166	1.33089	1.16888
Inpp1_upstream	1	52815688	52819688	-	18.9525	9.69396	14.6704	19.9784		3.26015	2.52881	2.57861	3.2369
Hibch_upstream	1	52842929	52846929	+	9.54477	6.50066	9.34392	9.83621		2.81048	2.33428	1.49726	2.51759
Gm16107_upstream	1	52871998	52875998	-	1.05038	1.63467	1.12849	0.568315		2.13596	1.45893	1.66362	1.34871
1700019D03Rik_upstream	1	53018179	53022179	-	0.685032	0.608249	0.406257	0.393449		1.46145	1.36166	0.91499	0.89914
Mstn_upstream	1	53059640	53063640	+	0.685032	1.29253	1.08335	1.0492		1.12419	1.16714	2.07952	1.52854
Gm24349_upstream	1	53098050	53102050	+	1.05038	0.988404	0.812515	0.612031		1.46145	2.13976	1.99634	1.97811
1700019A02Rik_upstream	1	53185636	53189636	-	0.274013	0.760311	0.586816	0.743181		1.57387	0.194523	1.82998	1.34871
Gm28777_upstream	1	53194113	53198113	+	0.182675	1.29253	0.270838	0.306016		1.46145	0.486309	0.831809	0.89914
Pms1_upstream	1	53295018	53299018	-	9.22509	5.96844	5.41676	10.7105		1.12419	1.45893	1.91316	1.16888
Ormdl1_upstream	1	53295095	53299095	+	9.22509	5.93042	5.41676	10.7543		1.12419	1.55619	1.82998	1.16888
Gm28778_upstream	1	53295111	53299111	+	9.22509	5.93042	5.41676	10.7543		1.12419	1.55619	1.7468	1.16888
Osgepl1_upstream	1	53311624	53315624	+	9.72745	6.76677	10.6078	9.09304		1.46145	0.875356	1.33089	1.52854
Gm18800_upstream	1	53340186	53344186	-	1.00471	1.40657	1.08335	0.568315		2.02354	2.0425	1.7468	2.15794
Asdurf_upstream	1	53350619	53354619	-	10.6408	5.01805	6.77096	10.6668		0.786933	1.65345	0.998171	0.809226
Gm28551_upstream	1	53350667	53354667	-	10.6408	5.01805	6.77096	10.6668		0.786933	1.65345	0.998171	0.809226
Asnsd1_upstream	1	53350752	53354752	-	10.6408	5.01805	6.77096	10.6668		0.786933	1.65345	0.998171	0.809226
Gm28779_upstream	1	53360471	53364471	-	0.319681	0.532217	0.812515	0.524598		0.786933	1.2644	1.99634	1.79828
Gm6799_upstream	1	53361114	53365114	+	0.319681	0.874357	0.902794	0.655748		0.786933	1.36166	2.1627	1.88819
Gm6801_upstream	1	53388415	53392415	+	1.18739	1.48261	1.26391	1.70494		2.58564	3.59868	1.66362	2.78733
Gm25240_upstream	1	53441395	53445395	-	0.0913376	0.494202	0.180559	0.393449		0.562095	0.875356	0.831809	1.34871
Dnah7a_upstream	1	53704784	53708784	-	2.55745	1.90078	1.53475	2.18583		1.91112	2.82059	1.7468	2.87725
Stk17b_upstream	1	53783224	53787224	-	30.4154	11.6708	16.5663	31.0387		2.3608	1.94523	1.49726	1.97811
Gm37863_upstream	1	53789201	53793201	+	1.50707	1.10245	1.17363	1.13663		1.46145	1.16714	1.41408	2.06802
Mir7681_upstream	1	53847424	53851424	+	4.15586	2.43299	3.15978	3.01644		1.46145	1.36166	1.82998	1.16888
Gm24251_upstream	1	53884941	53888941	-	1.00471	1.17848	1.26391	0.87433		1.01177	1.16714	1.49726	1.16888
Gm37633_upstream	1	54153096	54157096	-	0.319681	0.608249	0.406257	0.480882		0.674514	0.58357	0.582266	1.16888
Hecw2_upstream	1	54193168	54197168	-	21.373	9.12373	12.91	21.8583		1.91112	1.84797	2.07952	1.88819
Gm25829_upstream	1	54247208	54251208	-	2.0551	2.24292	1.94101	2.71042		1.23661	1.36166	1.16453	1.07897
Ccdc150_upstream	1	54248683	54252683	+	2.37478	2.77513	2.21185	2.97272		1.91112	1.75071	1.99634	2.06802
Gtf3c3_upstream	1	54436971	54440971	-	7.85503	4.94202	5.55218	7.34437		1.23661	2.0425	2.32907	1.97811
Gm34066_upstream	1	54454763	54458763	-	0.959044	1.2165	1.12849	0.786897		1.57387	0.972617	1.24771	1.61845
Gm36955_upstream	1	54518270	54522270	-	0.319681	1.02642	0.451397	0.655748		0.674514	0.680832	1.16453	1.2588
Pgap1_upstream	1	54555684	54559684	-	9.63611	7.337	6.8161	9.39905		2.3608	2.13976	1.91316	2.15794
Gm19637_upstream	1	54564703	54568703	+	0.822038	0.798326	0.947934	0.699464		1.23661	1.06988	1.33089	1.2588
4930444A19Rik_upstream	1	54679729	54683729	+	1.59841	2.05284	1.39933	0.918047		1.46145	1.84797	1.99634	2.24785
Gm37370_upstream	1	54736575	54740575	-	0.502357	1.10245	0.586816	0.830614		1.23661	0.680832	0.748628	1.34871
Gm24053_upstream	1	54767218	54771218	+	0.411019	1.17848	0.812515	0.87433		1.01177	0.486309	1.16453	1.2588
A130048G24Rik_upstream	1	54914594	54918594	-	1.18739	1.86276	1.17363	1.13663		3.03531	1.55619	2.1627	2.96716
Ankrd44_upstream	1	54924387	54928387	-	18.6785	10.9865	13.5871	23.5632		2.13596	4.66856	2.74497	4.40578
Sf3b1_upstream	1	55025481	55029481	-	44.8467	20.8325	34.8027	51.2358		1.68629	2.23702	1.91316	2.15794
Coq10b_upstream	1	55050770	55054770	+	35.3933	16.4607	30.2436	42.9733		3.48499	2.72333	1.49726	2.42768
E330011M16Rik_upstream	1	55051112	55055112	-	35.2106	16.0806	30.1533	42.8422		3.59741	2.91785	1.7468	2.60751
Gm17971_upstream	1	55064264	55068264	+	1.09605	1.63467	1.62503	1.3115		2.81048	2.0425	2.74497	2.33776
Hspe1_upstream	1	55086132	55090132	+	43.568	18.4375	32.7714	52.285		3.70983	3.40416	3.74314	1.52854
Hspd1_upstream	1	55086243	55090243	-	43.568	18.4375	32.8166	52.2412		3.70983	3.3069	3.65996	1.52854
Gm5147_upstream	1	55118873	55122873	-	1.09605	1.33054	1.17363	1.00548		2.02354	2.43154	0.998171	1.2588
Gm16581_upstream	1	55125297	55129297	+	1.14172	1.25451	0.677096	0.699464		1.23661	1.45893	0.831809	0.269742
Mob4_upstream	1	55129231	55133231	+	31.0091	14.9781	22.4344	37.465		1.79871	2.0425	2.66179	1.16888
Gm6822_upstream	1	55159053	55163053	-	2.7858	2.66109	4.06257	2.53556		2.58564	2.91785	3.16087	3.14699
Gm10561_upstream	1	55224251	55228251	+	9.63611	6.34859	8.08001	5.2897		2.58564	2.52881	2.32907	2.51759
Rftn2_upstream	1	55224782	55228782	-	9.45344	6.08249	7.80917	4.98368		2.24838	2.13976	2.24588	2.51759
Mars2_upstream	1	55235177	55239177	+	14.2943	10.0741	10.9689	16.0002		3.70983	3.98773	2.74497	2.96716
Gm8292_upstream	1	55333401	55337401	+	0.137006	0.760311	0.315978	0.087433		0.786933	0.486309	1.33089	0.539484
Boll_upstream	1	55361469	55365469	-	1.59841	1.67268	1.12849	2.97272		2.58564	3.20964	1.99634	2.24785
Gm29138_upstream	1	55368363	55372363	-	0.776369	1.17848	0.496537	0.568315		1.57387	1.2644	1.49726	1.52854
Gm8531_upstream	1	55380087	55384087	-	1.23306	1.86276	1.98615	2.05468		2.02354	2.23702	1.66362	2.78733
Plcl1_upstream	1	55403921	55407921	+	29.5934	12.5071	20.6288	27.4977		3.37257	4.66856	2.07952	2.87725
Gm38056_upstream	1	55438904	55442904	+	0.867707	1.55864	0.993074	0.87433		1.34903	1.94523	1.58044	1.2588
Gm6644_upstream	1	55443024	55447024	-	5.57159	3.49743	3.88201	2.88529		1.46145	1.2644	0.91499	1.97811
Gm37382_upstream	1	55557460	55561460	+	1.05038	1.7107	1.26391	0.961763		2.13596	1.06988	1.08135	1.16888
9130227L01Rik_upstream	1	55929241	55933241	+	0.411019	0.988404	0.631956	0.655748		1.46145	0.972617	1.66362	1.88819
Gm36986_upstream	1	55958756	55962756	-	0.36535	0.874357	1.03821	0.830614		0.674514	1.36166	1.49726	2.33776
1700003I22Rik_upstream	1	56016978	56020978	+	0.776369	1.36856	1.17363	1.09291		1.46145	1.55619	1.82998	1.52854
Gm28900_upstream	1	56449407	56453407	+	0.593694	0.760311	0.361118	0.437165		1.01177	0.972617	1.33089	0.989054
Gm28240_upstream	1	56529824	56533824	+	0.776369	0.912373	0.902794	0.568315		0.786933	0.972617	0.998171	1.43862
Hsfy2_upstream	1	56635435	56639435	-	0.0913376	0.950388	0.451397	0.437165		1.12419	1.2644	1.82998	1.16888
9130024F11Rik_upstream	1	56969412	56973412	+	8.90541	7.03287	6.72582	15.0385		4.94644	5.73844	2.82815	3.8663
Gm4081_upstream	1	56974803	56978803	+	1.87242	2.09085	1.53475	2.01096		4.7216	4.47404	4.49177	4.76544
Satb2_upstream	1	56976650	56980650	-	1.4614	2.12887	1.39933	1.87981		3.93467	4.27952	4.65813	4.4957
Gm23943_upstream	1	56997275	57001275	-	0.228344	0.570233	0.857654	0.262299		0.899353	0.875356	0.831809	0.629398
1700126A01Rik_upstream	1	57125340	57129340	+	1.73541	1.7107	1.12849	1.53008		2.3608	1.94523	2.41225	2.06802
BC055402_upstream	1	57212993	57216993	-	1.09605	1.44459	0.722235	1.0492		2.47322	1.65345	1.91316	2.24785
Gm5254_upstream	1	57290401	57294401	-	0.959044	0.988404	1.53475	0.786897		2.47322	1.65345	1.82998	2.69742
4930558J18Rik_upstream	1	57375544	57379544	-	11.5085	7.75517	8.03487	14.6887		2.81048	2.23702	2.32907	1.79828
1700066M21Rik_upstream	1	57375620	57379620	+	11.5085	7.71715	8.08001	14.7325		2.81048	2.23702	2.24588	1.79828
Maip1_upstream	1	57404328	57408328	+	37.4027	15.4343	27.129	49.7931		2.69806	3.98773	1.66362	2.33776
Tyw5_upstream	1	57405101	57409101	-	37.2657	15.3203	27.0387	49.7494		2.69806	3.79321	1.58044	2.24785
Gm22371_upstream	1	57420373	57424373	-	1.23306	2.05284	1.53475	1.61751		2.58564	3.20964	2.66179	2.60751
Gm24014_upstream	1	57465870	57469870	+	0.36535	0.950388	0.631956	0.306016		1.12419	0.875356	1.82998	1.52854
Gm8581_upstream	1	57517412	57521412	-	1.14172	1.48261	1.53475	1.44264		3.82225	3.20964	1.58044	2.78733
Gm37373_upstream	1	57521642	57525642	-	0.411019	0.532217	0.586816	0.480882		0.786933	1.06988	0.831809	0.89914
Gm17929_upstream	1	57562051	57566051	-	1.4614	1.14047	1.44447	0.786897		2.58564	2.91785	2.32907	1.79828
Spats2l_upstream	1	57772162	57776162	+	30.0501	11.8989	19.4101	29.5961		3.26015	2.82059	2.82815	2.24785
Gm17234_upstream	1	57915111	57919111	-	1.96376	1.44459	1.57989	1.44264		2.69806	3.11238	2.41225	2.69742
Sgo2a_upstream	1	57993971	57997971	+	9.13376	5.51225	7.04179	7.38809		2.47322	3.3069	2.1627	2.24785
Kctd18_upstream	1	58016956	58020956	-	0.639363	1.14047	0.677096	0.961763		1.23661	0.875356	0.998171	1.2588
Aox1_upstream	1	58027931	58031931	+	25.7572	12.0509	21.1705	17.6615		3.14773	3.69595	3.16087	2.51759
Aox3_upstream	1	58111130	58115130	+	3.83618	3.4214	2.97922	3.10387		1.46145	1.94523	1.91316	1.61845
Gm24548_upstream	1	58153088	58157088	-	1.87242	1.52062	1.71531	1.83609		2.47322	2.82059	2.49543	2.96716
Aox4_upstream	1	58208397	58212397	+	2.69446	3.1933	2.88894	1.83609		4.7216	3.98773	3.82632	2.69742
Aox2_upstream	1	58276326	58280326	+	2.00943	2.66109	2.75352	2.14211		3.93467	3.69595	4.07586	3.77639
Gm15759_upstream	1	58313656	58317656	-	0.274013	0.798326	0.993074	0.655748		2.13596	0.875356	1.82998	1.2588
Gm37607_upstream	1	58384134	58388134	-	0.593694	0.608249	0.812515	0.918047		0.674514	1.84797	1.49726	1.70837
Bzw1_upstream	1	58390898	58394898	+	55.6702	27.1051	43.4244	67.1923		2.81048	3.79321	2.66179	2.87725
Clk1_upstream	1	58422066	58426066	-	54.4372	21.935	38.3236	55.7386		3.93467	3.01511	2.24588	2.87725
Nif3l1_upstream	1	58443151	58447151	+	19.7746	10.5303	16.4309	19.8473		3.82225	4.37678	2.82815	2.51759
Ppil3_upstream	1	58443486	58447486	-	19.8659	10.8344	16.6566	20.1096		4.04709	4.5713	2.74497	2.87725
Gm23966_upstream	1	58464621	58468621	-	2.23777	2.31895	1.94101	0.918047		2.13596	1.94523	2.66179	2.15794
Orc2_upstream	1	58503109	58507109	-	10.7778	8.05929	8.9828	11.41		2.13596	2.62607	1.82998	1.34871
Gm15834_upstream	1	58503148	58507148	+	10.7322	8.05929	9.02794	11.41		2.13596	2.52881	1.82998	1.34871
Fam126b_upstream	1	58584323	58588323	-	18.9069	10.7584	19.049	15.8254		1.57387	2.33428	1.41408	1.79828
Ndufb3_upstream	1	58584384	58588384	+	18.9069	10.7584	19.049	15.8254		1.57387	2.33428	1.41408	1.79828
Gm29389_upstream	1	58623565	58627565	-	0.776369	1.90078	1.71531	0.830614		1.68629	1.16714	1.82998	1.43862
Gm18802_upstream	1	58628375	58632375	+	0.593694	0.836342	0.541677	0.524598		0.562095	0.778094	1.49726	0.89914
Cbx3-ps7_upstream	1	58644688	58648688	+	0.548025	0.570233	0.631956	0.568315		1.01177	1.36166	0.582266	0.809226
Gm20257_upstream	1	58650641	58654641	+	26.8989	11.8228	18.7781	28.8529		1.57387	2.72333	1.99634	2.15794
Als2cr12_upstream	1	58693989	58697989	-	1.14172	1.48261	1.89587	0.961763		2.47322	2.0425	1.16453	1.61845
Gm28803_upstream	1	58700309	58704309	+	0.867707	0.760311	0.767375	0.655748		0.786933	0.778094	0.831809	0.89914
Cflar_upstream	1	58709508	58713508	+	56.3553	24.6341	45.9071	56.6129		1.23661	2.13976	1.41408	1.61845
Gm3841_upstream	1	58783209	58787209	+	0.319681	0.912373	0.857654	0.306016		0.786933	0.486309	1.49726	1.2588
Casp8_upstream	1	58793374	58797374	+	24.2045	12.0889	18.6427	18.7981		3.26015	2.13976	1.82998	1.43862
Gm37760_upstream	1	58795783	58799783	+	12.1936	6.38661	8.93766	9.18047		1.57387	1.45893	1.91316	2.06802
Gm28802_upstream	1	58890792	58894792	-	1.14172	1.36856	1.62503	0.918047		1.23661	1.94523	1.08135	1.97811
Trak2_upstream	1	58971430	58975430	-	33.1099	17.9813	25.0525	38.864		3.26015	1.55619	1.91316	2.69742
Stradb_upstream	1	58971522	58975522	+	33.0185	17.9813	24.9171	38.7765		3.48499	1.55619	1.66362	2.78733
C2cd6_upstream	1	59001539	59005539	-	0.36535	0.722295	0.180559	0.612031		0.786933	0.389047	0.582266	0.44957
Gm29018_upstream	1	59012224	59016224	+	0.182675	0.608249	0.361118	0.655748		0.337257	0.291785	0.415905	0.89914
Gm25502_upstream	1	59068988	59072988	+	1.09605	2.54704	1.94101	1.35521		2.81048	3.69595	2.1627	3.41673
C2cd6_upstream	1	59092900	59096900	-	0.867707	1.40657	1.08335	1.35521		1.91112	2.72333	2.1627	1.70837
G730003C15Rik_upstream	1	59117833	59121833	+	20.4596	9.88404	13.3614	21.0276		2.13596	2.72333	1.82998	1.2588
Tmem237_upstream	1	59118408	59122408	-	20.4139	9.99808	13.6322	20.8528		2.24838	2.72333	1.82998	1.16888
Gm29017_upstream	1	59149047	59153047	+	0.548025	1.36856	1.57989	1.35521		2.24838	1.75071	1.49726	3.05708
Gm19125_upstream	1	59153607	59157607	+	0.913376	2.66109	1.39933	0.830614		2.3608	2.33428	2.57861	1.88819
Mpp4_upstream	1	59161389	59165389	-	5.52592	4.06766	4.73967	3.49732		2.02354	3.98773	2.49543	3.50664
Als2_upstream	1	59235231	59239231	-	14.34	10.6063	11.6912	13.8581		2.47322	1.2644	2.07952	2.78733
Cdk15_upstream	1	59254906	59258906	+	4.06452	2.9272	3.97229	2.40441		3.26015	3.79321	2.32907	2.87725
Gm29016_upstream	1	59376930	59380930	+	3.92752	2.85116	4.46883	2.92901		3.03531	3.50142	1.41408	2.42768
Gm37737_upstream	1	59447502	59451502	-	4.06452	4.71393	3.02436	3.58475		5.50853	4.18225	3.24406	3.05708
Fzd7_upstream	1	59480424	59484424	+	61.0592	22.3911	39.7229	62.4709		4.04709	5.93297	2.99451	4.94527
Gm26813_upstream	1	59490605	59494605	-	2.1921	2.35696	2.30213	1.53008		2.3608	5.3494	2.91133	1.97811
Gm973_upstream	1	59514264	59518264	+	4.56688	3.72552	3.70146	3.9782		2.02354	2.0425	1.99634	1.97811
1700122D07Rik_upstream	1	59535229	59539229	-	1.14172	1.74871	0.947934	0.786897		3.03531	2.0425	1.58044	1.70837
Gm28411_upstream	1	59547521	59551521	-	1.78108	2.85116	2.07643	1.66123		4.49676	3.3069	4.32541	3.50664
Gm24545_upstream	1	59624580	59628580	+	1.59841	3.15529	1.80559	0.961763		3.37257	2.72333	3.4936	3.41673
D430013B06Rik_upstream	1	59646071	59650071	-	0.411019	0.722295	0.586816	0.655748		0.562095	0.58357	0.748628	0.719312
Sumo1_upstream	1	59668834	59672834	-	32.3335	17.2591	25.8199	40.088		4.04709	2.33428	2.41225	2.78733
Gm29596_upstream	1	59671241	59675241	+	2.51178	2.9272	2.8438	3.01644		1.68629	1.06988	1.66362	1.43862
Nop58_upstream	1	59682971	59686971	+	10.5038	8.55349	10.4273	10.2297		2.02354	1.65345	1.58044	1.97811
Snord70_upstream	1	59689934	59693934	+	0.319681	0.608249	0.270838	0.218583		0.674514	0.389047	0.831809	0.44957
Gm26293_upstream	1	59690509	59694509	+	0.274013	0.608249	0.270838	0.218583		0.674514	0.389047	0.998171	0.359656
Gm26287_upstream	1	59702258	59706258	+	0.274013	0.570233	0.225699	0.655748		0.224838	0	0.249543	0.179828
Snord11_upstream	1	59702790	59706790	+	0.319681	0.570233	0.315978	0.655748		0.337257	0.0972617	0.249543	0.089914
Bmpr2_upstream	1	59761400	59765400	+	64.6213	31.0207	47.4418	74.7552		3.03531	4.27952	2.1627	2.78733
Gm38125_upstream	1	59799263	59803263	+	0.182675	0.798326	0.270838	0.524598		0.337257	0.486309	0.998171	0.809226
Gm37977_upstream	1	59885689	59889689	-	1.64408	2.16689	1.44447	1.26778		1.68629	1.65345	2.41225	2.24785
Fam117b_upstream	1	59911006	59915006	+	41.3759	17.2971	23.4726	48.0007		0.899353	3.01511	2.49543	1.43862
Gm37531_upstream	1	59927688	59931688	+	1.09605	1.55864	0.857654	0.918047		0.674514	0.58357	1.16453	0.89914
Gm18829_upstream	1	59950464	59954464	-	0.228344	0.798326	0.406257	0.743181		1.01177	0.680832	0.998171	0.89914
Ica1l_upstream	1	60041184	60045184	-	3.24248	3.26934	1.62503	4.41537		3.03531	1.84797	2.32907	1.43862
Carf_upstream	1	60096247	60100247	+	29.4564	12.8112	21.7573	32.1316		2.13596	2.13976	1.82998	2.15794
Wdr12_upstream	1	60096645	60100645	-	29.3194	12.8492	21.7573	32.0005		2.02354	2.13976	1.91316	2.06802
Gm15464_upstream	1	60115255	60119255	+	0.822038	0.950388	0.812515	0.786897		1.79871	1.65345	1.33089	1.88819
Nbeal1_upstream	1	60178599	60182599	+	32.6075	15.3203	25.188	36.1973		1.79871	3.01511	1.91316	1.61845
Gm29332_upstream	1	60265628	60269628	-	0.319681	0.760311	0.270838	0.349732		0.562095	0.486309	0.998171	0.44957
Cyp20a1_upstream	1	60341323	60345323	+	29.1367	13.0013	21.2608	26.3173		2.81048	1.94523	1.24771	1.70837
6030460B20Rik_upstream	1	60351119	60355119	+	1.32439	2.2049	1.76045	1.48636		1.57387	2.0425	2.1627	1.79828
Abi2_upstream	1	60407619	60411619	+	23.6564	11.4807	16.2954	23.3883		2.81048	1.84797	1.82998	1.34871
Gm11575_upstream	1	60521066	60525066	-	0.639363	0.912373	0.767375	0.786897		1.23661	1.2644	0.998171	1.07897
Gm11576_upstream	1	60535020	60539020	+	0.548025	1.17848	0.993074	1.18035		1.01177	1.16714	1.33089	1.2588
Raph1_upstream	1	60565104	60569104	-	34.3886	14.9021	24.1949	37.9896		2.24838	1.65345	1.58044	1.52854
Gm11578_upstream	1	60590709	60594709	-	0.822038	0.836342	0.902794	0.655748		0.786933	0.972617	0.91499	1.61845
Gm38388_upstream	1	60594236	60598236	-	0.319681	0.570233	0.225699	1.0492		0.674514	0.389047	0.998171	1.43862
Gm23762_upstream	1	60611803	60615803	-	0.685032	2.05284	0.947934	0.961763		1.57387	0.58357	1.33089	1.88819
Gm11577_upstream	1	60698872	60702872	+	0.502357	0.874357	0.902794	0.655748		1.46145	0.778094	1.7468	1.52854
Eif4a-ps4_upstream	1	60701932	60705932	+	0.593694	0.798326	0.361118	0.743181		1.57387	0.680832	0.665447	0.719312
Cd28_upstream	1	60714800	60718800	+	3.28815	3.34537	3.65632	2.36069		1.34903	1.45893	1.91316	1.79828
2310016D23Rik_upstream	1	60776843	60780843	+	4.11019	2.31895	2.88894	2.97272		0.899353	1.06988	1.49726	1.61845
Gm37198_upstream	1	60777352	60781352	+	4.2472	2.54704	3.11464	2.92901		0.899353	1.2644	1.49726	1.70837
Gm11579_upstream	1	60779834	60783834	-	0.822038	1.25451	0.767375	0.87433		1.79871	1.36166	1.33089	1.70837
Gm11609_upstream	1	60790490	60794490	+	0.36535	0.912373	0.722235	0.174866		1.34903	1.06988	1.49726	1.79828
Gm11581_upstream	1	60807116	60811116	+	2.1921	2.09085	1.62503	1.74866		2.69806	2.23702	2.24588	1.70837
Gm38137_upstream	1	60878338	60882338	+	0.137006	0.608249	0.406257	0.568315		1.01177	0.291785	1.24771	0.539484
Ctla4_upstream	1	60885000	60889000	+	0.456688	1.33054	0.677096	0.612031		1.68629	0.291785	0.998171	1.2588
Rpl18-ps1_upstream	1	60898898	60902898	+	2.0551	2.12887	2.12157	2.01096		2.9229	1.75071	1.58044	2.24785
Gm11582_upstream	1	60946465	60950465	-	0.776369	1.33054	0.767375	1.00548		1.57387	1.65345	1.41408	0.989054
Icos_upstream	1	60975927	60979927	+	1.09605	0.912373	0.902794	1.26778		1.01177	0.680832	1.58044	2.15794
Gm37039_upstream	1	60987479	60991479	+	0.685032	1.10245	1.30905	0.437165		1.91112	2.0425	1.82998	2.06802
Rpl17-ps1_upstream	1	61073674	61077674	+	0.593694	0.836342	0.451397	0.524598		1.01177	0.875356	1.58044	0.809226
Gm11590_upstream	1	61122004	61126004	-	0.456688	0.570233	0.451397	0.87433		0.562095	0.972617	1.66362	0.809226
Gm11591_upstream	1	61195242	61199242	-	0.822038	1.14047	0.857654	0.612031		1.91112	0.778094	1.99634	0.989054
Gm28083_upstream	1	61269514	61273514	-	0.456688	1.74871	0.767375	0.568315		1.79871	0.778094	2.07952	2.15794
Gm11587_upstream	1	61299909	61303909	+	2.0551	2.31895	2.07643	1.74866		3.59741	1.84797	2.66179	2.87725
9530026F06Rik_upstream	1	61376432	61380432	+	2.9228	3.15529	2.52782	2.92901		3.70983	3.79321	3.07769	2.78733
Gm11588_upstream	1	61438101	61442101	+	0.959044	0.950388	0.947934	0.568315		2.47322	1.2644	2.57861	1.70837
Gm25839_upstream	1	61468441	61472441	+	0.411019	0.798326	0.361118	0.743181		0.562095	0.291785	0.415905	0.629398
Gm28449_upstream	1	61472951	61476951	+	0.639363	0.646264	0.586816	0.437165		0.224838	0.58357	1.66362	0.989054
Gm36943_upstream	1	61543882	61547882	+	0.319681	1.02642	0.496537	0.524598		1.57387	0.680832	1.49726	1.07897
Gm28094_upstream	1	61546122	61550122	+	0.411019	0.950388	0.631956	0.699464		1.12419	0.486309	2.41225	1.43862
4930587A21Rik_upstream	1	61619149	61623149	-	0.502357	0.798326	0.541677	0.612031		1.23661	1.06988	2.24588	0.989054
Pard3b_upstream	1	61636824	61640824	+	24.2045	10.4543	12.6391	24.3938		4.49676	2.82059	2.99451	2.60751
Gm37205_upstream	1	61652423	61656423	+	0.182675	0.494202	0.541677	0.612031		0.224838	1.06988	0.665447	0.629398
Gm38012_upstream	1	61675249	61679249	+	0.0456688	0.114047	0	0.087433		0.112419	0.291785	0.166362	0.359656
Gm38278_upstream	1	61700527	61704527	+	0.548025	1.02642	0.586816	0.524598		1.12419	0.972617	1.16453	0.719312
Gm38075_upstream	1	61803221	61807221	+	0.137006	0.874357	0.541677	0.480882		0.449676	0.778094	1.08135	1.34871
Pard3bos1_upstream	1	61849540	61853540	-	0.593694	1.14047	0.677096	0.961763		0.674514	0.291785	0.665447	0.179828
Gm29640_upstream	1	61979207	61983207	-	0.274013	0.722295	0.361118	0.612031		0.674514	0.389047	0.998171	0.809226
Gm29641_upstream	1	62093339	62097339	-	0.137006	0.494202	0.406257	0.306016		0.674514	0.486309	0.998171	0.359656
Pard3bos2_upstream	1	62134109	62138109	-	0.959044	1.02642	1.17363	1.13663		1.79871	1.75071	1.58044	1.61845
Gm38351_upstream	1	62245153	62249153	+	0.319681	0.836342	0.451397	0.699464		0.449676	0.291785	1.24771	0.989054
Pard3bos3_upstream	1	62497261	62501261	-	0.959044	1.82475	1.03821	1.48636		0.674514	0.486309	1.08135	0.989054
Gm29084_upstream	1	62533942	62537942	-	0.0456688	0.114047	0.0902794	0.087433		0	0	0.0831809	0.089914
Gm11600_upstream	1	62655788	62659788	-	0.548025	1.36856	1.17363	1.57379		3.82225	3.89047	1.82998	2.96716
Gm11599_upstream	1	62658839	62662839	+	0.867707	1.17848	1.26391	1.35521		1.79871	2.43154	1.41408	2.06802
Nrp2_upstream	1	62701285	62705285	+	37.1744	19.2739	27.4449	38.9077		3.26015	3.01511	2.1627	1.97811
Gm29083_upstream	1	62716073	62720073	-	14.6597	8.47746	12.6843	11.8909		4.49676	3.59868	3.32724	3.14699
Gm37121_upstream	1	62807302	62811302	+	7.94637	5.85439	4.64939	4.80882		3.93467	2.72333	2.24588	3.50664
Gm4208_upstream	1	62830370	62834370	-	0.776369	1.14047	1.21877	0.568315		2.69806	1.75071	2.41225	2.06802
Gm44468_upstream	1	63023742	63027742	+	0.7307	1.40657	0.677096	0.655748		1.68629	1.94523	2.07952	2.78733
Gm24942_upstream	1	63030706	63034706	+	1.41573	2.2049	1.57989	1.92353		2.13596	4.18225	2.99451	3.41673
Rps13-ps7_upstream	1	63036214	63040214	+	0.456688	1.02642	0.451397	0.437165		1.12419	0.680832	1.24771	0.809226
Rps27-ps1_upstream	1	63071774	63075774	+	1.50707	1.48261	1.35419	1.66123		2.02354	2.43154	1.99634	2.42768
Ino80dos_upstream	1	63111078	63115078	+	33.9776	15.6244	25.1428	31.6945		2.02354	2.72333	2.41225	1.88819
Ino80d_upstream	1	63112667	63116667	-	34.8909	16.2326	26.0005	32.0005		2.24838	2.52881	1.91316	1.2588
Gm20342_upstream	1	63115118	63119118	+	2.83146	2.85116	2.66324	1.61751		2.02354	1.65345	1.41408	0.809226
Gm24557_upstream	1	63159855	63163855	+	0.7307	1.29253	0.541677	0.612031		1.91112	0.680832	2.49543	1.52854
Eef1b2_upstream	1	63174825	63178825	+	39.3665	20.3003	31.4172	42.9733		3.93467	4.08499	2.74497	3.59656
Ndufs1_upstream	1	63174833	63178833	-	39.3665	20.3003	31.4172	42.9733		3.93467	4.08499	2.74497	3.59656
Gm27390_upstream	1	63175983	63179983	+	39.2295	19.8441	30.9658	42.711		3.14773	3.98773	2.24588	3.68647
Gm26457_upstream	1	63176677	63180677	+	27.5839	14.1798	23.7886	32.2628		2.24838	2.91785	1.99634	2.87725
Gm26457_upstream	1	63176686	63180686	+	27.5383	14.1418	23.6983	32.0879		2.24838	2.82059	1.99634	2.87725
Snora41_upstream	1	63177004	63181004	+	18.3589	10.7204	16.2052	22.208		2.13596	2.23702	1.91316	2.87725
Gm27512_upstream	1	63196031	63200031	+	2.37478	2.01482	1.89587	1.74866		0.786933	1.16714	0.91499	1.52854
Platr12_upstream	1	63198313	63202313	+	2.51178	2.50902	2.48268	2.97272		1.46145	1.16714	1.82998	1.43862
Gpr1_upstream	1	63212543	63216543	-	3.6535	3.04124	3.92715	2.97272		2.58564	1.55619	1.82998	1.52854
1700039I01Rik_upstream	1	63246499	63250499	-	1.23306	2.01482	1.08335	1.83609		2.02354	2.0425	1.16453	2.24785
Gm11608_upstream	1	63271120	63275120	-	1.32439	2.39498	2.12157	3.32246		2.47322	2.52881	2.32907	1.97811
Zdbf2_upstream	1	63271265	63275265	+	1.32439	2.39498	2.12157	3.32246		2.3608	2.52881	2.41225	1.97811
Gm24513_upstream	1	63271363	63275363	-	1.32439	2.39498	2.07643	3.23502		2.3608	2.52881	2.49543	1.97811
Gm23448_upstream	1	63298383	63302383	-	0.639363	0.722295	0.767375	0.830614		1.46145	0.778094	1.08135	1.07897
Gm11606_upstream	1	63356050	63360050	-	0.36535	0.950388	0.677096	0.961763		0.674514	0.972617	1.16453	1.07897
Gm11605_upstream	1	63363365	63367365	-	0.867707	0.760311	0.586816	0.918047		1.34903	1.36166	1.16453	1.70837
Adam23_upstream	1	63443891	63447891	+	2.69446	3.57346	2.03129	3.23502		3.14773	3.11238	1.99634	3.59656
Gm22281_upstream	1	63573590	63577590	-	0.548025	0.874357	0.902794	0.743181		1.01177	1.2644	1.08135	1.2588
Gm39653_upstream	1	63613968	63617968	+	0.776369	1.17848	0.586816	0.743181		1.68629	2.91785	1.33089	2.06802
Gm12748_upstream	1	63669468	63673468	+	0.548025	1.25451	0.993074	0.480882		1.34903	1.45893	1.33089	1.2588
Dytn_upstream	1	63684927	63688927	-	0.639363	0.912373	0.631956	0.349732		1.12419	1.16714	1.91316	1.52854
Mdh1b_upstream	1	63728318	63732318	-	6.5763	4.06766	4.69453	4.28422		2.02354	1.45893	2.1627	1.07897
Fastkd2_upstream	1	63728614	63732614	+	6.5763	4.06766	4.64939	4.32793		2.13596	1.45893	1.99634	0.989054
4933402D24Rik_upstream	1	63767267	63771267	-	0.867707	1.48261	1.08335	1.22406		1.91112	1.45893	2.57861	1.07897
Gm13751_upstream	1	63843578	63847578	-	0.639363	1.55864	1.30905	0.830614		2.02354	1.06988	3.41042	1.61845
Gm13754_upstream	1	63915848	63919848	+	0.822038	1.02642	0.767375	0.699464		1.68629	0.680832	2.1627	1.61845
Gm13749_upstream	1	63962727	63966727	+	0.182675	1.67268	0.677096	0.524598		0.899353	0.58357	1.49726	1.2588
Gm26649_upstream	1	64027463	64031463	+	0.593694	1.06443	1.21877	0.437165		1.34903	0.389047	0.831809	1.52854
Mir6899_upstream	1	64040501	64044501	-	3.33382	3.26934	3.25006	3.10387		1.79871	2.0425	2.82815	2.60751
Gm13748_upstream	1	64076654	64080654	+	4.29287	4.06766	4.60425	5.37713		2.13596	2.62607	2.99451	2.33776
Klf7_upstream	1	64120282	64124282	-	94.6714	34.0999	73.2618	81.0067		2.81048	3.98773	2.74497	1.79828
Gm13750_upstream	1	64148201	64152201	+	0.502357	0.760311	0.631956	0.612031		1.12419	0.680832	1.41408	0.809226
Gm28981_upstream	1	64301043	64305043	-	11.6455	7.37501	13.9933	8.17499		1.34903	1.45893	1.41408	1.52854
Gm25748_upstream	1	64394334	64398334	+	0.137006	0.380155	0.180559	0.480882		0.449676	0.486309	0.665447	0.44957
Gm28980_upstream	1	64452577	64456577	-	1.14172	1.36856	1.39933	0.87433		2.13596	2.72333	2.1627	2.15794
Creb1_upstream	1	64530645	64534645	+	46.3081	24.52	36.1118	57.9244		3.48499	3.69595	2.41225	2.24785
Mettl21a_upstream	1	64615242	64619242	-	60.1915	24.6341	46.3133	65.3125		2.3608	3.79321	2.82815	3.14699
Gm28982_upstream	1	64615784	64619784	+	56.7206	22.9234	44.3723	63.5201		2.47322	3.20964	2.74497	2.78733
Gm29152_upstream	1	64647935	64651935	+	9.68178	5.24614	6.95151	5.46456		3.14773	2.82059	2.07952	2.33776
Ccnyl1_upstream	1	64688455	64692455	+	13.8833	8.36342	12.7294	19.6724		3.14773	2.72333	2.1627	1.97811
2810408I11Rik_upstream	1	64688659	64692659	-	13.7463	8.47746	12.594	19.6287		3.14773	2.72333	2.07952	1.88819
Gm38058_upstream	1	64734240	64738240	+	29.4564	14.674	16.4309	29.0715		5.84579	5.64118	4.15904	4.85535
Fzd5_upstream	1	64735751	64739751	-	33.3839	16.3467	20.3129	30.8201		4.04709	3.98773	3.4936	3.50664
Rpl31-ps24_upstream	1	64932402	64936402	+	1.00471	2.05284	1.94101	0.87433		0.674514	1.65345	1.82998	2.24785
Plekhm3_upstream	1	64954824	64958824	-	9.17943	6.50066	9.16336	10.2734		1.91112	2.33428	1.58044	2.15794
Rpl10a-ps1_upstream	1	64992604	64996604	-	0.822038	0.836342	0.631956	0.87433		1.46145	1.2644	1.49726	1.70837
Gm24788_upstream	1	64999462	65003462	-	1.00471	1.7107	1.26391	0.786897		1.79871	1.55619	1.66362	2.24785
Gm8550_upstream	1	65026080	65030080	+	0.7307	0.988404	0.767375	0.87433		2.02354	1.06988	1.41408	1.16888
Akr1cl_upstream	1	65030759	65034759	-	0.456688	0.722295	0.451397	0.524598		1.01177	0.875356	1.24771	0.809226
Cryge_upstream	1	65049149	65053149	-	1.59841	2.96521	3.61118	2.09839		2.81048	1.94523	1.7468	1.79828
Crygd_upstream	1	65061452	65065452	-	1.68975	1.52062	1.76045	1.39893		2.47322	2.62607	1.99634	2.51759
Crygc_upstream	1	65071689	65075689	-	0.593694	1.06443	0.722235	0.699464		2.13596	2.0425	1.41408	1.97811
Crygb_upstream	1	65080288	65084288	-	0.867707	1.10245	1.35419	0.743181		2.02354	1.36166	1.82998	1.16888
Gm7329_upstream	1	65093227	65097227	+	0.228344	0.418171	0.541677	0.393449		0.674514	0.680832	0.748628	0.719312
Cryga_upstream	1	65101373	65105373	-	1.37006	2.35696	2.12157	1.57379		1.57387	2.52881	2.1627	2.33776
Gm28845_upstream	1	65117558	65121558	-	0.685032	1.55864	1.89587	1.3115		1.79871	1.55619	1.49726	1.97811
D630023F18Rik_upstream	1	65121214	65125214	-	0.7307	1.52062	1.12849	0.699464		1.57387	2.13976	1.41408	2.06802
Idh1_upstream	1	65184500	65188500	-	12.7873	9.50388	11.6009	13.2898		1.91112	1.94523	2.49543	1.43862
Pikfyve_upstream	1	65184683	65188683	+	12.8786	9.61793	11.6912	13.3335		1.91112	2.0425	2.49543	1.43862
Pth2r_upstream	1	65280056	65284056	+	0.228344	0.950388	0.857654	0.830614		1.01177	0.486309	1.33089	0.629398
Gm28927_upstream	1	65419121	65423121	-	0.319681	1.06443	0.857654	0.743181		0.899353	0.680832	0.499085	1.43862
Gm28926_upstream	1	65419803	65423803	-	0.411019	1.2165	0.947934	0.699464		1.57387	1.16714	0.665447	1.88819
Gm28925_upstream	1	65419937	65423937	-	0.411019	1.14047	0.993074	0.699464		1.57387	1.2644	0.582266	1.88819
Gm28923_upstream	1	65436985	65440985	-	0.548025	1.25451	1.17363	0.87433		0.899353	1.45893	1.66362	0.89914
Gm28922_upstream	1	65468508	65472508	-	0.0913376	0.456186	0.270838	0.743181		0.449676	0.486309	0.332724	0.179828
Gm28728_upstream	1	65522075	65526075	-	0.593694	0.646264	0.451397	1.00548		0.786933	1.65345	0.831809	1.07897
Gm5255_upstream	1	65549237	65553237	-	1.50707	2.01482	1.48961	2.40441		2.69806	4.18225	2.57861	2.51759
Gm8805_upstream	1	65550682	65554682	+	1.09605	1.40657	0.947934	1.61751		1.68629	2.33428	1.24771	1.61845
Crygf_upstream	1	65924520	65928520	+	0.867707	1.55864	1.44447	2.01096		2.24838	1.55619	1.58044	1.79828
Gm8809_upstream	1	66030925	66034925	-	0.776369	0.874357	0.722235	1.0492		1.68629	1.16714	1.16453	1.79828
Gm15659_upstream	1	66031085	66035085	+	0.7307	0.760311	0.722235	0.830614		1.57387	1.16714	0.998171	1.70837
Gm8812_upstream	1	66060965	66064965	+	1.00471	1.10245	0.857654	1.0492		0.899353	2.72333	1.33089	1.52854
Map2_upstream	1	66173273	66177273	+	3.28815	2.73712	2.12157	2.84157		3.37257	2.0425	2.32907	2.15794
Gm24729_upstream	1	66303889	66307889	+	0.182675	0.950388	0.225699	0.393449		0.562095	0.389047	1.24771	0.719312
Gm10558_upstream	1	66326796	66330796	-	0.548025	0.836342	0.451397	0.568315		1.12419	0.389047	1.49726	1.2588
Gm25411_upstream	1	66434082	66438082	+	0.548025	0.532217	0.406257	0.612031		0.562095	0.58357	0.91499	0.989054
Unc80_upstream	1	66466367	66470367	+	0.959044	1.33054	0.812515	1.70494		1.79871	1.94523	2.24588	1.43862
Gm37181_upstream	1	66690356	66694356	-	0.411019	1.06443	0.857654	0.524598		1.34903	1.06988	1.16453	1.16888
Rpe_upstream	1	66698831	66702831	+	10.9605	8.09731	8.08001	12.9401		2.02354	2.72333	1.49726	2.42768
Gm37570_upstream	1	66766731	66770731	-	0.274013	0.532217	0.857654	0.524598		1.34903	1.06988	1.33089	1.79828
Gm38387_upstream	1	66769866	66773866	-	0.319681	0.570233	0.180559	0.437165		0.674514	0.389047	0.748628	0.44957
Gm38162_upstream	1	66773511	66777511	+	0.228344	0.912373	0.270838	0.393449		0.449676	0.972617	0.415905	0.539484
Gm15789_upstream	1	66781913	66785913	+	0.411019	1.06443	0.586816	0.568315		1.01177	0.389047	0.831809	0.359656
6820402A03Rik_upstream	1	66794298	66798298	-	0.639363	0.722295	0.451397	0.524598		0.899353	1.16714	0.499085	1.16888
Gm37285_upstream	1	66798797	66802797	-	0.228344	0.570233	0.451397	0.87433		0.224838	0.0972617	1.49726	1.07897
Gm37755_upstream	1	66810315	66814315	+	0.319681	0.34214	0.225699	0.786897		0.112419	0.194523	0.332724	0.539484
Kansl1l_upstream	1	66815562	66819562	-	42.4263	21.4788	36.1569	41.3995		3.26015	2.52881	2.32907	2.51759
Gm38218_upstream	1	66823914	66827914	-	0.685032	1.10245	0.586816	0.349732		0.449676	1.06988	1.58044	0.89914
Gm15793_upstream	1	66847602	66851602	-	1.27873	1.33054	0.947934	0.743181		1.01177	2.52881	1.16453	2.33776
Gm27934_upstream	1	66854641	66858641	+	0.593694	0.988404	0.677096	0.174866		1.34903	0.778094	1.49726	1.16888
Acadl_upstream	1	66861277	66865277	-	31.1461	14.636	17.8753	27.5851		1.01177	1.75071	1.82998	2.06802
Gm25832_upstream	1	66864797	66868797	+	2.10076	1.78673	1.03821	1.26778		3.14773	1.94523	1.99634	1.88819
Myl1_upstream	1	66943404	66947404	-	0.456688	0.798326	0.677096	0.262299		1.46145	1.94523	1.16453	1.34871
Rpl31-ps14_upstream	1	66946940	66950940	-	0.867707	1.29253	0.767375	0.699464		0.674514	0.972617	1.49726	1.79828
Gm15826_upstream	1	66949829	66953829	+	0.639363	0.836342	0.586816	0.262299		1.68629	0.486309	0.831809	1.16888
Lancl1_upstream	1	67036872	67040872	-	10.5952	7.48906	8.12515	9.31162		3.70983	2.23702	3.07769	3.59656
Cps1_upstream	1	67121026	67125026	+	0.274013	0.608249	0.0902794	0.349732		0.337257	0.680832	1.49726	0.629398
Gm15668_upstream	1	67247200	67251200	+	0.0913376	0.912373	0.180559	0.262299		0.224838	0.389047	0.748628	0.539484
Gm26342_upstream	1	67255224	67259224	+	1.09605	0.988404	0.857654	1.57379		1.34903	1.45893	1.66362	1.70837
Kif22-ps_upstream	1	67583053	67587053	+	0.7307	0.836342	1.26391	0.699464		1.68629	2.13976	1.33089	2.51759
Gm22548_upstream	1	67614975	67618975	+	0.228344	0.34214	0.135419	0.087433		0.337257	0.486309	0.332724	0.44957
Gm15669_upstream	1	67790481	67794481	+	0	0.34214	0.270838	0.437165		0.112419	0.194523	0.831809	0.089914
Gm37957_upstream	1	67901230	67905230	+	0.319681	1.2165	0.496537	0.786897		0.786933	0.486309	0.499085	1.16888
Gm23189_upstream	1	67971676	67975676	+	0.228344	0.608249	0.406257	0.480882		0.449676	0.389047	0.831809	0.44957
Gm15671_upstream	1	68022243	68026243	+	0.137006	0.608249	0.406257	0.524598		0.786933	0.778094	0.91499	0.44957
Gm37100_upstream	1	68114547	68118547	-	0.274013	0.988404	0.135419	0.786897		0.786933	0.58357	1.24771	0.89914
Gm15670_upstream	1	68291726	68295726	-	0.182675	0.494202	0.496537	0.699464		0.674514	0.875356	0.831809	0.89914
Gm25542_upstream	1	68383035	68387035	-	0.319681	0.532217	0.451397	0.568315		0.562095	0.875356	0.499085	0.719312
Gm19335_upstream	1	68591686	68595686	-	0.228344	0.34214	0.315978	0.349732		0.449676	0.291785	0.249543	0.179828
Gm37735_upstream	1	68638829	68642829	-	0.137006	0.266109	0.135419	0.655748		0.337257	0.0972617	0.582266	0.089914
Gm37769_upstream	1	68711405	68715405	-	0.137006	0.228093	0.180559	0.349732		0.337257	0.194523	0.499085	0.179828
Gm37061_upstream	1	68759727	68763727	-	0.548025	0.418171	0.677096	0.349732		0.899353	0.486309	0.998171	0.989054
Gm16076_upstream	1	69104740	69108740	-	3.88185	6.27256	5.9133	10.5794		5.62095	5.64118	4.32541	4.85535
Erbb4_upstream	1	69106059	69110059	-	3.56216	5.47424	5.05565	9.22418		5.05886	5.44666	3.99268	4.58561
Gm8840_upstream	1	69129299	69133299	-	0.502357	0.646264	0.451397	0.524598		1.68629	0.972617	1.08135	1.34871
Pced1c-ps_upstream	1	69375321	69379321	+	1.59841	2.01482	1.44447	2.97272		3.59741	3.98773	2.41225	1.79828
Gm28497_upstream	1	69439056	69443056	+	0.776369	2.09085	1.30905	0.918047		1.12419	1.2644	2.1627	1.61845
Gm29113_upstream	1	69491788	69495788	-	1.00471	1.90078	1.26391	0.918047		2.02354	1.84797	1.91316	2.33776
Gm29114_upstream	1	69511932	69515932	+	0.456688	1.02642	0.631956	0.655748		0.899353	1.16714	1.66362	0.809226
Gm29112_upstream	1	69596522	69600522	-	0.776369	1.02642	0.677096	0.480882		1.01177	1.2644	1.08135	0.269742
Gm28112_upstream	1	69660061	69664061	-	0.548025	1.17848	0.857654	0.786897		1.68629	0.680832	1.49726	1.79828
Ikzf2_upstream	1	69685245	69689245	-	10.1841	7.64112	8.03487	12.1532		1.34903	1.16714	1.66362	1.43862
Gm37930_upstream	1	69768868	69772868	+	0.319681	0.836342	0.586816	0.830614		0.337257	0.778094	0.998171	0.629398
Spag16_upstream	1	69824970	69828970	+	0.867707	1.29253	0.857654	1.09291		2.02354	1.84797	1.7468	1.2588
Gm22665_upstream	1	69919747	69923747	-	0.319681	0.494202	0.361118	0.655748		0.899353	0.194523	0.665447	0.809226
Gm23879_upstream	1	69953129	69957129	-	0.0913376	0.456186	0.270838	0.349732		0.337257	0.875356	0.249543	0.44957
Gm28580_upstream	1	70066055	70070055	-	0.274013	0.456186	0.315978	0.568315		0.337257	0.680832	0.748628	0.719312
Gm38272_upstream	1	70310911	70314911	-	0.456688	0.570233	0.361118	0.612031		0	0.486309	0.499085	0.539484
Gm37456_upstream	1	70575271	70579271	-	0.0913376	0.228093	0.135419	0.174866		0	0	0.415905	0.359656
Gm23422_upstream	1	70594815	70598815	+	0.274013	0.608249	0.496537	0.306016		1.23661	0.58357	0.665447	0.719312
Vwc2l_upstream	1	70723715	70727715	+	0.685032	0.608249	0.406257	1.00548		1.23661	0.875356	1.82998	0.989054
Gm16236_upstream	1	71038030	71042030	-	0.593694	1.06443	0.677096	0.655748		0.449676	1.06988	0.831809	1.2588
Bard1_upstream	1	71101146	71105146	-	13.2439	7.29898	8.35085	12.3718		2.24838	2.43154	1.7468	1.88819
Gm8870_upstream	1	71154020	71158020	-	0.685032	0.912373	0.496537	1.09291		2.02354	1.55619	1.33089	2.06802
Abca12_upstream	1	71412910	71416910	-	0.456688	1.44459	1.35419	0.830614		1.79871	0.875356	1.24771	1.52854
Gm6947_upstream	1	71491814	71495814	-	0.867707	1.36856	1.48961	0.830614		0.899353	1.84797	1.66362	1.16888
Atic_upstream	1	71555150	71559150	+	10.5495	7.45104	8.7571	12.8089		1.68629	2.43154	2.32907	1.79828
Apol7d_upstream	1	71650837	71654837	+	48.0436	19.8821	35.8861	39.6946		3.82225	2.91785	2.74497	2.51759
Fn1_upstream	1	71651200	71655200	-	46.4451	19.0078	34.4416	38.2082		3.48499	2.43154	2.41225	2.24785
Gm5829_upstream	1	71708055	71712055	-	0.776369	0.912373	1.03821	1.09291		1.34903	1.36166	1.91316	1.97811
Gm5256_upstream	1	71712924	71716924	-	0.822038	1.02642	0.902794	0.918047		2.47322	2.52881	2.24588	1.16888
Gm37217_upstream	1	71844610	71848610	-	7.48968	4.29576	6.8161	4.45908		1.34903	1.45893	1.7468	1.2588
Gm8883_upstream	1	71886112	71890112	+	3.74484	3.26934	4.33341	2.88529		3.26015	2.91785	2.41225	2.06802
Gm28818_upstream	1	71915125	71919125	-	0.959044	2.43299	1.94101	1.44264		1.57387	1.45893	1.7468	1.61845
Gm5528_upstream	1	72002288	72006288	+	9.04242	6.27256	13.3614	6.77606		2.58564	2.23702	1.41408	2.69742
4933417E11Rik_upstream	1	72003195	72007195	-	5.1149	4.52385	7.31263	5.11483		2.69806	2.0425	1.7468	2.33776
4930556G22Rik_upstream	1	72036731	72040731	-	0.36535	1.14047	0.361118	0.568315		1.68629	0.778094	2.07952	1.07897
Gm8885_upstream	1	72085857	72089857	+	1.18739	1.44459	1.30905	1.18035		2.58564	1.36166	1.16453	1.52854
Gm4319_upstream	1	72120001	72124001	-	3.42516	4.4098	4.33341	4.15307		3.14773	3.01511	2.41225	2.87725
Mreg_upstream	1	72210307	72214307	-	2.7858	2.96521	2.88894	3.54104		3.59741	2.62607	2.91133	2.60751
Gm25360_upstream	1	72224240	72228240	+	4.33853	4.67591	4.73967	5.77058		2.58564	2.82059	2.32907	3.2369
D230017M19Rik_upstream	1	72234465	72238465	+	7.94637	4.67591	5.73274	8.83074		2.13596	2.82059	2.82815	2.60751
Gm23472_upstream	1	72234946	72238946	+	7.76369	4.59988	5.64246	8.65587		2.02354	2.62607	2.32907	2.42768
Gm24497_upstream	1	72242213	72246213	+	26.8532	9.88404	18.6427	24.4812		2.02354	2.33428	2.66179	2.15794
Gm25939_upstream	1	72253008	72257008	+	15.7101	8.40143	11.962	12.5466		3.26015	2.82059	3.24406	3.59656
Pecr_upstream	1	72282314	72286314	-	7.30701	4.48583	4.78481	7.43181		2.13596	2.91785	2.41225	2.24785
Tmem169_upstream	1	72282369	72286369	+	7.26134	4.48583	4.78481	7.38809		2.13596	2.91785	2.49543	2.33776
Xrcc5_upstream	1	72305427	72309427	+	9.04242	5.36019	8.21543	5.2897		2.02354	1.75071	1.82998	1.61845
Gm15843_upstream	1	72457499	72461499	+	0.274013	0.798326	0.857654	0.349732		1.12419	0.972617	1.41408	1.88819
March4_upstream	1	72534930	72538930	-	1.73541	2.24292	1.98615	1.92353		3.48499	3.59868	3.74314	3.8663
Smarcal1_upstream	1	72581251	72585251	+	12.9699	8.09731	10.5176	8.13127		2.81048	2.13976	2.82815	1.97811
Gm39662_upstream	1	72639188	72643188	+	1.68975	1.29253	1.57989	2.27326		2.3608	2.43154	1.7468	1.79828
Gm18035_upstream	1	72690864	72694864	+	0.274013	0.68428	0.631956	0.743181		1.23661	1.2644	1.24771	0.89914
Ankar_upstream	1	72698579	72702579	-	0.411019	1.63467	0.812515	0.786897		0.674514	1.36166	1.82998	1.52854
Gm45859_upstream	1	72704502	72708502	-	0.36535	0.988404	0.631956	0.437165		0.337257	1.16714	1.66362	1.2588
Rpl37a_upstream	1	72709290	72713290	+	19.4092	11.7848	16.2954	19.585		2.02354	2.43154	1.49726	2.78733
Igfbp2_upstream	1	72822503	72826503	+	10.7778	6.19653	5.19107	7.60667		3.26015	3.98773	2.32907	3.41673
Igfbp5_upstream	1	72872884	72876884	-	19.0439	6.8428	14.7155	15.2571		2.69806	3.98773	2.91133	3.95621
1700027A15Rik_upstream	1	72982844	72986844	+	0.639363	0.912373	0.496537	0.349732		1.34903	0.875356	1.66362	1.70837
Tnp1_upstream	1	73013909	73017909	-	1.18739	1.17848	1.76045	1.09291		3.48499	1.75071	2.66179	3.05708
Gm38106_upstream	1	73207423	73211423	-	0.776369	0.722295	0.993074	0.612031		0.899353	0.875356	1.58044	0.989054
Gm29185_upstream	1	73267064	73271064	+	1.73541	1.7107	0.902794	1.00548		2.02354	0.778094	1.7468	0.719312
Gm29184_upstream	1	73310050	73314050	-	1.00471	1.90078	1.08335	0.568315		2.3608	1.75071	1.91316	2.06802
Gm27315_upstream	1	73390246	73394246	+	1.00471	1.10245	1.53475	1.0492		2.9229	1.84797	2.99451	1.70837
D530049I02Rik_upstream	1	73396968	73400968	+	0.685032	1.78673	1.17363	0.699464		1.57387	1.45893	1.66362	1.70837
Pinc_upstream	1	73405569	73409569	-	0.274013	0.532217	0.677096	0.612031		0.674514	0.0972617	0.998171	0.629398
Gm9553_upstream	1	73510046	73514046	+	1.00471	1.14047	1.71531	0.655748		2.13596	1.06988	1.7468	1.07897
Gm29186_upstream	1	73526937	73530937	+	0.913376	1.74871	1.57989	0.87433		1.23661	1.84797	2.57861	1.79828
C530043A13Rik_upstream	1	73527790	73531790	-	1.18739	2.28093	1.67017	0.87433		1.79871	1.94523	2.49543	1.88819
Gm25329_upstream	1	73761710	73765710	+	0.959044	1.48261	0.947934	0.699464		1.34903	0.972617	2.07952	1.88819
Gm29183_upstream	1	73839917	73843917	-	1.91809	2.88918	3.56604	1.87981		4.7216	3.40416	3.99268	2.60751
Mir6351_upstream	1	73853575	73857575	-	1.78108	2.50902	2.34726	2.18583		5.39612	4.37678	3.65996	3.68647
6030407O03Rik_upstream	1	73862466	73866466	-	3.01414	2.58506	1.98615	2.44812		2.69806	2.72333	2.1627	1.88819
Tns1_upstream	1	74122449	74126449	-	6.62197	5.36019	5.37163	7.34437		4.83402	6.03023	4.24223	3.68647
Rufy4_upstream	1	74123541	74127541	+	5.29758	4.6379	4.92023	6.60119		4.15951	4.5713	3.32724	3.05708
Cxcr2_upstream	1	74151989	74155989	+	1.59841	2.39498	2.6181	1.61751		3.26015	2.82059	3.16087	3.68647
Cxcr1_upstream	1	74192631	74196631	-	1.27873	2.05284	1.17363	1.53008		1.91112	2.52881	2.91133	2.33776
Mir1928_upstream	1	74204620	74208620	-	2.51178	2.85116	2.43754	1.70494		4.38434	3.89047	2.66179	2.78733
Gm25524_upstream	1	74210813	74214813	+	0.959044	1.48261	1.94101	1.66123		2.9229	2.13976	2.1627	2.33776
Arpc2_upstream	1	74234084	74238084	+	41.7869	19.54	30.0179	44.9406		2.9229	1.94523	3.24406	3.05708
Gpbar1_upstream	1	74276550	74280550	+	7.26134	4.904	6.04872	6.38261		5.05886	6.6138	4.49177	4.85535
Gm28364_upstream	1	74279161	74283161	+	4.47554	4.10568	3.97229	5.07112		5.50853	7.29463	4.24223	4.94527
Aamp_upstream	1	74282738	74286738	-	17.2171	10.7964	14.6253	15.6505		3.03531	4.96035	3.65996	4.22596
Pnkd_upstream	1	74282930	74286930	+	17.3085	10.8344	14.7607	15.5631		3.37257	4.5713	3.82632	4.22596
Gm37503_upstream	1	74285860	74289860	-	7.62669	5.70233	8.5314	5.24598		3.37257	4.27952	3.82632	3.68647
Gm29358_upstream	1	74293603	74297603	+	71.2433	29.6141	61.7963	47.957		4.83402	7.10011	3.4936	5.21501
Tmbim1_upstream	1	74303622	74307622	-	39.1381	19.9201	32.8166	44.5034		2.81048	2.0425	2.49543	3.05708
Gm37931_upstream	1	74305848	74309848	+	3.05981	4.37179	5.37163	2.09839		1.91112	2.33428	2.24588	2.33776
Catip_upstream	1	74360108	74364108	+	9.13376	6.00645	6.77096	6.90721		4.49676	4.5713	2.99451	4.58561
Slc11a1_upstream	1	74373195	74377195	+	14.203	5.47424	10.9238	9.87993		4.60918	5.8357	2.49543	4.76544
Ctdsp1_upstream	1	74389509	74393509	+	67.4071	23.4556	37.5562	67.9355		4.38434	5.93297	3.57678	2.96716
Mir26b_upstream	1	74392310	74396310	+	24.1131	10.7204	15.1218	25.749		4.49676	5.64118	3.41042	3.41673
Vil1_upstream	1	74407376	74411376	+	2.14643	2.58506	2.34726	1.66123		4.49676	3.59868	2.91133	3.41673
Gm37733_upstream	1	74501301	74505301	-	0.7307	1.7107	1.12849	0.918047		1.12419	0.875356	0.831809	1.70837
Cnot9_upstream	1	74504058	74508058	+	22.332	12.6212	17.9205	24.6561		2.13596	3.20964	2.41225	2.51759
Plcd4_upstream	1	74540888	74544888	+	1.87242	2.50902	2.30213	1.53008		1.79871	2.72333	2.32907	2.15794
Usp37_upstream	1	74542284	74546284	-	2.23777	2.43299	2.30213	1.57379		2.02354	3.01511	1.91316	2.51759
Gm25035_upstream	1	74584972	74588972	-	30.0044	15.0542	23.5629	29.9458		3.48499	3.3069	2.91133	2.69742
Zfp142_upstream	1	74586246	74590246	-	30.5524	15.4343	23.5629	30.2955		3.48499	4.18225	2.74497	3.68647
Bcs1l_upstream	1	74586289	74590289	+	30.6438	15.5103	23.6081	30.2955		3.59741	4.27952	2.74497	3.77639
Rnf25_upstream	1	74599397	74603397	-	16.8518	8.05929	11.3752	16.1314		2.24838	2.72333	2.1627	2.24785
Stk36_upstream	1	74599445	74603445	+	16.8974	8.09731	11.4203	16.1314		2.3608	2.72333	2.1627	2.24785
Ttll4_upstream	1	74659745	74663745	+	10.7778	6.8428	8.44112	12.6341		1.79871	0.972617	1.08135	0.989054
Cyp27a1_upstream	1	74711574	74715574	+	34.8453	12.317	23.3372	26.2736		4.38434	4.27952	3.41042	2.60751
Prkag3_upstream	1	74747221	74751221	-	8.03771	4.06766	4.51397	6.47004		3.70983	6.32201	3.65996	4.13604
Gm27507_upstream	1	74762798	74766798	+	1.00471	1.97681	1.21877	0.655748		2.02354	2.23702	2.82815	3.32682
Wnt6_upstream	1	74769892	74773892	+	4.70388	4.37179	4.33341	4.41537		3.82225	4.5713	3.4936	4.31587
Gm29539_upstream	1	74775405	74779405	-	2.1921	1.82475	1.94101	2.01096		5.17128	4.96035	3.16087	6.11415
Wnt10a_upstream	1	74789516	74793516	+	2.1921	2.9272	2.25699	2.97272		4.83402	5.05761	2.82815	3.8663
Gm16582_upstream	1	74848895	74852895	+	1.14172	2.2049	2.03129	0.918047		2.9229	2.82059	3.07769	2.51759
Cdk5r2_upstream	1	74852934	74856934	+	2.37478	3.15529	2.6181	2.57927		4.83402	6.32201	2.74497	3.68647
Fev_upstream	1	74883419	74887419	-	1.78108	2.58506	1.80559	2.40441		3.82225	5.15487	3.65996	4.40578
Cryba2_upstream	1	74891143	74895143	-	2.0551	2.6991	2.34726	2.75414		4.94644	4.37678	4.57495	3.95621
Mir375_upstream	1	74898721	74902721	-	1.78108	2.66109	2.03129	2.31697		4.27192	4.86309	3.24406	3.41673
Gm15841_upstream	1	74900371	74904371	+	1.55274	2.96521	2.30213	2.62299		4.60918	3.98773	2.82815	3.2369
Cfap65_upstream	1	74933599	74937599	-	0.776369	1.14047	0.993074	0.480882		1.91112	1.36166	1.49726	2.15794
Ihh_upstream	1	74949672	74953672	-	2.64879	3.15529	2.25699	4.28422		4.60918	5.93297	4.07586	2.96716
Gm37744_upstream	1	74952252	74956252	+	0.822038	1.86276	1.44447	1.22406		3.14773	2.72333	2.49543	2.69742
Nhej1_upstream	1	75123200	75127200	-	27.995	11.5567	20.7643	29.2901		2.47322	2.72333	2.49543	3.14699
Slc23a3_upstream	1	75131890	75135890	-	2.60312	3.4214	2.6181	2.27326		4.83402	4.27952	3.24406	4.85535
Cnppd1_upstream	1	75140711	75144711	-	77.4999	32.8834	60.2615	79.7826		5.2837	5.44666	4.24223	3.50664
Retreg2_upstream	1	75140778	75144778	+	77.5456	32.8454	60.2615	79.7389		5.2837	5.54392	4.24223	3.41673
Zfand2b_upstream	1	75166646	75170646	+	13.1983	8.70556	12.6843	13.5521		4.27192	4.76583	3.41042	3.41673
Abcb6_upstream	1	75178392	75182392	-	7.62669	6.88081	7.13207	10.0111		3.82225	4.86309	3.32724	4.40578
Gm29253_upstream	1	75183146	75187146	-	2.64879	3.68751	2.79866	3.36617		5.39612	6.51654	3.24406	5.1251
Ankzf1_upstream	1	75190151	75194151	+	33.7036	17.6012	27.9866	37.2465		3.48499	3.69595	3.16087	3.2369
Atg9a_upstream	1	75190196	75194196	-	33.7036	17.5632	27.9866	37.159		3.37257	3.59868	3.24406	3.2369
Gm27943_upstream	1	75207728	75211728	-	27.5839	15.5103	21.1705	23.8692		4.15951	3.20964	3.9095	1.79828
Glb1l_upstream	1	75208813	75212813	-	27.9493	16.2706	21.6671	24.2189		5.95821	3.79321	3.99268	2.60751
Stk16_upstream	1	75208838	75212838	+	27.9036	16.2326	21.7122	24.3064		5.95821	3.98773	3.9095	2.60751
Tuba4a_upstream	1	75217865	75221865	-	11.5542	12.165	14.1287	15.8691		4.49676	5.54392	3.4936	3.14699
AC166150.1_upstream	1	75227552	75231552	+	1.68975	2.58506	2.93408	2.27326		3.59741	4.08499	3.07769	2.15794
A630095N17Rik_upstream	1	75230102	75234102	-	1.82675	3.07926	3.11464	1.92353		3.37257	4.18225	2.1627	2.06802
Dnajb2_upstream	1	75234406	75238406	+	27.3099	16.3847	24.872	32.3065		2.02354	4.37678	3.16087	2.96716
Gm28294_upstream	1	75250322	75254322	+	5.57159	4.4098	3.65632	5.85801		5.05886	4.96035	2.74497	3.50664
Ptprn_upstream	1	75262502	75266502	-	0.867707	1.29253	1.39933	1.18035		2.02354	1.55619	2.32907	3.2369
Gm28902_upstream	1	75270605	75274605	+	0.867707	1.82475	1.53475	0.87433		2.81048	1.65345	2.66179	2.69742
Resp18_upstream	1	75276415	75280415	-	0.959044	1.74871	1.12849	1.3115		2.81048	2.91785	2.41225	2.96716
Dnpep_upstream	1	75315990	75319990	-	25.9855	13.7996	20.358	28.8092		3.59741	3.20964	2.57861	3.77639
Des_upstream	1	75358329	75362329	+	52.0167	22.4292	42.5667	41.9241		3.93467	5.05761	3.41042	3.8663
Gm15179_upstream	1	75373012	75377012	-	5.25191	4.29576	4.78481	7.21322		4.15951	4.47404	3.41042	4.40578
Speg_upstream	1	75373297	75377297	+	5.06923	4.4098	4.87509	7.25694		4.15951	4.27952	3.07769	4.31587
Gm15178_upstream	1	75394363	75398363	-	6.80465	5.96844	11.1044	6.33889		3.14773	3.20964	3.4936	3.59656
Gmppa_upstream	1	75433930	75437930	+	13.1983	8.36342	12.5037	9.44277		4.7216	4.47404	3.57678	2.87725
Asic4_upstream	1	75448436	75452436	+	5.57159	3.76354	3.15978	5.8143		5.39612	6.90558	3.32724	4.85535
Gm37264_upstream	1	75468761	75472761	-	3.28815	3.57346	2.75352	2.75414		3.14773	5.05761	2.91133	4.13604
Chpf_upstream	1	75477307	75481307	-	19.5462	10.3022	13.0905	23.0386		3.59741	5.25213	3.32724	3.50664
Tmem198_upstream	1	75477532	75481532	+	19.1352	10.2262	12.9551	22.6014		3.59741	4.86309	2.99451	3.05708
Obsl1_upstream	1	75504452	75508452	-	25.1635	11.8989	15.2572	25.7053		4.94644	5.73844	3.57678	4.40578
Inha_upstream	1	75505077	75509077	+	25.1635	11.7848	14.9864	25.7927		5.05886	6.32201	3.74314	4.13604
Gm15181_upstream	1	75512283	75516283	-	0.593694	1.90078	1.03821	0.830614		2.13596	1.94523	1.16453	2.15794
Stk11ip_upstream	1	75519529	75523529	+	21.4187	9.19976	15.3024	20.2407		1.91112	3.40416	3.32724	2.24785
Gm15183_upstream	1	75540211	75544211	+	0.959044	1.52062	1.12849	0.87433		2.24838	1.36166	2.24588	2.60751
Slc4a3_upstream	1	75544266	75548266	+	16.4408	8.28739	10.337	17.268		6.07063	6.12749	3.4936	4.40578
Gm15180_upstream	1	75566083	75570083	+	0.593694	0.760311	0.812515	1.0492		1.23661	1.2644	0.91499	1.43862
Gm15182_upstream	1	75622654	75626654	+	0.593694	0.570233	0.586816	0.524598		1.01177	1.16714	0.748628	0.44957
Gm5257_upstream	1	75634390	75638390	+	0.7307	1.44459	1.17363	0.830614		2.47322	2.82059	2.32907	2.06802
Gm29065_upstream	1	76016756	76020756	-	0.593694	1.67268	1.12849	0.918047		2.3608	2.0425	1.99634	2.42768
Gm29068_upstream	1	76108580	76112580	-	0.411019	1.2165	0.767375	0.480882		1.46145	1.94523	2.07952	1.34871
Gm29069_upstream	1	76418692	76422692	+	0.502357	0.532217	0.451397	0.306016		1.57387	0.58357	1.49726	0.809226
Gm17751_upstream	1	76487133	76491133	+	0.548025	1.67268	1.17363	0.655748		2.24838	2.43154	2.49543	1.79828
Mir6343_upstream	1	76507560	76511560	+	0.274013	0.798326	0.180559	0.480882		1.12419	0.778094	0.748628	0.539484
Gm816_upstream	1	77025792	77029792	-	0.776369	1.63467	1.39933	1.0492		1.68629	0.778094	2.66179	2.15794
Gm25974_upstream	1	77142753	77146753	+	0.319681	0.380155	0.135419	0.437165		0.899353	0.389047	0.415905	0.359656
Gm38265_upstream	1	77144992	77148992	-	0.502357	0.722295	0.451397	0.524598		0.562095	0.680832	0.91499	0.629398
Mir6352_upstream	1	77494768	77498768	-	1.05038	1.48261	1.17363	0.743181		2.02354	2.23702	1.91316	1.52854
Epha4_upstream	1	77513088	77517088	-	10.4125	6.80478	6.77096	11.5849		5.95821	6.03023	3.16087	3.59656
Gm28386_upstream	1	77513280	77517280	+	10.3211	6.57669	6.68068	11.41		5.84579	6.03023	3.16087	3.68647
Gm28385_upstream	1	77568672	77572672	+	0.502357	1.17848	0.902794	1.0492		2.13596	1.75071	1.49726	2.06802
Gm26263_upstream	1	77896446	77900446	-	0.502357	1.06443	0.541677	0.655748		1.12419	1.06988	1.66362	0.989054
Gm28387_upstream	1	77970376	77974376	-	0.639363	1.2165	0.631956	0.612031		1.68629	1.75071	2.1627	1.43862
Pax3_upstream	1	78195134	78199134	-	1.23306	2.12887	1.53475	1.61751		3.82225	4.37678	2.82815	4.58561
AC115893.1_upstream	1	78215476	78219476	-	2.00943	2.31895	1.98615	3.01644		3.48499	4.96035	2.32907	4.4957
Sgpp2_upstream	1	78308345	78312345	+	2.51178	3.15529	2.34726	3.32246		2.9229	3.20964	2.32907	2.06802
Gm28410_upstream	1	78338106	78342106	-	2.37478	2.66109	2.57296	2.14211		2.69806	4.47404	3.16087	2.69742
Gm37884_upstream	1	78373614	78377614	+	0.685032	1.48261	1.30905	0.655748		3.03531	1.06988	1.82998	2.33776
Gm28995_upstream	1	78431352	78435352	+	0.959044	1.33054	1.35419	1.18035		1.68629	0.680832	1.82998	1.43862
4833412K13Rik_upstream	1	78464926	78468926	-	0.685032	1.10245	0.767375	0.655748		0.562095	1.84797	1.08135	1.16888
Farsb_upstream	1	78486897	78490897	-	16.7148	10.1882	15.2572	17.7926		2.58564	1.55619	2.74497	2.60751
Mogat1_upstream	1	78508991	78512991	+	1.23306	1.52062	1.03821	1.00548		2.02354	3.20964	2.66179	2.06802
BC035947_upstream	1	78510158	78514158	-	1.73541	1.93879	1.26391	1.26778		2.02354	3.89047	3.24406	3.05708
5730419F03Rik_upstream	1	78607508	78611508	-	1.23306	1.67268	3.20492	1.00548		1.46145	0.58357	0.998171	1.16888
Gm29611_upstream	1	78613467	78617467	+	0.913376	1.52062	1.39933	1.44264		2.24838	2.43154	1.91316	1.61845
Acsl3_upstream	1	78655825	78659825	+	19.5462	12.7352	16.1149	26.055		3.03531	3.40416	2.66179	3.05708
Utp14b_upstream	1	78656038	78660038	+	19.5919	12.7352	16.1149	26.055		2.9229	3.20964	2.66179	3.14699
Gm6159_upstream	1	78782859	78786859	-	2.00943	1.78673	2.07643	1.09291		1.68629	1.55619	1.24771	1.88819
Kcne4_upstream	1	78814758	78818758	+	22.2864	7.26097	14.3544	15.8691		2.69806	3.59868	1.7468	2.87725
Gm29187_upstream	1	78819258	78823258	+	10.5038	5.32217	7.40291	7.30066		2.47322	2.82059	2.24588	4.13604
Gm5830_upstream	1	78966079	78970079	-	0.7307	0.798326	0.677096	0.830614		1.46145	2.33428	1.49726	2.24785
Gm29536_upstream	1	79222511	79226511	-	0.456688	0.68428	0.361118	0.568315		1.34903	1.06988	1.58044	1.2588
Scg2_upstream	1	79438120	79442120	-	0.548025	0.532217	0.406257	0.699464		0.562095	0.972617	1.08135	0.44957
Gm19027_upstream	1	79505157	79509157	-	0.182675	1.10245	0.677096	0.262299		0.786933	0.291785	1.08135	1.2588
Gm24160_upstream	1	79511864	79515864	-	0.867707	1.10245	0.857654	1.13663		2.24838	1.55619	1.82998	2.15794
Gm37886_upstream	1	79619034	79623034	-	0.776369	1.25451	1.12849	0.830614		1.34903	1.94523	1.24771	1.88819
Ap1s3_upstream	1	79669972	79673972	-	5.61726	5.66431	4.19799	7.03836		4.94644	3.69595	3.82632	3.8663
Gm10555_upstream	1	79760717	79764717	+	42.3806	20.3003	30.063	44.5471		3.93467	3.20964	3.24406	3.41673
Mrpl44_upstream	1	79774018	79778018	+	10.0015	5.39821	6.3647	11.6723		2.58564	1.55619	1.41408	1.16888
Wdfy1_upstream	1	79774143	79778143	-	10.2298	5.58828	6.63554	11.6723		2.58564	1.55619	1.58044	1.2588
Serpine2_upstream	1	79859180	79863180	-	4.29287	3.38338	5.14593	3.36617		2.81048	3.50142	3.32724	2.06802
Gm5529_upstream	1	79921426	79925426	-	1.64408	1.14047	0.993074	0.918047		1.57387	1.84797	2.74497	2.33776
Gm28071_upstream	1	79955580	79959580	+	1.4614	1.63467	1.44447	1.79238		2.58564	4.18225	2.41225	3.59656
Gm28058_upstream	1	80096622	80100622	+	0.867707	1.02642	0.677096	0.87433		1.01177	0.486309	2.1627	1.07897
Gm23934_upstream	1	80133466	80137466	+	0.0913376	0.304124	0.0902794	0.087433		0.224838	0.0972617	0.415905	0.359656
Gm38339_upstream	1	80146801	80150801	-	0.776369	0.950388	0.541677	0.655748		1.01177	1.16714	1.99634	1.70837
9830004L10Rik_upstream	1	80182719	80186719	+	1.23306	1.29253	1.30905	1.00548		2.47322	1.45893	2.49543	2.42768
Fam124b_upstream	1	80216473	80220473	-	2.10076	1.86276	2.21185	1.61751		2.3608	2.52881	2.07952	1.61845
2310015K22Rik_upstream	1	80223044	80227044	+	1.37006	1.52062	1.76045	1.0492		2.3608	1.2644	2.1627	1.16888
Gm37932_upstream	1	80254197	80258197	-	0.411019	1.10245	0.722235	0.524598		1.12419	0.972617	1.41408	1.07897
Gm37902_upstream	1	80274413	80278413	-	0.182675	0.494202	0.315978	0.393449		0.786933	0.291785	0.415905	0.44957
Gm37262_upstream	1	80325994	80329994	-	0.319681	0.874357	0.135419	0.480882		0.224838	0.389047	0.249543	0.089914
Cul3_upstream	1	80338480	80342480	-	33.9776	18.4755	25.9553	46.8641		2.9229	1.2644	1.7468	1.61845
Gm29125_upstream	1	80380822	80384822	+	2.0551	2.01482	2.03129	1.83609		3.37257	4.47404	2.1627	2.60751
Gm6189_upstream	1	80383185	80387185	-	2.00943	2.12887	2.43754	2.14211		3.03531	4.86309	3.07769	2.87725
1700016L21Rik_upstream	1	80443932	80447932	+	1.00471	1.86276	1.76045	1.39893		1.12419	0.875356	1.7468	1.07897
Gm45261_upstream	1	80459448	80463448	-	0.228344	0.950388	0.722235	0.437165		0.562095	0.875356	1.16453	0.539484
Gm37645_upstream	1	80667564	80671564	-	0.502357	1.06443	0.631956	0.568315		0.562095	1.06988	1.99634	0.809226
Gm38062_upstream	1	80728664	80732664	-	0.548025	1.10245	0.541677	0.961763		1.23661	0.778094	1.49726	1.07897
A630081D01Rik_upstream	1	80747054	80751054	-	0.411019	0.456186	0.451397	0.393449		0.786933	0.291785	1.24771	0.719312
Dock10_upstream	1	80756527	80760527	-	4.33853	3.80155	4.01743	5.46456		2.9229	2.72333	2.32907	1.70837
Gm29124_upstream	1	80896105	80900105	-	0.411019	0.570233	0.767375	1.09291		0.786933	0.875356	1.33089	1.16888
Gm28066_upstream	1	80947426	80951426	+	0.548025	1.14047	0.225699	0.480882		1.23661	1.45893	1.24771	0.989054
Nyap2_upstream	1	81074950	81078950	+	0.593694	0.760311	0.361118	0.437165		0.786933	1.36166	0.665447	1.2588
Gm37210_upstream	1	81520341	81524341	-	1.41573	1.74871	1.71531	1.35521		1.46145	1.16714	0.91499	0.539484
Gm6198_upstream	1	81555483	81559483	-	0.639363	1.02642	0.677096	0.699464		1.34903	2.23702	1.66362	2.33776
Gm5530_upstream	1	81740969	81744969	-	2.32911	2.62307	1.35419	1.48636		1.91112	1.2644	1.41408	1.61845
Gm7516_upstream	1	81795241	81799241	+	1.87242	1.90078	1.48961	1.79238		1.68629	2.13976	0.91499	0.719312
Gm37114_upstream	1	82103180	82107180	+	0.228344	0.646264	1.03821	1.22406		1.34903	0.680832	1.24771	1.07897
Mir6344_upstream	1	82129916	82133916	+	1.55274	1.74871	1.03821	1.13663		1.79871	1.16714	1.7468	1.52854
Gm9747_upstream	1	82231112	82235112	+	0.593694	1.59665	1.12849	0.568315		1.68629	1.16714	1.49726	2.78733
Irs1_upstream	1	82289416	82293416	-	53.2041	19.8821	34.8027	52.3724		4.04709	5.25213	2.91133	3.50664
Rhbdd1_upstream	1	82314452	82318452	+	23.1997	12.279	18.9135	28.0223		2.9229	2.33428	2.32907	1.34871
Gm19552_upstream	1	82350217	82354217	+	0.593694	1.14047	1.17363	1.0492		1.68629	1.06988	2.07952	1.79828
Gm22112_upstream	1	82394817	82398817	-	0.182675	0.418171	0.406257	0.306016		1.34903	0.486309	1.08135	0.989054
Gm28940_upstream	1	82400746	82404746	-	0.411019	0.68428	0.361118	0.218583		0.337257	0.389047	0.582266	0.719312
Col4a4_upstream	1	82584849	82588849	-	6.98732	6.46264	5.77788	7.25694		2.24838	3.20964	3.07769	3.32682
Col4a3_upstream	1	82584921	82588921	+	7.03299	6.53867	5.82302	7.21322		2.24838	3.11238	2.91133	3.2369
n-R5s213_upstream	1	82633013	82637013	+	1.05038	1.74871	1.67017	1.66123		2.02354	3.11238	2.07952	2.60751
Mff_upstream	1	82722890	82726890	+	21.1903	11.1766	16.16	23.5632		1.91112	2.13976	1.99634	1.07897
C430014B12Rik_upstream	1	82723169	82727169	-	21.1446	11.1766	16.2954	23.6506		1.91112	2.13976	1.99634	1.07897
Gm28941_upstream	1	82737691	82741691	+	0.548025	1.14047	0.947934	0.612031		0.674514	0.58357	0.998171	1.34871
Tm4sf20_upstream	1	82766461	82770461	-	0.822038	0.836342	0.947934	0.393449		1.34903	0.680832	1.16453	1.2588
Gm47791_upstream	1	82769243	82773243	-	1.87242	1.82475	1.21877	2.49184		2.58564	3.50142	1.66362	1.79828
Gm19257_upstream	1	82775210	82779210	-	0.913376	1.48261	0.947934	1.0492		1.91112	1.65345	1.66362	2.15794
Gm36999_upstream	1	82805468	82809468	-	2.55745	2.77513	2.3924	2.01096		2.02354	2.43154	1.49726	1.70837
Gm28942_upstream	1	82817835	82821835	+	1.91809	2.12887	1.85073	2.14211		3.37257	1.55619	2.66179	1.97811
Gm17764_upstream	1	82820861	82824861	-	0.36535	0.988404	0.631956	0.524598		1.23661	1.16714	0.91499	1.97811
Gm22396_upstream	1	82837446	82841446	+	20.5053	10.9105	16.0697	26.8419		1.79871	2.43154	2.99451	1.52854
Agfg1_upstream	1	82837483	82841483	+	20.5053	10.9105	16.0697	26.8857		1.68629	2.43154	2.99451	1.52854
A030005L19Rik_upstream	1	82911325	82915325	+	0.867707	1.48261	1.26391	1.00548		2.3608	2.13976	2.41225	2.96716
A030014E15Rik_upstream	1	82922917	82926917	+	0.822038	1.52062	1.30905	1.53008		1.57387	1.65345	2.07952	2.15794
Gm6217_upstream	1	82929399	82933399	-	0.685032	0.874357	0.270838	0.349732		1.91112	1.75071	1.49726	1.52854
A030003K21Rik_upstream	1	82941388	82945388	-	0.456688	0.988404	0.812515	1.09291		1.34903	1.36166	1.66362	1.61845
Gm7544_upstream	1	82954013	82958013	-	0.7307	0.798326	0.586816	0.87433		0.899353	1.16714	0.582266	1.07897
Gm47955_upstream	1	82958286	82962286	+	0.867707	0.988404	0.947934	1.22406		0.899353	1.06988	1.58044	1.16888
Gm47959_upstream	1	82998548	83002548	+	0.867707	1.33054	1.26391	1.18035		2.58564	1.75071	2.1627	3.2369
Gm7553_upstream	1	83002907	83006907	-	1.27873	1.82475	1.48961	1.57379		2.9229	4.66856	2.66179	2.24785
Gm7539_upstream	1	83013393	83017393	+	0.182675	0.760311	0.496537	1.26778		1.46145	1.16714	1.08135	0.809226
Slc19a3_upstream	1	83036448	83040448	-	5.57159	3.80155	4.46883	4.80882		2.13596	1.75071	2.24588	1.97811
Krtap28-10_upstream	1	83040480	83044480	-	0.822038	1.74871	1.26391	1.3115		2.24838	2.13976	1.99634	2.87725
Gm47969_upstream	1	83042932	83046932	+	1.09605	1.93879	1.30905	1.18035		1.46145	2.23702	1.7468	1.61845
A030005K14Rik_upstream	1	83057378	83061378	-	2.32911	2.73712	2.30213	3.10387		1.34903	3.3069	1.91316	3.68647
Krtap28-13_upstream	1	83058930	83062930	+	2.37478	2.54704	2.25699	3.40989		1.12419	3.01511	2.41225	2.78733
Gm29518_upstream	1	83065102	83069102	+	0.867707	1.78673	1.03821	1.0492		2.13596	1.94523	2.24588	2.42768
Ccl20_upstream	1	83114766	83118766	+	0.411019	0.722295	0.361118	1.00548		0.337257	1.75071	1.58044	0.809226
Gm29519_upstream	1	83155984	83159984	+	4.74955	2.88918	3.02436	3.40989		1.34903	1.06988	2.41225	1.97811
Daw1_upstream	1	83157752	83161752	+	6.4393	3.87758	4.15285	4.06564		1.91112	1.16714	2.1627	2.06802
Gm6244_upstream	1	83210884	83214884	-	0.913376	1.33054	1.35419	1.3115		1.79871	1.94523	1.82998	2.96716
n-R5s214_upstream	1	83214791	83218791	-	0.36535	0.456186	0.270838	0.437165		0.786933	0.778094	1.08135	1.16888
Gm6374_upstream	1	83312513	83316513	+	0.959044	1.02642	1.12849	1.0492		1.12419	1.65345	2.91133	1.52854
Gm37517_upstream	1	83330586	83334586	-	0.228344	0.836342	0.767375	0.699464		0.899353	0.680832	1.41408	0.989054
Sphkap_upstream	1	83406200	83410200	-	2.23777	1.7107	1.35419	1.57379		1.46145	2.43154	2.32907	1.97811
Gm37989_upstream	1	83425398	83429398	-	0.228344	0.266109	0.135419	0.699464		0.449676	0.972617	0	0.359656
Gm25754_upstream	1	83793912	83797912	+	2.51178	1.52062	2.07643	1.70494		1.01177	0.972617	0.665447	0.629398
4933436I20Rik_upstream	1	83909644	83913644	-	0.593694	0.836342	0.451397	0.480882		0.786933	0.58357	0.665447	0.809226
Gm24555_upstream	1	83919918	83923918	+	1.09605	1.52062	0.857654	1.09291		2.13596	3.40416	2.07952	3.2369
Gm37058_upstream	1	84132510	84136510	-	0.776369	1.36856	1.85073	0.961763		1.68629	1.65345	1.24771	1.61845
Gm18304_upstream	1	84166188	84170188	+	0.593694	0.722295	0.496537	0.393449		0.674514	1.06988	0.91499	1.43862
Mir6353_upstream	1	84216961	84220961	-	0.822038	2.09085	2.43754	1.35521		1.23661	0.486309	2.24588	0.809226
Pid1_upstream	1	84362180	84366180	-	4.06452	2.77513	4.78481	2.44812		3.59741	2.82059	2.32907	3.32682
Gm37959_upstream	1	84393399	84397399	-	0.822038	0.874357	0.767375	0.393449		0.786933	0.778094	2.07952	1.52854
Gm37925_upstream	1	84667443	84671443	-	0.685032	1.29253	1.30905	1.09291		3.37257	2.72333	1.66362	2.51759
Mir5126_upstream	1	84693839	84697839	+	1.55274	2.09085	1.94101	2.75414		3.48499	5.15487	3.57678	3.50664
Dner_upstream	1	84694221	84698221	-	1.68975	2.16689	2.16671	2.71042		3.59741	5.05761	3.4936	3.59656
Gm38374_upstream	1	84807190	84811190	-	0.36535	0.646264	0.270838	0.655748		0.562095	0.680832	0.499085	0.269742
Gm37738_upstream	1	84822683	84826683	-	0.36535	0.988404	0.406257	0.699464		0.449676	0.291785	0.582266	0.44957
Fbxo36_upstream	1	84837841	84841841	+	39.4122	20.3003	31.2367	46.4707		2.69806	3.59868	1.33089	2.42768
Trip12_upstream	1	84838516	84842516	-	37.4027	18.3235	28.754	44.0662		2.58564	3.40416	1.16453	2.51759
Slc16a14_upstream	1	84933134	84937134	-	3.97318	5.85439	5.37163	5.20226		3.14773	3.50142	2.41225	3.41673
Gm15433_upstream	1	84961669	84965669	+	0.319681	0.646264	0.496537	0.393449		0.786933	0.778094	1.16453	0.44957
Gm29284_upstream	1	84991032	84995032	-	0.228344	0.570233	0.225699	0.524598		1.12419	0.972617	0.582266	0.719312
Rpl19-ps1_upstream	1	85010114	85014114	+	0.502357	0.570233	0.361118	0.87433		1.57387	1.36166	1.33089	0.629398
Gm27907_upstream	1	85010367	85014367	+	0.502357	0.570233	0.361118	0.87433		1.57387	1.36166	1.33089	0.629398
Gm7582_upstream	1	85039958	85043958	-	0.137006	0.266109	0.135419	0.174866		0.224838	0.389047	0.665447	0.089914
Gm2389_upstream	1	85059154	85063154	+	0.137006	0.304124	0.0902794	0.0437165		0.449676	0.389047	0.0831809	0.719312
Gm18342_upstream	1	85078236	85082236	-	0.137006	0.152062	0.0902794	0.306016		0.337257	0.486309	0.415905	0.809226
Gm10553_upstream	1	85097512	85101512	+	0.7307	0.68428	0.541677	0.699464		0.786933	0.389047	1.08135	1.70837
A530040E14Rik_upstream	1	85103946	85107946	+	0.593694	0.798326	0.631956	0.437165		0.786933	1.06988	0.748628	0.809226
A530032D15Rik_upstream	1	85107853	85111853	-	1.32439	1.29253	1.67017	1.83609		1.68629	2.13976	1.49726	1.43862
Gm16038_upstream	1	85113319	85117319	+	0.456688	0.874357	0.902794	0.699464		1.46145	1.06988	1.66362	1.16888
Gm6264_upstream	1	85157764	85161764	+	0.182675	0.152062	0.315978	0.13115		0.562095	0.680832	0.831809	1.07897
Gm7609_upstream	1	85197613	85201613	+	0.867707	0.836342	1.03821	0.87433		0.674514	0.972617	0.998171	0.89914
Gm16028_upstream	1	85244851	85248851	+	1.4614	2.2049	1.62503	1.18035		2.58564	4.18225	2.41225	3.32682
Gm16026_upstream	1	85264698	85268698	+	0.319681	0.190078	0.270838	0.262299		0.449676	0.778094	0.831809	0.269742
C130026I21Rik_upstream	1	85268566	85272566	-	0.639363	0.68428	0.496537	0.306016		1.46145	0.680832	1.91316	1.07897
Gm16025_upstream	1	85324729	85328729	+	0.502357	0.68428	0.451397	0.393449		0.449676	0.972617	0.415905	0.809226
Gm2619_upstream	1	85325306	85329306	-	0.502357	0.608249	0.406257	0.306016		0.224838	0.778094	0.415905	0.809226
Gm7281_upstream	1	85340086	85344086	-	0.274013	0.34214	0.180559	0.218583		0.674514	0.194523	0.665447	0.44957
Gm2666_upstream	1	85483142	85487142	-	0.274013	0.418171	0.361118	0.306016		0.337257	0.291785	0.582266	0.809226
Gm2427_upstream	1	85499090	85503090	+	0.411019	0.760311	0.677096	0.480882		0.562095	0.972617	1.33089	0.809226
Gm7592_upstream	1	85524690	85528690	+	1.18739	1.2165	1.21877	1.18035		1.01177	1.45893	1.33089	1.16888
Gm16092_upstream	1	85525161	85529161	-	1.18739	1.29253	1.26391	1.26778		1.01177	1.65345	1.24771	1.16888
G530012D18Rik_upstream	1	85573676	85577676	+	0.867707	0.988404	0.857654	0.655748		1.01177	1.2644	1.66362	1.52854
Sp110_upstream	1	85596817	85600817	-	2.42045	1.14047	2.79866	1.79238		2.02354	0.875356	1.08135	0.809226
Gm16094_upstream	1	85597286	85601286	+	6.30229	3.07926	5.23621	3.89077		2.69806	2.0425	1.24771	1.70837
Sp140_upstream	1	85598378	85602378	+	6.30229	3.04124	4.92023	3.80334		2.69806	1.94523	1.41408	1.70837
Gm10552_upstream	1	85609896	85613896	-	0.228344	0.950388	0.541677	0.218583		0.449676	0.291785	0.998171	0.269742
Sp100_upstream	1	85647988	85651988	+	6.75898	3.1933	4.92023	3.40989		1.79871	1.06988	1.66362	1.61845
Gm17017_upstream	1	85648585	85652585	-	7.30701	3.68751	5.37163	3.9782		2.02354	1.55619	1.7468	1.79828
n-R5s215_upstream	1	85672882	85676882	+	0.776369	1.2165	0.631956	1.22406		1.68629	1.94523	1.41408	1.70837
Mir8096_upstream	1	85749948	85753948	+	9.68178	5.55027	7.17721	7.12579		4.94644	6.6138	3.24406	5.1251
Gm25472_upstream	1	85761794	85765794	+	1.05038	1.36856	1.80559	1.3115		2.69806	1.55619	2.74497	2.24785
9930111H07Rik_upstream	1	85773271	85777271	+	4.01885	3.45941	4.15285	3.06016		2.13596	4.08499	2.49543	2.87725
A630001G21Rik_upstream	1	85776643	85780643	-	1.87242	2.47101	2.07643	1.13663		2.58564	2.13976	2.32907	3.05708
Gm22906_upstream	1	85782713	85786713	+	0.137006	1.25451	0.767375	0.743181		1.79871	1.16714	1.99634	1.43862
Cab39_upstream	1	85791441	85795441	+	37.2201	21.2887	28.9346	46.5581		3.03531	2.13976	2.74497	2.06802
Itm2c_upstream	1	85892281	85896281	+	20.825	12.9633	16.2052	17.0932		4.15951	5.8357	3.57678	3.68647
4933407L21Rik_upstream	1	85926483	85930483	+	3.5165	3.11727	4.24313	2.57927		3.37257	3.3069	2.1627	3.14699
Gm28884_upstream	1	85935332	85939332	-	1.59841	2.12887	2.12157	1.53008		3.48499	4.37678	2.82815	3.77639
Gpr55_upstream	1	85959007	85963007	-	2.37478	1.48261	2.30213	0.699464		2.47322	3.50142	2.57861	4.22596
Gm28100_upstream	1	85984917	85988917	-	1.37006	2.16689	1.67017	0.830614		2.9229	2.82059	2.57861	3.8663
Gm18180_upstream	1	86013886	86017886	-	0.822038	0.912373	0.677096	1.00548		1.68629	2.52881	1.91316	1.70837
Spata3_upstream	1	86014816	86018816	+	1.78108	2.43299	1.17363	2.31697		2.47322	4.27952	2.32907	2.87725
2810459M11Rik_upstream	1	86043863	86047863	+	4.56688	5.74035	5.73274	6.99464		3.14773	3.3069	2.66179	3.32682
Psmd1_upstream	1	86062387	86066387	+	24.2045	13.7616	23.5629	26.4922		4.38434	3.59868	2.1627	3.14699
Gm22786_upstream	1	86085301	86089301	+	0.7307	1.14047	1.26391	0.568315		1.79871	0.972617	1.24771	1.79828
Htr2b_upstream	1	86109970	86113970	-	2.14643	2.24292	3.47576	1.61751		0.899353	0.291785	0.665447	1.43862
Gm37914_upstream	1	86118883	86122883	+	1.05038	2.28093	2.66324	1.26778		0.786933	1.75071	1.16453	1.52854
Gm21972_upstream	1	86131637	86135637	+	0.593694	1.52062	0.993074	0.655748		1.12419	0.0972617	1.41408	1.34871
Armc9_upstream	1	86152780	86156780	+	12.4676	9.16174	13.8128	8.83074		3.14773	4.47404	2.74497	3.77639
Gm16341_upstream	1	86299375	86303375	-	2.9228	3.45941	3.79174	4.19679		2.9229	4.5713	3.24406	5.1251
B3gnt7_upstream	1	86300832	86304832	+	4.56688	4.94202	4.28827	6.12031		3.70983	5.44666	3.24406	5.48475
Gm28626_upstream	1	86302059	86306059	-	4.3842	4.71393	3.83688	5.72686		4.49676	6.22475	3.65996	4.76544
Gm5258_upstream	1	86321267	86325267	+	1.23306	1.55864	1.57989	1.39893		1.79871	3.3069	2.32907	3.50664
Gm28627_upstream	1	86326039	86330039	+	0.913376	1.06443	1.03821	1.18035		2.69806	2.13976	2.49543	1.70837
Snora75_upstream	1	86349301	86353301	-	0.776369	1.44459	0.993074	0.918047		1.12419	1.84797	1.7468	1.52854
Gm24148_upstream	1	86350087	86354087	-	0.7307	1.02642	0.677096	0.961763		0.674514	1.75071	1.33089	1.07897
Mir3535_upstream	1	86350127	86354127	-	0.7307	1.02642	0.722235	0.961763		0.674514	1.75071	1.33089	1.07897
Snord82_upstream	1	86354330	86358330	-	0.639363	1.63467	0.857654	0.743181		1.46145	0.486309	1.66362	1.34871
Ncl_upstream	1	86357400	86361400	-	36.1697	17.4491	24.7817	41.5744		2.81048	4.86309	3.24406	2.51759
C130036L24Rik_upstream	1	86357574	86361574	+	36.2153	17.5252	24.6011	41.5744		2.69806	4.5713	3.07769	2.51759
Gm45908_upstream	1	86376276	86380276	-	4.74955	4.86599	3.70146	2.62299		3.70983	5.25213	3.41042	4.40578
Nmur1_upstream	1	86424228	86428228	-	3.37949	3.00323	2.70838	3.54104		3.37257	6.03023	3.57678	4.85535
Tex44_upstream	1	86424329	86428329	+	3.19681	2.9272	2.57296	3.36617		3.48499	6.03023	3.57678	4.67553
Rpl30-ps6_upstream	1	86471659	86475659	+	24.8438	13.6476	22.2087	19.3227		3.26015	3.50142	2.49543	2.15794
Ptma_upstream	1	86524726	86528726	+	136.093	54.2101	99.8039	156.33		5.05886	8.26725	2.82815	3.2369
Gm37152_upstream	1	86578058	86582058	+	1.55274	2.12887	1.67017	1.26778		2.47322	0.778094	1.7468	1.43862
Pde6d_upstream	1	86580629	86584629	-	16.8061	10.1501	12.5488	17.9238		3.48499	3.89047	1.99634	1.88819
Cops7b_upstream	1	86580904	86584904	+	16.8061	10.1501	12.5488	17.9675		3.37257	4.08499	1.82998	1.79828
Gm22955_upstream	1	86635608	86639608	-	0.776369	1.52062	1.48961	1.18035		2.3608	1.94523	1.99634	2.87725
Gm37022_upstream	1	86636201	86640201	+	0.776369	1.74871	1.44447	1.26778		2.3608	2.43154	2.07952	2.96716
Nppc_upstream	1	86668571	86672571	-	6.07395	6.80478	11.1946	7.86897		4.04709	5.25213	3.9095	4.22596
Dis3l2_upstream	1	86701808	86705808	+	22.2864	12.7732	20.1323	27.7163		3.59741	2.33428	2.99451	1.52854
Gm29097_upstream	1	86763365	86767365	-	1.05038	1.44459	1.80559	0.830614		1.46145	2.13976	1.49726	1.88819
Gm29055_upstream	1	86772819	86776819	+	0.0913376	0.380155	0.361118	0.393449		0.449676	0.291785	0.582266	0.89914
Gm37485_upstream	1	86799075	86803075	+	0.411019	0.68428	0.722235	0.786897		1.12419	0.778094	0.748628	0.719312
Gm38142_upstream	1	86824101	86828101	+	0.36535	0.570233	0.586816	0.568315		0.449676	0.486309	0.748628	0.809226
Gm38010_upstream	1	86832995	86836995	+	1.18739	1.29253	1.17363	1.18035		0.786933	1.2644	0.831809	0.629398
Gm37541_upstream	1	86872350	86876350	+	0.319681	1.2165	0.631956	0.524598		1.46145	0.875356	2.1627	0.989054
Gm38021_upstream	1	86891573	86895573	+	1.41573	1.29253	1.17363	0.786897		1.46145	2.0425	0.91499	1.34871
Gm6136_upstream	1	86907683	86911683	-	0.36535	0.722295	0.631956	0.568315		0.786933	1.16714	0.998171	0.89914
Gm37967_upstream	1	86915992	86919992	+	0.913376	1.25451	0.722235	1.13663		0.562095	0.194523	0.831809	0.719312
Gm37017_upstream	1	86986270	86990270	+	0.7307	0.68428	0.857654	0.437165		1.34903	1.94523	1.41408	1.70837
Gm37447_upstream	1	87034723	87038723	+	18.3589	6.69073	9.2085	12.9401		5.05886	6.41927	3.24406	3.8663
Gm28375_upstream	1	87055596	87059596	-	1.41573	2.35696	1.76045	1.66123		2.69806	3.11238	2.41225	3.05708
Akp-ps1_upstream	1	87065672	87069672	+	8.85974	3.07926	3.5209	5.68315		4.15951	4.47404	3.16087	4.22596
Gm29371_upstream	1	87078171	87082171	+	0.685032	0.912373	0.993074	0.437165		1.23661	2.23702	1.24771	0.989054
Alppl2_upstream	1	87087928	87091928	-	2.23777	2.31895	2.25699	1.70494		4.7216	4.86309	4.07586	3.41673
Alpi_upstream	1	87099606	87103606	-	1.91809	2.58506	2.6181	2.40441		4.94644	6.03023	3.07769	4.85535
Gm29372_upstream	1	87115158	87119158	-	0.548025	0.950388	0.993074	0.786897		1.79871	1.65345	2.49543	2.69742
Akp3_upstream	1	87122973	87126973	+	1.82675	2.05284	1.85073	2.27326		3.26015	7.19737	2.99451	3.8663
Gm29374_upstream	1	87144983	87148983	-	2.23777	3.15529	3.0695	2.92901		4.04709	5.54392	3.65996	4.76544
Ecel1_upstream	1	87154521	87158521	-	2.28344	2.81315	3.2952	3.89077		3.48499	5.93297	3.32724	5.30492
Prss56_upstream	1	87181313	87185313	+	3.83618	5.32217	6.3647	6.29518		4.27192	6.6138	3.74314	4.13604
Chrnd_upstream	1	87188607	87192607	+	2.28344	3.34537	3.20492	3.10387		5.2837	6.51654	3.65996	4.58561
Chrng_upstream	1	87202657	87206657	+	2.42045	2.85116	2.21185	2.14211		4.83402	5.15487	3.9095	4.76544
Eif4e2_upstream	1	87211914	87215914	+	40.4625	19.8061	30.9207	43.2356		2.81048	2.91785	2.74497	2.78733
Gm26187_upstream	1	87249148	87253148	+	1.91809	3.07926	2.25699	2.31697		3.26015	2.91785	2.82815	2.51759
Efhd1_upstream	1	87262363	87266363	+	7.9007	5.43622	3.79174	9.0056		4.49676	4.96035	2.99451	3.68647
Efhd1os_upstream	1	87263174	87267174	-	7.80936	5.81638	3.79174	9.18047		4.83402	5.44666	2.91133	4.13604
Gigyf2_upstream	1	87324998	87328998	+	20.4139	10.9485	17.8302	30.6453		2.9229	2.52881	1.16453	1.34871
Gm22549_upstream	1	87339561	87343561	-	0.502357	1.25451	1.08335	1.00548		1.46145	0.486309	0.998171	0.989054
Kcnj13_upstream	1	87392729	87396729	-	0.0913376	0.760311	0.270838	0.743181		0.674514	0.291785	0.499085	0.629398
Gm23504_upstream	1	87413349	87417349	-	0.593694	0.608249	0.812515	0.612031		1.34903	1.55619	2.32907	1.2588
Snorc_upstream	1	87468271	87472271	+	2.46611	2.50902	2.30213	2.22954		3.82225	5.25213	2.91133	3.77639
Neu2_upstream	1	87507889	87511889	+	4.74955	4.02965	4.69453	5.33341		4.83402	5.25213	3.32724	3.68647
Gm17181_upstream	1	87512175	87516175	+	1.05038	1.25451	1.44447	1.35521		1.79871	1.75071	2.24588	1.61845
Gm6153_upstream	1	87542692	87546692	-	1.05038	1.7107	1.30905	0.918047		1.79871	1.84797	1.66362	1.61845
Ngef_upstream	1	87571870	87575870	-	7.48968	5.89241	7.53833	5.85801		3.82225	4.5713	3.16087	3.68647
Inpp5d_upstream	1	87618312	87622312	+	26.3052	10.6443	15.6635	17.6178		4.49676	4.86309	3.9095	3.68647
Atg16l1_upstream	1	87753870	87757870	+	16.2124	10.3022	13.3162	22.4703		1.57387	2.43154	1.82998	2.06802
Gm25395_upstream	1	87774938	87778938	+	1.23306	2.16689	1.67017	1.35521		3.14773	2.52881	3.74314	2.87725
Scarna6_upstream	1	87782556	87786556	+	1.37006	1.97681	2.34726	1.26778		2.24838	1.84797	2.74497	3.05708
Sag_upstream	1	87801680	87805680	+	3.05981	2.81315	2.34726	2.44812		3.59741	3.11238	2.91133	2.78733
Dgkd_upstream	1	87851287	87855287	+	30.5067	14.1418	24.872	32.4377		3.93467	3.3069	2.91133	4.31587
Gm19582_upstream	1	87852299	87856299	-	29.228	13.4575	23.6983	32.0005		3.59741	2.52881	2.57861	3.41673
4833421G17Rik_upstream	1	87863073	87867073	+	1.55274	1.74871	1.35419	1.48636		2.24838	0.680832	1.33089	2.06802
Gm38365_upstream	1	87895540	87899540	+	1.05038	1.40657	1.39933	1.13663		1.91112	1.2644	2.1627	1.79828
Usp40_upstream	1	88006551	88010551	-	12.9243	8.93365	11.4655	17.5303		2.3608	1.45893	1.99634	2.24785
Gm25198_upstream	1	88013924	88017924	+	0.822038	0.798326	0.857654	0.349732		1.12419	1.2644	2.24588	1.43862
Gm5832_upstream	1	88020381	88024381	+	0.411019	1.14047	0.586816	0.568315		1.23661	0.389047	1.66362	0.809226
Gm15375_upstream	1	88023211	88027211	+	0.274013	0.874357	0.361118	0.743181		1.23661	1.06988	1.16453	0.989054
Ugt1a10_upstream	1	88053388	88057388	+	0.456688	1.10245	0.631956	0.349732		0.562095	1.06988	1.08135	1.34871
Ugt1a9_upstream	1	88068800	88072800	+	0.593694	0.988404	0.812515	0.786897		1.68629	0.680832	1.41408	1.16888
Ugt1a8_upstream	1	88085813	88089813	+	0.685032	1.06443	1.03821	0.699464		1.68629	0.972617	1.7468	2.33776
Ugt1a7c_upstream	1	88093062	88097062	+	6.66764	4.4098	6.22928	4.67767		2.13596	1.65345	1.58044	1.97811
Gm15373_upstream	1	88095918	88099918	+	0.913376	1.59665	1.57989	0.830614		1.23661	0.875356	1.7468	2.06802
Ugt1a6b_upstream	1	88101252	88105252	+	1.68975	2.09085	2.25699	1.74866		2.24838	2.33428	1.66362	2.06802
Gm15372_upstream	1	88124776	88128776	+	0.7307	1.33054	0.993074	1.00548		1.68629	1.06988	1.66362	1.88819
Gm15370_upstream	1	88127581	88131581	+	0.639363	0.950388	0.993074	0.524598		0.899353	1.06988	1.58044	0.989054
Ugt1a6a_upstream	1	88132809	88136809	+	4.11019	4.10568	4.78481	3.01644		1.91112	2.23702	2.41225	2.15794
Gm15369_upstream	1	88144376	88148376	+	0.548025	1.14047	0.812515	0.568315		1.12419	0.778094	1.33089	1.79828
Gm15374_upstream	1	88149038	88153038	+	1.23306	1.74871	0.586816	0.87433		2.69806	0.972617	1.58044	1.34871
Gm15371_upstream	1	88151788	88155788	+	1.32439	1.63467	1.17363	0.743181		2.9229	1.55619	2.1627	2.15794
Ugt1a5_upstream	1	88164012	88168012	+	0.7307	1.63467	0.857654	0.87433		0.674514	1.16714	1.7468	1.97811
Gm15368_upstream	1	88184662	88188662	+	0.411019	0.836342	0.857654	0.568315		1.34903	0.389047	1.41408	1.43862
Gm15376_upstream	1	88189901	88193901	+	1.00471	1.14047	0.812515	0.655748		0.899353	0.972617	1.58044	1.52854
Ugt1a2_upstream	1	88198601	88202601	+	1.41573	1.52062	1.21877	0.961763		2.47322	1.75071	2.66179	1.97811
Dnajb3_upstream	1	88203782	88207782	-	5.06923	3.04124	2.88894	5.37713		3.26015	2.82059	2.07952	2.42768
Ugt1a1_upstream	1	88209959	88213959	+	4.20153	7.60311	5.77788	4.72138		11.2419	8.75356	9.31626	11.0594
Gm20528_upstream	1	88216584	88220584	-	4.88656	8.97166	7.71889	5.94545		9.4432	9.9207	13.5585	14.3862
Mroh2a_upstream	1	88224986	88228986	+	6.34796	9.76999	8.5314	6.0766		14.0524	10.1152	13.808	14.2963
Hjurp_upstream	1	88275633	88279633	-	64.941	35.4305	48.3446	71.87		19.4485	17.2153	14.5567	14.2963
Trpm8_upstream	1	88275661	88279661	+	64.8497	35.4305	48.2544	71.87		19.4485	17.2153	14.4735	14.2064
4930453O03Rik_upstream	1	88350930	88354930	-	1.59841	2.88918	2.52782	1.35521		2.58564	2.62607	2.49543	2.51759
Spp2_upstream	1	88404961	88408961	+	1.87242	2.43299	2.16671	1.79238		4.04709	3.79321	2.41225	4.13604
Gm28888_upstream	1	88457683	88461683	+	1.73541	2.85116	2.52782	1.3115		2.02354	3.11238	3.24406	3.77639
Gm29538_upstream	1	88460608	88464608	-	2.28344	4.21972	4.64939	1.83609		3.82225	2.72333	3.65996	3.59656
Glrp1_upstream	1	88508066	88512066	-	1.82675	1.90078	2.93408	1.57379		4.15951	3.01511	2.91133	1.97811
Gm19589_upstream	1	88549517	88553517	+	1.4614	1.59665	2.07643	1.18035		3.37257	2.72333	2.99451	4.31587
Gm38130_upstream	1	88651085	88655085	+	4.88656	3.61148	4.55911	2.75414		2.13596	3.01511	2.32907	2.42768
Gm29336_upstream	1	88654308	88658308	+	6.98732	5.74035	7.85431	4.02192		3.48499	5.05761	3.07769	4.04613
Arl4c_upstream	1	88700221	88704221	-	47.7239	27.9794	45.4105	52.591		2.81048	5.93297	3.4936	3.50664
Gm29335_upstream	1	88720824	88724824	-	0.822038	1.93879	1.44447	1.57379		2.13596	3.11238	2.24588	3.14699
Platr5_upstream	1	88752890	88756890	+	1.82675	2.47101	2.03129	1.53008		3.59741	2.91785	4.32541	3.59656
Gm29337_upstream	1	88873410	88877410	-	1.64408	2.58506	2.03129	1.74866		2.81048	3.69595	2.24588	3.14699
Gm4753_upstream	1	88930319	88934319	+	1.41573	1.86276	1.44447	1.83609		3.03531	2.91785	1.7468	1.79828
1700067G17Rik_upstream	1	89014113	89018113	+	3.24248	3.87758	3.11464	2.53556		2.9229	2.91785	1.66362	3.05708
Gm18699_upstream	1	89046974	89050974	+	1.73541	2.12887	2.07643	1.3115		1.91112	2.43154	1.66362	2.87725
Sh3bp4_upstream	1	89068415	89072415	+	44.5271	21.7069	31.327	41.0935		4.38434	4.47404	2.24588	4.76544
Gm38312_upstream	1	89095073	89099073	+	2.00943	2.09085	1.53475	1.74866		1.23661	1.55619	1.08135	1.2588
Gm5259_upstream	1	89254981	89258981	-	1.96376	1.90078	1.53475	1.96724		3.82225	3.89047	2.49543	4.31587
Gm28342_upstream	1	89356144	89360144	-	1.18739	2.31895	1.94101	1.61751		3.59741	2.72333	2.66179	2.87725
C030007H22Rik_upstream	1	89404133	89408133	-	1.14172	1.97681	1.67017	1.26778		3.26015	2.62607	2.41225	3.41673
Agap1_upstream	1	89452806	89456806	+	25.8942	13.2674	18.0559	30.5141		6.29547	6.12749	3.4936	3.32682
Gm37297_upstream	1	89481438	89485438	+	2.00943	3.34537	3.02436	1.83609		3.82225	7.00285	3.41042	3.8663
Gm25180_upstream	1	89561360	89565360	+	2.87713	2.96521	3.02436	1.87981		3.59741	3.20964	2.74497	3.59656
Gm28499_upstream	1	89566765	89570765	+	13.655	8.74357	10.6981	12.6341		3.93467	7.19737	4.82449	4.85535
4933400F21Rik_upstream	1	89681908	89685908	-	1.23306	1.55864	1.67017	0.655748		1.68629	2.13976	2.82815	2.78733
Gm26037_upstream	1	89682802	89686802	+	0.776369	1.40657	1.17363	0.568315		1.57387	1.75071	2.41225	2.24785
Gm37521_upstream	1	89823481	89827481	+	1.50707	2.12887	1.30905	1.35521		3.37257	1.36166	2.32907	2.78733
D130058E05Rik_upstream	1	89928234	89932234	+	3.97318	2.43299	1.57989	4.89625		4.94644	5.25213	2.99451	4.22596
Gbx2_upstream	1	89929179	89933179	-	3.56216	2.31895	1.53475	4.10935		5.62095	5.25213	3.24406	3.8663
Asb18_upstream	1	90012666	90016666	-	1.68975	1.93879	1.80559	1.18035		3.37257	4.86309	2.57861	4.40578
Iqca_upstream	1	90151401	90155401	-	6.85032	4.52385	4.06257	5.11483		6.07063	4.76583	3.74314	4.4957
4930434B07Rik_upstream	1	90151628	90155628	+	7.07866	4.67591	4.24313	5.0274		6.07063	5.15487	3.82632	4.22596
Ackr3_upstream	1	90201980	90205980	+	22.6974	14.9401	24.1046	17.0057		3.59741	3.98773	2.24588	3.77639
Gm38277_upstream	1	90226526	90230526	-	4.79522	4.904	4.55911	3.10387		3.26015	3.3069	3.07769	2.96716
Gm28721_upstream	1	90258120	90262120	-	16.8518	11.5947	15.7538	9.5302		2.13596	3.79321	2.57861	1.88819
Gm28723_upstream	1	90278458	90282458	+	3.83618	5.01805	4.92023	3.67219		2.9229	4.08499	3.57678	2.96716
Gm27648_upstream	1	90325312	90329312	+	1.82675	2.43299	2.52782	1.3115		2.58564	2.43154	3.82632	2.33776
Gm28722_upstream	1	90452501	90456501	-	3.56216	3.80155	2.75352	2.18583		3.37257	3.01511	2.49543	3.05708
Gm35048_upstream	1	90518496	90522496	+	14.2487	8.62953	16.8371	9.57392		4.38434	4.27952	3.57678	3.95621
Cops8_upstream	1	90600981	90604981	+	11.5999	7.75517	10.4724	11.9783		3.48499	4.66856	2.57861	3.05708
Gm9991_upstream	1	90673161	90677161	+	22.2864	8.74357	18.0559	12.9838		4.60918	4.08499	2.74497	3.41673
Gm36970_upstream	1	90837133	90841133	-	35.85	16.9929	38.5493	23.3883		3.93467	4.66856	3.74314	3.50664
Col6a3_upstream	1	90841971	90845971	-	34.9823	14.1798	32.004	18.2735		3.14773	3.98773	2.74497	2.96716
4930474B08Rik_upstream	1	90869419	90873419	-	3.47083	4.33377	5.73274	2.14211		2.58564	2.52881	2.66179	2.69742
Mlph_upstream	1	90913085	90917085	+	6.34796	5.93042	6.45498	6.38261		6.29547	3.89047	3.32724	4.13604
Prlh_upstream	1	90951108	90955108	+	2.51178	2.96521	2.97922	2.84157		4.04709	3.79321	3.24406	4.4957
Rab17_upstream	1	90967661	90971661	-	4.74955	3.80155	3.65632	5.20226		6.29547	5.05761	3.82632	5.30492
Gm28199_upstream	1	90973260	90977260	-	12.3762	9.0477	13.4516	8.96189		5.17128	6.03023	2.07952	3.32682
Lrrfip1_upstream	1	90996737	91000737	+	30.1414	15.2822	21.0802	27.5414		5.2837	6.22475	3.99268	4.4957
Rbm44_upstream	1	91143089	91147089	+	1.23306	1.48261	1.26391	1.79238		2.58564	2.52881	2.32907	2.51759
Gm7776_upstream	1	91170148	91174148	-	1.68975	2.24292	1.67017	1.44264		2.47322	1.84797	1.66362	2.15794
Ramp1_upstream	1	91177822	91181822	+	30.3241	13.1914	24.0595	21.9457		5.17128	5.3494	3.07769	2.69742
Ube2f_upstream	1	91248304	91252304	+	37.6767	21.0606	29.8825	42.3176		3.59741	4.86309	2.66179	2.60751
Gm7785_upstream	1	91294045	91298045	+	3.24248	3.34537	3.83688	3.67219		3.37257	2.33428	2.41225	2.15794
Scly_upstream	1	91296338	91300338	+	18.4502	11.5567	14.219	19.3664		3.26015	4.18225	2.1627	3.50664
Gm26683_upstream	1	91302405	91306405	-	2.10076	2.88918	2.25699	1.96724		4.04709	3.89047	2.99451	3.2369
Gm17090_upstream	1	91319101	91323101	-	3.05981	3.4214	3.56604	3.89077		6.52031	7.19737	3.07769	5.93432
Espnl_upstream	1	91320075	91324075	+	3.10548	3.38338	2.93408	3.62847		6.18305	7.58642	3.16087	6.20406
Klhl30_upstream	1	91349016	91353016	+	2.60312	2.62307	2.70838	2.53556		3.26015	4.96035	2.49543	3.2369
Erfe_upstream	1	91364430	91368430	+	4.01885	5.09408	4.19799	5.72686		5.2837	7.68368	4.07586	5.21501
Ilkap_upstream	1	91396815	91400815	-	36.0783	16.2326	25.188	37.7711		3.59741	2.91785	2.32907	2.15794
1700020N18Rik_upstream	1	91404029	91408029	-	1.37006	3.15529	2.21185	2.01096		3.59741	3.3069	4.07586	3.8663
Hes6_upstream	1	91412038	91416038	-	18.9982	12.5071	17.2885	19.2353		4.49676	5.8357	3.41042	5.1251
Per2_upstream	1	91457324	91461324	-	39.3208	20.2623	36.1118	34.4486		4.49676	4.66856	3.16087	3.50664
Gm28381_upstream	1	91468098	91472098	-	0.822038	1.40657	1.21877	1.18035		1.01177	1.75071	2.24588	1.43862
Gm28382_upstream	1	91481024	91485024	+	8.35739	7.18494	12.2329	5.59571		3.82225	3.50142	2.49543	4.13604
Gm19085_upstream	1	91488009	91492009	-	0.959044	2.50902	2.52782	1.26778		1.34903	1.2644	1.7468	1.43862
Traf3ip1_upstream	1	91492647	91496647	+	9.49911	7.48906	6.99665	9.70507		4.60918	5.15487	3.41042	5.75449
Asb1_upstream	1	91538544	91542544	+	15.299	9.0477	9.25364	16.4374		4.49676	5.25213	3.16087	3.77639
Gm28380_upstream	1	91609406	91613406	+	4.3842	3.99163	3.92715	3.67219		4.83402	4.27952	3.82632	4.4957
Twist2_upstream	1	91799461	91803461	+	45.2578	18.2475	35.0284	48.7876		4.7216	5.73844	3.9095	4.58561
Gm29100_upstream	1	91800937	91804937	-	37.7681	14.788	29.7019	39.8695		2.69806	3.50142	3.07769	2.60751
Gm29101_upstream	1	91820515	91824515	+	6.5763	5.96844	9.2085	5.33341		3.82225	4.86309	3.32724	3.95621
Gm37600_upstream	1	91914260	91918260	+	6.07395	3.49743	5.41676	3.84705		3.82225	4.37678	3.07769	3.50664
Gm37048_upstream	1	91973987	91977987	+	1.96376	3.4214	2.79866	2.66671		3.70983	3.40416	2.57861	4.4957
Gm26720_upstream	1	91987051	91991051	+	3.56216	2.54704	2.88894	2.49184		4.38434	5.73844	3.65996	4.22596
Gm37036_upstream	1	92020097	92024097	-	2.42045	2.66109	2.88894	1.48636		2.47322	1.84797	1.91316	2.78733
Hdac4_upstream	1	92193699	92197699	-	2.87713	3.49743	5.01051	3.06016		4.38434	3.3069	2.32907	2.69742
Gm29099_upstream	1	92322510	92326510	+	2.96847	3.49743	3.7466	2.92901		4.94644	6.51654	2.57861	3.95621
Gm7837_upstream	1	92428532	92432532	-	1.82675	3.04124	2.12157	1.66123		2.3608	4.18225	2.82815	3.05708
Mir6900_upstream	1	92462542	92466542	-	1.78108	2.28093	2.57296	1.96724		3.59741	3.59868	2.1627	3.77639
Ndufa10_upstream	1	92471860	92475860	-	22.6517	11.8228	13.903	20.5905		2.9229	3.20964	2.24588	1.79828
Olfr1416_upstream	1	92483113	92487113	-	0.7307	1.25451	1.67017	1.00548		1.68629	2.0425	1.24771	1.97811
Olfr1415_upstream	1	92494101	92498101	-	1.05038	1.52062	1.30905	1.09291		2.13596	2.23702	2.41225	2.06802
Olfr1414_upstream	1	92516661	92520661	-	2.46611	3.4214	2.70838	2.75414		5.73337	5.54392	3.4936	4.04613
Olfr1413_upstream	1	92569322	92573322	+	1.27873	2.05284	1.80559	1.83609		2.3608	2.23702	1.82998	3.59656
1700054K02Rik_upstream	1	92570749	92574749	-	1.73541	2.47101	2.30213	1.83609		2.02354	2.91785	2.74497	3.77639
Gm28478_upstream	1	92572614	92576614	+	1.37006	1.78673	1.85073	1.35521		0.899353	2.52881	2.57861	2.78733
Olfr1412_upstream	1	92583779	92587779	+	1.27873	1.48261	1.44447	0.918047		1.79871	3.11238	2.57861	3.14699
Gm44098_upstream	1	92587872	92591872	+	0.776369	1.33054	1.44447	1.22406		2.24838	3.11238	2.1627	1.61845
Olfr1411_upstream	1	92592411	92596411	+	1.14172	1.78673	1.48961	0.830614		1.91112	2.52881	2.41225	2.69742
Gm44099_upstream	1	92593365	92597365	+	1.41573	2.12887	1.85073	1.83609		3.59741	3.98773	2.57861	3.14699
Olfr1410_upstream	1	92603782	92607782	+	1.14172	1.90078	1.57989	1.26778		2.9229	3.20964	2.57861	2.78733
Olfr12_upstream	1	92615788	92619788	+	1.4614	3.23132	3.65632	1.57379		3.03531	3.20964	2.57861	3.68647
Cops9_upstream	1	92639985	92643985	-	15.3904	10.8344	15.0767	14.7762		4.83402	7.00285	3.41042	4.4957
Otos_upstream	1	92646841	92650841	-	3.47083	3.57346	4.19799	4.37165		5.39612	6.41927	2.49543	4.76544
Gm29483_upstream	1	92715202	92719202	-	2.83146	2.9272	3.47576	2.88529		3.93467	5.64118	4.49177	4.85535
Gm29482_upstream	1	92758480	92762480	-	1.00471	1.63467	1.48961	1.3115		2.9229	3.01511	2.32907	3.59656
Gpc1_upstream	1	92829645	92833645	+	26.4422	12.8112	21.1705	26.4922		3.82225	6.41927	4.24223	4.31587
Gm29481_upstream	1	92835896	92839896	-	3.37949	3.72552	3.02436	3.84705		4.60918	7.00285	3.16087	4.4957
Gm29480_upstream	1	92846771	92850771	-	3.10548	3.61148	2.57296	2.84157		5.17128	6.80832	3.07769	3.77639
Mir149_upstream	1	92848378	92852378	+	2.96847	3.87758	3.38548	2.97272		6.07063	7.00285	3.82632	4.04613
Ankmy1_upstream	1	92900906	92904906	-	2.87713	4.06766	4.37855	2.44812		2.47322	3.40416	2.41225	2.96716
Dusp28_upstream	1	92904981	92908981	+	19.0439	10.3022	14.9864	20.8528		3.93467	3.40416	2.66179	4.40578
5033417F24Rik_upstream	1	92908764	92912764	-	25.4832	14.9021	23.1115	29.7709		4.7216	6.32201	4.24223	5.03518
Rnpepl1_upstream	1	92908783	92912783	+	25.4832	14.9401	23.1115	29.8147		4.7216	6.32201	4.32541	5.03518
Capn10_upstream	1	92932376	92936376	+	31.4201	14.9781	23.4726	28.4595		3.93467	5.05761	2.66179	3.59656
9430060I03Rik_upstream	1	92948590	92952590	-	2.1921	3.00323	2.34726	2.27326		4.49676	5.93297	2.91133	4.4957
Gpr35_upstream	1	92948865	92952865	+	1.91809	2.85116	2.30213	2.22954		4.38434	5.73844	2.74497	4.40578
Gm18697_upstream	1	93000771	93004771	-	1.05038	1.63467	1.48961	1.26778		2.47322	2.43154	3.4936	3.50664
Aqp12_upstream	1	93004334	93008334	+	3.05981	3.00323	2.43754	3.14759		3.59741	5.3494	3.07769	3.77639
Kif1a_upstream	1	93099951	93103951	-	4.65822	4.6379	4.78481	6.03288		5.39612	5.93297	2.91133	3.77639
Gm28086_upstream	1	93122103	93126103	-	2.0551	3.15529	1.76045	1.66123		3.37257	4.66856	2.66179	2.96716
Agxt_upstream	1	93133240	93137240	+	1.78108	2.28093	2.6181	2.31697		4.04709	4.5713	3.16087	4.67553
Mab21l4_upstream	1	93158948	93162948	-	3.5165	3.95362	2.6181	5.98916		6.07063	6.71106	3.65996	5.39484
Crocc2_upstream	1	93166725	93170725	+	3.05981	4.37179	3.43062	3.75962		4.27192	5.3494	3.99268	4.13604
Sned1_upstream	1	93233841	93237841	+	19.0439	10.9485	13.0454	19.5413		4.27192	5.64118	3.32724	4.22596
Mir6901_upstream	1	93272549	93276549	+	1.73541	2.39498	1.89587	1.74866		5.17128	4.47404	3.82632	4.4957
Mterf4_upstream	1	93303915	93307915	-	6.94165	4.82797	6.22928	8.43729		3.48499	2.13976	2.57861	3.05708
Gm28535_upstream	1	93303964	93307964	+	6.85032	4.82797	6.22928	8.43729		3.59741	2.13976	2.74497	3.14699
Gm7867_upstream	1	93305239	93309239	-	6.66764	4.59988	5.64246	8.00012		2.3608	1.36166	2.32907	1.70837
Ppp1r7_upstream	1	93340854	93344854	+	13.1069	9.88404	10.2467	17.0932		2.9229	3.50142	2.1627	3.41673
Pask_upstream	1	93341482	93345482	-	13.3353	9.99808	10.2919	17.1806		2.9229	3.59868	2.24588	3.50664
Mir6902_upstream	1	93344092	93348092	+	1.73541	2.28093	1.85073	2.14211		1.23661	0.875356	1.49726	1.52854
Mir6345_upstream	1	93350158	93354158	+	0.959044	1.48261	1.39933	1.22406		2.58564	3.3069	3.07769	2.24785
Gm26446_upstream	1	93361255	93365255	+	1.18739	2.2049	2.07643	1.13663		3.48499	3.40416	3.32724	3.14699
Ano7_upstream	1	93371930	93375930	+	1.87242	3.45941	2.8438	2.44812		4.94644	5.15487	2.49543	4.13604
Gm17415_upstream	1	93419700	93423700	+	1.37006	1.82475	1.39933	0.961763		3.26015	2.33428	2.07952	2.15794
Hdlbp_upstream	1	93476815	93480815	-	50.0073	24.1779	36.4277	48.9188		2.3608	2.82059	2.57861	2.33776
Sept2_upstream	1	93476964	93480964	+	50.053	24.2159	36.4277	49.0499		2.3608	2.82059	2.57861	2.33776
Sept2_upstream	1	93476993	93480993	+	50.053	24.2159	36.4277	49.0499		2.3608	2.82059	2.57861	2.33776
Farp2_upstream	1	93510079	93514079	+	13.1983	9.00968	10.4724	13.6396		3.59741	3.98773	3.41042	2.87725
Gm37250_upstream	1	93529815	93533815	+	1.09605	1.7107	1.44447	1.70494		1.46145	1.65345	2.24588	1.70837
Gm28536_upstream	1	93633193	93637193	+	38.1334	18.2094	26.0456	40.7875		4.15951	3.69595	2.24588	2.33776
Stk25_upstream	1	93656659	93660659	-	1.23306	2.09085	2.25699	0.961763		2.69806	3.59868	2.41225	2.87725
Bok_upstream	1	93683660	93687660	+	30.4611	11.4807	17.9205	31.7382		3.93467	4.08499	2.1627	2.69742
Gm10550_upstream	1	93729104	93733104	+	2.83146	3.26934	2.66324	2.18583		2.69806	4.08499	1.7468	3.77639
Atg4b_upstream	1	93749500	93753500	+	3.10548	3.15529	2.79866	2.66671		3.48499	4.76583	2.74497	2.87725
Thap4_upstream	1	93752864	93756864	-	31.4658	18.4375	24.8268	41.0935		2.24838	2.43154	3.32724	1.43862
Dtymk_upstream	1	93799934	93803934	-	20.1399	10.8724	14.535	18.7981		3.14773	3.50142	3.24406	2.78733
Ing5_upstream	1	93801965	93805965	+	25.2092	14.75	18.5073	26.0988		5.05886	4.5713	2.91133	2.60751
Gm22089_upstream	1	93806671	93810671	-	1.37006	1.7107	1.62503	1.74866		3.14773	1.84797	2.32907	2.96716
D2hgdh_upstream	1	93822909	93826909	+	31.9681	15.3203	25.5491	26.3611		5.50853	3.98773	4.40859	4.94527
Gal3st2_upstream	1	93859306	93863306	+	0.776369	0.988404	0.767375	0.743181		1.91112	0.58357	1.33089	1.52854
Gm18666_upstream	1	93904244	93908244	+	0.228344	0.114047	0.225699	0.087433		0.224838	0.58357	0.166362	0
Gal3st2b_upstream	1	93916311	93920311	+	0.639363	0.874357	0.767375	0.830614		0.899353	1.36166	2.24588	1.43862
Gm7889_upstream	1	93973353	93977353	+	0.182675	0.114047	0.0902794	0.174866		0.112419	0	0.166362	0.359656
Gal3st2c_upstream	1	93988509	93992509	+	1.64408	1.74871	1.53475	1.00548		3.03531	1.84797	1.99634	2.60751
Neu4_upstream	1	94018451	94022451	+	1.37006	1.90078	1.44447	1.0492		2.58564	4.18225	2.07952	2.60751
Pdcd1_upstream	1	94050553	94054553	-	3.83618	3.53544	4.55911	2.88529		4.7216	3.98773	4.57495	3.05708
Gm7891_upstream	1	94202417	94206417	+	0.776369	0.950388	0.947934	1.0492		1.68629	1.16714	2.07952	1.88819
Gm7895_upstream	1	94467887	94471887	-	0.593694	0.798326	0.812515	0.480882		0.899353	1.16714	0.748628	1.16888
Gm23389_upstream	1	94613704	94617704	-	0.137006	0.304124	0.135419	0.306016		0.224838	0.389047	0.332724	0.089914
4930440C22Rik_upstream	1	94795083	94799083	+	0.228344	0.608249	0.180559	0.262299		0.674514	0.486309	0.0831809	0.089914
Gm23181_upstream	1	95038043	95042043	-	1.00471	1.33054	0.496537	0.961763		1.01177	1.2644	1.24771	1.34871
Gm5264_upstream	1	95254810	95258810	-	0.639363	0.874357	0.767375	1.57379		1.46145	1.94523	0.91499	1.79828
Fam174a_upstream	1	95311623	95315623	+	27.5839	13.4195	17.0628	31.7819		2.13596	2.91785	1.49726	1.70837
BC055308_upstream	1	95326681	95330681	+	0.456688	0.570233	0.406257	0.612031		0.449676	0.194523	1.08135	0.89914
Gm15427_upstream	1	95496621	95500621	+	0.319681	0.760311	0.631956	0.655748		1.23661	0.680832	0.748628	1.43862
Gm37642_upstream	1	95646508	95650508	-	0	0.304124	0.0902794	0.349732		0.112419	0.194523	0.0831809	0.089914
St8sia4_upstream	1	95665571	95669571	-	13.7006	7.29898	10.6078	9.48648		2.13596	2.72333	2.24588	2.33776
4930598F16Rik_upstream	1	95714518	95718518	-	0.319681	0.418171	0.631956	0.437165		0.786933	0.486309	1.08135	0.719312
Gm37761_upstream	1	95736196	95740196	+	0	0.380155	0.0451397	0.437165		0.562095	0.0972617	0.166362	0.089914
Gm22360_upstream	1	95830235	95834235	-	0	0.228093	0	0.13115		0.449676	0.0972617	0.415905	0.179828
1700063A18Rik_upstream	1	96019758	96023758	-	0.182675	0.418171	0	0.437165		0.337257	0.194523	0.249543	0.269742
Gm24586_upstream	1	96264941	96268941	-	0.228344	0.418171	0.225699	0.87433		0.224838	0.389047	0.499085	0.44957
Gm22917_upstream	1	96301146	96305146	+	0.36535	0.266109	0.180559	0.786897		0.674514	0.680832	0.499085	0.359656
Gm37076_upstream	1	96311242	96315242	+	0.502357	0.418171	0.541677	0.612031		0.674514	0.778094	1.24771	0.539484
Gm29601_upstream	1	96554703	96558703	-	0.319681	0.456186	0.361118	0.655748		0.224838	0.194523	0.499085	0.629398
Gm26245_upstream	1	96615099	96619099	+	0.182675	0.380155	0.315978	0.393449		0.449676	0.486309	0.665447	0.269742
Gm1833_upstream	1	96643420	96647420	+	0.502357	1.29253	1.12849	1.22406		1.46145	1.65345	1.33089	1.16888
4930533P14Rik_upstream	1	96660573	96664573	-	0.274013	0.418171	0.406257	0.437165		0.449676	1.06988	0.91499	0.89914
Gm26078_upstream	1	96760031	96764031	+	0.502357	0.874357	0.631956	0.786897		1.79871	1.2644	1.16453	1.52854
Panct2_upstream	1	96869126	96873126	+	1.4614	1.86276	1.85073	2.44812		1.34903	2.23702	1.7468	1.88819
Slco4c1_upstream	1	96870171	96874171	-	1.4614	1.97681	1.67017	2.53556		1.57387	1.94523	1.7468	1.52854
Slco6b1_upstream	1	96995577	96999577	-	0.776369	0.494202	0.993074	0.961763		1.46145	0.778094	0.831809	0.719312
Gm9499_upstream	1	97000783	97004783	-	0.274013	0.570233	0.180559	0.568315		0.562095	0.291785	0.748628	0.539484
Gm6430_upstream	1	97022681	97026681	+	0.0913376	0.494202	0.361118	0.524598		0.449676	0.58357	0.249543	0.629398
Gm28901_upstream	1	97023565	97027565	-	0.0913376	0.532217	0.315978	0.480882		0.449676	0.58357	0.249543	0.539484
Slco6c1_upstream	1	97126301	97130301	-	0.502357	0.950388	0.541677	0.612031		1.46145	1.06988	0.831809	1.07897
Gm7133_upstream	1	97160860	97164860	+	0.319681	0.608249	0.812515	0.480882		1.12419	0.58357	0.499085	0.989054
Gm7135_upstream	1	97344475	97348475	+	0.228344	0.418171	0.135419	0.568315		0.449676	0.486309	0.499085	0.629398
Gm37171_upstream	1	97543448	97547448	-	0.182675	0.608249	0.586816	0.437165		0.786933	0.194523	0.582266	0.539484
D1Ertd622e_upstream	1	97660074	97664074	-	48.8199	18.1334	31.9138	57.0938		1.57387	3.01511	2.57861	1.97811
Gin1_upstream	1	97768172	97772172	+	32.2878	14.4079	21.2157	29.1152		3.14773	2.33428	1.33089	2.42768
Ppip5k2_upstream	1	97768411	97772411	-	32.3792	14.4079	21.2157	28.9403		3.26015	2.33428	1.41408	2.51759
Gm37140_upstream	1	97878065	97882065	-	0.822038	0.722295	0.677096	0.612031		0.786933	1.16714	0.91499	1.43862
Gm25413_upstream	1	97934400	97938400	+	0.228344	0.760311	0.315978	0.349732		0.562095	0.58357	1.41408	0.809226
Gm3531_upstream	1	97947389	97951389	-	0.959044	1.29253	0.947934	0.743181		0.674514	0.778094	0.91499	1.16888
Gm24465_upstream	1	98047822	98051822	+	1.37006	1.74871	1.03821	0.699464		2.24838	0.778094	1.82998	1.97811
B230216N24Rik_upstream	1	98055680	98059680	-	0.913376	2.12887	1.21877	0.87433		0.786933	0.875356	1.33089	0.809226
Pam_upstream	1	98093646	98097646	-	21.9667	11.4047	14.851	25.443		3.37257	4.37678	2.07952	1.88819
1810006J02Rik_upstream	1	98129456	98133456	+	0.685032	1.33054	0.496537	1.22406		1.01177	1.16714	1.58044	2.06802
Gm29461_upstream	1	98171648	98175648	+	0.502357	1.14047	0.631956	0.349732		0.449676	0.680832	0.91499	0.89914
Gm7952_upstream	1	98261523	98265523	+	0.319681	1.06443	0.677096	0.743181		1.79871	0.680832	1.7468	1.52854
Gm29462_upstream	1	98265151	98269151	+	0.36535	0.532217	0.541677	0.743181		1.01177	0.58357	0.91499	0.539484
Slco6d1_upstream	1	98419124	98423124	+	0.685032	0.722295	0.677096	0.524598		1.34903	0.680832	0.665447	1.43862
Gm3555_upstream	1	98455768	98459768	+	0.502357	0.646264	0.993074	0.918047		1.46145	2.0425	1.7468	1.43862
Gm26134_upstream	1	98547451	98551451	+	0.319681	0.418171	0.496537	0.393449		0.337257	0.486309	0.499085	0.179828
Gm7967_upstream	1	98587517	98591517	+	0.776369	0.950388	1.03821	0.87433		1.57387	1.84797	0.91499	1.97811
Gm29460_upstream	1	98762841	98766841	+	0.0913376	0.646264	0.225699	0.437165		0.674514	0.194523	1.08135	0.44957
Gm23434_upstream	1	99015364	99019364	+	0.228344	0.418171	0.315978	0.306016		0.337257	0.0972617	0.831809	0.809226
Gm18248_upstream	1	99638241	99642241	-	0.319681	1.2165	0.541677	0.349732		1.34903	0.680832	1.16453	0.44957
Cntnap5b_upstream	1	99770765	99774765	+	0.36535	0.912373	0.722235	0.87433		0.786933	0.875356	1.7468	1.07897
Prdx2-ps1_upstream	1	99789025	99793025	-	0.548025	1.06443	0.586816	0.480882		0.786933	1.36166	1.41408	1.79828
Gm37877_upstream	1	99845984	99849984	+	0.228344	0.646264	0.0451397	0.349732		0.112419	0	0.415905	0.179828
Gm19029_upstream	1	100004021	100008021	+	0.411019	0.570233	0.406257	0.13115		0.786933	0.972617	1.24771	0.809226
Gm23602_upstream	1	100251048	100255048	-	0.593694	1.02642	0.812515	0.568315		1.01177	1.16714	0.998171	1.34871
Gm29668_upstream	1	100280643	100284643	-	0.639363	0.836342	0.586816	0.87433		1.01177	1.55619	1.49726	1.52854
Gm29667_upstream	1	100280791	100284791	+	0.639363	0.836342	0.586816	0.830614		1.12419	1.45893	1.58044	1.70837
Gm18700_upstream	1	100595075	100599075	+	0.182675	0.418171	0.225699	0.306016		0.449676	0.291785	0.332724	0.179828
Gm18185_upstream	1	100641582	100645582	+	0.319681	0.304124	0.270838	0.437165		0.562095	0.486309	0.748628	0.359656
Gm29334_upstream	1	100651800	100655800	+	0.0913376	0.608249	0.315978	0.306016		0.449676	0.194523	1.08135	0.989054
Gm25537_upstream	1	100859793	100863793	+	0.36535	0.456186	0.225699	0.437165		0.899353	0.389047	0.831809	0.44957
Gm20268_upstream	1	101153809	101157809	+	0.411019	0.798326	0.677096	0.612031		1.23661	0.875356	0.499085	0.89914
Gm28801_upstream	1	101369628	101373628	+	0.36535	0.608249	0.315978	0.568315		0.449676	0.875356	0.665447	0.989054
Psmb6-ps2_upstream	1	101383886	101387886	+	0.7307	0.532217	0.631956	1.39893		1.79871	0.875356	0.831809	1.52854
Gm18969_upstream	1	101752543	101756543	-	0.7307	0.608249	0.767375	1.18035		1.23661	2.0425	1.16453	1.16888
Gm28188_upstream	1	101878741	101882741	-	0.36535	0.456186	0.225699	0.306016		0.674514	0.486309	0.582266	0.359656
Gm28187_upstream	1	101893091	101897091	-	0.274013	0.418171	0.541677	0.480882		0.786933	0.778094	0.748628	0.989054
Gm24122_upstream	1	102104580	102108580	-	0.36535	0.456186	0.361118	0.349732		0.337257	0.486309	0.582266	0.179828
Gm28623_upstream	1	102159367	102163367	+	0.228344	0.646264	0.361118	0.612031		0.449676	0.389047	0.831809	0.809226
Gm23036_upstream	1	102412021	102416021	-	0.867707	1.2165	0.902794	0.786897		1.57387	1.84797	0.499085	0.809226
Gm3116_upstream	1	102447353	102451353	+	0.274013	0.456186	0.225699	0.480882		0.337257	0.58357	0.332724	0.809226
Gm20281_upstream	1	102456922	102460922	-	0.182675	0.646264	0.541677	0.699464		1.23661	1.45893	0.332724	0.989054
Gm22034_upstream	1	102951548	102955548	-	0.548025	1.14047	0.902794	0.743181		1.57387	2.0425	1.58044	1.70837
Gm18728_upstream	1	103169926	103173926	+	0.0456688	0.68428	0.270838	0.349732		0.562095	0.58357	0.415905	0.089914
Gm23965_upstream	1	103234767	103238767	-	0.548025	0.760311	0.722235	0.480882		1.46145	1.06988	0.91499	1.2588
Gm29141_upstream	1	103361986	103365986	+	0.228344	0.608249	0.0902794	0.655748		0.224838	0.194523	0.831809	0.179828
Gm37789_upstream	1	103722345	103726345	+	0.228344	0.646264	0.135419	0.306016		0.786933	0.0972617	0.998171	0.719312
Gm18447_upstream	1	104309721	104313721	+	0.319681	0.532217	0.406257	0.830614		0.674514	0.486309	0.332724	0
Gm29140_upstream	1	104469416	104473416	-	0.137006	0.418171	0.225699	0.087433		0.562095	0.194523	0.415905	0.629398
Gm23537_upstream	1	104483957	104487957	+	0.593694	0.722295	0.541677	0.524598		1.46145	0.58357	1.24771	1.43862
Gm5260_upstream	1	104511001	104515001	+	1.05038	0.608249	1.12849	1.0492		0.562095	1.55619	1.66362	1.52854
Gm29592_upstream	1	104607524	104611524	+	0.456688	0.494202	0.767375	0.218583		0.674514	0.680832	1.41408	1.52854
Gm29011_upstream	1	104631358	104635358	-	0.274013	0.494202	0.361118	0.655748		0.674514	0.194523	0.748628	0.44957
Cdh20_upstream	1	104766529	104770529	+	1.50707	1.59665	1.85073	1.74866		3.26015	3.69595	2.32907	2.78733
Gm38031_upstream	1	104774114	104778114	+	0.274013	0.646264	0.180559	0.349732		0.674514	0.486309	0.332724	0.179828
n-R5s216_upstream	1	104879035	104883035	-	0.685032	0.836342	0.767375	0.786897		1.46145	1.65345	1.66362	1.2588
Gm36969_upstream	1	104904523	104908523	+	0.639363	0.722295	0.496537	0.393449		0.899353	0.291785	0.831809	1.16888
Gm15699_upstream	1	104910333	104914333	-	0.639363	1.14047	1.35419	1.09291		2.13596	0.875356	1.82998	2.06802
Gm29012_upstream	1	105114454	105118454	+	0.456688	1.06443	0.496537	0.655748		1.01177	0.875356	1.82998	0.989054
Gm29013_upstream	1	105242425	105246425	+	0.593694	0.646264	0.767375	0.524598		0.899353	0.58357	1.49726	1.61845
Gm29014_upstream	1	105319121	105323121	+	0.867707	0.988404	1.39933	0.961763		1.23661	1.16714	1.7468	1.70837
Gm17634_upstream	1	105354007	105358007	+	8.40306	6.19653	6.09386	11.1477		3.70983	4.08499	2.82815	3.68647
Rnf152_upstream	1	105354710	105358710	-	8.49439	6.27256	6.27442	11.2789		3.82225	4.08499	3.16087	3.77639
Gm28404_upstream	1	105562578	105566578	-	0.776369	0.532217	0.406257	0.961763		0.674514	0.58357	1.24771	0.89914
Gm28403_upstream	1	105567139	105571139	-	0.182675	0.228093	0	0.524598		0.337257	0.194523	0.0831809	0.629398
Gm20302_upstream	1	105572537	105576537	+	0.182675	0.266109	0.270838	0.437165		0.899353	0.291785	0.748628	0.539484
Gm22426_upstream	1	105572687	105576687	+	0.182675	0.304124	0.270838	0.437165		0.899353	0.291785	0.748628	0.539484
Gm8004_upstream	1	105613742	105617742	+	0.274013	0.798326	0.722235	0.480882		1.34903	0.875356	1.49726	0.989054
Pign_upstream	1	105661677	105665677	-	26.3966	15.2062	19.7261	30.7764		3.03531	2.43154	1.66362	2.33776
Relch_upstream	1	105661861	105665861	+	26.4422	15.0922	19.7261	30.7764		3.26015	2.52881	1.58044	2.24785
Gm37566_upstream	1	105706573	105710573	+	0.182675	1.02642	0.586816	1.00548		0.562095	0.778094	0.665447	0.359656
Gm10193_upstream	1	105762444	105766444	+	1.18739	1.06443	1.08335	1.53008		2.13596	1.65345	1.91316	1.97811
Tnfrsf11a_upstream	1	105778718	105782718	+	20.688	8.89564	14.8058	16.3937		4.60918	4.27952	2.1627	2.42768
Gm37779_upstream	1	105889012	105893012	-	1.87242	2.9272	2.21185	1.09291		2.9229	3.50142	2.49543	2.87725
Gm26214_upstream	1	105943554	105947554	+	1.05038	2.01482	1.26391	0.961763		2.69806	1.94523	2.41225	2.87725
Gm18801_upstream	1	105954310	105958310	-	0.548025	0.874357	0.631956	0.699464		1.79871	0.972617	0.998171	1.07897
Gm7160_upstream	1	105988282	105992282	-	65.9914	27.1431	45.6814	71.2579		2.47322	3.3069	2.57861	3.2369
Zcchc2_upstream	1	105988406	105992406	+	65.8087	27.029	45.6814	71.3891		2.47322	3.20964	2.57861	3.14699
Gm37372_upstream	1	106073894	106077894	-	1.32439	1.93879	1.94101	0.786897		2.58564	1.06988	2.41225	2.33776
Gm26509_upstream	1	106088068	106092068	+	0.685032	1.36856	1.08335	0.699464		1.23661	1.16714	1.7468	1.61845
Gm20753_upstream	1	106169524	106173524	-	33.2469	15.8905	20.9448	40.0006		3.37257	4.47404	2.91133	3.41673
Phlpp1_upstream	1	106169752	106173752	+	33.7492	16.3847	21.2157	40.2629		3.48499	5.05761	3.07769	3.41673
Gm38235_upstream	1	106217314	106221314	+	0.639363	1.36856	0.947934	0.655748		1.01177	1.16714	0.91499	1.34871
A530053M12Rik_upstream	1	106399987	106403987	-	9.3621	6.8428	8.9828	4.7651		3.59741	3.79321	3.07769	4.67553
Gm6651_upstream	1	106437600	106441600	+	0.411019	0.304124	0.586816	0.786897		0.899353	0.778094	0.91499	0.539484
D630008O14Rik_upstream	1	106539943	106543943	+	1.82675	2.16689	1.48961	1.83609		2.47322	3.11238	2.49543	2.42768
Mir3473f_upstream	1	106544631	106548631	-	3.19681	3.9156	3.92715	3.36617		3.03531	2.52881	2.66179	2.78733
Gm37053_upstream	1	106604870	106608870	-	1.00471	1.48261	1.08335	0.655748		1.34903	0.680832	1.7468	1.61845
Bcl2_upstream	1	106712274	106716274	-	31.2831	15.0922	20.2677	30.4704		4.83402	4.47404	2.91133	3.05708
Kdsr_upstream	1	106757727	106761727	-	26.2595	15.2822	21.6219	28.2846		3.70983	4.76583	2.1627	3.50664
Vps4b_upstream	1	106794728	106798728	-	24.8438	13.9517	17.6496	31.2573		2.58564	1.65345	1.82998	1.97811
Serpinb5_upstream	1	106859173	106863173	+	1.23306	1.93879	1.39933	1.61751		1.68629	1.84797	2.66179	1.79828
Pou2f3-rs1_upstream	1	106886897	106890897	-	1.4614	1.55864	0.857654	1.35521		3.03531	2.52881	2.24588	1.79828
Serpinb12_upstream	1	106932449	106936449	+	0.548025	0.760311	0.677096	0.830614		0.786933	0.58357	1.7468	0.809226
Serpinb13_upstream	1	106978984	106982984	+	0.502357	0.798326	0.541677	0.830614		0.899353	0.486309	1.41408	0.539484
Gm8080_upstream	1	107023325	107027325	-	0.36535	0.798326	0.270838	0.655748		0.562095	1.36166	0.831809	0.359656
Serpinb3a_upstream	1	107050303	107054303	-	0.0456688	0.456186	0.0451397	0.568315		0.112419	0.194523	0.249543	0.089914
Serpinb3d_upstream	1	107081506	107085506	-	0.0456688	0.266109	0.270838	0.262299		0.337257	0.291785	0.499085	0
Gm15388_upstream	1	107136569	107140569	-	0.36535	0.494202	0.406257	0.13115		0.674514	0.486309	1.24771	0.809226
Gm8084_upstream	1	107191557	107195557	-	0.137006	0.68428	0.135419	0.306016		0.337257	0.291785	0.415905	0.719312
Gm15390_upstream	1	107252290	107256290	-	0.228344	0.304124	0.315978	0.349732		0.786933	0.486309	0.91499	0.629398
Serpinb3b_upstream	1	107276361	107280361	-	0.182675	0.418171	0.225699	0.480882		0.562095	0.194523	0.665447	0.989054
Serpinb3c_upstream	1	107276371	107280371	-	0.182675	0.418171	0.225699	0.480882		0.562095	0.194523	0.665447	0.989054
Gm8089_upstream	1	107300354	107304354	-	0.7307	0.570233	0.451397	0.524598		0.674514	1.2644	0.665447	0.539484
Serpinb11_upstream	1	107359198	107363198	+	0.456688	1.2165	0.361118	0.480882		0.674514	0.291785	0.748628	0.719312
Gm15391_upstream	1	107385412	107389412	-	0.274013	0.912373	0.270838	0.306016		1.23661	0.194523	1.08135	0.629398
Serpinb7_upstream	1	107397655	107401655	+	0.548025	0.836342	0.451397	0.437165		0.674514	0.875356	0.665447	0.89914
Gm24553_upstream	1	107438177	107442177	-	0.36535	1.29253	0.993074	0.87433		1.34903	1.84797	1.08135	1.43862
Serpinb2_upstream	1	107509423	107513423	+	0.319681	0.608249	0.496537	1.0492		0	0.291785	0.166362	0.089914
Serpinb10_upstream	1	107527003	107531003	+	0.411019	0.494202	0.135419	0.830614		0.224838	0.389047	0.665447	0.539484
Serpinb8_upstream	1	107588006	107592006	+	12.0566	7.29898	11.5558	9.13675		1.46145	1.75071	1.99634	2.96716
Gm15389_upstream	1	107685008	107689008	+	0.685032	1.02642	0.586816	0.524598		1.91112	0.972617	1.66362	1.79828
Gm24267_upstream	1	107754708	107758708	-	0.319681	0.68428	0.180559	0.393449		0.112419	0.194523	0.499085	0.989054
Gm22438_upstream	1	107890974	107894974	+	1.14172	1.29253	0.947934	0.830614		1.34903	2.52881	1.41408	1.2588
D830032E09Rik_upstream	1	107915259	107919259	+	0.639363	0.874357	0.451397	0.612031		0.337257	0.291785	0.831809	0.539484
Gm18448_upstream	1	107950837	107954837	+	0.319681	0.570233	0.315978	0.393449		1.79871	0.778094	1.24771	0.89914
Gm28282_upstream	1	107961307	107965307	-	0.274013	0.912373	0.812515	0.437165		1.46145	0.778094	1.49726	0.89914
Gm5702_upstream	1	108377438	108381438	-	1.05038	1.86276	1.76045	1.53008		3.48499	2.91785	2.24588	2.87725
Gm38212_upstream	1	108415077	108419077	+	0.182675	0.304124	0.180559	0.174866		0.449676	0.486309	0.332724	0.44957
Gm28283_upstream	1	108610514	108614514	-	0.182675	0.228093	0.0451397	0.349732		0.562095	0.389047	0.249543	0.179828
Gm6679_upstream	1	108768135	108772135	+	0.548025	0.988404	0.857654	0.612031		1.23661	1.06988	1.58044	1.61845
Gm17847_upstream	1	108996760	109000760	-	0.959044	1.25451	1.12849	1.09291		2.3608	2.13976	1.66362	2.78733
Gm28281_upstream	1	109573129	109577129	-	0.548025	0.798326	0.722235	1.0492		1.01177	1.55619	0.582266	1.07897
Gm22159_upstream	1	109621137	109625137	-	0.548025	0.798326	0.451397	0.87433		1.34903	0.58357	0.748628	1.16888
Gm25293_upstream	1	109802760	109806760	+	0.0456688	0.228093	0.0902794	0.174866		0.224838	0.194523	0.166362	0.269742
Gm8141_upstream	1	109831024	109835024	+	0.411019	0.798326	0.947934	0.612031		0.899353	1.06988	1.24771	1.34871
Cdh7_upstream	1	109980431	109984431	+	0.959044	1.10245	1.53475	1.18035		2.47322	2.43154	1.58044	1.97811
Gm18552_upstream	1	110409280	110413280	-	0.137006	0.34214	0.135419	0.480882		0.224838	0.194523	0.166362	0.44957
Gm3332_upstream	1	110473603	110477603	+	0.137006	0.608249	0.541677	0.786897		0.224838	0.875356	0.665447	0.809226
Gm6693_upstream	1	110598021	110602021	+	0.639363	0.836342	0.812515	0.262299		1.23661	0.486309	0.998171	1.07897
Gm38255_upstream	1	110958826	110962826	-	0.274013	0.646264	0.496537	0.612031		0.674514	0.194523	0.332724	0.719312
Gm36944_upstream	1	110965437	110969437	-	0.137006	0.494202	0.270838	0.830614		0.786933	0.486309	0.582266	0.539484
Cdh19_upstream	1	110975584	110979584	-	0.0913376	0.228093	0.0451397	0.524598		0.224838	0.194523	0.499085	0
Gm19927_upstream	1	111383918	111387918	+	0.548025	0.608249	0.902794	0.786897		1.68629	1.16714	0.499085	1.16888
Gm29088_upstream	1	111444645	111448645	-	0.0913376	0.266109	0.315978	0.393449		0	0.0972617	0.415905	0.539484
Gm8173_upstream	1	111805775	111809775	-	0.639363	0.950388	0.631956	0.699464		1.23661	1.55619	0.91499	1.34871
Gm37934_upstream	1	111831823	111835823	+	0.228344	0.570233	0.0902794	0.437165		0.562095	0.291785	0.332724	0.629398
Dsel_upstream	1	111862918	111866918	-	22.6974	8.09731	14.1739	23.9129		2.69806	2.23702	1.82998	1.70837
Gm6028_upstream	1	111879308	111883308	-	0.411019	0.608249	0.541677	0.349732		1.34903	0.972617	0.166362	1.2588
Gm17752_upstream	1	112053275	112057275	-	0.502357	0.798326	0.812515	0.437165		1.34903	0.875356	2.32907	2.15794
Gm6717_upstream	1	112135868	112139868	+	0.411019	0.418171	0.631956	0.349732		1.57387	0.389047	1.24771	1.16888
Gm19086_upstream	1	112149089	112153089	+	0.319681	0.646264	0.631956	0.524598		1.01177	0.972617	1.24771	1.16888
Gm18406_upstream	1	112402855	112406855	-	0.0913376	0.266109	0.0902794	0.437165		0.224838	0	0.332724	0.359656
Gm22331_upstream	1	112465911	112469911	+	0.182675	0.418171	0.541677	0.480882		0.224838	0.58357	0.499085	0.89914
Gm8204_upstream	1	112873988	112877988	-	0.776369	1.14047	0.993074	0.699464		2.02354	2.62607	1.58044	2.69742
Gm28190_upstream	1	112964931	112968931	-	0.639363	1.02642	1.03821	0.830614		1.12419	1.75071	0.748628	1.34871
Gm28189_upstream	1	113287340	113291340	+	1.18739	0.760311	0.902794	0.612031		1.46145	0.972617	1.08135	1.16888
Gm17946_upstream	1	113563983	113567983	-	0.137006	0.304124	0.180559	0.349732		0.224838	0.389047	0.332724	0.269742
Gm18181_upstream	1	113581506	113585506	-	0.456688	0.418171	0.586816	0.437165		0.562095	1.16714	0.831809	1.16888
Gm24937_upstream	1	113716047	113720047	-	0.137006	0.68428	0.135419	0.218583		0.337257	0.291785	0.415905	0.089914
9330185C12Rik_upstream	1	113962134	113966134	-	0.7307	1.2165	0.631956	0.480882		0.786933	0.778094	0.998171	1.43862
Gm4854_upstream	1	115217763	115221763	-	0.228344	0.494202	0.225699	0.349732		0.449676	0.486309	0.499085	0.629398
Gm17916_upstream	1	115682624	115686624	-	0.639363	0.646264	0.677096	0.786897		1.34903	1.84797	1.24771	0.89914
Cntnap5a_upstream	1	115682756	115686756	+	0.639363	0.646264	0.677096	0.830614		1.34903	1.84797	1.24771	0.89914
Gm23393_upstream	1	116392413	116396413	-	0.0456688	0.836342	0.451397	0.262299		0.112419	0.58357	0.582266	0.719312
Gm28263_upstream	1	116631777	116635777	+	0.228344	0.304124	0.0902794	0.262299		0.337257	0.972617	0.499085	0.089914
Gm19965_upstream	1	116800983	116804983	+	0.228344	0.34214	0.0902794	0.437165		0.224838	0.0972617	0.166362	0
Gm17777_upstream	1	117391532	117395532	-	0.319681	0.988404	0.451397	0.437165		0.674514	0.778094	1.08135	0.809226
Gm24030_upstream	1	117534301	117538301	+	0.228344	0.760311	0.315978	0.480882		0.786933	0.58357	0.748628	0.809226
Gm27785_upstream	1	117559230	117563230	+	0.411019	0.760311	0.586816	0.612031		0.786933	0.972617	0.91499	0.989054
Gm28361_upstream	1	117576391	117580391	+	0.639363	0.988404	0.947934	0.699464		0.899353	0.875356	1.66362	1.2588
Zfp813-ps_upstream	1	117601878	117605878	+	0.182675	0.418171	0.0902794	0.262299		0.224838	0.0972617	0.415905	0.269742
Zfp813-ps_upstream	1	117623522	117627522	+	0.0913376	0.152062	0.225699	0.349732		0.224838	0.194523	0.166362	0.089914
Gm28362_upstream	1	117660291	117664291	+	0.182675	0.646264	0.857654	0.568315		0.786933	0.778094	0.665447	0.539484
Gm28363_upstream	1	117695131	117699131	+	0.0913376	0.0760311	0.0451397	0.306016		0.449676	0.0972617	0.166362	0.359656
Gm28359_upstream	1	117739367	117743367	+	0.228344	0.380155	0.270838	0.349732		0.562095	0.58357	1.24771	1.16888
Gm18182_upstream	1	117749372	117753372	-	0.867707	1.10245	0.993074	0.655748		1.12419	1.84797	1.24771	1.52854
B020011L13Rik_upstream	1	117779133	117783133	+	0.137006	0.494202	0.135419	0.306016		0.337257	0.194523	0.415905	0
Gm28360_upstream	1	117828081	117832081	+	0	0.228093	0.0902794	0.13115		0.224838	0.0972617	0	0.269742
Gm28169_upstream	1	117840962	117844962	+	1.09605	0.988404	0.496537	1.13663		2.24838	1.65345	0.831809	1.52854
Gm7195_upstream	1	117866522	117870522	+	0.274013	0.494202	0.361118	0.612031		1.01177	0.58357	0.831809	0.539484
Gm28168_upstream	1	117926015	117930015	+	0.0913376	0.0760311	0.135419	0.0437165		0.224838	0.0972617	0.249543	0
Gm7145_upstream	1	117963939	117967939	+	0.0456688	0.494202	0.270838	0.218583		0.674514	0.194523	0.249543	0.269742
Gm28358_upstream	1	118006769	118010769	+	0.137006	0.34214	0	0.306016		0.337257	0	0.415905	0.179828
Gm29489_upstream	1	118028315	118032315	+	0.137006	0.114047	0.135419	0.13115		0.224838	0.194523	0.249543	0
Gm29490_upstream	1	118038649	118042649	+	0.548025	0.608249	0.586816	0.437165		1.12419	1.45893	0.748628	1.07897
Gm29104_upstream	1	118062118	118066118	+	0.319681	0.68428	0.406257	0.480882		0.786933	0.680832	0.831809	0.719312
Gm29106_upstream	1	118174542	118178542	+	0.0913376	0.114047	0.135419	0.13115		0.112419	0	0.166362	0
Gm7200_upstream	1	118247863	118251863	+	0.776369	1.40657	0.993074	1.22406		1.79871	2.43154	1.82998	2.96716
Tsn_upstream	1	118309739	118313739	-	16.6691	7.45104	11.8717	18.2735		2.3608	1.94523	3.24406	1.97811
Nifk_upstream	1	118319839	118323839	+	9.95579	8.62953	7.85431	9.31162		4.83402	3.11238	2.74497	3.8663
Gm28867_upstream	1	118355312	118359312	+	0.822038	1.59665	1.48961	1.13663		2.3608	1.36166	2.49543	1.70837
Clasp1_upstream	1	118387058	118391058	+	33.7492	17.6772	28.754	28.8529		2.47322	3.79321	2.24588	3.32682
Gm26080_upstream	1	118451485	118455485	-	2.74013	3.83957	3.2952	2.79786		4.04709	3.3069	2.91133	2.87725
Gm22710_upstream	1	118457265	118461265	-	13.9746	8.89564	12.7294	16.2625		2.9229	3.3069	2.32907	2.42768
2900060B14Rik_upstream	1	118457267	118461267	-	13.9746	8.89564	12.7294	16.2625		2.81048	3.3069	2.32907	2.42768
Gm28466_upstream	1	118477591	118481591	-	1.4614	2.28093	1.80559	1.18035		2.9229	2.0425	2.32907	2.06802
Tfcp2l1_upstream	1	118625945	118629945	+	3.6535	4.02965	4.19799	5.552		2.81048	3.20964	3.41042	2.78733
Gm22094_upstream	1	118636404	118640404	-	1.05038	1.06443	1.08335	1.09291		1.57387	0.778094	1.08135	1.07897
Gm28882_upstream	1	118649795	118653795	-	2.7858	3.4214	3.20492	3.4536		3.59741	4.27952	3.24406	3.95621
Gm23497_upstream	1	118679821	118683821	+	0.913376	1.44459	1.35419	0.961763		2.02354	2.0425	2.32907	1.88819
Gm28467_upstream	1	118808136	118812136	+	1.00471	1.52062	1.53475	0.961763		3.26015	2.0425	1.91316	3.68647
Mir6346_upstream	1	118952220	118956220	+	13.929	8.36342	15.4829	10.2734		3.82225	5.44666	3.9095	3.59656
Gli2_upstream	1	119051619	119055619	-	29.776	13.3435	22.5247	22.7763		4.27192	6.22475	3.57678	4.58561
Gm26831_upstream	1	119056469	119060469	+	3.24248	3.07926	4.19799	2.09839		3.14773	2.91785	3.24406	3.50664
Gm8321_upstream	1	119155586	119159586	+	2.28344	3.1933	5.4619	2.79786		2.58564	1.94523	2.74497	3.2369
Gm3508_upstream	1	119240753	119244753	-	0.685032	1.25451	1.03821	0.87433		2.24838	1.06988	1.99634	1.43862
Gm29456_upstream	1	119324833	119328833	-	1.14172	2.85116	2.03129	1.61751		2.47322	3.40416	2.57861	3.68647
Gm29455_upstream	1	119327200	119331200	+	2.37478	3.26934	3.25006	3.19131		3.03531	4.76583	3.24406	3.32682
Inhbb_upstream	1	119420248	119424248	-	49.6876	30.0323	55.9281	75.1487		4.04709	5.15487	2.49543	4.04613
Gm29454_upstream	1	119497477	119501477	+	5.34325	4.52385	4.82995	3.93449		3.82225	4.18225	2.49543	5.39484
Ralb_upstream	1	119502794	119506794	-	36.535	17.7533	29.8825	34.6672		3.93467	5.8357	3.32724	3.8663
Tmem185b_upstream	1	119524160	119528160	+	22.6974	12.317	16.5663	28.3283		4.7216	6.32201	2.82815	4.04613
Gm27184_upstream	1	119524359	119528359	-	22.606	12.241	16.16	27.9786		4.38434	6.12749	2.49543	3.8663
Gm25322_upstream	1	119528211	119532211	+	1.59841	2.05284	2.6181	2.18583		3.82225	2.62607	3.32724	3.14699
3830432H09Rik_upstream	1	119534165	119538165	-	1.59841	2.01482	2.21185	2.18583		3.03531	3.3069	3.9095	3.41673
Gm37219_upstream	1	119629669	119633669	-	0.319681	0.760311	0.315978	0.437165		0.674514	0.486309	0.748628	0.539484
Epb41l5_upstream	1	119647000	119651000	-	14.2487	9.27579	9.34392	17.2243		2.13596	3.20964	2.41225	1.61845
Gm3851_upstream	1	119785769	119789769	+	0.411019	0.608249	0.361118	0.393449		0.674514	0.875356	0.748628	0.539484
Gm29657_upstream	1	119791520	119795520	+	0.822038	1.17848	1.26391	1.0492		1.68629	1.36166	1.41408	1.52854
Gm37745_upstream	1	119796925	119800925	-	0.137006	0.456186	0.0902794	0.349732		0.224838	0.389047	0.166362	0
Gm8338_upstream	1	119815763	119819763	+	0.593694	1.55864	0.541677	0.786897		1.23661	0.291785	0.748628	0.989054
Ptpn4_upstream	1	119835613	119839613	-	11.7825	7.56509	9.70504	15.9565		1.91112	2.43154	2.32907	1.97811
Gm29658_upstream	1	119872781	119876781	+	0.959044	1.93879	0.541677	0.87433		2.13596	2.43154	2.91133	2.87725
Gm3551_upstream	1	119895461	119899461	+	2.1921	2.31895	1.94101	1.53008		4.49676	3.69595	3.57678	4.76544
Gm28209_upstream	1	119901130	119905130	+	1.4614	2.77513	2.25699	1.57379		3.93467	4.86309	2.82815	3.32682
Tmem177_upstream	1	119911208	119915208	-	4.15586	4.44782	4.24313	4.32793		3.03531	3.40416	1.66362	2.24785
Gm17973_upstream	1	119984795	119988795	+	1.41573	2.77513	2.48268	1.53008		3.37257	2.72333	1.99634	2.69742
Cfap221_upstream	1	119995234	119999234	-	4.47554	3.23132	2.25699	3.62847		3.14773	3.20964	2.66179	2.24785
Sctr_upstream	1	120004894	120008894	+	3.28815	4.18171	2.57296	2.97272		4.83402	4.5713	3.57678	3.68647
Tmem37_upstream	1	120072074	120076074	-	16.4864	9.57991	13.7676	12.6341		5.2837	5.73844	3.07769	4.94527
Dbi_upstream	1	120119078	120123078	-	40.1885	19.9962	34.6222	32.0005		4.38434	4.37678	3.9095	3.59656
3110009E18Rik_upstream	1	120119187	120123187	+	40.1885	20.1102	34.4867	32.2191		4.38434	4.37678	3.82632	3.2369
Steap3_upstream	1	120270705	120274705	-	1.37006	1.7107	1.57989	1.35521		2.9229	1.94523	2.49543	2.33776
C1ql2_upstream	1	120338582	120342582	+	2.55745	3.64949	2.88894	3.19131		3.03531	5.54392	3.16087	2.96716
1700012E03Rik_upstream	1	120433805	120437805	+	2.32911	2.01482	2.52782	1.61751		4.60918	4.86309	2.49543	4.22596
Marco_upstream	1	120503024	120507024	-	1.23306	1.33054	2.12157	1.22406		2.13596	2.23702	1.49726	3.05708
En1_upstream	1	120600418	120604418	+	1.82675	1.90078	1.71531	2.40441		4.04709	5.64118	2.91133	3.05708
2610027F03Rik_upstream	1	120619740	120623740	+	0.548025	1.17848	1.03821	0.961763		1.23661	1.45893	2.41225	1.16888
Gm29346_upstream	1	120756443	120760443	+	4.06452	3.49743	5.19107	2.75414		3.26015	3.20964	2.07952	2.96716
Gm29345_upstream	1	120814500	120818500	+	2.55745	2.85116	2.79866	1.57379		1.57387	2.23702	1.49726	1.88819
Gm29344_upstream	1	120823456	120827456	-	0.548025	0.912373	0.631956	0.393449		1.57387	1.2644	1.16453	0.989054
Gm29347_upstream	1	120854674	120858674	+	1.05038	1.78673	1.26391	1.57379		4.60918	3.40416	2.74497	2.69742
Gm29348_upstream	1	120855486	120859486	-	1.18739	1.74871	1.35419	1.00548		4.27192	3.20964	2.57861	2.87725
Gm37043_upstream	1	120866996	120870996	+	1.14172	1.25451	1.08335	0.786897		1.91112	1.65345	2.82815	2.24785
Celrr_upstream	1	121085405	121089405	+	0.913376	1.29253	0.722235	0.786897		2.81048	2.33428	1.91316	2.42768
Gm29359_upstream	1	121222276	121226276	+	1.09605	1.7107	1.57989	0.655748		2.81048	1.84797	2.57861	2.42768
Gm38283_upstream	1	121298831	121302831	-	1.59841	1.93879	2.34726	1.66123		3.14773	3.69595	2.57861	2.78733
Gm37174_upstream	1	121326092	121330092	+	40.8279	20.3763	31.8235	43.4542		2.47322	2.0425	2.32907	1.97811
Insig2_upstream	1	121330589	121334589	-	1.14172	2.01482	1.80559	0.961763		1.01177	1.65345	1.82998	1.79828
2210011K15Rik_upstream	1	121357900	121361900	-	5.06923	3.23132	4.10771	3.27874		2.58564	1.2644	1.91316	1.97811
Ccdc93_upstream	1	121429049	121433049	+	22.2864	11.7848	14.3544	22.6452		2.47322	3.3069	2.91133	2.87725
Gm15392_upstream	1	121491203	121495203	-	2.42045	2.6991	1.67017	1.87981		3.59741	5.3494	3.32724	3.59656
Gm15393_upstream	1	121505803	121509803	-	0.7307	1.40657	1.44447	0.87433		1.57387	1.65345	2.49543	3.05708
Gm8217_upstream	1	121518583	121522583	+	0.867707	1.25451	1.44447	0.830614		2.3608	2.23702	2.57861	2.51759
Htr5b_upstream	1	121526465	121530465	-	1.4614	2.88918	1.57989	2.27326		4.27192	4.18225	2.32907	4.04613
Ddx18_upstream	1	121565989	121569989	-	6.66764	5.36019	5.59732	7.38809		2.02354	1.84797	1.58044	2.33776
Gm28591_upstream	1	121643849	121647849	-	0.685032	1.36856	1.35419	1.22406		2.02354	1.84797	1.24771	2.15794
Gm37920_upstream	1	121704515	121708515	+	1.09605	1.59665	1.85073	0.786897		1.01177	2.33428	1.82998	2.69742
Gm15394_upstream	1	121968524	121972524	-	1.09605	1.52062	0.767375	0.918047		1.79871	2.52881	1.33089	2.06802
Gm8392_upstream	1	122188221	122192221	+	0.411019	0.760311	0.361118	0.655748		0.674514	0.58357	0.748628	0.269742
Gm26472_upstream	1	122199459	122203459	+	0.228344	0.68428	0.451397	0.218583		0.674514	0.875356	0.998171	0.269742
Gm28590_upstream	1	122203145	122207145	+	0.639363	0.836342	0.857654	0.743181		1.68629	0.972617	1.33089	2.15794
Gm24547_upstream	1	122508549	122512549	+	0.274013	0.418171	0.361118	0.306016		0.337257	0.486309	0.91499	0.989054
Gm36982_upstream	1	122519749	122523749	+	0.228344	0.304124	0.586816	0.218583		0.562095	0.58357	0.998171	0.629398
Gm25771_upstream	1	122551173	122555173	+	1.00471	1.48261	1.03821	0.87433		2.3608	1.65345	1.41408	2.42768
Gm29192_upstream	1	122808306	122812306	+	0.502357	0.760311	0.586816	0.480882		1.68629	1.2644	1.58044	1.07897
Gm37970_upstream	1	122864042	122868042	+	0.502357	0.722295	0.135419	0.524598		1.01177	0.389047	0.748628	0.989054
Gm8403_upstream	1	123147217	123151217	-	0.274013	0.494202	0.315978	0.262299		0.674514	0.680832	0.499085	0.359656
Gm28911_upstream	1	123203149	123207149	+	0.0913376	0.304124	0.270838	0.174866		0	0.486309	0.332724	0.269742
Gm20058_upstream	1	123272139	123276139	+	0.319681	0.380155	0.0902794	0.612031		0.449676	0.389047	0.415905	0.089914
Gm28912_upstream	1	123285574	123289574	+	0.274013	0.266109	0.315978	0.306016		0.449676	0.58357	0.332724	0.44957
Gm37478_upstream	1	123365234	123369234	-	0.274013	0.456186	0.225699	0.349732		0.224838	0.486309	0.665447	0.629398
Gm37221_upstream	1	123372178	123376178	-	0.182675	0.380155	0.0902794	0.306016		0.112419	0.389047	0.166362	0.359656
Gm24791_upstream	1	123387931	123391931	-	0.822038	1.2165	0.993074	1.3115		1.12419	1.75071	0.831809	1.97811
Gm37066_upstream	1	123391171	123395171	-	0.502357	1.06443	0.406257	0.437165		0.786933	0.778094	0.415905	0.359656
Gm37781_upstream	1	123458451	123462451	-	0.228344	0.494202	0.361118	0.524598		0.786933	0.58357	0.249543	0.44957
Gm37396_upstream	1	123467944	123471944	-	0.182675	0.494202	0.270838	0.393449		0.899353	0.58357	1.33089	0.989054
[truncated: 53,392 more rows]
