# Supplementary material for: The pregnant myometrium is epigenetically activated at contractility-driving gene loci prior to the onset of labor in mice
Source: PLoS Biol. 2020 Jul 15;18(7):e3000710. doi: 10.1371/journal.pbio.3000710 (PMC7384763; doi:10.1371/journal.pbio.3000710)
Supplement: S8 Table — d, day; RNAPII, RNA polymerase II. (XLSX) [file pbio.3000710.s026.xlsx]

## Sheet: RNAPII D15 ChIP Peaks
RNAPII D15 IDR Peaks
Chromosome	Start	End	Name
chr1	9748196	9748555	peak1
chr1	9943947	9944237	peak2
chr1	24612694	24616206	peak3
chr1	45311288	45312226	peak4
chr1	51478186	51478869	peak5
chr1	60180155	60180767	peak6
chr1	64121664	64122404	peak7
chr1	72244078	72244548	peak8
chr1	75368330	75369082	peak9
chr1	86526108	86526914	peak10
chr1	118459030	118459347	peak11
chr1	133594527	133595728	peak12
chr1	134078861	134079469	peak13
chr1	135728970	135729511	peak14
chr1	144003896	144004352	peak15
chr1	155099411	155099811	peak16
chr1	178337559	178338127	peak17
chr1	181211861	181212158	peak18
chr10	20311935	20312588	peak19
chr10	21994437	21994950	peak20
chr10	40258433	40258854	peak21
chr10	61680018	61680511	peak22
chr10	80167728	80168064	peak23
chr10	80676130	80676962	peak24
chr10	96616502	96617206	peak25
chr11	3100280	3104855	peak26
chr11	3517086	3517841	peak27
chr11	3539031	3539439	peak28
chr11	5520755	5521111	peak29
chr11	5542045	5542331	peak30
chr11	6415644	6415967	peak31
chr11	34544190	34545004	peak32
chr11	34681728	34682349	peak33
chr11	49712680	49713068	peak34
chr11	52098679	52098974	peak35
chr11	53350614	53351041	peak36
chr11	55419688	55419986	peak37
chr11	62549941	62551775	peak38
chr11	62602763	62603068	peak39
chr11	68852922	68853357	peak40
chr11	69073316	69073664	peak41
chr11	69672172	69672464	peak42
chr11	69758404	69758781	peak43
chr11	70237688	70238151	peak44
chr11	83271306	83271741	peak45
chr11	86581109	86583047	peak46
chr11	86585624	86587144	peak47
chr11	86757400	86758096	peak48
chr11	87422620	87423323	peak49
chr11	87426554	87427110	peak50
chr11	87448470	87448977	peak51
chr11	87462051	87462711	peak52
chr11	93994980	93996039	peak53
chr11	94935923	94936474	peak54
chr11	96977165	96977456	peak55
chr11	97782311	97782545	peak56
chr11	98202518	98203212	peak57
chr11	100319848	100320148	peak58
chr11	101604747	101604992	peak59
chr11	101627226	101627698	peak60
chr11	101641686	101642125	peak61
chr11	101645554	101646103	peak62
chr11	101658027	101658614	peak63
chr11	101665380	101665852	peak64
chr11	103132681	103133024	peak65
chr11	107012506	107012796	peak66
chr11	116024142	116024725	peak67
chr11	116852954	116853834	peak68
chr11	120348242	120348768	peak69
chr12	3109866	3110228	peak70
chr12	8499784	8500383	peak71
chr12	54696443	54697201	peak72
chr12	54710079	54710718	peak73
chr12	54729449	54729971	peak74
chr12	54734391	54734705	peak75
chr12	54738138	54738735	peak76
chr12	55492405	55492708	peak77
chr12	67059185	67059755	peak78
chr12	74804027	74804486	peak79
chr12	80112716	80113209	peak80
chr12	80945371	80946152	peak81
chr12	100199239	100199728	peak82
chr13	5860980	5861743	peak83
chr13	21753627	21754173	peak84
chr13	21811567	21812032	peak85
chr13	21832029	21832493	peak86
chr13	22041217	22041597	peak87
chr13	22043073	22043412	peak88
chr13	23530784	23531310	peak89
chr13	23554892	23556196	peak90
chr13	23562231	23562623	peak91
chr13	23571022	23571689	peak92
chr13	23581302	23581857	peak93
chr13	23585256	23586238	peak94
chr13	23621327	23622745	peak95
chr13	23683776	23684737	peak96
chr13	23697944	23698725	peak97
chr13	23738605	23740053	peak98
chr13	23746328	23746875	peak99
chr13	24801047	24801337	peak100
chr13	48546243	48546608	peak101
chr13	55513282	55513667	peak102
chr13	58128445	58129165	peak103
chr13	58402057	58402654	peak104
chr13	59823007	59823459	peak105
chr13	60936257	60936769	peak106
chr13	64370214	64370528	peak107
chr13	77438834	77439184	peak108
chr13	80883257	80883682	peak109
chr13	112800690	112800930	peak110
chr14	19415985	19417757	peak111
chr14	54893849	54894211	peak112
chr14	62760948	62761518	peak113
chr14	75844807	75845451	peak114
chr15	3270897	3271163	peak115
chr15	12321214	12321594	peak116
chr15	21114799	21115170	peak117
chr15	36608789	36609350	peak118
chr15	77841924	77842272	peak119
chr15	80083165	80083492	peak120
chr15	80798431	80798780	peak121
chr15	81523234	81523471	peak122
chr15	96699498	96699860	peak123
chr15	102405290	102405750	peak124
chr16	3116175	3116493	peak125
chr16	10992852	10993254	peak126
chr16	22265730	22266185	peak127
chr16	23107593	23107959	peak128
chr16	35001358	35003082	peak129
chr16	49855482	49855918	peak130
chr16	64851607	64852146	peak131
chr16	85802912	85804538	peak132
chr16	91646923	91648013	peak133
chr16	95990816	95991057	peak134
chr17	4626124	4626662	peak135
chr17	29032465	29032852	peak136
chr17	29489659	29491045	peak137
chr17	33955473	33955842	peak138
chr17	34119167	34119781	peak139
chr17	34958683	34960050	peak140
chr17	34971784	34972471	peak141
chr17	35838026	35838446	peak142
chr17	35916902	35917198	peak143
chr17	45572707	45574162	peak144
chr17	72918104	72918471	peak145
chr17	80207046	80207503	peak146
chr18	34759400	34759750	peak147
chr18	55939397	55939680	peak148
chr18	61644625	61649454	peak149
chr18	61657704	61658651	peak150
chr18	61665251	61665513	peak151
chr18	75000305	75000753	peak152
chr18	77773865	77774195	peak153
chr19	5802140	5803987	peak154
chr19	5845015	5845640	peak155
chr19	9982422	9982899	peak156
chr19	20390552	20390845	peak157
chr19	21271893	21272528	peak158
chr19	28011414	28011789	peak159
chr19	34254709	34255655	peak160
chr19	36925844	36926358	peak161
chr19	53903074	53903548	peak162
chr2	3964368	3964763	peak163
chr2	18056960	18057350	peak164
chr2	18672256	18672593	peak165
chr2	22587641	22590283	peak166
chr2	25224441	25224846	peak167
chr2	32961589	32961882	peak168
chr2	34771976	34772254	peak169
chr2	57629473	57629718	peak170
chr2	75658864	75659903	peak171
chr2	122681200	122682374	peak172
chr2	128967073	128967532	peak173
chr2	156179949	156180336	peak174
chr2	163644884	163645354	peak175
chr2	167062620	167063469	peak176
chr3	32396741	32397212	peak177
chr3	56575430	56575844	peak178
chr3	57575736	57576105	peak179
chr3	92236734	92239353	peak180
chr3	95658494	95659749	peak181
chr3	96044515	96045175	peak182
chr3	96219510	96221198	peak183
chr3	96240057	96240747	peak184
chr3	96245103	96246597	peak185
chr3	96262308	96263536	peak186
chr3	96268454	96269929	peak187
chr3	96557839	96558420	peak188
chr3	105052780	105053365	peak189
chr3	123508159	123508709	peak190
chr3	145649736	145650127	peak191
chr3	152210113	152210513	peak192
chr4	3089548	3091116	peak193
chr4	6365614	6365957	peak194
chr4	11156129	11156688	peak195
chr4	28176759	28177175	peak196
chr4	33247441	33248718	peak197
chr4	40722179	40722730	peak198
chr4	64497703	64498106	peak199
chr4	70378016	70378359	peak200
chr4	93844291	93844635	peak201
chr4	95051949	95052723	peak202
chr4	105157214	105157667	peak203
chr4	109676174	109676735	peak204
chr4	116556835	116557224	peak205
chr4	117155940	117156239	peak206
chr4	117189773	117190233	peak207
chr4	122885699	122886476	peak208
chr4	132269911	132270413	peak209
chr4	132308523	132308876	peak210
chr4	134923482	134924654	peak211
chr4	137357466	137357863	peak212
chr4	145691397	145692085	peak213
chr4	145832853	145833622	peak214
chr4	147179718	147180672	peak215
chr4	150854896	150855257	peak216
chr5	15008429	15009092	peak217
chr5	23433328	23434540	peak218
chr5	31240655	31241095	peak219
chr5	36660840	36661705	peak220
chr5	43233059	43233788	peak221
chr5	64803529	64803767	peak222
chr5	100038733	100039007	peak223
chr5	115489332	115490420	peak224
chr5	123140932	123141452	peak225
chr5	125389370	125389922	peak226
chr5	142905947	142906966	peak227
chr5	149183901	149184340	peak228
chr6	51469569	51470262	peak229
chr6	72439337	72439701	peak230
chr6	83515256	83522236	peak231
chr6	83523656	83525287	peak232
chr6	87850822	87851367	peak233
chr6	103648996	103649363	peak234
chr6	113077053	113077386	peak235
chr6	129180534	129181083	peak236
chr6	134897903	134898637	peak237
chr6	136804286	136804607	peak238
chr7	4501526	4501850	peak239
chr7	27486664	27487146	peak240
chr7	28379048	28379473	peak241
chr7	28810383	28811057	peak242
chr7	28962046	28962467	peak243
chr7	29180301	29180645	peak244
chr7	45459646	45460004	peak245
chr7	46845670	46845958	peak246
chr7	73537469	73538270	peak247
chr7	73558208	73559126	peak248
chr7	73618559	73618914	peak249
chr7	90129399	90130402	peak250
chr7	99352946	99353239	peak251
chr7	106528940	106529334	peak252
chr7	111122569	111122999	peak253
chr7	127967108	127967700	peak254
chr7	141467397	141467938	peak255
chr8	19690199	19691326	peak256
chr8	19692301	19693391	peak257
chr8	19737369	19737708	peak258
chr8	20055223	20056443	peak259
chr8	20277707	20279133	peak260
chr8	20288634	20289114	peak261
chr8	20336385	20337735	peak262
chr8	20493305	20493713	peak263
chr8	20577071	20577861	peak264
chr8	31149759	31150126	peak265
chr8	69451051	69451766	peak266
chr8	70698647	70699267	peak267
chr8	70897205	70897593	peak268
chr8	72318928	72319296	peak269
chr8	84200740	84201781	peak270
chr8	84662704	84662951	peak271
chr8	84978519	84978907	peak272
chr8	126593831	126594992	peak273
chr8	128685414	128686025	peak274
chr9	3001256	3002446	peak275
chr9	3003999	3007468	peak276
chr9	3009135	3010564	peak277
chr9	3011412	3013324	peak278
chr9	3019152	3021376	peak279
chr9	3023887	3028466	peak280
chr9	3029532	3030409	peak281
chr9	3031332	3032580	peak282
chr9	3034360	3038379	peak283
chr9	24541915	24542274	peak284
chr9	40801125	40801509	peak285
chr9	45928883	45929423	peak286
chr9	64173256	64173490	peak287
chr9	65196367	65196908	peak288
chr9	67048999	67049516	peak289
chr9	88482335	88482696	peak290
chr9	88522671	88523016	peak291
chr9	108339123	108339413	peak292
chrM	0	6454	peak293
chrM	9397	16293	peak294
chrX	13280808	13281262	peak295
chrX	34466826	34467321	peak296
chrX	76598467	76599275	peak297
chrX	126693173	126693807	peak298
chrX	143482885	143483232	peak299
chrX	167208888	167209364	peak300
chrX	169977724	169979040	peak301
chrY	90803279	90804374	peak302
chrY	90805971	90806891	peak303
chrY	90807292	90808974	peak304
chrY	90810960	90813292	peak305

## Sheet: RNAPII LAB ChIP Peaks
RNAPII LAB IDR Peaks
Chromosome	Start	End	Name
chr1	4493328	4493931	peak1
chr1	4785558	4785982	peak2
chr1	4857414	4857943	peak3
chr1	6214322	6214790	peak4
chr1	7088615	7089593	peak5
chr1	9748135	9748584	peak6
chr1	9943289	9944340	peak7
chr1	13589278	13589952	peak8
chr1	16104074	16105650	peak9
chr1	16656612	16657319	peak10
chr1	16665006	16665338	peak11
chr1	23256056	23256444	peak12
chr1	23922010	23922500	peak13
chr1	24612684	24616181	peak14
chr1	30873519	30874182	peak15
chr1	30949461	30950272	peak16
chr1	33756236	33758349	peak17
chr1	34236339	34241749	peak18
chr1	34259251	34261594	peak19
chr1	34842878	34843407	peak20
chr1	34851481	34851984	peak21
chr1	36307574	36309081	peak22
chr1	36320744	36323604	peak23
chr1	36368802	36369335	peak24
chr1	36511785	36512114	peak25
chr1	36556417	36558238	peak26
chr1	36709669	36710102	peak27
chr1	36939388	36940315	peak28
chr1	37429957	37430427	peak29
chr1	37984205	37986084	peak30
chr1	37996867	37998300	peak31
chr1	38987484	38988071	peak32
chr1	39367705	39368150	peak33
chr1	39577093	39577618	peak34
chr1	44118697	44119288	peak35
chr1	45311416	45353897	peak36
chr1	45362207	45366416	peak37
chr1	45367416	45380175	peak38
chr1	45405954	45411250	peak39
chr1	45417695	45425890	peak40
chr1	45427518	45437031	peak41
chr1	45500616	45503264	peak42
chr1	45925482	45925819	peak43
chr1	46852737	46854344	peak44
chr1	48881350	48881627	peak45
chr1	51477792	51479025	peak46
chr1	52232549	52233607	peak47
chr1	54983371	54986864	peak48
chr1	55026798	55027971	peak49
chr1	55052259	55053501	peak50
chr1	58392518	58393391	peak51
chr1	58405844	58416776	peak52
chr1	58423313	58424278	peak53
chr1	58711239	58713914	peak54
chr1	58973212	58973760	peak55
chr1	59481635	59482872	peak56
chr1	59763106	59764662	peak57
chr1	59912866	59913705	peak58
chr1	60179938	60181070	peak59
chr1	60343052	60343725	peak60
chr1	60566414	60566880	peak61
chr1	62702932	62703903	peak62
chr1	64118475	64122938	peak63
chr1	64532510	64533309	peak64
chr1	64616894	64617481	peak65
chr1	66863019	66863364	peak66
chr1	71581273	71653964	peak67
chr1	72225989	72226811	peak68
chr1	72236633	72237328	peak69
chr1	72243938	72244651	peak70
chr1	72254641	72255545	peak71
chr1	72696274	72696598	peak72
chr1	72711055	72712119	peak73
chr1	72824536	72844269	peak74
chr1	72844521	72857157	peak75
chr1	74236212	74236709	peak76
chr1	74303475	74304549	peak77
chr1	74397195	74398081	peak78
chr1	75141401	75143087	peak79
chr1	75191851	75192676	peak80
chr1	75236096	75236904	peak81
chr1	75359233	75371143	peak82
chr1	78657711	78658089	peak83
chr1	78816707	78817987	peak84
chr1	79694945	79701227	peak85
chr1	79758439	79761922	peak86
chr1	82283421	82287316	peak87
chr1	82289878	82291577	peak88
chr1	82316452	82316859	peak89
chr1	85793275	85793806	peak90
chr1	86154438	86154755	peak91
chr1	86345169	86349410	peak92
chr1	86358990	86359897	peak93
chr1	86434418	86435811	peak94
chr1	86441468	86443109	peak95
chr1	86487052	86488092	peak96
chr1	86525865	86527112	peak97
chr1	87213584	87214348	peak98
chr1	88701642	88702534	peak99
chr1	89069682	89070563	peak100
chr1	90203811	90211945	peak101
chr1	90214788	90219056	peak102
chr1	90843664	90844061	peak103
chr1	91052829	91055925	peak104
chr1	92180027	92181212	peak105
chr1	93444840	93445856	peak106
chr1	93478090	93479300	peak107
chr1	93635425	93635873	peak108
chr1	105989881	105990628	peak109
chr1	106759414	106759971	peak110
chr1	118458829	118459506	peak111
chr1	119412087	119422398	peak112
chr1	119504430	119504940	peak113
chr1	121327629	121329218	peak114
chr1	125434180	125436093	peak115
chr1	125560121	125561311	peak116
chr1	127773792	127774468	peak117
chr1	127868601	127869054	peak118
chr1	128244002	128244556	peak119
chr1	128416887	128417554	peak120
chr1	131527066	131528525	peak121
chr1	132007257	132008671	peak122
chr1	132417250	132417713	peak123
chr1	133130958	133131551	peak124
chr1	133594332	133595716	peak125
chr1	133661124	133661567	peak126
chr1	133897972	133899350	peak127
chr1	134060779	134061552	peak128
chr1	134073417	134079743	peak129
chr1	134098914	134100019	peak130
chr1	134361747	134362324	peak131
chr1	134556720	134557169	peak132
chr1	134559942	134560516	peak133
chr1	134750918	134754453	peak134
chr1	134801334	134803996	peak135
chr1	135146532	135147564	peak136
chr1	135251436	135258639	peak137
chr1	135324489	135327959	peak138
chr1	135367237	135375279	peak139
chr1	135728537	135755956	peak140
chr1	135765979	135766251	peak141
chr1	136345544	136346263	peak142
chr1	136415115	136415566	peak143
chr1	138618009	138620060	peak144
chr1	140183086	140183474	peak145
chr1	144002094	144005006	peak146
chr1	144242260	144249314	peak147
chr1	150392866	150393849	peak148
chr1	151343262	151345725	peak149
chr1	151428252	151428834	peak150
chr1	151755165	151755631	peak151
chr1	152766466	152767906	peak152
chr1	153487292	153487985	peak153
chr1	153899643	153900321	peak154
chr1	155095223	155099913	peak155
chr1	155811874	155813184	peak156
chr1	156035670	156037606	peak157
chr1	156040592	156042217	peak158
chr1	159231834	159232380	peak159
chr1	160076395	160083856	peak160
chr1	160212547	160213392	peak161
chr1	160906185	160906609	peak162
chr1	161034934	161041186	peak163
chr1	162217456	162226548	peak164
chr1	165460393	165461271	peak165
chr1	165634323	165634897	peak166
chr1	167308378	167308810	peak167
chr1	169747486	169748022	peak168
chr1	170174045	170175325	peak169
chr1	170255491	170255916	peak170
chr1	171113839	171114486	peak171
chr1	171150344	171150932	peak172
chr1	171246936	171247584	peak173
chr1	171250228	171250707	peak174
chr1	171259967	171262912	peak175
chr1	171270077	171270519	peak176
chr1	171287563	171288191	peak177
chr1	171411185	171411553	peak178
chr1	171502661	171503747	peak179
chr1	172082494	172083008	peak180
chr1	172147793	172148799	peak181
chr1	172194981	172198543	peak182
chr1	172500027	172502209	peak183
chr1	173766294	173767102	peak184
chr1	173912561	173913245	peak185
chr1	176813095	176814915	peak186
chr1	177441401	177442111	peak187
chr1	178187037	178187828	peak188
chr1	178317945	178330329	peak189
chr1	178336542	178338293	peak190
chr1	178405378	178406840	peak191
chr1	179546373	179546702	peak192
chr1	179803387	179803840	peak193
chr1	180256093	180256667	peak194
chr1	180330342	180330825	peak195
chr1	180387188	180388306	peak196
chr1	180725890	180726341	peak197
chr1	180813296	180814186	peak198
chr1	180848117	180848561	peak199
chr1	180850417	180851310	peak200
chr1	180942207	180942633	peak201
chr1	181211804	181212227	peak202
chr1	181842145	181842548	peak203
chr1	182124602	182125268	peak204
chr1	182408605	182409394	peak205
chr1	182517231	182517681	peak206
chr1	182527821	182528401	peak207
chr1	183369287	183369969	peak208
chr1	184033780	184035092	peak209
chr1	184732418	184733014	peak210
chr1	185203136	185204380	peak211
chr1	185362665	185363428	peak212
chr1	186117009	186117509	peak213
chr1	186704459	186706168	peak214
chr1	190928285	190929070	peak215
chr1	191182595	191185107	peak216
chr1	191224219	191224939	peak217
chr1	191396434	191397894	peak218
chr1	191575632	191576027	peak219
chr1	192091863	192092736	peak220
chr1	192745451	192745840	peak221
chr1	192854673	192855846	peak222
chr10	4709567	4714422	peak223
chr10	4716444	4717530	peak224
chr10	7211435	7212567	peak225
chr10	7662875	7663551	peak226
chr10	7792516	7793069	peak227
chr10	12868299	12869514	peak228
chr10	13964473	13967823	peak229
chr10	17722453	17728096	peak230
chr10	20311799	20312900	peak231
chr10	20723788	20725250	peak232
chr10	21779687	21780726	peak233
chr10	21992049	22002288	peak234
chr10	22731042	22731717	peak235
chr10	22819944	22820389	peak236
chr10	23786938	23787459	peak237
chr10	24595236	24600542	peak238
chr10	25296788	25297359	peak239
chr10	29360567	29362388	peak240
chr10	30618282	30618807	peak241
chr10	30655476	30655889	peak242
chr10	34282012	34282477	peak243
chr10	37133987	37139102	peak244
chr10	39369553	39370064	peak245
chr10	39613047	39613756	peak246
chr10	39731097	39732682	peak247
chr10	39898886	39899373	peak248
chr10	40256964	40259008	peak249
chr10	40300725	40303025	peak250
chr10	41450174	41450546	peak251
chr10	41518907	41519798	peak252
chr10	41809997	41810494	peak253
chr10	42276351	42277723	peak254
chr10	42501938	42502535	peak255
chr10	43220951	43221678	peak256
chr10	50592295	50592893	peak257
chr10	51480484	51480773	peak258
chr10	53379636	53379907	peak259
chr10	54075434	54076223	peak260
chr10	56377054	56393468	peak261
chr10	57532007	57532660	peak262
chr10	58255287	58255562	peak263
chr10	58323366	58324502	peak264
chr10	58446489	58447130	peak265
chr10	59221276	59222148	peak266
chr10	59322826	59323648	peak267
chr10	59879416	59880039	peak268
chr10	59950569	59952236	peak269
chr10	60002489	60003185	peak270
chr10	60346879	60347151	peak271
chr10	61147490	61147995	peak272
chr10	61679900	61680858	peak273
chr10	62507478	62508736	peak274
chr10	62650840	62651401	peak275
chr10	62792151	62792746	peak276
chr10	63023657	63024490	peak277
chr10	63243444	63244138	peak278
chr10	63338738	63339059	peak279
chr10	67096286	67098161	peak280
chr10	67185560	67186057	peak281
chr10	68089945	68096151	peak282
chr10	68099932	68105728	peak283
chr10	68118481	68127411	peak284
chr10	68131148	68137226	peak285
chr10	68275980	68278877	peak286
chr10	69212093	69214325	peak287
chr10	71347638	71348119	peak288
chr10	75517218	75518186	peak289
chr10	75834365	75835561	peak290
chr10	75859885	75860547	peak291
chr10	75920948	75922011	peak292
chr10	76593470	76603292	peak293
chr10	76622435	76623492	peak294
chr10	76707649	76715470	peak295
chr10	77258943	77259590	peak296
chr10	77418051	77418435	peak297
chr10	77581543	77582028	peak298
chr10	77621759	77623389	peak299
chr10	78009461	78009879	peak300
chr10	79704296	79704816	peak301
chr10	79853646	79855347	peak302
chr10	79988200	79988820	peak303
chr10	79993843	79996687	peak304
chr10	80053188	80053871	peak305
chr10	80075158	80075584	peak306
chr10	80115229	80115979	peak307
chr10	80147970	80150062	peak308
chr10	80155324	80160320	peak309
chr10	80164955	80165866	peak310
chr10	80167352	80168772	peak311
chr10	80264740	80265289	peak312
chr10	80292252	80292826	peak313
chr10	80398723	80400726	peak314
chr10	80406695	80406996	peak315
chr10	80590129	80590446	peak316
chr10	80622130	80622944	peak317
chr10	80676019	80678192	peak318
chr10	80798122	80798845	peak319
chr10	80826006	80826991	peak320
chr10	80929754	80931053	peak321
chr10	81105613	81106257	peak322
chr10	81176432	81177104	peak323
chr10	81182404	81183220	peak324
chr10	81192265	81193591	peak325
chr10	81194585	81195547	peak326
chr10	81365328	81367650	peak327
chr10	81627489	81627941	peak328
chr10	82629501	82629947	peak329
chr10	82859045	82859658	peak330
chr10	83543695	83544474	peak331
chr10	84440452	84441382	peak332
chr10	86300142	86301815	peak333
chr10	86705206	86706508	peak334
chr10	89744758	89746223	peak335
chr10	91082463	91083173	peak336
chr10	91123534	91124343	peak337
chr10	91170658	91172007	peak338
chr10	93160361	93162329	peak339
chr10	93309087	93311748	peak340
chr10	94688318	94688829	peak341
chr10	95415067	95417262	peak342
chr10	95515081	95515407	peak343
chr10	95940358	95940979	peak344
chr10	96616253	96625698	peak345
chr10	97313527	97314038	peak346
chr10	98913909	98915328	peak347
chr10	99261219	99263648	peak348
chr10	108161292	108163021	peak349
chr10	108280746	108285200	peak350
chr10	110919978	110920569	peak351
chr10	111009751	111010244	peak352
chr10	111473139	111473486	peak353
chr10	111505605	111506867	peak354
chr10	112928745	112929252	peak355
chr10	115251149	115251797	peak356
chr10	115315329	115315804	peak357
chr10	115383989	115385752	peak358
chr10	116581394	116581838	peak359
chr10	117148221	117148890	peak360
chr10	117224214	117224659	peak361
chr10	117376704	117377226	peak362
chr10	117710442	117711139	peak363
chr10	117845120	117846464	peak364
chr10	117906127	117906812	peak365
chr10	118852583	118869977	peak366
chr10	119239738	119240706	peak367
chr10	120898821	120899661	peak368
chr10	121475626	121476326	peak369
chr10	121626190	121626742	peak370
chr10	121739700	121740085	peak371
chr10	122985626	122986663	peak372
chr10	126905653	126906080	peak373
chr10	126928012	126929100	peak374
chr10	127288825	127291360	peak375
chr10	127666361	127668941	peak376
chr10	128035150	128035865	peak377
chr10	128058274	128059293	peak378
chr10	128082940	128083540	peak379
chr10	128270038	128270720	peak380
chr10	128303116	128303860	peak381
chr10	128411326	128411856	peak382
chr10	128488454	128494473	peak383
chr10	128547383	128549358	peak384
chr10	128626240	128626704	peak385
chr10	128695422	128696669	peak386
chr10	128803952	128805798	peak387
chr10	128820857	128822136	peak388
chr10	128922792	128923853	peak389
chr11	3266125	3266772	peak390
chr11	3514790	3520407	peak391
chr11	3533302	3537390	peak392
chr11	3538386	3539502	peak393
chr11	3648324	3649528	peak394
chr11	4186662	4187080	peak395
chr11	4704041	4704792	peak396
chr11	5072379	5073453	peak397
chr11	5098761	5100355	peak398
chr11	5520625	5522657	peak399
chr11	5525478	5528163	peak400
chr11	5541950	5542425	peak401
chr11	5741044	5741367	peak402
chr11	5761897	5762685	peak403
chr11	5788099	5788774	peak404
chr11	5861817	5862958	peak405
chr11	5871959	5873926	peak406
chr11	5955408	5956069	peak407
chr11	6291445	6291883	peak408
chr11	6415371	6416961	peak409
chr11	6475830	6476496	peak410
chr11	6528098	6528896	peak411
chr11	6625772	6626527	peak412
chr11	16508015	16508531	peak413
chr11	16752049	16752805	peak414
chr11	17159019	17159536	peak415
chr11	19018793	19020594	peak416
chr11	20112258	20113397	peak417
chr11	20200760	20201989	peak418
chr11	20631361	20632298	peak419
chr11	20741408	20742320	peak420
chr11	21091099	21091611	peak421
chr11	21370238	21371199	peak422
chr11	22859212	22860412	peak423
chr11	22990344	22990900	peak424
chr11	23255333	23257602	peak425
chr11	23306070	23306622	peak426
chr11	29547448	29548389	peak427
chr11	29692721	29694402	peak428
chr11	30771503	30771850	peak429
chr11	31870298	31871112	peak430
chr11	32454853	32455680	peak431
chr11	32642376	32644261	peak432
chr11	33162886	33163548	peak433
chr11	34543566	34545091	peak434
chr11	34681539	34683296	peak435
chr11	35769467	35770029	peak436
chr11	40755107	40755517	peak437
chr11	43681918	43682228	peak438
chr11	44470127	44470836	peak439
chr11	45851753	45852213	peak440
chr11	46145943	46149530	peak441
chr11	46436632	46437222	peak442
chr11	48799735	48800732	peak443
chr11	48805802	48808715	peak444
chr11	48817137	48817872	peak445
chr11	48871120	48872391	peak446
chr11	49203136	49204412	peak447
chr11	49250216	49250869	peak448
chr11	50025121	50025457	peak449
chr11	50210043	50211068	peak450
chr11	50292071	50293072	peak451
chr11	50325371	50326461	peak452
chr11	50377334	50378689	peak453
chr11	51262942	51263462	peak454
chr11	51584389	51585701	peak455
chr11	51592605	51601521	peak456
chr11	51605863	51607280	peak457
chr11	51615476	51615820	peak458
chr11	51635616	51636226	peak459
chr11	51983207	51984558	peak460
chr11	51999669	52000661	peak461
chr11	52098334	52099988	peak462
chr11	52231821	52232311	peak463
chr11	52360552	52361425	peak464
chr11	52396373	52396728	peak465
chr11	53299222	53301101	peak466
chr11	53350439	53352027	peak467
chr11	53410841	53426996	peak468
chr11	54051252	54051747	peak469
chr11	54787388	54787789	peak470
chr11	54866162	54866641	peak471
chr11	54908656	54914165	peak472
chr11	55033066	55033534	peak473
chr11	55393415	55400086	peak474
chr11	55404580	55409201	peak475
chr11	55417918	55420083	peak476
chr11	55468963	55470011	peak477
chr11	57801339	57801894	peak478
chr11	58103772	58104440	peak479
chr11	58323100	58323655	peak480
chr11	58954472	58955402	peak481
chr11	59163237	59163829	peak482
chr11	59208031	59211730	peak483
chr11	59227698	59228602	peak484
chr11	59662370	59662847	peak485
chr11	59839205	59840130	peak486
chr11	60536957	60538226	peak487
chr11	60698966	60699967	peak488
chr11	60878495	60879177	peak489
chr11	61174272	61175208	peak490
chr11	61854835	61855428	peak491
chr11	61930061	61930435	peak492
chr11	62281165	62281620	peak493
chr11	62456515	62458471	peak494
chr11	62550233	62552798	peak495
chr11	62602378	62604726	peak496
chr11	63131466	63133340	peak497
chr11	65788009	65788501	peak498
chr11	68852289	68854482	peak499
chr11	68901398	68902092	peak500
chr11	69070519	69071317	peak501
chr11	69073099	69073996	peak502
chr11	69088354	69088800	peak503
chr11	69094499	69100201	peak504
chr11	69109504	69110736	peak505
chr11	69395244	69398695	peak506
chr11	69401162	69404377	peak507
chr11	69408831	69411551	peak508
chr11	69417794	69418531	peak509
chr11	69579986	69581719	peak510
chr11	69632764	69633337	peak511
chr11	69670326	69672742	peak512
chr11	69681687	69682308	peak513
chr11	69757929	69759524	peak514
chr11	69795374	69795885	peak515
chr11	69846176	69846893	peak516
chr11	69880657	69881178	peak517
chr11	69920968	69922200	peak518
chr11	69980115	69980980	peak519
chr11	69990772	69992083	peak520
chr11	69995414	69996052	peak521
chr11	70237183	70240398	peak522
chr11	70525177	70525591	peak523
chr11	70646757	70650482	peak524
chr11	70651095	70656055	peak525
chr11	70668552	70670274	peak526
chr11	70687805	70688285	peak527
chr11	70699925	70700784	peak528
chr11	72440893	72442190	peak529
chr11	72443449	72490278	peak530
chr11	72606944	72608464	peak531
chr11	72689142	72690456	peak532
chr11	72795459	72796263	peak533
chr11	73176653	73177873	peak534
chr11	74671493	74675089	peak535
chr11	74723606	74724892	peak536
chr11	74829795	74832501	peak537
chr11	74837690	74838953	peak538
chr11	75460340	75463695	peak539
chr11	75465321	75467715	peak540
chr11	75531279	75532588	peak541
chr11	75587899	75588461	peak542
chr11	75630468	75631171	peak543
chr11	75650560	75651964	peak544
chr11	75679072	75679679	peak545
chr11	75732730	75733279	peak546
chr11	75765484	75768678	peak547
chr11	77078182	77078634	peak548
chr11	77348161	77348437	peak549
chr11	77607012	77608145	peak550
chr11	77685732	77687945	peak551
chr11	77981774	77984661	peak552
chr11	78094492	78094939	peak553
chr11	78178984	78180343	peak554
chr11	78182824	78183852	peak555
chr11	78535730	78536567	peak556
chr11	79253274	79255031	peak557
chr11	79704034	79704576	peak558
chr11	80383016	80384030	peak559
chr11	80428450	80428969	peak560
chr11	82764146	82764609	peak561
chr11	82780837	82781724	peak562
chr11	83064434	83065323	peak563
chr11	83271237	83271963	peak564
chr11	83298828	83299340	peak565
chr11	83302450	83303257	peak566
chr11	84067162	84068518	peak567
chr11	84869880	84871032	peak568
chr11	85234760	85235311	peak569
chr11	86257436	86257768	peak570
chr11	86484120	86485492	peak571
chr11	86576484	86588577	peak572
chr11	86757076	86758513	peak573
chr11	87422411	87423509	peak574
chr11	87426421	87427487	peak575
chr11	87442879	87443826	peak576
chr11	87448219	87449358	peak577
chr11	87462032	87462880	peak578
chr11	87471349	87471786	peak579
chr11	87591615	87592452	peak580
chr11	88047392	88047948	peak581
chr11	88864527	88865064	peak582
chr11	88999064	89000733	peak583
chr11	93994747	93996552	peak584
chr11	94211265	94211773	peak585
chr11	94321705	94322509	peak586
chr11	94327625	94328428	peak587
chr11	94629617	94630035	peak588
chr11	94935910	94938037	peak589
chr11	94941224	94954884	peak590
chr11	95309650	95310343	peak591
chr11	95414146	95415789	peak592
chr11	96065138	96065764	peak593
chr11	96318425	96319697	peak594
chr11	96788926	96789413	peak595
chr11	96829298	96830411	peak596
chr11	96977001	96978291	peak597
chr11	97187378	97190380	peak598
chr11	97449952	97450586	peak599
chr11	97699802	97700513	peak600
chr11	97781872	97782781	peak601
chr11	97799497	97800083	peak602
chr11	98026328	98027278	peak603
chr11	98202389	98203297	peak604
chr11	98773990	98777082	peak605
chr11	98809506	98810030	peak606
chr11	99230192	99230706	peak607
chr11	100319696	100320572	peak608
chr11	100397448	100397949	peak609
chr11	100527635	100528329	peak610
chr11	100939077	100939978	peak611
chr11	100968446	100971059	peak612
chr11	101119662	101120316	peak613
chr11	101253601	101253991	peak614
chr11	101316092	101316390	peak615
chr11	101442208	101443085	peak616
chr11	101457043	101459547	peak617
chr11	101552685	101553264	peak618
chr11	101604691	101605129	peak619
chr11	101626935	101628151	peak620
chr11	101641284	101642374	peak621
chr11	101645260	101646397	peak622
chr11	101657876	101658950	peak623
chr11	101665276	101665884	peak624
chr11	101984129	101984975	peak625
chr11	102229954	102230339	peak626
chr11	102320030	102320621	peak627
chr11	102430354	102430737	peak628
chr11	102555940	102556740	peak629
chr11	102603738	102604522	peak630
chr11	102818865	102819469	peak631
chr11	103028361	103028864	peak632
chr11	103101528	103103137	peak633
chr11	103115115	103117458	peak634
chr11	103132587	103133102	peak635
chr11	103697137	103697871	peak636
chr11	103966298	103967189	peak637
chr11	104441991	104442864	peak638
chr11	104549595	104551032	peak639
chr11	104607998	104609237	peak640
chr11	104673455	104679969	peak641
chr11	106084048	106085211	peak642
chr11	106216200	106217403	peak643
chr11	106487581	106487908	peak644
chr11	106500713	106502279	peak645
chr11	106779205	106783629	peak646
chr11	106786501	106789615	peak647
chr11	107012423	107012913	peak648
chr11	107198618	107199689	peak649
chr11	107470487	107471016	peak650
chr11	108944620	108953145	peak651
chr11	109362408	109363241	peak652
chr11	109472841	109473990	peak653
chr11	109650286	109651516	peak654
chr11	109666069	109671677	peak655
chr11	113683869	113684312	peak656
chr11	113751180	113751998	peak657
chr11	115163117	115163584	peak658
chr11	115187287	115187748	peak659
chr11	115419785	115420294	peak660
chr11	115514142	115514600	peak661
chr11	115535905	115536517	peak662
chr11	116020545	116024852	peak663
chr11	116030121	116031189	peak664
chr11	116108908	116110691	peak665
chr11	116198610	116199389	peak666
chr11	116273978	116274320	peak667
chr11	116412859	116413212	peak668
chr11	116433969	116435246	peak669
chr11	116490094	116490786	peak670
chr11	116671495	116672232	peak671
chr11	116842967	116843784	peak672
chr11	116852419	116854029	peak673
chr11	117076613	117077070	peak674
chr11	117114464	117115818	peak675
chr11	117654304	117654811	peak676
chr11	117968842	117969392	peak677
chr11	117986735	117987183	peak678
chr11	118355056	118355636	peak679
chr11	118418888	118419459	peak680
chr11	119085981	119086445	peak681
chr11	120342768	120350904	peak682
chr11	120548930	120549941	peak683
chr11	120572644	120573888	peak684
chr11	120581428	120581959	peak685
chr11	120990763	120991475	peak686
chr11	121236784	121237500	peak687
chr11	121672896	121673525	peak688
chr11	121702175	121702816	peak689
chr12	3309588	3310418	peak690
chr12	4817292	4817795	peak691
chr12	4907337	4907736	peak692
chr12	4917176	4918262	peak693
chr12	8496768	8500528	peak694
chr12	8921496	8922809	peak695
chr12	8937839	8940554	peak696
chr12	9029939	9030599	peak697
chr12	9582069	9585094	peak698
chr12	10390607	10391524	peak699
chr12	16894006	16895887	peak700
chr12	16981300	16982709	peak701
chr12	17266426	17266872	peak702
chr12	17544358	17545328	peak703
chr12	21373257	21373993	peak704
chr12	21416523	21418040	peak705
chr12	24650909	24651762	peak706
chr12	24974732	24975099	peak707
chr12	25095823	25096532	peak708
chr12	28635615	28636126	peak709
chr12	29937877	29939197	peak710
chr12	31264927	31265953	peak711
chr12	31948222	31950467	peak712
chr12	32378659	32379147	peak713
chr12	32953587	32954603	peak714
chr12	35046801	35048133	peak715
chr12	36155593	36158020	peak716
chr12	40037055	40038309	peak717
chr12	40222045	40223537	peak718
chr12	44209225	44210378	peak719
chr12	44268708	44269465	peak720
chr12	51690969	51692593	peak721
chr12	54695447	54697419	peak722
chr12	54709934	54710908	peak723
chr12	54713903	54714858	peak724
chr12	54729322	54730310	peak725
chr12	54734048	54734920	peak726
chr12	54737962	54738889	peak727
chr12	54852334	54858008	peak728
chr12	54861845	54862893	peak729
chr12	54985410	54986551	peak730
chr12	55229751	55230668	peak731
chr12	55397673	55399105	peak732
chr12	55485870	55492995	peak733
chr12	55820974	55821559	peak734
chr12	59011769	59013392	peak735
chr12	59066523	59067108	peak736
chr12	59129762	59131716	peak737
chr12	65035976	65036625	peak738
chr12	65073605	65075306	peak739
chr12	69158481	69159362	peak740
chr12	69183825	69184389	peak741
chr12	69296485	69296998	peak742
chr12	69371754	69374063	peak743
chr12	69985642	69987389	peak744
chr12	70452883	70453199	peak745
chr12	70522677	70523364	peak746
chr12	70825406	70826518	peak747
chr12	70974439	70974983	peak748
chr12	71015345	71016243	peak749
chr12	71830967	71831410	peak750
chr12	73584236	73584995	peak751
chr12	73907344	73908718	peak752
chr12	75307881	75311154	peak753
chr12	75734368	75735929	peak754
chr12	75818074	75818564	peak755
chr12	76369303	76371224	peak756
chr12	76403474	76404675	peak757
chr12	77238404	77238943	peak758
chr12	78748667	78749664	peak759
chr12	79296013	79296640	peak760
chr12	79750205	79751071	peak761
chr12	80103536	80116128	peak762
chr12	80132104	80133030	peak763
chr12	80159810	80165236	peak764
chr12	80257973	80261309	peak765
chr12	80790344	80790936	peak766
chr12	80945129	80946334	peak767
chr12	80952171	80959108	peak768
chr12	83596970	83597299	peak769
chr12	83631800	83632443	peak770
chr12	83687179	83688519	peak771
chr12	83921678	83922446	peak772
chr12	84316784	84317107	peak773
chr12	85339115	85341915	peak774
chr12	85373612	85375408	peak775
chr12	85454909	85456128	peak776
chr12	85471806	85479547	peak777
chr12	85485805	85488029	peak778
chr12	85698261	85698687	peak779
chr12	85705415	85705889	peak780
chr12	86055513	86058348	peak781
chr12	86883914	86884993	peak782
chr12	86888156	86889531	peak783
chr12	86892262	86892696	peak784
chr12	86946650	86947503	peak785
chr12	87266035	87266918	peak786
chr12	87387987	87388908	peak787
chr12	87443594	87444043	peak788
chr12	90722501	90734304	peak789
chr12	90735907	90739267	peak790
chr12	91588205	91590877	peak791
chr12	100187065	100188398	peak792
chr12	100199200	100199888	peak793
chr12	101083360	101083850	peak794
chr12	102439386	102439801	peak795
chr12	102469081	102469476	peak796
chr12	102743451	102744149	peak797
chr12	102757534	102758163	peak798
chr12	102878162	102878665	peak799
chr12	103425639	103426027	peak800
chr12	103433838	103434574	peak801
chr12	108179130	108180069	peak802
chr12	108792090	108794516	peak803
chr12	110485748	110486307	peak804
chr12	110591120	110591827	peak805
chr12	110601253	110602019	peak806
chr12	110695921	110696787	peak807
chr12	111376956	111378162	peak808
chr12	111537623	111539129	peak809
chr12	111545826	111549398	peak810
chr12	111758641	111759153	peak811
chr12	111907879	111908316	peak812
chr12	113014017	113014414	peak813
chr12	113074292	113074777	peak814
chr12	116280597	116282035	peak815
chr12	116376182	116379561	peak816
chr13	3537424	3538458	peak817
chr13	3891776	3893789	peak818
chr13	4076813	4093249	peak819
chr13	5845168	5845468	peak820
chr13	5860528	5871906	peak821
chr13	6648521	6648923	peak822
chr13	8870804	8871214	peak823
chr13	9093787	9094139	peak824
chr13	9276442	9276815	peak825
chr13	12460554	12461721	peak826
chr13	12746436	12747412	peak827
chr13	12774601	12775589	peak828
chr13	14024908	14026992	peak829
chr13	14039195	14040352	peak830
chr13	14062961	14063994	peak831
chr13	14612832	14613515	peak832
chr13	17695018	17695703	peak833
chr13	17804816	17805827	peak834
chr13	17943886	17944527	peak835
chr13	19395459	19395926	peak836
chr13	21179510	21180447	peak837
chr13	21716196	21718093	peak838
chr13	21721689	21722327	peak839
chr13	21734848	21735777	peak840
chr13	21750026	21750683	peak841
chr13	21753202	21754736	peak842
chr13	21779090	21780783	peak843
chr13	21782448	21783630	peak844
chr13	21809973	21812432	peak845
chr13	21831436	21834476	peak846
chr13	22040345	22043839	peak847
chr13	23368870	23369241	peak848
chr13	23530663	23532081	peak849
chr13	23544127	23545542	peak850
chr13	23551038	23551961	peak851
chr13	23554722	23557136	peak852
chr13	23561832	23563551	peak853
chr13	23570670	23572576	peak854
chr13	23573854	23576109	peak855
chr13	23581229	23583480	peak856
chr13	23584629	23586273	peak857
chr13	23620787	23622911	peak858
chr13	23683170	23685848	peak859
chr13	23697490	23699029	peak860
chr13	23738495	23741932	peak861
chr13	23744971	23747577	peak862
chr13	23756786	23757608	peak863
chr13	23760606	23764036	peak864
chr13	24800541	24801873	peak865
chr13	24813569	24816978	peak866
chr13	28951663	28953991	peak867
chr13	34001318	34002863	peak868
chr13	34077639	34078355	peak869
chr13	34652458	34653045	peak870
chr13	38527877	38528566	peak871
chr13	41355813	41359277	peak872
chr13	42301392	42303609	peak873
chr13	43480914	43481654	peak874
chr13	43559875	43560557	peak875
chr13	45001879	45002211	peak876
chr13	45078764	45079221	peak877
chr13	45389522	45390075	peak878
chr13	45963550	45965497	peak879
chr13	46677477	46678635	peak880
chr13	46727773	46728391	peak881
chr13	47193695	47195223	peak882
chr13	48261050	48261322	peak883
chr13	48531171	48535135	peak884
chr13	48545505	48547044	peak885
chr13	48877393	48879377	peak886
chr13	49215804	49216286	peak887
chr13	49341388	49341834	peak888
chr13	49545968	49546923	peak889
chr13	49607830	49610322	peak890
chr13	49616855	49628119	peak891
chr13	50417602	50418609	peak892
chr13	51202499	51203006	peak893
chr13	51846037	51850955	peak894
chr13	52977252	52982297	peak895
chr13	54590124	54590685	peak896
chr13	54621617	54622019	peak897
chr13	54687388	54688259	peak898
chr13	54693550	54694027	peak899
chr13	55210946	55211871	peak900
chr13	55321690	55322340	peak901
chr13	55472202	55472942	peak902
chr13	55492999	55503783	peak903
chr13	55509574	55513757	peak904
chr13	55592961	55593401	peak905
chr13	55692885	55693467	peak906
chr13	56702818	56703297	peak907
chr13	58127637	58129389	peak908
chr13	58215351	58216022	peak909
chr13	58389125	58391288	peak910
chr13	58393978	58396228	peak911
chr13	58401686	58403045	peak912
chr13	59769505	59771778	peak913
chr13	59822491	59823603	peak914
chr13	59875549	59877180	peak915
chr13	60175806	60178036	peak916
chr13	60434279	60435141	peak917
chr13	60896367	60897921	peak918
chr13	60932295	60936861	peak919
chr13	63240024	63247882	peak920
chr13	63248950	63270087	peak921
chr13	63271330	63315407	peak922
chr13	63431557	63431916	peak923
chr13	63814876	63815512	peak924
chr13	64370037	64370632	peak925
chr13	67525886	67526364	peak926
chr13	69534518	69535389	peak927
chr13	73603695	73604147	peak928
chr13	74349991	74350502	peak929
chr13	74808022	74808936	peak930
chr13	76018194	76019034	peak931
chr13	77438815	77439211	peak932
chr13	80882588	80886438	peak933
chr13	80892304	80897947	peak934
chr13	81064697	81065561	peak935
chr13	81657530	81658000	peak936
chr13	81783072	81784053	peak937
chr13	83523905	83525168	peak938
chr13	86046527	86046992	peak939
chr13	90089132	90089921	peak940
chr13	90922958	90926820	peak941
chr13	91223739	91224446	peak942
chr13	91807421	91807919	peak943
chr13	92530485	92531065	peak944
chr13	93192012	93192646	peak945
chr13	93496019	93500156	peak946
chr13	94358710	94359231	peak947
chr13	95324871	95326097	peak948
chr13	95617175	95618668	peak949
chr13	97137743	97138283	peak950
chr13	98316601	98317285	peak951
chr13	98814898	98815696	peak952
chr13	98925380	98926826	peak953
chr13	100650990	100651468	peak954
chr13	102905108	102906271	peak955
chr13	103774093	103774737	peak956
chr13	103920233	103921250	peak957
chr13	104286039	104288612	peak958
chr13	107889867	107890806	peak959
chr13	110394768	110396177	peak960
chr13	112463704	112465153	peak961
chr13	112800571	112801213	peak962
chr13	113618275	113618793	peak963
chr13	113794067	113794727	peak964
chr13	114817981	114818343	peak965
chr13	115089966	115091778	peak966
chr13	115100452	115102163	peak967
chr13	119428791	119429188	peak968
chr13	119459032	119460296	peak969
chr13	119462350	119462990	peak970
chr14	7817784	7818559	peak971
chr14	8098109	8098461	peak972
chr14	12284112	12284801	peak973
chr14	16249206	16249620	peak974
chr14	16364960	16365773	peak975
chr14	18238087	18239261	peak976
chr14	18270657	18271262	peak977
chr14	19823665	19824012	peak978
chr14	20082655	20083338	peak979
chr14	20478953	20480170	peak980
chr14	20545909	20546973	peak981
chr14	20640922	20641323	peak982
chr14	20673932	20675089	peak983
chr14	20694200	20695603	peak984
chr14	20707252	20707678	peak985
chr14	20733876	20736115	peak986
chr14	20840747	20845145	peak987
chr14	20928874	20930107	peak988
chr14	21030260	21038389	peak989
chr14	21830873	21831780	peak990
chr14	21987287	21988096	peak991
chr14	24490538	24491097	peak992
chr14	25842027	25842448	peak993
chr14	26439760	26442936	peak994
chr14	26579326	26580089	peak995
chr14	26637506	26638989	peak996
chr14	26655531	26659823	peak997
chr14	26970284	26970893	peak998
chr14	27428680	27429304	peak999
chr14	29968054	29968686	peak1000
chr14	30654229	30654619	peak1001
chr14	31018773	31019658	peak1002
chr14	31251029	31251687	peak1003
chr14	31336528	31336922	peak1004
chr14	31494682	31495386	peak1005
chr14	31661650	31662642	peak1006
chr14	32085119	32085739	peak1007
chr14	32159640	32160166	peak1008
chr14	32178744	32181449	peak1009
chr14	34310191	34311324	peak1010
chr14	34502325	34503383	peak1011
chr14	45318277	45318911	peak1012
chr14	45463280	45467280	peak1013
chr14	45528389	45531457	peak1014
chr14	45657933	45658679	peak1015
chr14	46882935	46886499	peak1016
chr14	47298048	47298498	peak1017
chr14	47373995	47375393	peak1018
chr14	50930583	50931521	peak1019
chr14	50944177	50944816	peak1020
chr14	51090982	51092193	peak1021
chr14	52019704	52020666	peak1022
chr14	52103622	52104661	peak1023
chr14	52197041	52197704	peak1024
chr14	52279406	52279822	peak1025
chr14	54426547	54427179	peak1026
chr14	54431069	54436922	peak1027
chr14	54463979	54464441	peak1028
chr14	54554146	54554528	peak1029
chr14	54686107	54686865	peak1030
chr14	54893351	54894360	peak1031
chr14	55014888	55015602	peak1032
chr14	55559627	55560646	peak1033
chr14	55591030	55591930	peak1034
chr14	55603638	55605015	peak1035
chr14	55884798	55886125	peak1036
chr14	55896675	55900593	peak1037
chr14	56575447	56575850	peak1038
chr14	56886496	56887043	peak1039
chr14	57571291	57571854	peak1040
chr14	57664885	57665354	peak1041
chr14	57745821	57746700	peak1042
chr14	57889974	57890424	peak1043
chr14	59440755	59441159	peak1044
chr14	60251110	60251991	peak1045
chr14	62760741	62761759	peak1046
chr14	63122315	63124601	peak1047
chr14	63140796	63145189	peak1048
chr14	63177912	63178354	peak1049
chr14	63943425	63943934	peak1050
chr14	64440590	64440968	peak1051
chr14	65097892	65098280	peak1052
chr14	66296745	66297271	peak1053
chr14	66801161	66802134	peak1054
chr14	66868449	66868905	peak1055
chr14	67008681	67009050	peak1056
chr14	67072191	67072659	peak1057
chr14	69390767	69391486	peak1058
chr14	69621517	69628709	peak1059
chr14	69636416	69650779	peak1060
chr14	69651811	69655255	peak1061
chr14	69661895	69676738	peak1062
chr14	69679421	69687340	peak1063
chr14	69694879	69698291	peak1064
chr14	69732620	69732954	peak1065
chr14	69767278	69767757	peak1066
chr14	70205008	70206976	peak1067
chr14	70443214	70443780	peak1068
chr14	70577414	70578130	peak1069
chr14	72697677	72699493	peak1070
chr14	72707298	72710832	peak1071
chr14	73237647	73239222	peak1072
chr14	73325569	73326228	peak1073
chr14	73385003	73385437	peak1074
chr14	75754393	75754714	peak1075
chr14	75786755	75787423	peak1076
chr14	75834090	75835500	peak1077
chr14	75844373	75851224	peak1078
chr14	76504121	76509010	peak1079
chr14	78732563	78733296	peak1080
chr14	79390492	79390922	peak1081
chr14	79480929	79482519	peak1082
chr14	87415727	87417142	peak1083
chr14	102982341	102983125	peak1084
chr14	103098757	103099706	peak1085
chr14	105895270	105897652	peak1086
chr14	118937563	118938976	peak1087
chr14	119007282	119007738	peak1088
chr14	120275436	120278585	peak1089
chr14	120477355	120478543	peak1090
chr14	121378989	121380093	peak1091
chr14	121797933	121798942	peak1092
chr14	122106525	122107205	peak1093
chr15	3270578	3271314	peak1094
chr15	3979238	3979754	peak1095
chr15	3995362	3995945	peak1096
chr15	5116171	5124111	peak1097
chr15	5244051	5244503	peak1098
chr15	6386676	6388407	peak1099
chr15	11995708	11996256	peak1100
chr15	12117354	12118165	peak1101
chr15	12320250	12321727	peak1102
chr15	31601457	31602390	peak1103
chr15	32242739	32244629	peak1104
chr15	34082438	34083009	peak1105
chr15	34441203	34443591	peak1106
chr15	36282344	36283596	peak1107
chr15	36496490	36496951	peak1108
chr15	36608665	36609793	peak1109
chr15	36766679	36771085	peak1110
chr15	36792449	36794710	peak1111
chr15	37007072	37007986	peak1112
chr15	37959976	37961605	peak1113
chr15	38293772	38294628	peak1114
chr15	38299273	38301758	peak1115
chr15	38485611	38486838	peak1116
chr15	38518096	38519825	peak1117
chr15	44427621	44428376	peak1118
chr15	44618800	44619731	peak1119
chr15	53345904	53346753	peak1120
chr15	54247813	54270904	peak1121
chr15	54271991	54278696	peak1122
chr15	58211032	58214956	peak1123
chr15	58415344	58415736	peak1124
chr15	58823188	58824018	peak1125
chr15	58933547	58933960	peak1126
chr15	59647606	59649425	peak1127
chr15	61984921	61987506	peak1128
chr15	65786881	65787321	peak1129
chr15	66577398	66577767	peak1130
chr15	66969298	66970084	peak1131
chr15	67175631	67177132	peak1132
chr15	68258825	68259369	peak1133
chr15	73090189	73091047	peak1134
chr15	73422889	73423885	peak1135
chr15	74931964	74933948	peak1136
chr15	74955041	74956968	peak1137
chr15	74967913	74968268	peak1138
chr15	74996817	74999058	peak1139
chr15	75048656	75049138	peak1140
chr15	75616202	75616543	peak1141
chr15	76069581	76070158	peak1142
chr15	76080438	76081181	peak1143
chr15	76198105	76199826	peak1144
chr15	76903859	76904503	peak1145
chr15	77153023	77153905	peak1146
chr15	77306476	77307038	peak1147
chr15	77757503	77761048	peak1148
chr15	77796339	77803591	peak1149
chr15	77809349	77810645	peak1150
chr15	77836212	77842825	peak1151
chr15	77904794	77906243	peak1152
chr15	78842424	78843170	peak1153
chr15	78876781	78877968	peak1154
chr15	78926346	78926983	peak1155
chr15	79028251	79029541	peak1156
chr15	79347348	79348087	peak1157
chr15	79403005	79403571	peak1158
chr15	79526166	79529506	peak1159
chr15	79531633	79537531	peak1160
chr15	79545841	79547080	peak1161
chr15	79687682	79688120	peak1162
chr15	79892216	79893211	peak1163
chr15	80082778	80083858	peak1164
chr15	80254105	80258508	peak1165
chr15	80798013	80799359	peak1166
chr15	81522291	81523646	peak1167
chr15	81584758	81586423	peak1168
chr15	81857941	81860280	peak1169
chr15	82354017	82354627	peak1170
chr15	83149043	83150141	peak1171
chr15	83171970	83172578	peak1172
chr15	83251530	83251950	peak1173
chr15	83464343	83464718	peak1174
chr15	83555557	83555888	peak1175
chr15	85036890	85037406	peak1176
chr15	85634580	85635181	peak1177
chr15	85653721	85654334	peak1178
chr15	85669313	85671694	peak1179
chr15	85811363	85812007	peak1180
chr15	86185483	86186129	peak1181
chr15	86213924	86214543	peak1182
chr15	88861811	88862752	peak1183
chr15	89429524	89430124	peak1184
chr15	96285485	96287640	peak1185
chr15	96638327	96643807	peak1186
chr15	96686160	96696051	peak1187
chr15	96697587	96699987	peak1188
chr15	96709085	96710363	peak1189
chr15	98533847	98534498	peak1190
chr15	98762965	98763286	peak1191
chr15	98831351	98831747	peak1192
chr15	98933699	98934856	peak1193
chr15	98952690	98954033	peak1194
chr15	98985340	98986325	peak1195
chr15	98992621	98993545	peak1196
chr15	99029716	99031606	peak1197
chr15	99251711	99252601	peak1198
chr15	99392711	99393242	peak1199
chr15	99774750	99780800	peak1200
chr15	99794462	99796477	peak1201
chr15	99817212	99820371	peak1202
chr15	99972431	99973137	peak1203
chr15	100227418	100228498	peak1204
chr15	100494992	100495464	peak1205
chr15	101144835	101145922	peak1206
chr15	101173468	101173880	peak1207
chr15	101224035	101224488	peak1208
chr15	101266718	101268863	peak1209
chr15	101270640	101276942	peak1210
chr15	101284128	101284497	peak1211
chr15	102073747	102074185	peak1212
chr15	102135819	102136390	peak1213
chr15	102203381	102204310	peak1214
chr15	102279099	102279760	peak1215
chr15	102399390	102400114	peak1216
chr15	102405119	102406205	peak1217
chr15	102459056	102459462	peak1218
chr15	102497542	102505924	peak1219
chr15	102518016	102518874	peak1220
chr15	102624762	102625564	peak1221
chr15	102670770	102673063	peak1222
chr15	103239677	103242044	peak1223
chr15	103339173	103368822	peak1224
chr15	103377814	103378861	peak1225
chr16	3244585	3249162	peak1226
chr16	3252621	3254045	peak1227
chr16	4726184	4726681	peak1228
chr16	4879546	4881131	peak1229
chr16	5049710	5050354	peak1230
chr16	8657927	8659501	peak1231
chr16	8671644	8672348	peak1232
chr16	8738788	8739151	peak1233
chr16	8829781	8830482	peak1234
chr16	10992150	10993357	peak1235
chr16	11134308	11134990	peak1236
chr16	11175332	11176636	peak1237
chr16	11254098	11254809	peak1238
chr16	13256279	13256746	peak1239
chr16	13671556	13672700	peak1240
chr16	13818756	13819591	peak1241
chr16	13902709	13903397	peak1242
chr16	14159450	14159913	peak1243
chr16	14162933	14163535	peak1244
chr16	14190879	14222185	peak1245
chr16	14223280	14237561	peak1246
chr16	14238579	14283288	peak1247
chr16	14287540	14292928	peak1248
chr16	14705635	14706055	peak1249
chr16	15886986	15890132	peak1250
chr16	16983148	16983673	peak1251
chr16	17233449	17233784	peak1252
chr16	17451801	17452230	peak1253
chr16	17508607	17509041	peak1254
chr16	17530689	17531364	peak1255
chr16	17921927	17922302	peak1256
chr16	18066022	18066508	peak1257
chr16	18248492	18249136	peak1258
chr16	18288973	18289681	peak1259
chr16	18343760	18344054	peak1260
chr16	18405793	18406951	peak1261
chr16	20097357	20098699	peak1262
chr16	20535303	20535859	peak1263
chr16	20691952	20693548	peak1264
chr16	21333079	21333604	peak1265
chr16	22265020	22266509	peak1266
chr16	23107314	23116046	peak1267
chr16	23127533	23128079	peak1268
chr16	23609596	23610240	peak1269
chr16	23987779	23989233	peak1270
chr16	24392905	24394510	peak1271
chr16	25058887	25059527	peak1272
chr16	30063482	30068001	peak1273
chr16	30388518	30389687	peak1274
chr16	30510526	30511198	peak1275
chr16	30599503	30600093	peak1276
chr16	31200878	31201490	peak1277
chr16	31274529	31275309	peak1278
chr16	32003039	32003468	peak1279
chr16	32246754	32247184	peak1280
chr16	32331968	32333225	peak1281
chr16	32643722	32644035	peak1282
chr16	32868088	32868634	peak1283
chr16	32877589	32878006	peak1284
chr16	32913904	32914379	peak1285
chr16	33056267	33056995	peak1286
chr16	33061114	33062467	peak1287
chr16	33250938	33251675	peak1288
chr16	33380552	33380963	peak1289
chr16	33684407	33684753	peak1290
chr16	34984154	34985387	peak1291
chr16	34994706	34996341	peak1292
chr16	34997937	35004542	peak1293
chr16	35982833	35983646	peak1294
chr16	36069981	36072210	peak1295
chr16	36874796	36875441	peak1296
chr16	37539657	37540066	peak1297
chr16	37833729	37838098	peak1298
chr16	37867960	37868736	peak1299
chr16	38346829	38347214	peak1300
chr16	38452414	38453051	peak1301
chr16	38522469	38523124	peak1302
chr16	38562619	38563009	peak1303
chr16	42874481	42876215	peak1304
chr16	44139366	44140637	peak1305
chr16	45127129	45131878	peak1306
chr16	45158341	45159010	peak1307
chr16	45408429	45409121	peak1308
chr16	45843219	45844557	peak1309
chr16	46496757	46497561	peak1310
chr16	49855216	49855941	peak1311
chr16	50732658	50733010	peak1312
chr16	52031013	52031875	peak1313
chr16	55818847	55822730	peak1314
chr16	55966186	55967177	peak1315
chr16	55969837	55974981	peak1316
chr16	56029376	56030077	peak1317
chr16	56717142	56717477	peak1318
chr16	56886040	56886350	peak1319
chr16	57121014	57122052	peak1320
chr16	57548796	57559975	peak1321
chr16	57563025	57581608	peak1322
chr16	58408221	58408783	peak1323
chr16	64851489	64852319	peak1324
chr16	65814633	65815963	peak1325
chr16	65818502	65819130	peak1326
chr16	65861400	65869654	peak1327
chr16	70314075	70314669	peak1328
chr16	76372746	76373472	peak1329
chr16	78376546	78377014	peak1330
chr16	84834565	84835908	peak1331
chr16	85792123	85804683	peak1332
chr16	86820602	86821356	peak1333
chr16	87698849	87699615	peak1334
chr16	91010901	91012091	peak1335
chr16	91372623	91373321	peak1336
chr16	91484801	91485496	peak1337
chr16	91646757	91648504	peak1338
chr16	91728371	91729626	peak1339
chr16	92399011	92400426	peak1340
chr16	93832064	93832524	peak1341
chr16	94312714	94313528	peak1342
chr16	94370629	94371402	peak1343
chr16	94526156	94527332	peak1344
chr16	94568940	94570923	peak1345
chr16	95701917	95704094	peak1346
chr16	97961425	97962810	peak1347
chr17	3114711	3115523	peak1348
chr17	4626195	4626552	peak1349
chr17	5189358	5190693	peak1350
chr17	5491458	5492755	peak1351
chr17	6782577	6783002	peak1352
chr17	6954296	6956031	peak1353
chr17	7925801	7929217	peak1354
chr17	7933232	7936458	peak1355
chr17	7945631	7946130	peak1356
chr17	8283415	8284209	peak1357
chr17	10318054	10320325	peak1358
chr17	12916254	12916743	peak1359
chr17	12991828	12992788	peak1360
chr17	15009895	15011115	peak1361
chr17	15041254	15041585	peak1362
chr17	15498030	15498489	peak1363
chr17	15826286	15826983	peak1364
chr17	17346035	17346371	peak1365
chr17	17623920	17625619	peak1366
chr17	17826108	17829485	peak1367
chr17	17837772	17839045	peak1368
chr17	17840384	17846912	peak1369
chr17	19658435	19658869	peak1370
chr17	20944867	20945729	peak1371
chr17	21532071	21532840	peak1372
chr17	21565881	21567988	peak1373
chr17	23563857	23564451	peak1374
chr17	23598919	23599425	peak1375
chr17	23675254	23677641	peak1376
chr17	23802649	23805031	peak1377
chr17	24163441	24164896	peak1378
chr17	24169165	24169656	peak1379
chr17	24426420	24426935	peak1380
chr17	24454678	24455598	peak1381
chr17	24527797	24529510	peak1382
chr17	24549685	24550799	peak1383
chr17	24669555	24669985	peak1384
chr17	24719545	24720385	peak1385
chr17	25273146	25273635	peak1386
chr17	25832602	25833498	peak1387
chr17	25919473	25920632	peak1388
chr17	26138645	26138947	peak1389
chr17	26252745	26253204	peak1390
chr17	26501683	26509487	peak1391
chr17	26676214	26676767	peak1392
chr17	26715275	26716272	peak1393
chr17	27634927	27635336	peak1394
chr17	28328367	28333263	peak1395
chr17	28691213	28691717	peak1396
chr17	28801087	28801743	peak1397
chr17	28952096	28952752	peak1398
chr17	29007667	29008274	peak1399
chr17	29032228	29033372	peak1400
chr17	29042180	29046879	peak1401
chr17	29093564	29093998	peak1402
chr17	29268749	29269300	peak1403
chr17	29347466	29348032	peak1404
chr17	29489025	29498402	peak1405
chr17	31842969	31850523	peak1406
chr17	31853813	31856785	peak1407
chr17	32283501	32285013	peak1408
chr17	32320885	32321984	peak1409
chr17	32788097	32788492	peak1410
chr17	33685118	33685806	peak1411
chr17	33760039	33760524	peak1412
chr17	33779330	33781766	peak1413
chr17	33823469	33824866	peak1414
chr17	33955388	33955959	peak1415
chr17	33999843	34000540	peak1416
chr17	34024481	34024982	peak1417
chr17	34031322	34032097	peak1418
chr17	34110547	34114511	peak1419
chr17	34118714	34123259	peak1420
chr17	34587000	34588059	peak1421
chr17	34591858	34592425	peak1422
chr17	34605471	34605971	peak1423
chr17	34950651	34952939	peak1424
chr17	34955389	34960996	peak1425
chr17	34969986	34972566	peak1426
chr17	34981569	34982079	peak1427
chr17	35000116	35001519	peak1428
chr17	35049778	35052056	peak1429
chr17	35058687	35059309	peak1430
chr17	35121022	35121602	peak1431
chr17	35135087	35135632	peak1432
chr17	35235531	35236050	peak1433
chr17	35241477	35243239	peak1434
chr17	35262892	35263356	peak1435
chr17	35379415	35380201	peak1436
chr17	35667424	35667891	peak1437
chr17	35821231	35824486	peak1438
chr17	35832803	35838571	peak1439
chr17	35864964	35868284	peak1440
chr17	35916178	35923611	peak1441
chr17	35969544	35969997	peak1442
chr17	36257571	36258016	peak1443
chr17	36271121	36271742	peak1444
chr17	36950968	36952074	peak1445
chr17	42876463	42876920	peak1446
chr17	45563781	45564170	peak1447
chr17	45572431	45574196	peak1448
chr17	46110809	46111260	peak1449
chr17	46160135	46161094	peak1450
chr17	46555897	46556658	peak1451
chr17	46650181	46650787	peak1452
chr17	46674060	46674574	peak1453
chr17	46772654	46774463	peak1454
chr17	46782386	46782900	peak1455
chr17	46854294	46858689	peak1456
chr17	46889455	46890786	peak1457
chr17	47010299	47010751	peak1458
chr17	47502010	47502333	peak1459
chr17	48408818	48410946	peak1460
chr17	49428203	49428666	peak1461
chr17	51178584	51179514	peak1462
chr17	53478595	53480357	peak1463
chr17	55878349	55879124	peak1464
chr17	55892045	55892338	peak1465
chr17	55944717	55945380	peak1466
chr17	56036384	56036786	peak1467
chr17	56255981	56257003	peak1468
chr17	56268995	56269694	peak1469
chr17	56290304	56291120	peak1470
chr17	56613226	56614474	peak1471
chr17	57011151	57011637	peak1472
chr17	57249285	57249732	peak1473
chr17	57275099	57275721	peak1474
chr17	63499590	63500543	peak1475
chr17	63661607	63662007	peak1476
chr17	63863592	63864206	peak1477
chr17	64331509	64332704	peak1478
chr17	64600602	64600937	peak1479
chr17	65612733	65614285	peak1480
chr17	65772387	65772897	peak1481
chr17	65782807	65783630	peak1482
chr17	65884749	65886706	peak1483
chr17	66101252	66102245	peak1484
chr17	69383209	69383988	peak1485
chr17	69417045	69417622	peak1486
chr17	70747695	70748321	peak1487
chr17	70847218	70853395	peak1488
chr17	70988492	70993666	peak1489
chr17	70999259	71003115	peak1490
chr17	72836570	72837673	peak1491
chr17	72917938	72920005	peak1492
chr17	72931515	72936316	peak1493
chr17	72940150	72946071	peak1494
chr17	74489177	74489770	peak1495
chr17	74527722	74528661	peak1496
chr17	75213256	75214658	peak1497
chr17	75383705	75387419	peak1498
chr17	75391818	75395745	peak1499
chr17	78199810	78200738	peak1500
chr17	78736381	78737000	peak1501
chr17	78882342	78882716	peak1502
chr17	79330509	79332952	peak1503
chr17	80061853	80062545	peak1504
chr17	80206985	80207724	peak1505
chr17	80727615	80728760	peak1506
chr17	83350566	83351242	peak1507
chr17	84181474	84188721	peak1508
chr17	84511166	84512036	peak1509
chr17	84957917	84958853	peak1510
chr17	86166663	86167822	peak1511
chr17	86753275	86754339	peak1512
chr17	86962726	86964688	peak1513
chr17	87282098	87283154	peak1514
chr17	87445948	87447532	peak1515
chr17	87530984	87531931	peak1516
chr18	3336584	3338091	peak1517
chr18	4195093	4195388	peak1518
chr18	4352696	4354834	peak1519
chr18	4920366	4921691	peak1520
chr18	6241242	6241740	peak1521
chr18	6489641	6491056	peak1522
chr18	6515800	6516793	peak1523
chr18	6764786	6765472	peak1524
chr18	7868564	7869349	peak1525
chr18	7927057	7930508	peak1526
chr18	9211825	9212424	peak1527
chr18	10181800	10182357	peak1528
chr18	10725437	10726051	peak1529
chr18	11657153	11657983	peak1530
chr18	12128488	12129034	peak1531
chr18	12741144	12741617	peak1532
chr18	23803796	23804262	peak1533
chr18	23954338	23954927	peak1534
chr18	24121299	24121910	peak1535
chr18	24205660	24206237	peak1536
chr18	24603448	24604061	peak1537
chr18	31633727	31635251	peak1538
chr18	31788839	31789305	peak1539
chr18	31910580	31911443	peak1540
chr18	32067575	32068252	peak1541
chr18	32162871	32163322	peak1542
chr18	32240021	32240645	peak1543
chr18	33463843	33464367	peak1544
chr18	34220709	34221199	peak1545
chr18	34506641	34507232	peak1546
chr18	34624011	34624697	peak1547
chr18	34759322	34759793	peak1548
chr18	34861082	34861831	peak1549
chr18	34931660	34932426	peak1550
chr18	34954099	34955153	peak1551
chr18	35561998	35562842	peak1552
chr18	35595382	35598992	peak1553
chr18	35771130	35771841	peak1554
chr18	36280669	36281283	peak1555
chr18	36665074	36667409	peak1556
chr18	36669739	36670548	peak1557
chr18	36734655	36735372	peak1558
chr18	37935215	37936011	peak1559
chr18	38185221	38186010	peak1560
chr18	38249851	38250513	peak1561
chr18	38296467	38297301	peak1562
chr18	38601171	38601575	peak1563
chr18	43436491	43438365	peak1564
chr18	46524818	46526408	peak1565
chr18	49755479	49755901	peak1566
chr18	49832469	49832931	peak1567
chr18	50053382	50053772	peak1568
chr18	52514496	52518188	peak1569
chr18	52528114	52529667	peak1570
chr18	53861845	53862567	peak1571
chr18	57354572	57355015	peak1572
chr18	57551284	57552380	peak1573
chr18	57878023	57878863	peak1574
chr18	60525760	60526845	peak1575
chr18	60558771	60560969	peak1576
chr18	60595871	60596468	peak1577
chr18	60774431	60775711	peak1578
chr18	61211350	61211844	peak1579
chr18	61555063	61557260	peak1580
chr18	61572692	61596191	peak1581
chr18	61643234	61666467	peak1582
chr18	61726127	61727359	peak1583
chr18	62179668	62180261	peak1584
chr18	62548465	62549168	peak1585
chr18	62734446	62734939	peak1586
chr18	63692004	63692762	peak1587
chr18	64449741	64450082	peak1588
chr18	64516359	64516886	peak1589
chr18	64646035	64647233	peak1590
chr18	64660582	64661234	peak1591
chr18	67205118	67205708	peak1592
chr18	67390386	67391402	peak1593
chr18	67724198	67724642	peak1594
chr18	67774673	67775638	peak1595
chr18	69344235	69347056	peak1596
chr18	70568018	70568578	peak1597
chr18	73571984	73573378	peak1598
chr18	73703567	73704113	peak1599
chr18	75000145	75001967	peak1600
chr18	75003840	75006152	peak1601
chr18	76929823	76930267	peak1602
chr18	77773797	77774381	peak1603
chr18	80206636	80207101	peak1604
chr18	80469435	80470396	peak1605
chr18	80712823	80713200	peak1606
chr18	82691603	82693202	peak1607
chr18	82913021	82913506	peak1608
chr18	83004580	83009025	peak1609
chr18	84850860	84851655	peak1610
chr19	3323278	3325670	peak1611
chr19	3767614	3768723	peak1612
chr19	4037794	4038071	peak1613
chr19	4333566	4334269	peak1614
chr19	4755917	4756841	peak1615
chr19	4811357	4812081	peak1616
chr19	5388509	5389079	peak1617
chr19	5457324	5457777	peak1618
chr19	5488035	5492139	peak1619
chr19	5609867	5610391	peak1620
chr19	5637061	5638017	peak1621
chr19	5648408	5649534	peak1622
chr19	5663514	5663870	peak1623
chr19	5724695	5726463	peak1624
chr19	5771149	5771517	peak1625
chr19	5793156	5804238	peak1626
chr19	5812168	5812934	peak1627
chr19	5813907	5850761	peak1628
chr19	5912648	5913002	peak1629
chr19	5924649	5925654	peak1630
chr19	6046255	6047307	peak1631
chr19	6057545	6058195	peak1632
chr19	6276393	6278460	peak1633
chr19	6363375	6364748	peak1634
chr19	6909546	6911163	peak1635
chr19	6941464	6942649	peak1636
chr19	6950816	6952506	peak1637
chr19	6979688	6980854	peak1638
chr19	7039803	7040656	peak1639
chr19	7206048	7206511	peak1640
chr19	7382727	7383656	peak1641
chr19	7494061	7495162	peak1642
chr19	8712257	8714100	peak1643
chr19	8722762	8724130	peak1644
chr19	8755170	8758224	peak1645
chr19	8770896	8771488	peak1646
chr19	8773706	8774809	peak1647
chr19	8819033	8820527	peak1648
chr19	8871068	8872031	peak1649
chr19	8887382	8888994	peak1650
chr19	8920149	8920591	peak1651
chr19	8966082	8967412	peak1652
chr19	8989158	8990031	peak1653
chr19	9982106	9984113	peak1654
chr19	10204151	10204478	peak1655
chr19	10577015	10577650	peak1656
chr19	10605197	10605885	peak1657
chr19	10688592	10690151	peak1658
chr19	10895076	10897516	peak1659
chr19	11911906	11912446	peak1660
chr19	11964934	11965964	peak1661
chr19	12794610	12796518	peak1662
chr19	16965916	16966990	peak1663
chr19	18630673	18632004	peak1664
chr19	20371513	20377495	peak1665
chr19	20388833	20390920	peak1666
chr19	21271711	21274953	peak1667
chr19	21281107	21287279	peak1668
chr19	21472230	21472754	peak1669
chr19	23140399	23143213	peak1670
chr19	23687132	23687664	peak1671
chr19	24173963	24174579	peak1672
chr19	24477216	24477758	peak1673
chr19	24673966	24674695	peak1674
chr19	25406757	25408093	peak1675
chr19	27217089	27219382	peak1676
chr19	27250826	27253685	peak1677
chr19	27429823	27430527	peak1678
chr19	28011287	28012032	peak1679
chr19	28990172	28991170	peak1680
chr19	29251154	29251968	peak1681
chr19	29521757	29522602	peak1682
chr19	30030075	30030692	peak1683
chr19	32755744	32757872	peak1684
chr19	34238035	34257016	peak1685
chr19	36735838	36736984	peak1686
chr19	36833914	36834620	peak1687
chr19	36925583	36926578	peak1688
chr19	37550578	37551085	peak1689
chr19	40270282	40271698	peak1690
chr19	40284479	40292243	peak1691
chr19	40510292	40512220	peak1692
chr19	40513180	40513947	peak1693
chr19	40659574	40660809	peak1694
chr19	41263726	41264373	peak1695
chr19	41911518	41912249	peak1696
chr19	41980972	41981937	peak1697
chr19	42089407	42090757	peak1698
chr19	42128450	42129406	peak1699
chr19	42147266	42148642	peak1700
chr19	43674662	43675573	peak1701
chr19	43752655	43753328	peak1702
chr19	44107240	44107683	peak1703
chr19	44247863	44248315	peak1704
chr19	44930796	44931511	peak1705
chr19	45016467	45018260	peak1706
chr19	45056509	45058913	peak1707
chr19	45660248	45660665	peak1708
chr19	45782107	45783747	peak1709
chr19	46044835	46045714	peak1710
chr19	46056375	46057022	peak1711
chr19	46395258	46395908	peak1712
chr19	46961453	46962805	peak1713
chr19	47579310	47579879	peak1714
chr19	47730776	47731988	peak1715
chr19	47860069	47865943	peak1716
chr19	53038325	53039011	peak1717
chr19	53312514	53314767	peak1718
chr19	53390366	53391434	peak1719
chr19	53528715	53529842	peak1720
chr19	53902891	53903631	peak1721
chr19	53933314	53934249	peak1722
chr19	55102644	55103212	peak1723
chr19	56548372	56548803	peak1724
chr19	56821905	56822361	peak1725
chr19	57610312	57611088	peak1726
chr19	59458024	59458760	peak1727
chr19	60226511	60226875	peak1728
chr19	60790401	60791139	peak1729
chr2	3512690	3513161	peak1730
chr2	3964313	3964799	peak1731
chr2	6322391	6323003	peak1732
chr2	10080276	10080701	peak1733
chr2	11501538	11503477	peak1734
chr2	11777504	11778631	peak1735
chr2	13270912	13271732	peak1736
chr2	13573538	13577907	peak1737
chr2	13581088	13584189	peak1738
chr2	18056276	18057610	peak1739
chr2	18064272	18065206	peak1740
chr2	18392423	18392980	peak1741
chr2	18672184	18672917	peak1742
chr2	18766085	18767342	peak1743
chr2	18997839	18998710	peak1744
chr2	19657502	19658370	peak1745
chr2	20968685	20969797	peak1746
chr2	21205367	21206007	peak1747
chr2	22587418	22590313	peak1748
chr2	23067713	23069248	peak1749
chr2	23571849	23572208	peak1750
chr2	24919333	24919987	peak1751
chr2	25224125	25225237	peak1752
chr2	26389048	26389602	peak1753
chr2	26408910	26409482	peak1754
chr2	26583712	26584319	peak1755
chr2	26588772	26597107	peak1756
chr2	26639307	26640456	peak1757
chr2	26910376	26911239	peak1758
chr2	29965378	29965975	peak1759
chr2	30066307	30066788	peak1760
chr2	30124610	30124891	peak1761
chr2	30133471	30133987	peak1762
chr2	30237361	30238358	peak1763
chr2	30415418	30416294	peak1764
chr2	30470570	30472544	peak1765
chr2	30473953	30474393	peak1766
chr2	30658201	30659012	peak1767
chr2	30716768	30719539	peak1768
chr2	30823464	30824274	peak1769
chr2	31141531	31142152	peak1770
chr2	32137688	32138148	peak1771
chr2	32287777	32288291	peak1772
chr2	32712490	32712953	peak1773
chr2	32961485	32962128	peak1774
chr2	32964251	32967266	peak1775
chr2	34771407	34772476	peak1776
chr2	34802170	34802513	peak1777
chr2	34870606	34871374	peak1778
chr2	35200703	35201414	peak1779
chr2	35336731	35337415	peak1780
chr2	37422621	37423287	peak1781
chr2	38511710	38511999	peak1782
chr2	39004876	39005387	peak1783
chr2	39007787	39008243	peak1784
chr2	39065401	39065850	peak1785
chr2	44926625	44927589	peak1786
chr2	48813944	48814436	peak1787
chr2	50296343	50296873	peak1788
chr2	51126048	51149323	peak1789
chr2	52424442	52425279	peak1790
chr2	53190990	53192154	peak1791
chr2	57116505	57117461	peak1792
chr2	57122898	57125047	peak1793
chr2	59611375	59612274	peak1794
chr2	60209553	60210106	peak1795
chr2	69789561	69790365	peak1796
chr2	71211744	71212108	peak1797
chr2	72978539	72981139	peak1798
chr2	73312383	73312959	peak1799
chr2	73386735	73387023	peak1800
chr2	73911078	73911543	peak1801
chr2	74686564	74687910	peak1802
chr2	74689461	74693310	peak1803
chr2	74696088	74699465	peak1804
chr2	74704468	74706004	peak1805
chr2	75658263	75660108	peak1806
chr2	75667519	75671312	peak1807
chr2	75702141	75704675	peak1808
chr2	83724163	83725665	peak1809
chr2	84595240	84600717	peak1810
chr2	84650322	84651094	peak1811
chr2	84714915	84715807	peak1812
chr2	84727030	84727641	peak1813
chr2	92433763	92434243	peak1814
chr2	94406507	94406889	peak1815
chr2	94437860	94438302	peak1816
chr2	98662460	98662803	peak1817
chr2	98664901	98666618	peak1818
chr2	102400590	102401392	peak1819
chr2	102901199	102901566	peak1820
chr2	103484799	103485470	peak1821
chr2	103761151	103764197	peak1822
chr2	103795818	103797796	peak1823
chr2	104493219	104494800	peak1824
chr2	105399009	105399386	peak1825
chr2	109890484	109891078	peak1826
chr2	116064801	116067486	peak1827
chr2	117120780	117121358	peak1828
chr2	118111379	118130345	peak1829
chr2	118762391	118762953	peak1830
chr2	119477600	119478272	peak1831
chr2	119594069	119594602	peak1832
chr2	120153769	120154749	peak1833
chr2	120403882	120404329	peak1834
chr2	120567330	120567949	peak1835
chr2	120850096	120850579	peak1836
chr2	121140226	121140736	peak1837
chr2	121170840	121171429	peak1838
chr2	121413376	121414195	peak1839
chr2	121448768	121449619	peak1840
chr2	121955792	121956702	peak1841
chr2	122028022	122028866	peak1842
chr2	122118089	122118685	peak1843
chr2	122147373	122147990	peak1844
chr2	125782413	125782926	peak1845
chr2	125858738	125859139	peak1846
chr2	126674690	126675988	peak1847
chr2	126707252	126707624	peak1848
chr2	126932896	126933475	peak1849
chr2	127270056	127270846	peak1850
chr2	128127333	128127788	peak1851
chr2	128687090	128687492	peak1852
chr2	128818169	128818565	peak1853
chr2	128966089	128968275	peak1854
chr2	129198225	129199051	peak1855
chr2	129297184	129298030	peak1856
chr2	129592688	129593565	peak1857
chr2	130179102	130179635	peak1858
chr2	130273940	130274709	peak1859
chr2	130450042	130450701	peak1860
chr2	131159918	131160485	peak1861
chr2	131210166	131210706	peak1862
chr2	131233851	131235165	peak1863
chr2	131261946	131262770	peak1864
chr2	131909648	131910718	peak1865
chr2	132247392	132248135	peak1866
chr2	132253003	132253612	peak1867
chr2	132263192	132263543	peak1868
chr2	143914286	143918220	peak1869
chr2	143929282	143968520	peak1870
chr2	144164351	144166041	peak1871
chr2	144269465	144270931	peak1872
chr2	144368569	144369439	peak1873
chr2	144556069	144556454	peak1874
chr2	145859472	145863241	peak1875
chr2	145903096	145903510	peak1876
chr2	147012713	147013893	peak1877
chr2	148406894	148408582	peak1878
chr2	148680650	148681438	peak1879
chr2	148732258	148732564	peak1880
chr2	150786553	150787051	peak1881
chr2	150904555	150904883	peak1882
chr2	151542206	151543973	peak1883
chr2	151563242	151567885	peak1884
chr2	152226470	152227159	peak1885
chr2	152669370	152669764	peak1886
chr2	152685770	152688031	peak1887
chr2	152830584	152831682	peak1888
chr2	153345333	153346174	peak1889
chr2	153741136	153741506	peak1890
chr2	154656821	154658225	peak1891
chr2	154791132	154791948	peak1892
chr2	154865982	154877356	peak1893
chr2	155276262	155277119	peak1894
chr2	155381645	155382279	peak1895
chr2	155819002	155819389	peak1896
chr2	155826455	155826875	peak1897
chr2	156111675	156112138	peak1898
chr2	156145533	156157987	peak1899
chr2	156163656	156172598	peak1900
chr2	156178957	156180501	peak1901
chr2	156312258	156312730	peak1902
chr2	156720624	156722452	peak1903
chr2	156774690	156775943	peak1904
chr2	156781143	156784349	peak1905
chr2	156862858	156863362	peak1906
chr2	157134835	157135400	peak1907
chr2	157367435	157368451	peak1908
chr2	158145964	158146533	peak1909
chr2	160366725	160367445	peak1910
chr2	160645828	160646250	peak1911
chr2	160731154	160731507	peak1912
chr2	162931286	162931967	peak1913
chr2	163329899	163336722	peak1914
chr2	163389738	163395403	peak1915
chr2	163419281	163420089	peak1916
chr2	163602117	163602616	peak1917
chr2	163615122	163621406	peak1918
chr2	163642949	163645405	peak1919
chr2	163994930	163995426	peak1920
chr2	164421763	164424554	peak1921
chr2	164441591	164443424	peak1922
chr2	164785531	164786141	peak1923
chr2	164804620	164805345	peak1924
chr2	164833523	164833955	peak1925
chr2	164879225	164880458	peak1926
chr2	164911519	164912285	peak1927
chr2	165287690	165288514	peak1928
chr2	165992272	165992966	peak1929
chr2	167062507	167067100	peak1930
chr2	167193575	167196203	peak1931
chr2	167421321	167421993	peak1932
chr2	167503251	167503712	peak1933
chr2	167538001	167538424	peak1934
chr2	167631844	167632173	peak1935
chr2	167661312	167661763	peak1936
chr2	167688752	167690507	peak1937
chr2	167777446	167778096	peak1938
chr2	167931871	167932613	peak1939
chr2	170130049	170131481	peak1940
chr2	170323981	170324395	peak1941
chr2	173224909	173233522	peak1942
chr2	173274928	173276750	peak1943
chr2	180171403	180171856	peak1944
chr2	180256869	180260820	peak1945
chr2	180966921	180967503	peak1946
chr2	181520152	181520726	peak1947
chr2	181581139	181582207	peak1948
chr2	181592808	181593065	peak1949
chr3	5575934	5576530	peak1950
chr3	8923474	8924127	peak1951
chr3	9004264	9004850	peak1952
chr3	14578535	14579003	peak1953
chr3	19187822	19188501	peak1954
chr3	27709712	27711483	peak1955
chr3	28805170	28806279	peak1956
chr3	30793056	30793608	peak1957
chr3	31093923	31095369	peak1958
chr3	32396633	32397380	peak1959
chr3	32510286	32510947	peak1960
chr3	33799542	33800465	peak1961
chr3	36475131	36477021	peak1962
chr3	40949605	40950059	peak1963
chr3	41082938	41083685	peak1964
chr3	51276398	51277725	peak1965
chr3	51483626	51484494	peak1966
chr3	51559640	51560873	peak1967
chr3	51788782	51789168	peak1968
chr3	52101520	52103131	peak1969
chr3	52104090	52105068	peak1970
chr3	52268071	52269365	peak1971
chr3	52341994	52356037	peak1972
chr3	54358760	54367098	peak1973
chr3	54368184	54393731	peak1974
chr3	55111842	55112368	peak1975
chr3	57291927	57295493	peak1976
chr3	57575569	57576534	peak1977
chr3	58414507	58415915	peak1978
chr3	58462249	58466676	peak1979
chr3	58525460	58526021	peak1980
chr3	58576463	58576863	peak1981
chr3	58691889	58692386	peak1982
chr3	60487489	60488432	peak1983
chr3	60500240	60502958	peak1984
chr3	61363308	61364842	peak1985
chr3	63964328	63964720	peak1986
chr3	65390475	65392793	peak1987
chr3	65665826	65666349	peak1988
chr3	65957364	65958671	peak1989
chr3	65974138	65975296	peak1990
chr3	68492885	68494381	peak1991
chr3	69126807	69127416	peak1992
chr3	79181230	79181622	peak1993
chr3	79286875	79287697	peak1994
chr3	79567534	79568445	peak1995
chr3	79628404	79633959	peak1996
chr3	79640881	79643592	peak1997
chr3	79737093	79737902	peak1998
[truncated: 1,448 more rows]
