# Supplementary material for: The pregnant myometrium is epigenetically activated at contractility-driving gene loci prior to the onset of labor in mice
Source: PLoS Biol. 2020 Jul 15;18(7):e3000710. doi: 10.1371/journal.pbio.3000710 (PMC7384763; doi:10.1371/journal.pbio.3000710)
Supplement: S9 Table — RNAPII, RNA polymerase II. (XLSX) [file pbio.3000710.s027.xlsx]

## Sheet: gene RPM RNAPII
Gene	Chromosome	Start	End	Strand	POL2_D15	POL2_LAB		Input_D15	Input_LAB
4933401J01Rik	1	3071253	3076322	+	2.58732	2.18029		0.674514	0.665447
Gm26206	1	3100016	3104125	+	2.18075	1.14206		0.899353	0.665447
Xkr4	1	3203901	3673498	-	185.105	160.027		80.9417	103.144
Gm18956	1	3250757	3255236	+	2.10682	1.83421		1.91112	2.07952
Gm37180	1	3363731	3370549	-	2.5134	2.63019		1.79871	1.33089
Gm37363	1	3373556	3379788	-	2.91998	2.2149		1.57387	0.91499
Gm37686	1	3462977	3469285	-	2.69821	2.2149		1.12419	2.74497
Gm1992	1	3464587	3515553	+	21.3269	17.1655		10.1177	12.893
Gm37329	1	3510451	3516507	-	3.10479	2.42255		1.46145	1.16453
Gm7341	1	3529795	3534720	+	1.84809	1.83421		2.02354	1.99634
Gm38148	1	3590892	3597903	-	2.77213	2.80323		0.899353	1.58044
Gm19938	1	3645309	3660904	-	7.0597	4.91431		2.9229	3.82632
Gm10568	1	3678155	3683788	+	2.95694	2.11108		0.674514	0.91499
Gm38385	1	3750010	3756360	+	2.29163	2.07647		2.9229	2.82815
Gm27396	1	3781876	3785933	-	1.58936	2.00725		1.46145	2.07952
Gm37381	1	3903739	3988215	-	34.4484	30.6971		15.7387	18.5493
Rp1	1	3997557	4411241	-	153.391	139.954		73.7469	84.9277
Gm6101	1	4254234	4262519	-	2.73517	2.63019		5.39612	3.9095
Gm37483	1	4361346	4366829	-	2.40252	1.86882		0.562095	1.08135
Sox17	1	4488931	4499354	-	5.803	9.58637		6.85756	6.23857
Gm37587	1	4494551	4501558	+	3.17871	5.26039		3.93467	2.49543
Gm7357	1	4520905	4528737	+	2.55036	2.11108		5.62095	3.57678
Gm22307	1	4527017	4531123	+	0.739236	1.48814		0.449676	1.16453
Gm38076	1	4532837	4537286	-	2.10682	2.2149		0.449676	1.41408
Gm37323	1	4581129	4588252	-	2.9939	3.18392		1.68629	1.7468
Gm7369	1	4608471	4613406	+	1.84809	1.73039		2.3608	2.24588
Gm6085	1	4685934	4691403	-	1.81113	2.00725		4.83402	2.99451
Gm6119	1	4690219	4695424	-	2.06986	1.90343		3.03531	2.1627
Gm25493	1	4721277	4725379	-	1.84809	1.55735		1.91112	1.99634
Gm2053	1	4733046	4737676	-	1.51543	1.59196		1.68629	1.58044
Gm6123	1	4769131	4774199	+	1.95897	1.69578		2.69806	2.24588
Mrpl15	1	4771206	4787739	-	6.46831	7.47529		7.86933	7.73582
Gm37144	1	4776063	4781212	-	2.14378	2.04186		3.59741	2.99451
Lypla1	1	4805788	4850410	+	17.2242	20.4532		12.8158	13.3089
Gm37988	1	4805892	4888770	+	34.4853	39.003		22.1466	24.5384
Tcea1	1	4855814	4899909	+	19.7006	23.1526		9.21836	10.7303
Gm6104	1	4878049	4882651	-	2.14378	1.59196		0.449676	0.748628
Gm37277	1	4903751	4908861	-	2.06986	3.39157		1.79871	1.66362
Rgs20	1	4907576	5072285	-	60.8761	55.3725		55.0853	52.9031
Gm17100	1	4925028	4929299	-	2.0329	1.21127		2.02354	2.24588
Gm37079	1	4936576	4942710	-	2.10682	2.49176		3.37257	4.32541
Gm16041	1	4968857	4978820	+	4.43541	3.28774		3.59741	3.57678
Gm17101	1	5061060	5066647	+	2.58732	2.56098		1.23661	1.99634
Atp6v1h	1	5068018	5164529	+	38.5511	41.8755		19.2237	21.2943
Gm7182	1	5274106	5279337	-	2.18075	1.86882		2.81048	1.91316
Gm37567	1	5305739	5312017	+	2.10682	1.83421		1.46145	1.58044
Gm38264	1	5401547	5407578	+	2.25467	2.18029		0.449676	1.58044
Oprk1	1	5586466	5608131	+	9.64702	7.68294		4.94644	6.32175
Gm36965	1	5615837	5620230	-	1.40455	1.66118		1.23661	1.33089
Gm22463	1	5642645	5646745	-	1.2567	1.03823		0.224838	0.582266
Gm37429	1	5840874	5846672	-	1.47847	1.66118		1.12419	1.58044
Npbwr1	1	5911707	5919398	-	3.14175	2.97627		5.2837	3.65996
Gm19214	1	6046963	6052045	-	2.36555	1.38431		0.449676	0.831809
Rb1cc1	1	6204197	6278648	+	32.1198	45.7515		16.7504	18.9652
4732440D04Rik	1	6207866	6217293	-	5.06376	7.92519		3.48499	3.24406
Alkal1	1	6357218	6396731	+	16.6698	13.2202		9.89288	12.5603
Gm2147	1	6378394	6383032	+	1.44151	1.45353		1.23661	1.82998
Gm7417	1	6380634	6385106	-	1.40455	1.48814		1.46145	1.49726
Gm19026	1	6427655	6443296	-	3.73314	2.94166		6.29547	4.32541
St18	1	6485231	6862940	+	143.67	133.102		63.9665	81.4341
Gm42492	1	6859237	6866151	-	3.32656	2.11108		0.562095	1.66362
Gm7449	1	6908560	6913222	+	1.44151	1.52274		1.23661	1.16453
Gm37108	1	6914559	6925588	+	1.40455	1.3497		1.79871	1.7468
Gm37275	1	6927759	6931788	+	1.88505	1.73039		1.23661	2.66179
Gm37225	1	6996217	7000541	+	1.77417	1.48814		1.57387	1.41408
Gm37489	1	7011762	7015920	+	1.92201	1.14206		0.449676	1.33089
Gm5694	1	7033915	7039217	+	3.54833	1.765		2.02354	1.08135
Pcmtd1	1	7086920	7175628	+	37.8858	42.4984		21.1348	25.287
Gm26983	1	7134199	7138586	-	1.51543	2.24951		1.68629	1.7468
Gm38372	1	7146110	7154137	+	3.14175	3.73764		2.24838	2.91133
Gm9826	1	7175739	7181037	+	2.21771	1.79961		2.02354	1.99634
Nras-ps2	1	7187742	7191919	-	0.997968	0.692156		0	0.249543
Gm23274	1	7263803	7267932	+	1.51543	2.42255		0.786933	1.82998
Gm19002	1	7313451	7318462	+	2.32859	2.14568		0.449676	1.49726
Gm26901	1	7347406	7399869	-	17.4829	15.7812		17.8746	14.8062
Gm18984	1	7408679	7413993	+	1.84809	1.3497		0.674514	1.16453
Gm30414	1	7495968	7520149	+	9.72095	8.89421		5.17128	5.2404
Gm37791	1	7589646	7593931	+	2.32859	1.3497		0.899353	1.41408
Gm7470	1	7595379	7601473	+	2.77213	1.45353		0.449676	1.08135
Rps2-ps2	1	7662081	7666961	+	1.92201	1.79961		1.79871	1.41408
Gm38216	1	7726861	7732565	-	1.40455	2.28412		0.112419	0.665447
Sntg1	1	8359475	9301878	-	339.605	296.278		140.411	156.131
Gm38024	1	8448960	8455491	-	2.0329	2.6648		1.57387	1.33089
Gm16284	1	8466426	8470825	-	2.25467	2.28412		1.12419	1.66362
Gm38259	1	8525780	8533313	-	3.25264	2.59559		0.449676	0.831809
Gm23358	1	8586615	8590724	-	1.55239	0.726764		0.786933	1.66362
Gm37005	1	8641696	8646859	-	2.8091	1.66118		0.674514	0.831809
Gm15452	1	8789923	8794162	-	0.924045	1.14206		0.449676	0.249543
Gm36964	1	8813842	8818039	+	1.44151	1.86882		0.562095	0.582266
Gm24276	1	8814138	8818247	+	1.36759	1.765		0.562095	0.665447
Gm6152	1	8853928	8858267	-	2.21771	1.55735		1.01177	0.91499
Gm7445	1	8854763	8859102	+	1.92201	1.55735		1.12419	0.748628
Gm7493	1	8960996	8965621	-	1.40455	1.00363		1.23661	1.08135
Gm37629	1	9189067	9194116	-	2.58732	2.35333		2.3608	0.998171
Gm38008	1	9256617	9261134	-	2.10682	1.52274		0.899353	0.998171
Gm37143	1	9284922	9292180	+	2.43948	2.28412		1.01177	0.91499
Gm6187	1	9394773	9400687	-	2.40252	2.00725		2.3608	2.07952
Gm18299	1	9437741	9442376	-	2.14378	1.86882		1.01177	1.7468
Gm7512	1	9448579	9453748	+	1.47847	1.93804		0.786933	1.24771
Gm24765	1	9456670	9460772	+	2.29163	1.41892		0.786933	1.08135
Gm18300	1	9497338	9503522	-	3.80706	1.97265		0.224838	0.499085
Rrs1	1	9543408	9549455	+	3.7701	4.56823		5.39612	4.24223
Adhfe1	1	9545948	9582673	+	15.5609	14.7083		19.3361	18.0503
2610203C22Rik	1	9558832	9633175	-	30.1978	29.5205		35.412	32.6069
Gm6161	1	9572548	9577649	+	1.95897	1.83421		2.13596	2.41225
Vxn	1	9599199	9629143	+	12.3083	11.7667		18.3243	17.5512
Gm29520	1	9637255	9642582	-	2.58732	1.66118		2.58564	2.99451
Mybl1	1	9665415	9702209	-	15.1543	12.4934		6.63273	5.6563
Vcpip1	1	9716622	9750382	-	16.6698	21.8375		6.85756	8.15173
1700034P13Rik	1	9745648	9793924	+	19.5897	18.3768		19.6733	17.6344
Sgk3	1	9796107	9902845	+	45.9435	45.0248		40.9205	40.5923
Gm6195	1	9800197	9804553	-	1.33062	0.899803		1.79871	2.07952
Gm22607	1	9832498	9836602	-	1.84809	1.62657		1.12419	1.7468
Mcmdc2	1	9906638	9944085	+	16.0414	25.2291		13.8275	13.0594
Snhg6	1	9939959	9946118	-	6.43135	11.3168		3.14773	3.9095
Snord87	1	9940463	9944549	-	5.21161	9.89784		2.3608	2.74497
Tcf24	1	9958163	9969932	-	4.32453	5.3296		4.04709	5.07404
E330040D14Rik	1	9965314	9970687	+	1.47847	1.86882		2.02354	2.32907
Ppp1r42	1	9966624	10011136	-	15.5979	13.9816		18.9988	18.1334
Gm15818	1	9980387	9994366	+	5.28554	4.70666		5.50853	5.48994
Gm24674	1	10007814	10011917	-	1.99594	0.865196		2.69806	1.7468
Cops5	1	10022601	10040168	-	8.27944	12.0435		7.75692	7.48628
Cspp1	1	10035987	10138768	+	42.8387	49.0739		31.8146	33.4387
1700047N06Rik	1	10055025	10059944	-	2.40252	2.63019		0.786933	1.41408
Arfgef1	1	10135571	10234670	-	42.1734	66.1355		25.5191	28.5311
Gm26348	1	10164539	10168778	+	2.18075	3.87608		1.79871	1.41408
Gm37569	1	10195081	10200802	-	2.69821	3.0801		0.674514	0.831809
Cpa6	1	10322720	10721945	-	146.553	132.617		86.5627	101.481
Gm38005	1	10447245	10453989	-	2.9939	1.97265		2.13596	1.7468
Gm15604	1	10552098	10557553	-	2.69821	1.3151		0.786933	1.24771
Gm25253	1	10553554	10557660	-	1.77417	0.726764		0.562095	1.16453
Gm15603	1	10693123	10697614	+	1.92201	1.69578		2.69806	2.57861
Gm37133	1	10780456	10786377	-	2.77213	2.11108		1.34903	1.49726
Gm5522	1	10803281	10808522	+	1.44151	1.17667		1.91112	0.831809
Gm28659	1	10866688	10871446	+	1.36759	1.10745		0.786933	1.99634
Gm22963	1	10919670	10923760	+	1.62632	0.934411		0.224838	0.665447
Prex2	1	10991465	11305681	+	120.606	120.989		64.8658	83.5136
Gm24173	1	11132111	11136238	-	2.0329	1.59196		0.449676	0.91499
Gm28686	1	11221566	11226174	-	1.88505	1.55735		1.23661	2.07952
Gm37410	1	11361926	11368964	-	2.62429	2.00725		1.68629	1.58044
A830018L16Rik	1	11412105	11977901	+	191.055	176.811		91.2843	110.381
Gm38178	1	11414918	11421388	+	2.77213	2.45716		1.46145	1.82998
Gm29273	1	11606139	11610400	-	1.92201	2.18029		0.786933	0.998171
Gm38069	1	11702207	11708350	+	1.84809	1.52274		0.562095	0.332724
Gm7560	1	12118960	12123832	+	1.51543	1.62657		1.12419	1.58044
Gm22633	1	12372936	12377042	+	1.18278	0.726764		0.449676	0.415905
Mir6341	1	12423986	12428106	+	2.29163	1.97265		0.562095	0.748628
Gm2383	1	12563577	12568383	+	1.99594	1.17667		2.13596	1.66362
Gm6216	1	12653867	12658553	+	1.92201	1.38431		2.9229	1.66362
Gm17644	1	12665563	12675090	+	3.36352	2.56098		1.46145	2.57861
Gm29663	1	12668324	12673176	-	2.62429	1.55735		1.12419	1.99634
Sulf1	1	12690277	12863192	+	68.8228	89.3228		84.5391	82.1827
Slco5a1	1	12864549	12994650	-	54.1121	74.5106		55.9847	59.2248
Gm37162	1	13057401	13061951	-	1.88505	1.21127		2.58564	2.74497
Gm5250	1	13060025	13064345	+	1.47847	1.86882		3.03531	2.32907
Gm29283	1	13066838	13080662	+	4.62022	4.70666		8.99353	8.48445
Prdm14	1	13111457	13129163	-	5.83996	5.81411		12.7034	12.893
Ncoa2	1	13137105	13376083	-	97.3573	125.107		142.435	124.771
Gm38376	1	13175462	13181714	-	2.69821	4.22215		5.05886	2.99451
Gm37409	1	13232809	13238434	-	3.58529	3.28774		3.03531	2.49543
Gm27881	1	13260198	13264279	+	1.29366	2.28412		2.24838	1.24771
Gm38223	1	13287812	13292506	-	1.44151	2.35333		2.58564	2.41225
Gm37702	1	13295036	13300907	-	2.36555	2.42255		4.83402	4.40859
Gm23169	1	13332498	13336609	-	1.70024	2.45716		2.02354	2.24588
Gm38120	1	13341563	13350204	-	3.51137	5.01813		4.7216	4.49177
Gm38380	1	13352483	13358730	-	2.47644	3.35696		1.68629	2.82815
Gm29570	1	13374070	13390413	+	6.72704	6.78313		7.86933	6.32175
Gm7593	1	13405012	13409655	-	0.961006	1.93804		2.02354	2.49543
Tram1	1	13562698	13591910	-	13.1214	21.18		16.9753	16.7194
Lactb2	1	13621330	13662546	-	16.3371	19.5188		18.0995	20.9616
Gm38319	1	13639483	13644748	-	1.88505	2.52637		1.34903	3.24406
Xkr9	1	13666771	13703723	+	16.2262	13.8085		10.455	12.2276
Gm26273	1	13772334	13776464	-	1.36759	1.38431		3.14773	2.49543
Gm5523	1	13783883	13788879	-	2.0329	1.66118		2.69806	2.99451
Gm36947	1	13844871	13851119	-	2.58732	2.49176		4.38434	2.66179
Gm25491	1	13930378	13934685	+	1.47847	1.03823		0.674514	0.998171
Gm37400	1	14107215	14114819	-	2.25467	2.35333		3.14773	2.49543
Eya1	1	14166954	14312235	-	59.952	53.0538		46.0918	51.4058
Gm22616	1	14180578	14184677	+	1.18278	1.48814		2.13596	2.32907
Gm37444	1	14253552	14257990	-	1.58936	1.52274		0.786933	1.33089
Gm9947	1	14750937	14778931	+	11.9756	10.6592		11.4667	12.6435
Msc	1	14751346	14757992	-	3.2896	3.73764		5.2837	4.49177
Gm37412	1	14786645	14794965	+	3.84403	3.14931		1.57387	3.32724
Smt3h2-ps4	1	14837869	14842156	-	1.55239	1.07284		0.899353	1.33089
Rpl5-ps1	1	14863072	14867965	+	1.47847	1.45353		1.23661	0.831809
Trpa1	1	14870648	14920862	-	22.1771	18.9997		11.9164	14.8894
Gm26345	1	15017040	15021159	-	1.21974	0.969019		3.14773	1.99634
Gm10566	1	15266802	15271797	-	1.40455	0.726764		1.12419	0.582266
Kcnb2	1	15285254	15725750	+	169.026	156.289		104.437	127.433
Gm38116	1	15362302	15367834	+	2.69821	2.00725		3.37257	2.24588
Gm37138	1	15554249	15560337	+	2.55036	1.90343		2.69806	2.24588
Gm25227	1	15683935	15688046	-	1.77417	1.45353		1.91112	1.7468
Gm25168	1	15755832	15759963	+	1.44151	1.41892		2.9229	1.91316
Gm6060	1	15758122	15762668	-	1.07189	1.10745		3.59741	1.7468
Gm28669	1	15758761	15762860	+	0.997968	0.969019		2.81048	1.41408
Terf1	1	15803646	15846052	+	15.3391	17.4423		11.0171	13.808
Gm37509	1	15851331	15858499	+	3.80706	4.11833		2.81048	2.07952
Sbspon	1	15851862	15894722	-	15.7457	15.089		16.9753	14.9726
Gm23259	1	15877530	15881832	+	1.84809	1.93804		2.69806	2.41225
Gm7634	1	16051335	16055887	+	1.29366	2.2149		1.79871	2.32907
4930444P10Rik	1	16063979	16095325	-	11.0885	9.37872		9.89288	11.2294
Rpl7	1	16099295	16106662	-	4.43541	12.7703		6.52031	4.90767
Rdh10	1	16103774	16135734	+	14.4521	32.2891		16.0759	19.7971
Gm38249	1	16206197	16212517	-	2.91998	2.45716		3.03531	2.57861
Gm28095	1	16226506	16246062	+	7.17059	8.06362		9.33078	12.394
Stau2	1	16226674	16522112	-	112.105	109.776		96.0059	100.15
Gm7568	1	16251592	16269921	+	6.83793	8.58274		10.3426	9.1499
Ube2w	1	16538790	16621489	-	37.2205	43.2944		22.7087	29.6124
Gm38342	1	16616560	16623539	+	3.65922	4.94892		2.13596	2.49543
Eloc	1	16639725	16659042	-	9.79487	12.528		5.95821	7.73582
D030040B21Rik	1	16655552	16664278	+	5.13769	4.81049		4.27192	4.99085
Gm7654	1	16660980	16665662	-	3.14175	3.14931		2.81048	2.41225
Tmem70	1	16663207	16680275	+	9.75791	12.3204		7.98175	6.65447
Ly96	1	16686051	16711611	+	9.12956	8.65195		11.1295	9.1499
Gm29649	1	16756205	16760623	-	1.21974	1.28049		3.93467	3.74314
Gm5828	1	16766279	16772138	-	2.14378	1.3151		2.3608	2.74497
Gm28376	1	16896185	17093631	+	70.1535	62.0172		39.0094	54.8162
4921511E07Rik	1	16928970	16933796	+	1.62632	1.83421		0.224838	1.58044
Jph1	1	16962560	17099889	-	53.8533	46.6167		34.6251	44.0027
Gm28783	1	17122747	17130956	+	3.65922	3.28774		3.14773	2.82815
Gdap1	1	17143362	17166271	+	8.90779	6.95617		5.84579	6.57129
Gm28784	1	17166403	17175103	+	3.17871	3.28774		2.9229	2.49543
Gm28785	1	17248114	17252492	-	1.10885	1.62657		0.337257	0.415905
Gm5251	1	17392958	17397429	+	1.70024	1.52274		0.899353	1.49726
Rbm6-ps1	1	17395412	17402281	-	3.25264	2.52637		3.48499	3.24406
Gm6075	1	17427043	17431528	-	2.47644	1.59196		0.337257	0.91499
Gm25166	1	17518001	17522111	+	1.99594	1.03823		2.13596	1.41408
Pi15	1	17599901	17632939	+	21.1052	17.5462		5.2837	6.90402
Gm28154	1	17613084	17643081	-	18.9984	17.2001		5.39612	6.32175
Gm16070	1	17674027	17729646	-	16.7437	13.9123		7.86933	9.39944
Crispld1	1	17725045	17768344	+	16.7807	17.3039		8.31901	10.1481
Gm28153	1	17739915	17807417	-	24.6535	24.5023		11.0171	13.2258
Gm7690	1	17945041	17950439	+	1.92201	1.55735		0.674514	1.08135
Gm18775	1	17991010	18001622	-	3.80706	3.63382		1.91112	1.99634
Gm17969	1	17991813	17999483	+	3.40048	2.83784		1.34903	1.33089
Gm28756	1	17992462	18061056	-	25.3558	24.0178		22.9335	22.6252
Gm28755	1	18003961	18018186	-	5.47034	4.63745		3.26015	2.66179
Gm45784	1	18046100	18060269	-	4.39845	5.01813		5.73337	5.82266
Crisp4	1	18113191	18147902	-	13.6389	12.6319		4.15951	5.15722
Defb44-ps	1	18208053	18225564	-	5.803	5.77951		2.9229	3.82632
Defb18	1	18234473	18239443	-	1.66328	1.93804		0.449676	0.582266
Defb41	1	18248980	18267138	-	6.91185	5.22578		1.12419	2.1627
Gm17837	1	18260395	18265379	-	1.70024	1.3497		0.112419	0.332724
Gm5252	1	18706428	18711336	+	1.29366	2.11108		1.68629	1.49726
Gm24075	1	18967762	18971833	-	1.55239	1.24588		1.57387	1.66362
Gm28343	1	19035266	19039377	+	1.95897	1.93804		1.79871	1.41408
Gm28344	1	19060857	19065135	+	1.62632	1.79961		1.46145	1.7468
Gm15825	1	19061300	19106840	-	17.3351	16.4041		10.9047	13.7248
Tfap2d	1	19101022	19168346	+	25.6884	23.5679		12.1413	17.6344
Gm10075	1	19151422	19155966	-	1.84809	0.830588		0.562095	0.415905
Tfap2b	1	19206914	19240576	+	12.53	11.3514		12.7034	16.7194
Gm28340	1	19240725	19245769	+	2.0329	2.00725		2.13596	2.74497
Gm28341	1	19318226	19322697	-	1.95897	1.62657		1.23661	0.998171
Gm4849	1	19328939	19335184	+	2.91998	2.11108		3.93467	1.99634
Gm24633	1	19511855	19515919	-	2.14378	1.45353		1.23661	1.41408
Gm38382	1	19612269	19618767	+	2.5134	2.83784		0.562095	1.16453
Pkhd1	1	20055779	20620064	-	210.978	197.403		116.466	131.259
Gm37315	1	20060070	20067548	-	2.47644	3.49539		1.46145	1.91316
4930486I03Rik	1	20354452	20394300	+	16.3001	14.3969		5.62095	8.23491
Gm15795	1	20442258	20446810	-	2.10682	2.11108		0.899353	1.08135
Gm24162	1	20442811	20446912	-	1.81113	1.93804		0.786933	1.08135
Gm28653	1	20667882	20686298	+	7.20755	6.16019		6.96998	6.9872
Mir206	1	20677010	20681082	+	1.18278	1.765		2.24838	1.41408
Mir133b	1	20680769	20684887	+	1.66328	1.17667		0.449676	1.58044
Il17a	1	20728905	20736496	+	3.58529	3.49539		2.81048	2.66179
Il17f	1	20775146	20792617	-	7.24451	6.29862		9.21836	7.90219
Mcm3	1	20800968	20822312	-	7.79894	10.417		17.2001	14.0576
Gm20587	1	20819331	20824516	+	1.92201	1.73039		4.49676	2.74497
Gm28065	1	20834661	20841689	+	2.77213	2.76863		3.03531	3.07769
Gm24723	1	20840535	20844666	-	1.18278	1.24588		0.674514	1.24771
6720483E21Rik	1	20886650	20892473	-	2.66125	2.42255		5.05886	3.41042
Paqr8	1	20888606	20941650	+	21.9553	20.0725		31.8146	28.5311
Gm24171	1	20913410	20917540	-	1.47847	1.52274		3.26015	1.99634
Gm28064	1	20943711	20948914	+	1.40455	2.52637		1.46145	1.91316
Efhc1	1	20949626	20992841	+	15.8566	19.3804		20.7975	20.2961
Tram2	1	20994299	21081229	-	36.1117	49.4892		69.3626	56.7294
Gm28287	1	21078114	21083748	+	3.21568	4.56823		3.93467	2.99451
Gm2693	1	21176988	21189427	+	4.87896	4.15294		3.14773	5.48994
Tmem14a	1	21216575	21232167	+	5.3225	5.3296		8.99353	8.06855
Gm38224	1	21232722	21238821	+	2.43948	2.83784		1.68629	2.24588
Gsta3	1	21238589	21267661	+	14.1194	10.6592		10.3426	12.893
Gm28836	1	21248359	21273593	-	11.0516	8.65195		10.0053	12.1444
Gm7094	1	21270403	21274906	+	0.702274	1.38431		2.58564	2.91133
Gm4956	1	21283246	21300312	-	6.65312	5.84872		5.2837	6.40493
Gm21909	1	21310517	21318320	-	3.32656	3.01088		1.01177	2.07952
Khdc1a	1	21347641	21354200	+	1.99594	1.41892		1.46145	1.7468
Gm16329	1	21352005	21357116	+	1.14582	1.69578		1.46145	1.82998
Gm16327	1	21362803	21367030	+	1.2567	1.14206		1.34903	1.41408
Khdc1c	1	21366331	21372845	+	1.84809	2.24951		1.12419	1.16453
Gm2709	1	21370670	21375764	+	1.88505	2.14568		1.34903	1.16453
Gm16533	1	21377555	21381782	+	1.47847	1.10745		1.12419	1.41408
Khdc1b	1	21381556	21388373	+	2.32859	2.00725		2.47322	3.4936
Gm16328	1	21388906	21393101	+	1.44151	1.69578		1.91112	3.24406
Kcnq5	1	21396403	21963942	-	226.169	202.248		100.952	135.419
Gm36949	1	21452691	21459017	-	1.84809	2.56098		3.14773	2.41225
Gm7658	1	21509933	21515056	-	1.70024	1.97265		1.46145	0.998171
Gm38243	1	21836948	21842514	-	1.7372	1.83421		1.12419	1.7468
Gm26580	1	21957842	21964530	+	3.21568	2.18029		4.60918	2.99451
Gm5696	1	22028064	22032615	-	2.29163	2.28412		1.46145	2.07952
Gm28239	1	22235849	22240295	+	1.10885	0.657549		1.01177	0.582266
Rims1	1	22284251	22807994	-	195.676	183.318		107.585	122.026
Gm26866	1	22738764	22743565	+	2.21771	1.93804		2.69806	2.1627
Gm7761	1	22982863	22989125	-	2.66125	1.14206		0.449676	1.58044
Gm29506	1	23046295	23237673	-	75.2172	66.1702		52.4997	59.8903
4933415F23Rik	1	23098473	23104253	-	2.32859	2.14568		2.9229	2.49543
Gm24176	1	23243211	23247331	+	1.51543	1.3151		1.68629	1.08135
Gm6420	1	23253685	23258407	-	3.69618	4.11833		2.02354	2.57861
Mir30a	1	23270269	23274339	+	1.36759	2.87245		0.337257	1.16453
Gm27028	1	23289537	23293935	+	1.88505	1.93804		0.449676	0.831809
Mir30c-2	1	23289701	23293784	+	1.88505	1.79961		0.449676	0.831809
Gm29107	1	23291729	23296075	+	1.51543	1.73039		0.224838	0.499085
Gm20954	1	23343956	23348599	-	1.84809	1.66118		1.57387	1.24771
Ogfrl1	1	23364424	23399772	-	13.7498	16.4041		11.9164	14.8894
Gm7784	1	23477539	23482527	+	2.0329	1.38431		1.79871	1.33089
Gm28822	1	23572587	23598664	+	11.2733	12.0435		8.88111	8.98354
B3gat2	1	23759753	23851158	+	35.816	36.1306		39.2343	37.9305
Smap1	1	23842846	23924317	-	30.974	42.8445		23.1583	24.1225
Sdhaf4	1	23993939	24007656	-	4.98984	6.09098		8.99353	8.31809
Gm26524	1	24003505	24007894	+	2.10682	2.31872		2.47322	2.1627
Fam135a	1	24009093	24102341	-	36.6291	39.5567		22.4838	22.2925
Gm37580	1	24098625	24105424	+	2.40252	3.14931		4.27192	3.4936
Gm26607	1	24123275	24128141	+	2.43948	1.79961		1.23661	1.58044
Col9a1	1	24175610	24254684	+	31.0109	33.2581		26.0812	28.6142
Col19a1	1	24259890	24589472	-	132.064	118.532		89.1483	92.0813
Gm26418	1	24546841	24550977	-	1.81113	1.00363		2.13596	1.91316
Tubb4b-ps2	1	24592087	24597423	-	1.47847	1.17667		2.58564	2.57861
Gm28439	1	24609535	24614410	-	0.813159	1.14206		0.337257	0.332724
Gm10222	1	24610407	24614700	-	0.332656	0.449902		0.224838	0.166362
Gm28438	1	24610775	24615119	-	0.258732	0.415294		0.112419	0
Gm28437	1	24611189	24615971	-	0.0369618	0.103823		0.112419	0
Gm10925	1	24611974	24616651	-	0.0369618	0.103823		0.112419	0
Gm28661	1	24612885	24617565	-	0.295694	0.276863		0.224838	0.166362
Gm29216	1	24613706	24618197	-	0.517465	0.415294		0.224838	0.166362
Lmbrd1	1	24676630	24768301	+	35.5942	42.4638		37.7728	38.0137
Gm28594	1	24908461	24913659	-	1.95897	1.59196		1.34903	1.99634
Gm28237	1	24961209	24967158	-	2.25467	1.90343		1.79871	2.24588
Gm9443	1	25009941	25014756	+	1.33062	2.97627		1.12419	1.7468
Gm29414	1	25024581	25029232	-	2.21771	2.38794		1.91112	1.33089
Adgrb3	1	25065476	25831707	-	305.267	277.451		123.661	158.044
Gm15702	1	25221730	25226173	+	1.58936	1.90343		1.12419	0.998171
Gm20172	1	25274404	25279954	-	2.14378	1.14206		0.562095	1.08135
Gm22260	1	25277445	25281551	-	1.7372	1.765		1.12419	0.665447
Gm37543	1	25282218	25287248	-	1.62632	1.14206		0.562095	0.748628
Gm37331	1	25294512	25301886	-	2.73517	3.01088		0.449676	1.16453
Gm37211	1	25312276	25319708	-	3.58529	3.1147		1.57387	2.32907
Gm37862	1	25323866	25330398	-	1.36759	2.69941		1.57387	1.49726
Gm38286	1	25343978	25351082	-	2.8091	3.63382		1.34903	1.7468
Gm37880	1	25360564	25367820	-	2.62429	3.66843		1.57387	1.49726
Gm25294	1	25449071	25453174	+	1.51543	2.00725		0.449676	0.582266
Gm37011	1	25606250	25613184	-	2.55036	2.11108		0.786933	1.24771
Gm29214	1	25612946	25617515	-	1.36759	1.86882		0.562095	1.33089
Gm37051	1	25618238	25625180	-	2.5134	2.31872		1.79871	1.16453
Gm38260	1	25670245	25678239	-	3.10479	3.1147		0.786933	1.16453
Gm37628	1	25684062	25693501	-	4.17668	3.32235		1.46145	2.49543
8030445P17Rik	1	25720038	25726778	-	2.84606	2.11108		0.449676	1.08135
Gm38198	1	25733389	25740969	-	3.25264	3.21853		2.02354	0.998171
Gm37077	1	25753343	25761033	-	3.2896	2.69941		1.34903	2.1627
Gm37895	1	25773757	25782306	-	4.13972	3.28774		1.91112	2.1627
Gm36952	1	25795281	25802905	-	2.95694	3.01088		1.12419	1.99634
Gm37602	1	25802097	25809406	-	2.55036	3.01088		1.34903	1.33089
2900022M07Rik	1	25806956	25811972	-	1.95897	1.55735		1.01177	0.582266
2900002M20Rik	1	25822390	25826719	-	1.47847	1.59196		1.46145	1.49726
Gm9884	1	25828657	25833878	+	1.70024	1.93804		2.69806	2.1627
Gm18443	1	25994604	25999159	-	1.84809	1.55735		0.562095	0.665447
Gm19123	1	26464236	26468886	+	1.10885	1.69578		0.449676	1.41408
Gm24064	1	26564833	26568938	+	1.58936	0.761372		1.12419	1.58044
4931408C20Rik	1	26679814	26689460	-	9.53614	8.68656		9.66804	12.0612
n-R5s209	1	26957103	26961221	-	1.77417	2.00725		0.224838	0.332724
Gm19641	1	27334352	27338768	-	2.0329	1.73039		0.449676	1.16453
Gm5524	1	27882046	27904396	+	9.27741	10.3477		2.58564	3.24406
Gm18776	1	27898419	27903072	-	1.58936	1.83421		1.01177	0.748628
Gm19028	1	27987910	27993782	+	2.5134	2.07647		1.01177	1.91316
Gm38089	1	28567918	28573431	+	2.14378	2.83784		0.674514	0.0831809
Gm7846	1	28578499	28582772	-	1.81113	1.41892		0.562095	0.499085
Gm597	1	28774117	28782252	-	3.32656	4.18755		3.70983	2.99451
Gm5697	1	28798240	28804721	-	2.40252	1.86882		2.58564	1.49726
Gm6462	1	28936036	28940339	+	1.62632	1.41892		0.337257	0.499085
Gm18033	1	29217700	29222249	+	1.55239	1.48814		0.562095	0.91499
Gm25586	1	29278964	29283075	-	1.99594	1.55735		0.449676	0.91499
Gm22679	1	29299480	29303579	+	1.84809	1.38431		0.337257	0.998171
Gm23785	1	29359275	29363370	-	1.33062	1.28049		1.57387	0.665447
Mir6342	1	29419488	29423612	+	1.47847	1.62657		0.224838	0.748628
Gm5525	1	29482604	29487915	-	2.0329	1.41892		2.13596	1.41408
Gm7858	1	29928094	29932715	+	2.5134	1.73039		0.562095	0.665447
Gm23771	1	29983934	29988043	+	1.70024	1.3497		1.12419	0.998171
Gm27430	1	30331291	30335397	-	1.40455	1.10745		0.674514	0.665447
Gm9898	1	30716560	30721962	-	1.66328	1.48814		3.93467	3.65996
Gm6473	1	30767687	30773815	+	2.47644	1.52274		4.94644	4.24223
Gm2914	1	30792548	30796875	-	1.92201	1.66118		2.47322	2.32907
Phf3	1	30800339	30875921	-	32.0459	41.1141		19.1112	22.3757
Gm37522	1	30831548	30838431	-	4.17668	3.84147		2.13596	2.1627
Gm37906	1	30863504	30870538	-	2.21771	2.35333		0.562095	1.33089
Ptp4a1	1	30938302	30951309	-	5.98781	15.0198		3.82225	4.07586
Ptp4a1	1	30938302	30951770	-	6.20958	15.4005		3.82225	4.32541
Gm5698	1	30975243	30979968	-	1.36759	1.21127		0.899353	0.415905
Gm9458	1	30984225	30988953	-	1.66328	1.24588		0.899353	1.41408
4931428L18Rik	1	30995842	31224684	-	78.5068	76.9332		54.4108	68.3747
Gm28644	1	31039919	31045675	+	1.70024	1.97265		1.34903	2.32907
Gm27362	1	31120725	31124862	-	1.84809	2.04186		0.337257	1.24771
Gm29128	1	31134026	31152105	+	5.803	7.89058		4.83402	7.98537
Gm7893	1	31162549	31166773	+	2.29163	1.59196		1.57387	1.49726
Lgsn	1	31174401	31206725	+	13.528	11.6628		7.75692	9.98171
Pih1d3	1	31220838	31226288	+	2.32859	2.45716		2.02354	1.82998
Gm26145	1	31257593	31261719	-	1.81113	1.3151		3.03531	2.82815
Gm4850	1	31265326	31269884	+	1.81113	1.765		1.01177	0.998171
Gm28645	1	31272892	31277455	+	1.36759	1.21127		1.79871	1.49726
Gm6489	1	31284945	31289640	+	0.776197	1.38431		1.12419	0.499085
Gm10307	1	31557540	31563400	+	2.43948	2.73402		1.68629	2.74497
Gm19680	1	31613149	31618661	+	1.55239	1.07284		0.786933	0.582266
Gm23032	1	31654632	31658738	-	2.18075	2.07647		0.224838	0.415905
Gm7910	1	31734057	31738891	+	1.58936	1.73039		1.57387	1.66362
Khdrbs2	1	32170714	32660568	+	191.462	175.808		80.1548	93.4953
Gm25814	1	32211133	32215239	-	1.81113	1.83421		0.899353	0.91499
Gm37999	1	32471757	32477565	+	2.95694	1.90343		1.12419	3.07769
Gm37110	1	32483315	32488942	+	1.66328	1.62657		1.46145	0.748628
Gm37911	1	32494444	32499988	+	2.5134	2.18029		1.12419	0.415905
Gm9839	1	32517563	32522999	-	1.81113	1.28049		1.34903	1.41408
Gm37792	1	32537028	32544440	+	2.88302	2.28412		1.23661	1.7468
Gm5415	1	32541686	32549294	-	2.18075	1.83421		1.46145	2.41225
Gm24732	1	32566359	32570421	-	1.47847	2.2149		1.12419	0.665447
Gm37426	1	32708179	32714648	+	2.95694	2.42255		1.46145	1.49726
Gm23024	1	32724639	32728930	+	2.43948	1.03823		0.674514	0.582266
Gm37151	1	32965484	32974490	-	3.51137	3.66843		4.15951	3.65996
Gm28624	1	33026160	33032290	-	3.43745	2.28412		2.13596	1.99634
Gm37724	1	33063130	33068350	+	1.84809	1.24588		1.68629	1.16453
Gm7114	1	33098907	33104695	+	2.43948	2.11108		2.13596	1.58044
Gm4785	1	33106905	33111655	-	1.36759	1.69578		1.79871	2.24588
Gm24901	1	33189993	33194102	+	1.95897	1.3151		0.112419	0.91499
Gm37591	1	33210774	33217475	-	2.95694	2.31872		2.81048	1.7468
Gm2987	1	33233939	33239631	+	2.66125	1.86882		1.01177	2.24588
Gm25792	1	33291676	33295775	+	1.21974	1.41892		0.449676	0.582266
Gm18799	1	33313670	33318582	-	2.14378	1.93804		0.449676	1.08135
Gm7933	1	33369331	33375585	+	2.40252	2.31872		2.58564	1.99634
Gm23453	1	33420733	33424838	+	1.92201	1.10745		0.562095	0.582266
Prim2	1	33451810	33671795	-	80.6876	82.4012		95.8935	89.9186
Gm29228	1	33480101	33484518	+	1.2567	1.86882		2.24838	1.82998
Gm37618	1	33611758	33618832	-	2.14378	3.21853		3.03531	2.82815
Gm17813	1	33655781	33660108	+	2.0329	1.765		1.79871	2.66179
1700001G17Rik	1	33667824	33672712	+	3.17871	4.18755		4.27192	3.16087
Gm38173	1	33669915	33676228	-	3.62225	5.12196		4.49676	3.24406
Rab23	1	33717887	33744564	+	11.7538	23.5679		18.9988	17.8839
Bag2	1	33743484	33759795	-	8.46425	18.3075		13.94	11.2294
Gm37905	1	33746007	33750347	+	2.18075	3.53		2.81048	3.41042
Zfp451	1	33759545	33816595	-	28.2388	34.4348		26.0812	23.457
Gm15455	1	33834124	33840680	-	1.7372	1.73039		4.60918	3.24406
Bend6	1	33850052	33909816	-	23.8404	22.7027		26.3061	28.2815
Gm37067	1	33887490	33893117	-	2.18075	2.2149		3.82225	3.32724
Dst	1	33906225	34310661	+	165.626	257.863		247.547	220.429
Gm37354	1	33920455	33926838	+	2.14378	2.42255		1.46145	1.82998
Gm28631	1	33961352	33965685	-	1.62632	1.79961		3.37257	2.24588
Gm23792	1	33979410	33983502	-	1.70024	1.55735		2.24838	1.91316
Gm38157	1	34030100	34035797	+	1.55239	2.14568		5.05886	3.24406
Mir6896	1	34115359	34119431	+	1.2567	1.93804		2.3608	2.74497
Gm26788	1	34163856	34180446	-	6.87489	9.7594		10.3426	9.06672
A930005N03Rik	1	34267882	34273128	-	2.77213	5.22578		2.47322	2.57861
Gm37958	1	34327433	34332307	-	1.88505	1.41892		2.9229	2.99451
Gm37385	1	34348775	34353161	+	0.591388	0.588333		0.562095	0.665447
Gm5266	1	34365371	34371003	+	2.77213	1.93804		2.47322	2.99451
Gm3052	1	34413050	34419986	-	1.29366	2.00725		1.34903	1.99634
Gm37233	1	34425002	34435264	-	5.43338	5.98715		11.3543	7.98537
Mir5103	1	34431121	34435199	-	2.43948	3.25314		5.50853	3.16087
Ccdc115	1	34434670	34441672	-	4.5463	6.05637		6.74514	4.40859
Gm28306	1	34437511	34446730	-	4.39845	6.57549		10.1177	6.82083
Imp4	1	34437851	34451356	+	6.61616	10.1401		12.0288	10.1481
Ptpn18	1	34457762	34477733	+	7.68805	8.65195		13.94	12.8099
Gm28417	1	34466834	34475148	-	3.06783	3.84147		7.0824	6.23857
4930568A12Rik	1	34475167	34487933	-	5.50731	5.01813		9.4432	7.73582
Prss39	1	34496410	34505063	+	2.43948	2.52637		7.98175	4.07586
Gm28416	1	34521716	34526007	-	2.29163	1.3151		3.48499	2.99451
Cfc1	1	34533648	34546313	+	4.76807	4.4298		7.98175	6.40493
Gm28419	1	34536086	34540560	-	1.84809	1.3497		3.82225	2.32907
Prss40	1	34541968	34562943	-	8.27944	7.5099		12.9282	10.1481
1700101I19Rik	1	34577202	34581711	-	1.70024	1.83421		4.60918	2.91133
Amer3	1	34577657	34592944	+	6.98578	5.95254		13.7151	10.0649
Gm28418	1	34605297	34609719	-	2.0329	1.79961		1.57387	1.66362
Gm36984	1	34608572	34612806	-	1.51543	1.66118		1.23661	1.7468
Gm29730	1	34608908	34614303	-	1.84809	2.2149		2.13596	2.82815
AA619741	1	34633544	34638189	-	1.58936	1.3497		3.70983	3.74314
Arhgef4	1	34676188	34815309	+	57.4756	60.7713		100.053	82.4323
Gm37224	1	34750775	34754922	+	1.84809	1.03823		2.9229	1.99634
Gm37845	1	34751123	34755477	+	2.06986	1.07284		2.81048	1.99634
Arhgef4	1	34799794	34803964	+	0.961006	1.21127		5.05886	2.32907
Gm38336	1	34807360	34813908	-	4.02883	7.23303		10.0053	5.40676
Fam168b	1	34811219	34845065	-	17.9634	28.4822		26.4185	20.0466
Gm37127	1	34821525	34828560	+	3.73314	5.3296		4.04709	3.74314
Plekhb2	1	34847976	34881580	+	17.2612	22.2874		25.0695	20.6289
Gm19430	1	34926509	34932645	+	1.62632	1.86882		3.37257	4.74131
Gm37670	1	34967627	34971855	-	1.7372	1.41892		2.02354	1.91316
Gm8009	1	34968065	34972500	+	1.7372	1.17667		2.13596	2.07952
Gm38027	1	34983656	34987890	+	1.66328	1.52274		3.37257	3.07769
Gm25096	1	35176956	35181084	-	1.55239	1.90343		3.70983	2.57861
Gm37068	1	35623606	35653297	-	11.9017	11.1437		14.8393	15.3885
Gm25634	1	35759602	35763706	+	1.99594	1.21127		4.38434	2.91133
Gm28415	1	35804974	35812462	+	2.77213	1.97265		5.05886	4.74131
1110002O04Rik	1	35877845	35883119	+	1.55239	1.55735		5.73337	3.4936
Gm8022	1	35956919	35961822	+	2.69821	1.83421		4.83402	3.4936
Gm37146	1	35979960	35988373	-	3.32656	3.49539		5.2837	5.6563
Gm33222	1	36000985	36013044	-	4.47238	3.73764		8.31901	7.4031
4930535G08Rik	1	36009072	36013894	+	2.10682	1.66118		2.69806	2.49543
Gm38049	1	36027647	36033018	-	1.2567	1.03823		3.14773	1.7468
Hs6st1	1	36066400	36108446	+	17.5938	25.1599		49.6892	34.5201
Gm37335	1	36103384	36108446	-	2.25467	3.46078		4.83402	3.4936
Gm33280	1	36130042	36140746	+	5.0268	4.60284		9.89288	7.15356
Uggt1	1	36138027	36246720	-	44.1324	52.5347		64.9782	62.8016
Mir6897	1	36142252	36146313	-	2.06986	1.86882		3.93467	3.41042
Neurl3	1	36262597	36276679	-	5.83996	9.7594		15.4014	10.2313
Arid5a	1	36305733	36326029	+	11.4951	29.4166		21.9217	16.8857
4930403P22Rik	1	36330708	36335420	+	2.21771	2.90706		4.15951	3.4936
Kansl3	1	36333730	36371181	-	21.0313	24.1909		24.2825	21.4607
Mir6898	1	36346682	36350758	-	2.06986	3.35696		4.04709	2.91133
Fer1l5	1	36370291	36424110	+	20.0333	21.9067		50.9258	40.01
Lman2l	1	36417871	36447271	-	12.1974	13.7739		23.608	23.3738
Cnnm4	1	36469620	36510764	+	15.0065	16.0926		44.1807	28.5311
Gm37909	1	36471952	36478110	+	1.62632	2.49176		7.98175	4.65813
Gm47280	1	36504562	36508702	+	1.77417	1.21127		5.39612	3.07769
Cnnm3	1	36509867	36530237	+	8.64906	11.559		23.7204	15.2221
Gm38033	1	36525534	36530237	-	1.88505	2.73402		4.15951	3.57678
Ankrd23	1	36528188	36538883	-	5.28554	5.91794		14.1648	10.4808
Gm42417	1	36528193	36541429	-	6.09869	6.95617		17.425	11.6453
Ankrd39	1	36535507	36549445	-	7.20755	7.02539		17.2001	10.0649
Sema4c	1	36546639	36560349	-	11.1625	16.5425		19.4485	12.4771
D430040D24Rik	1	36555701	36567613	+	8.90779	13.0818		15.5138	10.3144
Fam178b	1	36560692	36685183	-	46.6458	42.9829		109.496	93.8281
Gm6428	1	36599802	36604146	+	1.47847	1.62657		3.26015	4.32541
Gm24133	1	36661965	36666039	+	1.29366	0.830588		2.58564	2.41225
Cox5b	1	36689449	36695681	+	3.17871	3.70304		6.07063	5.07404
Actr1b	1	36696114	36716422	-	9.24045	15.4697		20.5727	13.3089
4933424G06Rik	1	36708149	36759953	+	20.4029	19.8649		40.9205	30.361
Gm33533	1	36737048	36746792	-	3.51137	3.25314		9.55562	7.56946
Zap70	1	36759798	36784818	+	7.72501	8.30588		27.7675	20.3793
Gm18828	1	36762863	36767874	-	1.66328	1.97265		5.05886	4.57495
Tmem131	1	36790191	36945666	-	70.8927	83.1626		91.0594	80.5191
Gm37506	1	36869903	36874045	-	1.44151	2.07647		1.79871	1.49726
Gm38115	1	36911601	36918539	-	3.62225	4.4298		3.03531	3.65996
F830112A20Rik	1	36920797	36928348	-	2.55036	4.53362		3.82225	3.99268
Rpl12-ps1	1	36955930	36960427	-	0.702274	1.3151		1.91112	1.99634
n-R5s210	1	37003439	37007557	+	1.99594	1.765		2.47322	2.32907
Vwa3b	1	37024596	37189613	+	66.5312	59.0755		103.538	94.9926
Gm37020	1	37130273	37135264	-	2.32859	1.48814		2.02354	2.74497
Cnga3	1	37212434	37265384	+	20.1811	19.4496		40.8081	33.6883
1700074A21Rik	1	37297352	37301697	-	1.99594	2.14568		2.13596	2.32907
Inpp4a	1	37297865	37412736	+	49.0113	54.5419		97.3549	83.5968
4930439A04Rik	1	37327667	37336172	-	3.51137	4.15294		6.96998	6.48811
Gm37135	1	37328971	37333504	-	1.99594	2.31872		4.83402	3.57678
Coa5	1	37415084	37432103	-	9.0926	12.0781		8.31901	8.56763
Unc50	1	37428139	37441124	+	6.50527	10.2093		8.65627	7.73582
Mgat4a	1	37437340	37543016	-	40.2883	51.1157		69.6998	59.5575
4930594C11Rik	1	37483851	37490605	-	2.66125	3.84147		4.15951	4.24223
Gm43213	1	37485193	37490982	-	2.10682	3.18392		4.38434	4.15904
2010300C02Rik	1	37609677	37722085	-	45.1673	44.7133		92.1836	74.4469
4930556I23Rik	1	37612259	37617372	+	1.7372	1.62657		4.7216	4.32541
4930470B04Rik	1	37658722	37664647	+	2.69821	2.24951		3.03531	2.57861
Gm19863	1	37692447	37698664	-	2.36555	2.63019		7.75692	5.32358
Tsga10	1	37752776	37868429	-	40.2883	42.706		31.4773	36.3501
Gm26805	1	37863299	37873388	+	5.803	8.02901		5.73337	4.49177
Lipt1	1	37869738	37878228	+	3.17871	6.02176		5.2837	5.15722
Mitd1	1	37872801	37892411	-	7.72501	12.1473		11.5792	10.9799
Mrpl30	1	37888477	37900535	+	6.17262	5.88333		6.07063	7.56946
Lyg2	1	37903923	37918493	-	4.69415	4.67206		7.19482	8.48445
Gm15457	1	37931596	37956136	+	9.01867	7.85597		8.65627	11.3126
Lyg1	1	37944736	37959759	-	6.13566	4.60284		8.31901	10.6472
Gm23409	1	37971967	37976203	+	1.62632	1.24588		2.47322	2.99451
Txndc9	1	37983189	37999893	-	10.2384	16.1619		10.0053	9.23308
Eif5b	1	37996010	38057579	+	28.2388	38.9338		22.9335	26.4515
Rev1	1	38050786	38131801	-	36.4443	39.5567		23.1583	27.2002
Gm37062	1	38074295	38079305	-	1.7372	2.94166		1.46145	1.33089
Gm5099	1	38130083	38161892	+	13.0845	11.5936		17.7622	20.2961
Aff3	1	38175326	38666955	-	200.666	185.463		298.81	273.166
Gm16150	1	38233420	38248666	+	5.54427	4.94892		12.2537	10.1481
Gm16151	1	38305902	38313930	+	4.02883	3.35696		6.07063	4.65813
Gm16152	1	38382949	38395974	+	5.10073	5.01813		7.30724	6.82083
Gm34727	1	38485519	38490047	+	1.77417	1.97265		2.81048	1.82998
Gm38135	1	38720620	38725121	+	1.66328	1.00363		3.82225	2.74497
2610300A13Rik	1	38765184	38769686	+	1.33062	1.66118		4.49676	3.4936
Lonrf2	1	38791645	38838711	-	18.4809	17.7884		24.957	22.7084
Chst10	1	38861867	38900161	-	13.1954	14.5353		29.0041	24.2888
Gm37707	1	38882754	38890072	+	2.40252	3.28774		7.0824	4.15904
Gm6621	1	38905945	38910716	+	1.88505	2.18029		2.58564	1.7468
Nms	1	38937149	38952276	+	7.24451	6.29862		5.84579	6.9872
Pdcl3	1	38983608	38999238	+	7.98374	12.2858		12.5909	9.31626
Gm37309	1	38990678	38996316	+	2.36555	2.52637		6.74514	4.57495
Gm37821	1	39046648	39059637	-	5.47034	4.81049		5.2837	6.07221
Gm37091	1	39079252	39085338	-	1.70024	1.83421		2.02354	2.91133
Mir6349	1	39184896	39188992	-	1.33062	1.3497		2.69806	1.82998
Npas2	1	39191731	39365236	+	66.4573	73.1955		127.82	107.553
Gm20428	1	39274283	39278565	-	1.7372	2.45716		2.9229	2.82815
Gm3617	1	39312899	39317453	+	2.10682	2.2149		2.9229	2.07952
Rpl31	1	39365842	39373911	+	6.83793	16.1619		6.63273	5.15722
Tbc1d8	1	39369492	39480755	-	51.5986	61.948		99.7157	78.4396
Gm37265	1	39417048	39421932	-	2.18075	2.42255		4.38434	2.74497
Gm24826	1	39517533	39521747	+	1.99594	1.21127		2.81048	1.66362
Gm24826	1	39517533	39521748	+	1.99594	1.21127		2.81048	1.66362
Cnot11	1	39532992	39548889	+	7.17059	8.72117		10.2301	8.06855
Gm15832	1	39545570	39554002	-	3.65922	5.64107		3.48499	3.65996
Snord89	1	39546745	39550854	-	1.55239	3.01088		2.24838	2.66179
Rnf149	1	39549296	39579405	-	13.9346	19.415		10.1177	12.394
Gm23722	1	39571746	39575875	-	1.21974	1.73039		0.899353	1.16453
Gm5100	1	39595417	39600005	-	1.18278	1.45353		3.48499	2.82815
Creg2	1	39616406	39653474	-	14.1933	11.6282		22.259	22.2925
D930019O06Rik	1	39648176	39659390	+	4.91592	2.73402		6.74514	6.65447
Rfx8	1	39663301	39722997	-	21.253	19.4496		53.9612	39.4278
Gm3646	1	39802148	39807332	-	1.44151	1.93804		2.47322	2.66179
1700066B17Rik	1	39837175	39849334	-	4.50934	3.18392		8.99353	9.5658
Map4k4	1	39898913	40028310	+	62.7981	98.2862		91.9588	82.5986
4930456G14Rik	1	40047039	40052368	-	1.81113	1.45353		1.12419	1.91316
Il1r2	1	40072079	40127231	+	20.6247	20.4186		36.5362	33.6883
Gm16894	1	40074228	40087851	-	4.80503	4.63745		10.1177	10.0649
Gm37347	1	40086511	40093581	+	2.66125	2.56098		3.14773	4.49177
Il1r1	1	40223080	40319257	+	34.7441	37.6879		43.2813	48.5776
Gm38070	1	40236020	40246499	+	3.14175	3.14931		3.82225	4.82449
Il1rl2	1	40322610	40369562	+	18.4809	22.4951		24.6198	25.5365
Gm17970	1	40351852	40356536	+	1.7372	2.14568		2.58564	3.57678
Il1rl1	1	40427570	40467415	+	14.6369	13.2202		13.0406	14.2239
Il18r1	1	40463552	40502854	+	15.8936	13.4624		18.0995	18.2998
Il18rap	1	40513362	40553705	+	15.9305	14.293		12.4785	16.4698
Gm35801	1	40570188	40582662	-	5.13769	4.63745		5.17128	4.57495
Slc9a4	1	40578081	40632725	+	23.9143	20.6263		20.9099	23.7066
Gm37435	1	40580895	40588841	-	3.65922	3.73764		3.26015	3.16087
Slc9a2	1	40678574	40771273	+	39.2534	32.8428		42.4944	42.3391
Gm37623	1	40689442	40699636	-	2.8091	2.49176		3.93467	3.24406
Gm37915	1	40769385	40787343	+	6.83793	6.67931		8.54385	9.06672
Mfsd9	1	40770038	40792687	-	9.24045	10.0017		10.6798	11.5621
Tmem182	1	40803601	40858887	+	21.6596	19.415		23.9453	24.0393
Gm5973	1	40861737	40866232	-	1.95897	1.41892		2.47322	1.91316
4930448I06Rik	1	41165587	41183252	-	7.31843	5.91794		3.70983	5.32358
Gm28634	1	41524931	41531543	-	2.66125	2.18029		0.449676	0.748628
Gm29260	1	41779808	41941560	+	68.3423	57.7951		26.7557	36.4332
Gm5267	1	42101289	42106333	+	2.58732	1.73039		2.58564	2.49543
Gm8176	1	42177290	42182388	-	1.92201	1.66118		1.57387	1.58044
Gm9915	1	42227726	42233108	+	1.66328	1.93804		2.69806	3.65996
Gm29664	1	42236233	42240695	-	1.55239	1.3497		0.674514	1.82998
Gm28175	1	42259855	42306412	+	21.9923	19.3804		15.6263	15.3885
Gm28140	1	42322590	42357937	-	11.6799	10.2785		9.21836	10.8967
Gm37047	1	42489813	42497663	+	3.7701	3.18392		5.2837	4.07586
Pantr1	1	42588782	42696842	-	42.2104	39.972		55.4226	51.0731
4930420N18Rik	1	42649726	42654401	+	1.7372	1.79961		2.81048	2.49543
Gm20646	1	42692925	42746791	+	21.8444	17.4423		35.9741	30.361
Pou3f3	1	42693768	42705176	+	3.80706	3.1147		9.55562	7.48628
Pantr2	1	42705061	42715454	-	4.50934	2.83784		9.21836	5.73948
Dalir	1	42748712	42754881	+	3.03087	2.38794		1.79871	1.91316
Mrps9	1	42849233	42907683	+	27.093	27.0979		25.1819	25.9524
Gm23126	1	42864685	42868818	-	1.44151	1.52274		1.91112	1.58044
Gpr45	1	42950872	43037456	+	33.7831	29.9704		37.0983	39.4278
Gm24001	1	43034845	43038929	+	1.7372	1.52274		2.24838	1.82998
Tgfbrap1	1	43045200	43100637	-	22.9163	30.5587		35.0748	32.7733
Gm28782	1	43054267	43059134	+	1.84809	2.80323		3.14773	3.16087
8430432A02Rik	1	43090588	43095835	+	2.66125	3.18392		4.83402	2.99451
AI597479	1	43096710	43117947	+	8.3164	11.1783		9.21836	8.48445
Fhl2	1	43121074	43198984	-	31.935	36.096		47.3284	39.5109
Gm8210	1	43187156	43191638	+	1.47847	1.73039		3.26015	2.99451
Gm29040	1	43248156	43304925	-	22.1771	21.18		24.5074	26.2852
Gm29610	1	43268683	43273135	+	1.7372	1.3497		1.79871	2.07952
Gm29041	1	43407584	43411963	+	1.95897	1.73039		2.02354	1.7468
Nck2	1	43442579	43572515	+	55.8123	61.5673		73.4096	74.4469
Gm37536	1	43486447	43492937	+	3.25264	2.63019		3.48499	4.07586
Gm38228	1	43558273	43563565	+	2.55036	2.90706		1.57387	3.41042
1500015O10Rik	1	43728602	43744578	+	5.69211	7.47529		8.99353	8.48445
Gm29155	1	43739961	43745895	-	2.47644	2.97627		4.04709	3.57678
Gm29157	1	43740915	43745526	+	2.10682	2.45716		3.59741	2.99451
Gm29156	1	43743784	43748282	-	2.25467	2.35333		2.3608	2.24588
Uxs1	1	43744966	43829800	-	31.0109	40.1451		37.2107	40.01
Gm16103	1	43783910	43789188	+	2.25467	2.35333		3.03531	2.91133
Gm19587	1	43886051	43890595	+	2.77213	2.2149		2.3608	2.1627
Gm8241	1	43896294	43901109	+	1.55239	2.00725		4.83402	3.99268
Gm26352	1	43900928	43905052	+	1.47847	1.14206		1.23661	1.33089
Gm24180	1	43916777	43920886	-	1.77417	2.04186		1.12419	0.665447
Tpp2	1	43931647	44005000	+	32.1937	46.0284		13.94	15.5548
Mettl21c	1	44007408	44022034	-	5.91388	8.34048		4.04709	5.40676
Gm15838	1	44016470	44020649	-	2.0329	1.52274		1.46145	1.24771
Gm8251	1	44053872	44081746	-	12.7149	10.59		3.70983	8.23491
Tex30	1	44084613	44104441	-	8.09463	9.89784		4.7216	4.90767
Gm29247	1	44089463	44112790	-	9.0926	11.559		6.18305	5.73948
Kdelc1	1	44104546	44120808	-	7.68805	10.0017		6.29547	4.90767
Bivm	1	44116957	44146770	+	12.4931	13.1164		10.7922	10.3976
Ercc5	1	44145744	44183260	+	18.407	18.4806		12.0288	14.2239
Mettl21e	1	44202070	44220961	-	6.91185	6.61009		4.49676	5.6563
Gm15833	1	44210162	44215118	+	1.66328	1.59196		2.02354	2.07952
Gm5700	1	44328048	44333036	-	2.36555	1.83421		1.79871	2.07952
Gm28893	1	44390809	44396447	+	2.10682	2.2149		2.24838	3.65996
Txn-ps1	1	44461923	44466231	-	1.88505	1.62657		0.449676	1.58044
Gulp1	1	44549511	44798838	+	92.2936	95.6906		39.6839	48.9104
Gm37626	1	44558885	44567447	+	3.36352	3.70304		1.01177	2.07952
Gm16102	1	44642279	44646698	+	1.44151	0.969019		2.3608	0.831809
4930521E06Rik	1	44737676	44746949	-	4.50934	2.80323		0.786933	0.748628
Gm38110	1	44754942	44760492	+	1.33062	2.00725		1.23661	1.33089
Gm3489	1	44837171	44841698	+	1.58936	1.48814		0.449676	0.499085
Gm19480	1	44871486	44876152	-	1.95897	1.62657		1.46145	1.99634
Gm3496	1	44922149	44926893	-	1.99594	1.62657		1.12419	1.91316
Gm5268	1	45176067	45181006	+	1.7372	1.79961		0.674514	0.415905
Col3a1	1	45309538	45351706	+	53.2989	137.635		6.63273	5.32358
Gm47302	1	45309673	45313813	+	8.3164	11.1783		0.224838	0.499085
Col5a2	1	45372321	45505282	-	71.3362	196.33		17.8746	22.542
Gm38211	1	45483836	45495052	-	5.3225	11.5244		1.01177	1.82998
Gm8296	1	45511532	45516055	-	1.70024	1.48814		0.786933	0.665447
Gm7063	1	45517774	45522754	-	1.7372	2.35333		1.91112	1.33089
Gm8304	1	45600026	45604753	+	2.32859	1.38431		0.786933	0.748628
Gm23216	1	45683456	45687562	-	1.36759	1.28049		1.01177	1.41408
Gm23974	1	45744895	45749025	+	1.14582	1.59196		1.12419	0.415905
Gm8307	1	45766337	45771486	+	2.40252	3.1147		4.38434	3.41042
Gm23984	1	45770962	45775164	+	1.10885	1.73039		1.34903	2.41225
Wdr75	1	45793166	45825619	+	12.1235	16.5771		8.99353	9.89853
Gm28906	1	45831800	45838788	-	2.73517	2.00725		1.23661	2.91133
Gm5526	1	45855332	45859754	-	1.29366	1.52274		0.674514	0.499085
Gm5269	1	45887525	45892273	-	1.95897	1.765		0.899353	1.08135
Gm18303	1	45903623	45908798	+	2.8091	3.53		1.68629	0.665447
Slc40a1	1	45906068	45928523	-	9.94272	17.8922		7.30724	7.4031
Gm9496	1	45969182	45978975	+	2.9939	2.24951		1.12419	0.998171
Rpl23a-ps1	1	45979548	45984012	+	1.40455	1.17667		1.68629	0.831809
Gm3852	1	46009757	46014020	-	1.84809	1.69578		2.47322	1.41408
Stk-ps2	1	46018072	46032469	-	6.2835	5.01813		6.18305	6.82083
Gm18849	1	46054310	46060986	+	2.10682	2.35333		1.57387	1.58044
Dnah7b	1	46064315	46375550	+	93.0328	82.3666		47.6657	63.1343
n-R5s211	1	46372197	46376315	+	1.62632	1.24588		0.899353	0.582266
Gm8326	1	46412502	46418932	+	2.5134	1.62657		2.58564	2.32907
Dnah7c	1	46423592	46809476	+	113.916	102.889		63.5168	77.691
Slc39a10	1	46805544	46894852	-	35.2985	42.4638		20.4603	24.4552
Gm28151	1	46847529	46852479	-	1.55239	1.97265		0.674514	0.91499
Gm37393	1	46875203	46883072	-	3.40048	2.80323		1.79871	2.57861
Gm28527	1	46894583	46898879	-	0.887083	0.79598		1.91112	1.58044
Gm28825	1	47065788	47070025	+	0.887083	1.07284		0.337257	0.91499
Gm28826	1	47151461	47191071	+	15.7088	10.763		5.17128	7.07038
Gm4852	1	47363644	47368372	-	2.10682	2.11108		0.449676	0.499085
Gm38090	1	47431824	47437765	-	2.69821	2.52637		1.23661	1.58044
Mir6350	1	47465021	47469125	-	1.70024	1.3151		0.674514	0.332724
Gm18117	1	47476868	47482198	+	2.55036	1.66118		0.674514	1.7468
Gm37196	1	47603996	47608901	+	2.18075	2.28412		0.899353	0.415905
Gm8337	1	47655693	47661630	+	2.25467	1.66118		3.37257	2.41225
Gm22419	1	47747279	47751399	-	2.0329	1.55735		1.01177	1.08135
Gm23829	1	47749299	47753568	-	1.2567	1.3151		1.12419	0.582266
Gm19206	1	47912989	47917815	-	1.62632	1.48814		2.13596	2.41225
Gm5974	1	48311866	48316851	-	2.36555	1.90343		0.449676	0.91499
Gm23240	1	48460173	48464293	-	0.997968	0.899803		0.449676	0.0831809
Gm28830	1	48525639	48529851	+	1.81113	2.00725		0.786933	1.08135
Gm8354	1	48729579	48735090	-	2.18075	2.2149		1.57387	0.665447
Gm19124	1	48781663	48786593	+	1.84809	1.79961		0.224838	0.582266
Gm8357	1	48879713	48884723	+	4.73111	4.91431		2.3608	1.08135
Gm22693	1	49093444	49097885	+	1.10885	1.55735		0.224838	0.332724
Gm28740	1	49171160	49175374	-	1.40455	1.48814		0.562095	1.33089
Gm8367	1	49234252	49239244	+	1.92201	2.2149		0.674514	0.665447
C230029F24Rik	1	49242616	49342443	+	35.5572	32.4275		13.4903	13.1426
Gm6757	1	49397024	49402729	-	1.95897	2.38794		0.786933	0.665447
Gm3605	1	49496553	49500992	+	1.55239	1.24588		0.786933	0.91499
Gm28388	1	49577150	49581586	-	1.70024	1.14206		2.3608	1.33089
Gm8384	1	50054782	50060490	+	2.06986	1.41892		1.12419	1.49726
4933411E06Rik	1	50105470	50110962	+	1.7372	1.48814		0.562095	0.249543
Gm8391	1	50175566	50180291	-	1.7372	1.765		1.12419	1.7468
Gm27330	1	50220389	50224520	-	1.92201	1.93804		0.112419	0.332724
Gm29665	1	50395552	50400079	-	1.92201	2.31872		0.899353	0.665447
Gm20118	1	50531030	50535191	+	2.40252	1.59196		0.674514	1.82998
Gm25843	1	50557762	50562075	+	1.77417	1.48814		0.674514	0.665447
Gm28321	1	50813375	50819701	+	2.8091	1.28049		1.23661	1.58044
Tmeff2	1	50898647	51189270	+	126.04	109.499		53.1742	71.286
Gm28322	1	50902444	50907918	+	2.18075	2.00725		2.13596	1.82998
Gm25736	1	51013313	51017413	+	1.51543	1.3151		0.786933	0.249543
Gm28319	1	51136281	51143222	-	2.62429	2.59559		1.34903	2.57861
Gm28320	1	51146309	51152581	+	2.88302	1.86882		2.47322	1.82998
Gm29325	1	51193221	51199748	+	1.99594	1.52274		2.47322	2.32907
9330175M20Rik	1	51216386	51335779	-	45.7587	47.0666		41.033	42.2559
Cavin2	1	51287126	51304960	+	7.87286	12.2858		7.53208	7.07038
Gm5253	1	51315528	51320552	-	1.70024	1.62657		2.69806	2.49543
1700072G22Rik	1	51455932	51460931	-	1.10885	1.48814		1.57387	1.08135
Nabp1	1	51463862	51480425	-	12.1235	25.7136		4.04709	3.9095
Gm17767	1	51505086	51598718	-	34.4114	31.3893		34.7375	34.8528
Gm37535	1	51525005	51531369	-	2.5134	2.07647		2.13596	2.66179
Gm28055	1	51694324	51748943	-	19.1462	18.0307		20.5727	21.9598
Myo1b	1	51747765	51918071	-	72.2233	75.9988		86.0006	78.3564
Gm29453	1	51845840	51851118	-	1.81113	2.07647		1.46145	1.33089
Gm28323	1	51875110	51881608	-	2.73517	3.04549		3.82225	3.74314
Gm8419	1	51936254	51940665	-	2.0329	0.969019		1.68629	1.33089
Gm27607	1	51936974	51941095	-	2.0329	0.726764		1.91112	1.08135
Gm8420	1	51938664	51943261	-	1.44151	1.24588		2.47322	2.24588
Stat4	1	51985148	52109189	+	50.5268	43.6751		44.1807	44.8345
Gm28177	1	52075261	52158087	+	37.5901	40.8718		41.2578	41.5073
Gm3940	1	52088635	52093066	-	2.21771	1.28049		0.899353	1.33089
Gm31812	1	52106121	52115751	-	4.02883	4.4298		3.59741	4.15904
Stat1	1	52117440	52163865	+	21.6966	30.0742		31.5898	29.6124
Gm18301	1	52132443	52137330	-	2.40252	3.21853		3.37257	2.74497
Gls	1	52161448	52235232	-	37.4053	62.5709		18.9988	17.7175
Gm5975	1	52285697	52291095	-	2.06986	2.07647		3.82225	3.07769
Gm23460	1	52442436	52446544	-	1.77417	1.3497		0.562095	1.7468
Nab1	1	52455294	52502679	-	19.4789	21.8375		13.94	15.2221
Gm5976	1	52501234	52506229	-	1.55239	1.21127		2.24838	1.91316
Rps27a-ps1	1	52520239	52524701	+	1.84809	2.11108		2.81048	2.82815
Gm553	1	52520902	52584679	+	24.8014	25.1599		19.3361	23.2907
Gm28178	1	52568014	52582291	-	5.58123	4.67206		3.26015	5.15722
Gm5527	1	52582518	52587159	+	1.40455	2.11108		1.01177	1.41408
Nemp2	1	52628703	52653919	+	10.608	10.4516		11.9164	11.8117
Gm37242	1	52651808	52657892	-	2.10682	2.87245		2.02354	2.41225
Mfsd6	1	52654286	52729462	-	27.7953	27.5478		26.7557	29.0301
Gm29670	1	52700272	52706762	-	2.36555	2.35333		1.34903	1.91316
Gm28650	1	52754719	52759129	+	2.0329	1.69578		1.12419	1.58044
Inpp1	1	52783427	52819688	-	15.9675	13.7739		16.4132	16.9689
Hibch	1	52842929	52922986	+	28.2758	28.24		24.7322	24.5384
Gm16107	1	52871137	52875998	-	2.18075	3.18392		3.03531	1.82998
1700019D03Rik	1	52920324	53022179	-	35.0767	29.6935		25.2943	26.9506
Mstn	1	53059640	53070079	+	3.95491	4.46441		2.3608	3.4936
Gm24349	1	53098050	53102150	+	2.40252	0.969019		1.46145	1.99634
1700019A02Rik	1	53156577	53189636	-	13.3062	10.2093		6.18305	4.99085
Pms1	1	53187187	53299018	-	38.3294	35.2308		23.8328	27.7824
Gm28777	1	53194113	53199695	+	1.88505	2.14568		1.79871	1.41408
Ormdl1	1	53295095	53312309	+	6.72704	7.0946		2.69806	3.57678
Gm28778	1	53295111	53320035	+	10.9037	11.6282		5.84579	5.73948
Osgepl1	1	53311624	53328343	+	7.72501	8.79039		4.49676	4.24223
Gm28551	1	53323507	53354667	-	14.8586	11.1091		6.74514	9.48262
Gm18800	1	53324206	53344186	-	9.0926	7.05999		4.49676	5.57312
Asnsd1	1	53342617	53354752	-	6.09869	5.08735		2.13596	3.74314
Asdurf	1	53346479	53354619	-	4.25061	2.80323		1.57387	2.99451
Gm28779	1	53360149	53364471	-	1.7372	1.66118		0.786933	2.32907
Gm6799	1	53361114	53365686	+	1.88505	1.38431		0.899353	2.24588
Gm6801	1	53388415	53394585	+	2.32859	1.97265		3.26015	2.32907
Dnah7a	1	53395006	53708784	-	98.688	89.2536		61.0436	67.0438
Gm25240	1	53441271	53445395	-	1.77417	1.3151		0.562095	0.831809
Stk17b	1	53753506	53787224	-	17.3351	19.0689		6.63273	7.4031
Gm37863	1	53789201	53794657	+	2.32859	2.00725		1.68629	1.66362
Hecw2	1	53804876	54197168	-	148.254	138.95		126.022	144.236
Mir7681	1	53847424	53851495	+	1.55239	1.41892		1.46145	1.82998
Gm24251	1	53884828	53888941	-	1.62632	1.24588		1.01177	1.49726
Gm37633	1	54150397	54157096	-	2.47644	3.49539		1.34903	1.49726
Gm25829	1	54247102	54251208	-	1.36759	1.03823		1.23661	1.16453
Ccdc150	1	54248683	54370727	+	45.8326	40.595		33.3885	38.0137
Gtf3c3	1	54394004	54440971	-	16.7437	17.9615		8.43143	11.978
Gm34066	1	54441404	54458763	-	8.35336	6.33323		6.85756	7.23674
Pgap1	1	54470994	54559684	-	33.7831	33.4312		23.7204	26.9506
Gm36955	1	54516610	54522270	-	1.77417	2.24951		0.674514	1.33089
Gm19637	1	54564703	54569281	+	1.44151	1.62657		1.23661	1.49726
Ankrd44	1	54643340	54928387	-	107.707	115.106		126.359	130.178
4930444A19Rik	1	54679729	54769524	+	35.5203	36.5112		29.5662	33.8546
Gm37370	1	54735166	54740575	-	2.55036	1.79961		1.91112	1.91316
Gm24053	1	54767218	54771322	+	2.0329	2.59559		1.01177	1.16453
A130048G24Rik	1	54911845	54918594	-	3.10479	2.2149		4.60918	3.24406
Sf3b1	1	54983169	55029481	-	23.8773	48.0357		12.0288	13.6417
E330011M16Rik	1	55049319	55055112	-	4.39845	8.96343		4.27192	2.1627
Coq10b	1	55050770	55074702	+	12.1974	23.0142		12.3661	14.2239
Gm17971	1	55064264	55069069	+	2.58732	4.60284		2.9229	3.07769
Hspd1	1	55075835	55090243	-	8.02071	12.9779		6.29547	9.06672
Hspe1	1	55086132	55093307	+	5.87692	6.6447		4.38434	4.74131
Gm5147	1	55118080	55122873	-	1.70024	1.83421		2.24838	1.24771
Gm16581	1	55125297	55130287	+	1.40455	1.3497		1.68629	1.49726
Mob4	1	55129231	55156899	+	10.7189	15.1236		8.31901	10.9799
Gm6822	1	55158747	55163053	-	1.99594	2.63019		2.58564	3.32724
Rftn2	1	55168159	55228782	-	24.4687	23.3257		37.0983	34.4369
Gm10561	1	55224251	55237622	+	6.06173	5.08735		6.29547	6.48811
Mars2	1	55235177	55250470	+	7.24451	6.02176		5.2837	4.90767
Boll	1	55246658	55365469	-	46.2392	40.3527		23.4956	27.117
Gm8292	1	55333401	55337796	+	1.84809	1.45353		0.786933	1.41408
Gm29138	1	55368016	55372363	-	2.21771	1.38431		1.57387	1.49726
Gm8531	1	55379195	55384087	-	1.51543	1.52274		2.58564	1.91316
Plcl1	1	55403921	55756285	+	137.091	145.664		109.159	122.609
Gm38056	1	55438904	55447930	+	3.62225	2.94166		3.03531	2.91133
Gm6644	1	55442074	55447024	-	1.95897	1.3151		1.79871	0.998171
Gm37382	1	55557460	55563055	+	2.32859	2.76863		2.13596	1.58044
9130227L01Rik	1	55929241	55974328	+	18.0373	17.4769		11.6916	12.394
Gm36986	1	55958404	55962756	-	1.95897	1.62657		0.674514	1.49726
1700003I22Rik	1	56016978	56022203	+	2.66125	2.07647		1.68629	2.07952
Gm28900	1	56449407	56453562	+	1.33062	1.55735		1.01177	1.33089
Gm28240	1	56529824	56535876	+	2.62429	1.86882		1.12419	1.24771
Hsfy2	1	56634044	56639435	-	2.66125	1.48814		1.12419	1.99634
Satb2	1	56791981	56980650	-	77.4719	71.2229		72.8476	74.946
9130024F11Rik	1	56969412	57052084	+	32.3785	31.2509		34.4002	36.5996
Gm4081	1	56974803	56980640	+	1.99594	1.69578		5.73337	5.98902
Gm23943	1	56997155	57001275	-	0.961006	1.28049		0.899353	0.91499
1700126A01Rik	1	57125340	57131400	+	2.5134	3.35696		3.03531	2.74497
BC055402	1	57198645	57216993	-	7.39236	6.81774		10.6798	11.5621
Gm5254	1	57289425	57294401	-	1.58936	2.04186		3.14773	2.41225
4930558J18Rik	1	57357222	57379544	-	9.94272	11.1091		9.10595	7.23674
1700066M21Rik	1	57375620	57387423	+	4.13972	6.40245		4.04709	3.4936
Tyw5	1	57386237	57409101	-	11.2733	10.4862		7.75692	6.9872
Maip1	1	57404328	57419953	+	6.65312	9.13646		4.60918	4.74131
Gm22371	1	57420244	57424373	-	2.06986	1.86882		2.58564	2.66179
Gm24014	1	57465870	57470026	+	1.66328	1.48814		1.12419	1.82998
Gm8581	1	57516523	57521412	-	2.18075	1.66118		3.82225	1.66362
Gm37373	1	57518831	57525642	-	2.8091	2.31872		3.14773	1.41408
Gm17929	1	57559298	57566051	-	3.03087	1.90343		3.14773	3.07769
Spats2l	1	57772162	57950394	+	74.8846	72.0535		86.6751	88.1718
Gm17234	1	57907835	57919111	-	4.73111	4.56823		5.50853	5.6563
Kctd18	1	57953101	58020956	-	29.3846	29.382		21.3596	25.7029
Sgo2a	1	57993971	58027899	+	13.4541	11.3514		9.10595	9.48262
Aox1	1	58027931	58108413	+	32.2676	32.0468		50.2513	47.2468
Aox3	1	58111130	58202698	+	34.781	38.8646		50.0265	46.914
Gm24548	1	58152981	58157088	-	1.70024	1.59196		2.69806	2.74497
Aox4	1	58208397	58270597	+	23.9882	21.976		45.08	36.1005
Gm15759	1	58252117	58317656	-	23.9882	21.353		52.4997	43.0045
Aox2	1	58276326	58382259	+	34.0788	31.0086		62.2802	60.4725
Gm37607	1	58381512	58388134	-	3.25264	2.76863		2.02354	2.57861
Bzw1	1	58390898	58409353	+	10.4232	20.0379		7.98175	8.98354
Clk1	1	58408189	58426066	-	12.0865	31.0778		8.76869	9.23308
Ppil3	1	58428994	58447486	-	7.46628	9.37872		10.5674	10.2313
Nif3l1	1	58443151	58483816	+	17.0024	18.1691		26.7557	19.7971
Orc2	1	58460771	58507109	-	20.8464	20.0725		18.6616	18.2166
Gm23966	1	58464515	58468621	-	1.58936	1.69578		2.24838	2.66179
Gm15834	1	58503148	58525230	+	9.72095	11.2475		7.53208	7.07038
Fam126b	1	58520806	58588323	-	28.3866	33.535		14.6145	16.2203
Ndufb3	1	58584384	58597964	+	5.65515	6.50627		3.70983	3.74314
Gm29389	1	58623214	58627565	-	1.03493	1.59196		1.68629	1.82998
Gm18802	1	58628375	58639344	+	3.10479	2.49176		2.24838	3.9095
Cbx3-ps7	1	58644688	58649239	+	0.739236	0.449902		1.12419	0.665447
Als2cr12	1	58644903	58697989	-	16.0045	18.3768		23.4956	22.2925
Gm20257	1	58650641	58657831	+	1.99594	4.29137		3.03531	2.91133
Gm28803	1	58700309	58705986	+	1.81113	0.899803		1.91112	1.58044
Cflar	1	58709508	58760884	+	27.3148	43.4674		25.4067	25.287
Gm3841	1	58783209	58787659	+	1.62632	1.62657		0.899353	1.49726
Casp8	1	58793374	58849503	+	21.1052	23.5679		23.4956	22.2093
Gm37760	1	58795783	58803623	+	3.65922	3.53		3.48499	4.15904
Gm28802	1	58848085	58894792	-	13.7128	14.7083		16.9753	15.638
Trak2	1	58898449	58975430	-	30.1978	34.1233		35.1872	33.1892
Stradb	1	58971522	58997715	+	13.1214	11.8013		8.99353	7.73582
C2cd6	1	58995116	59096900	-	40.8058	36.1652		26.8682	26.7011
C2cd6	1	58995123	59005539	-	3.7701	5.15656		1.91112	2.07952
Gm29018	1	59012224	59061481	+	20.0333	14.5699		9.55562	11.479
Gm25502	1	59068988	59073118	+	1.99594	1.73039		2.9229	2.1627
Tmem237	1	59098590	59122408	-	8.90779	7.85597		11.6916	8.40127
G730003C15Rik	1	59117833	59124141	+	3.43745	2.56098		2.58564	2.66179
Mpp4	1	59118935	59165389	-	20.0702	16.854		25.8564	24.5384
Gm29017	1	59149047	59171320	+	9.72095	8.47892		14.3896	11.7285
Gm19125	1	59153607	59158989	+	2.43948	2.04186		3.48499	2.74497
Als2	1	59160926	59239231	-	32.859	31.0778		40.5833	36.3501
Cdk15	1	59254906	59354993	+	36.2595	35.9921		53.8487	52.0712
Gm29016	1	59376930	59394299	+	6.72704	6.88696		13.153	9.1499
Gm37737	1	59445865	59451502	-	1.95897	2.45716		6.18305	4.32541
Fzd7	1	59480424	59488955	+	7.09666	9.41333		7.0824	6.73765
Gm26813	1	59486480	59494605	-	3.91795	5.53725		4.49676	5.82266
Gm973	1	59514264	59638417	+	49.6027	43.1213		83.6398	77.0255
Gm28411	1	59530991	59551521	-	8.27944	7.5445		15.1766	13.4753
1700122D07Rik	1	59532811	59539229	-	2.88302	2.07647		3.93467	3.9095
Sumo1	1	59584558	59672834	-	34.9658	38.8646		43.1689	42.755
Gm24545	1	59624580	59628664	+	1.95897	1.62657		3.37257	3.4936
D430013B06Rik	1	59644200	59650071	-	2.29163	3.80686		0.786933	1.33089
Gm29596	1	59671241	59675625	+	1.14582	0.969019		2.13596	2.07952
Nop58	1	59682971	59721044	+	19.5158	24.6062		9.89288	9.73217
Snord70	1	59689934	59694020	+	2.06986	2.24951		0.674514	0.831809
Gm26293	1	59690509	59694592	+	2.47644	2.2149		0.674514	0.998171
Gm26287	1	59702258	59706338	+	2.73517	2.83784		0.224838	0.249543
Snord11	1	59702790	59706873	+	2.69821	2.76863		0.337257	0.332724
Bmpr2	1	59761400	59881014	+	50.7485	73.2301		30.2407	34.1042
Gm38125	1	59799263	59806700	+	3.21568	3.87608		1.34903	1.99634
Gm37977	1	59884969	59889689	-	2.29163	2.28412		2.02354	2.99451
Fam117b	1	59911006	59987346	+	32.859	37.8956		24.2825	31.6087
Gm37531	1	59927688	59937102	+	4.28757	4.22215		2.3608	3.65996
Gm18829	1	59948403	59954464	-	1.99594	3.87608		1.91112	1.58044
Ica1l	1	59980490	60045184	-	23.6555	22.5989		32.7139	32.6069
Wdr12	1	60067785	60100645	-	13.8237	14.7083		9.10595	11.479
Carf	1	60096247	60155953	+	26.2059	23.4295		20.5727	17.5512
Gm15464	1	60115255	60119685	+	1.47847	1.90343		1.79871	1.41408
Nbeal1	1	60178599	60340328	+	74.1823	101.505		27.4303	32.0246
Gm29332	1	60265402	60269628	-	1.88505	2.59559		0.562095	0.998171
Cyp20a1	1	60341323	60390060	+	20.4029	20.2456		21.6969	21.2943
6030460B20Rik	1	60351119	60356176	+	2.21771	1.48814		2.24838	3.32724
Abi2	1	60407619	60483158	+	30.6044	34.7463		19.1112	19.3812
Raph1	1	60480292	60569104	-	36.703	44.7479		23.2707	23.3738
Gm11575	1	60520839	60525066	-	1.18278	2.04186		1.23661	0.998171
Gm11576	1	60535020	60539436	+	1.55239	2.42255		1.01177	1.41408
Gm11578	1	60590251	60594709	-	1.36759	1.10745		1.01177	0.91499
Gm38388	1	60592807	60598236	-	2.43948	1.93804		1.23661	1.33089
Gm23762	1	60611698	60615803	-	1.70024	1.10745		1.79871	1.49726
Gm11577	1	60698872	60703937	+	2.43948	1.765		1.91112	1.99634
Eif4a-ps4	1	60701932	60707149	+	1.95897	1.21127		1.68629	0.998171
Cd28	1	60714800	60775359	+	22.288	19.2766		17.3125	19.9634
Gm11579	1	60774665	60783834	-	3.40048	3.0801		3.59741	4.40859
2310016D23Rik	1	60776843	60805790	+	8.50121	7.47529		8.54385	9.64898
Gm37198	1	60777352	60783461	+	2.29163	2.2149		2.24838	2.24588
Gm11609	1	60790490	60795832	+	1.66328	1.48814		1.91112	2.24588
Gm11581	1	60807116	60811942	+	2.06986	1.45353		3.59741	2.91133
Gm38137	1	60878338	60883738	+	2.62429	1.765		1.12419	1.99634
Ctla4	1	60885000	60917832	+	11.9756	10.5208		11.9164	11.3958
Rpl18-ps1	1	60898898	60903422	+	1.47847	1.3497		3.14773	1.91316
Gm11582	1	60946230	60950465	-	0.850121	1.73039		1.57387	1.49726
Icos	1	60975927	61002320	+	10.682	8.65195		7.53208	9.39944
Gm37039	1	60987479	60993963	+	2.69821	2.07647		2.58564	2.82815
Rpl17-ps1	1	61073674	61078225	+	1.7372	1.55735		1.12419	1.91316
Gm11590	1	61119378	61126004	-	2.8091	1.90343		1.01177	2.07952
Gm11591	1	61194541	61199242	-	2.36555	2.38794		1.91112	2.07952
Gm28083	1	61263291	61273514	-	4.28757	3.49539		3.14773	4.74131
Gm11587	1	61299909	61309746	+	2.91998	3.18392		5.39612	4.57495
9530026F06Rik	1	61376432	61397904	+	9.0926	8.47892		8.20659	7.90219
Gm11588	1	61438101	61471475	+	11.6799	9.7594		6.18305	10.8967
Gm25839	1	61468441	61472543	+	1.66328	1.07284		0.674514	0.415905
Gm28449	1	61472951	61478028	+	2.10682	1.765		0.224838	1.7468
Gm36943	1	61543882	61548163	+	1.21974	2.31872		1.57387	1.7468
Gm28094	1	61546122	61550511	+	1.99594	2.28412		1.23661	2.49543
4930587A21Rik	1	61614943	61623149	-	3.17871	2.24951		2.3608	3.74314
Pard3b	1	61636824	62644284	+	386.99	376.014		229.672	278.822
Gm37205	1	61652423	61659158	+	2.10682	2.42255		0.786933	1.33089
Gm38012	1	61675249	61682277	+	2.32859	1.28049		0.899353	1.99634
Gm38278	1	61700527	61705891	+	2.40252	1.765		1.23661	1.41408
Pard3bos1	1	61765415	61853540	-	34.7071	34.2271		14.9517	17.7175
Gm38075	1	61803221	61808140	+	2.0329	1.41892		0.562095	1.49726
Gm29640	1	61978930	61983207	-	1.55239	1.73039		0.786933	1.08135
Gm29641	1	62093081	62097339	-	1.58936	1.59196		0.786933	1.08135
Pard3bos2	1	62129195	62138109	-	3.25264	3.73764		3.48499	2.57861
Gm38351	1	62245153	62251670	+	2.73517	2.56098		0.562095	1.41408
Pard3bos3	1	62454725	62501261	-	17.7047	17.8576		8.65627	11.8949
Gm29084	1	62532491	62537942	-	0.702274	0.484509		0.337257	0.415905
Gm11600	1	62654695	62659788	-	1.33062	1.69578		5.05886	2.49543
Gm11599	1	62658839	62663716	+	1.70024	1.24588		1.91112	1.58044
Nrp2	1	62701285	62820695	+	58.954	116.351		90.7222	78.5228
Gm29083	1	62712723	62720073	-	3.7701	7.33686		5.84579	4.49177
Gm37121	1	62807302	62813857	+	2.62429	3.18392		5.39612	3.32724
Gm4208	1	62819355	62834370	-	6.61616	5.57186		11.5792	10.3976
Ino80d	1	62956418	63116667	-	62.0219	62.744		77.4567	70.5374
Gm44468	1	63023742	63027846	+	1.51543	1.55735		1.68629	2.07952
Gm24942	1	63030706	63034819	+	1.51543	1.93804		2.13596	2.99451
Rps13-ps7	1	63036214	63040581	+	1.51543	1.62657		1.12419	1.33089
Rps27-ps1	1	63071774	63076019	+	2.21771	1.86882		2.13596	2.07952
Ino80dos	1	63111078	63160290	+	20.9204	25.8174		23.8328	25.0375
Gm20342	1	63115118	63128837	+	5.72908	7.19843		7.86933	7.819
Ndufs1	1	63141596	63178833	-	16.3371	20.6263		16.7504	16.6362
Gm24557	1	63159855	63163943	+	1.58936	2.11108		1.91112	2.49543
Eef1b2	1	63174825	63182486	+	3.54833	7.57911		4.94644	4.49177
Gm27390	1	63175983	63180158	+	2.21771	4.70666		3.14773	2.41225
Gm26457	1	63176677	63180754	+	2.25467	4.94892		2.24838	1.99634
Gm26457	1	63176686	63180720	+	2.25467	4.94892		2.24838	1.99634
Snora41	1	63177004	63181135	+	2.06986	4.39519		2.13596	1.91316
Gpr1	1	63180691	63216543	-	13.1584	14.5353		16.1883	17.9671
Gm27512	1	63196031	63200156	+	1.18278	1.28049		1.12419	1.16453
Platr12	1	63198313	63209967	+	4.0658	3.87608		5.39612	5.48994
1700039I01Rik	1	63246021	63250499	-	1.51543	1.38431		2.02354	1.49726
Gm11608	1	63264848	63275120	-	4.84199	3.77225		6.18305	5.48994
Gm24513	1	63271226	63275363	-	2.06986	1.28049		2.47322	2.49543
Zdbf2	1	63271265	63316576	+	19.4789	16.6118		11.0171	11.6453
Gm23448	1	63298280	63302383	-	1.70024	1.90343		1.46145	1.08135
Gm11606	1	63355434	63360050	-	1.81113	1.765		0.786933	1.49726
Gm11605	1	63362720	63367365	-	1.99594	1.73039		1.34903	1.16453
Adam23	1	63443891	63598276	+	65.6811	57.6566		56.0971	63.3007
Gm22281	1	63573488	63577590	-	1.62632	1.765		1.01177	1.08135
Gm39653	1	63613968	63622819	+	4.02883	3.35696		2.02354	2.32907
Dytn	1	63620851	63688927	-	27.9801	23.5333		25.9688	26.0356
Gm12748	1	63669468	63673971	+	1.55239	1.48814		1.34903	1.33089
Mdh1b	1	63696819	63732318	-	13.3802	12.5972		13.3779	12.5603
Fastkd2	1	63728614	63756655	+	11.0885	10.7284		7.86933	8.98354
4933402D24Rik	1	63752907	63771267	-	7.02274	7.23303		8.65627	8.06855
Gm13751	1	63842827	63847578	-	1.88505	1.45353		2.24838	3.4936
Gm13754	1	63915848	63937932	+	9.24045	8.72117		8.54385	10.2313
Gm13749	1	63962727	63970999	+	2.5134	3.25314		2.3608	2.32907
Klf7	1	64027447	64124282	-	66.0137	103.062		44.9676	47.1636
Gm26649	1	64027463	64034927	+	6.43135	11.4552		3.14773	2.82815
Mir6899	1	64040438	64044501	-	2.66125	3.25314		1.79871	2.91133
Gm13748	1	64076654	64092782	+	9.5731	12.2512		6.85756	8.48445
Gm13750	1	64148201	64152665	+	1.55239	1.03823		1.23661	1.49726
Gm28981	1	64183991	64305043	-	43.9106	38.3801		43.6186	45.7495
Gm25748	1	64394334	64398403	+	1.21974	1.38431		0.449676	0.665447
Gm28980	1	64452359	64456577	-	1.84809	1.765		2.13596	2.32907
Creb1	1	64530645	64606548	+	32.6003	45.9592		17.0877	20.213
Mettl21a	1	64604473	64619242	-	8.79691	15.0198		7.98175	8.23491
Gm28982	1	64615784	64628033	+	7.17059	11.8013		8.31901	7.819
Gm29152	1	64647935	64654756	+	3.17871	2.87245		5.17128	3.65996
2810408I11Rik	1	64677871	64692659	-	8.27944	7.85597		6.18305	5.98902
Ccnyl1	1	64688455	64727644	+	19.8485	23.8448		12.0288	12.394
Fzd5	1	64728558	64739751	-	5.21161	7.92519		10.0053	8.734
Gm38058	1	64734240	64742607	+	4.17668	5.19117		7.53208	6.48811
Plekhm3	1	64783983	64958824	-	69.1925	74.7183		81.9535	75.6114
Rpl31-ps24	1	64932402	64936780	+	2.36555	2.31872		0.786933	1.91316
Rpl10a-ps1	1	64991951	64996604	-	1.62632	1.3151		2.47322	1.7468
Gm24788	1	64999307	65003462	-	1.95897	1.97265		1.79871	1.66362
Akr1cl	1	65010689	65034759	-	8.42729	8.44431		8.65627	7.90219
Gm8550	1	65026080	65030732	+	1.77417	1.73039		2.3608	1.66362
Cryge	1	65046554	65053149	-	2.69821	1.97265		3.93467	2.66179
Crygd	1	65059872	65065452	-	2.29163	1.73039		3.03531	2.57861
Crygc	1	65069525	65075689	-	2.21771	1.62657		2.9229	2.24588
Crygb	1	65078219	65084288	-	2.25467	1.41892		2.02354	2.41225
Gm7329	1	65093227	65097436	+	1.18278	1.00363		0.674514	0.748628
Cryga	1	65098389	65105373	-	2.77213	2.07647		2.24838	3.16087
Gm28845	1	65098619	65121558	-	8.3164	7.44068		11.4667	10.564
D630023F18Rik	1	65103285	65125214	-	7.68805	7.40607		11.6916	10.0649
Idh1	1	65156616	65188500	-	14.6369	16.7502		15.4014	16.3035
Pikfyve	1	65184683	65280695	+	42.4321	49.1085		19.1112	24.6215
Pth2r	1	65280056	65391244	+	47.4959	40.8718		35.0748	39.0118
Gm28927	1	65418850	65423121	-	2.06986	2.04186		0.899353	0.582266
Gm28926	1	65419124	65423803	-	1.88505	2.24951		1.68629	0.748628
Gm28925	1	65419770	65423937	-	1.47847	1.97265		1.57387	0.665447
Gm28923	1	65436664	65440985	-	1.84809	1.38431		0.899353	1.82998
Gm28922	1	65468201	65472508	-	1.55239	1.59196		0.449676	0.332724
Gm28728	1	65521671	65526075	-	0.702274	1.00363		0.786933	0.831809
Gm5255	1	65548464	65553237	-	1.88505	1.90343		2.69806	2.66179
Gm8805	1	65550682	65554994	+	1.62632	1.97265		1.68629	1.24771
Crygf	1	65924520	65930307	+	2.21771	1.90343		2.58564	2.57861
Gm8809	1	66030183	66034925	-	1.88505	2.11108		2.69806	1.41408
Gm15659	1	66031085	66035425	+	1.62632	1.79961		1.57387	0.998171
Gm8812	1	66060965	66065376	+	1.7372	2.04186		0.899353	1.49726
Map2	1	66173273	66444583	+	107.854	95.5176		52.4997	64.4652
Gm24729	1	66303889	66308025	+	1.81113	1.55735		0.562095	1.41408
Gm10558	1	66320276	66330796	-	4.58326	5.05274		2.9229	3.74314
Gm25411	1	66434082	66438232	+	1.62632	1.73039		0.562095	0.91499
Unc80	1	66466367	66701148	+	85.4187	75.099		52.4997	56.8957
Gm37181	1	66688630	66694356	-	2.62429	2.38794		1.68629	1.66362
Rpe	1	66698831	66721805	+	10.7559	9.82862		6.52031	6.65447
Kansl1l	1	66717248	66819562	-	43.3192	63.8514		16.1883	17.9671
Gm37570	1	66763626	66770731	-	2.69821	4.22215		2.3608	2.32907
Gm38387	1	66767290	66773866	-	2.88302	4.46441		1.68629	1.66362
Gm38162	1	66773511	66782107	+	3.54833	4.18755		1.12419	0.91499
Gm15789	1	66781913	66788445	+	2.55036	3.53		1.23661	1.66362
6820402A03Rik	1	66791645	66798298	-	2.73517	3.70304		1.34903	0.748628
Gm37285	1	66797659	66802797	-	2.10682	3.25314		0.449676	1.49726
Gm37755	1	66810315	66816493	+	2.73517	4.49902		1.01177	0.91499
Gm38218	1	66819226	66827914	-	3.73314	6.40245		2.47322	3.24406
Acadl	1	66828839	66865277	-	15.8936	22.0798		15.289	13.0594
Gm15793	1	66847108	66851602	-	1.7372	2.42255		1.12419	1.24771
Gm27934	1	66854641	66858703	+	1.2567	1.38431		1.46145	1.49726
Gm25832	1	66864797	66868926	+	1.88505	1.59196		3.14773	2.07952
Myl1	1	66922295	66947404	-	10.9037	8.37509		5.73337	6.48811
Rpl31-ps14	1	66946563	66950940	-	1.95897	1.28049		0.674514	1.49726
Gm15826	1	66949829	66955469	+	1.88505	1.86882		2.02354	1.08135
Lancl1	1	66998517	67040872	-	19.8115	17.8576		21.1348	24.2056
Cps1	1	67121026	67233259	+	46.6458	41.4602		19.4485	27.5329
Gm15668	1	67247200	67325609	+	30.1239	26.7518		12.7034	17.0521
Gm26342	1	67255224	67259352	+	2.29163	1.48814		1.57387	1.7468
Kif22-ps	1	67583053	67589036	+	1.88505	1.21127		1.79871	1.58044
Gm22548	1	67614975	67619052	+	1.66328	1.21127		0.449676	0.332724
Gm15669	1	67790481	67807324	+	6.80097	6.99078		3.37257	4.07586
Gm37957	1	67901230	67907532	+	1.88505	1.62657		1.57387	0.831809
Gm23189	1	67971676	67975777	+	0.924045	1.45353		0.562095	0.91499
Gm15671	1	68022243	68027763	+	2.0329	2.38794		0.786933	0.91499
Erbb4	1	68030186	69110059	-	434.042	396.709		137.151	146.731
Gm37100	1	68113195	68118547	-	1.77417	2.2149		0.786933	1.49726
Gm15670	1	68291280	68295726	-	2.36555	1.52274		0.674514	0.831809
Gm25542	1	68382942	68387035	-	1.55239	1.48814		0.562095	0.582266
Gm19335	1	68589618	68595686	-	2.43948	2.38794		1.12419	1.33089
Gm37735	1	68637424	68642829	-	2.0329	2.2149		0.449676	0.831809
Gm37769	1	68709037	68715405	-	2.55036	2.69941		0.449676	0.582266
Gm37061	1	68756485	68763727	-	3.47441	2.69941		1.34903	1.66362
Gm16076	1	69089913	69108740	-	7.90982	8.79039		7.19482	6.48811
Gm8840	1	69128914	69133299	-	1.62632	2.11108		1.79871	1.08135
Pced1c-ps	1	69375321	69380071	+	2.5134	1.69578		3.70983	2.57861
Gm28497	1	69439056	69446084	+	2.14378	3.32235		2.9229	3.65996
Gm29113	1	69488357	69495788	-	2.58732	2.73402		2.9229	3.4936
Gm29114	1	69511932	69549707	+	16.8915	15.089		11.5792	11.6453
Ikzf2	1	69529214	69689245	-	64.2396	68.6273		39.6839	48.4945
Gm29112	1	69593036	69600522	-	3.25264	3.56461		1.91112	2.49543
Gm28112	1	69658187	69664061	-	2.25467	2.14568		2.3608	2.24588
Gm37930	1	69768868	69774753	+	3.17871	1.90343		0.674514	1.99634
Spag16	1	69824970	70727132	+	352.468	324.518		162.558	180.918
Gm22665	1	69919473	69923747	-	1.92201	1.52274		0.899353	0.665447
Gm23879	1	69953004	69957129	-	1.62632	1.66118		0.337257	0.249543
Gm28580	1	70065968	70070055	-	1.33062	1.48814		0.337257	0.748628
Gm38272	1	70308512	70314911	-	3.40048	2.28412		0.112419	0.831809
Gm37456	1	70569435	70579271	-	4.62022	3.70304		1.57387	1.08135
Gm23422	1	70594815	70598921	+	1.84809	1.765		1.23661	0.748628
Vwc2l	1	70723715	70887397	+	71.2254	60.9444		35.5244	39.9268
Bard1	1	71025498	71105146	-	31.1588	25.3329		20.4603	22.8747
Gm16236	1	71037652	71042030	-	2.0329	1.45353		0.674514	0.831809
Gm8870	1	71153246	71158020	-	1.81113	2.24951		2.02354	1.49726
Abca12	1	71240276	71416910	-	68.2684	63.9899		38.5597	50.7404
Gm6947	1	71491737	71495814	-	1.7372	1.90343		1.12419	1.66362
Atic	1	71555150	71581631	+	12.1235	13.4278		17.0877	13.3089
Fn1	1	71583520	71655200	-	59.989	404.115		40.5833	40.925
Apol7d	1	71650837	71664843	+	8.90779	26.0597		8.20659	6.48811
Gm5829	1	71707705	71712055	-	1.66328	1.55735		1.57387	2.24588
Gm5256	1	71712048	71716924	-	1.7372	1.86882		2.58564	2.32907
Gm37217	1	71841090	71848610	-	2.43948	2.38794		3.37257	3.41042
Gm8883	1	71886112	71893204	+	2.43948	3.39157		4.27192	4.15904
Gm28818	1	71892068	71919125	-	9.24045	11.2129		10.455	13.0594
4933417E11Rik	1	71956998	72007195	-	19.2201	23.3949		23.2707	22.3757
4930556G22Rik	1	71981681	72040731	-	22.1401	23.2911		26.1936	22.3757
Gm5528	1	72002288	72006767	+	1.47847	2.45716		2.69806	1.7468
Gm8885	1	72085857	72090454	+	1.66328	1.765		2.69806	1.41408
Gm4319	1	72105155	72124001	-	6.46831	6.92156		9.55562	9.23308
Mreg	1	72157442	72214307	-	19.1462	21.0069		44.4055	36.0173
Gm25360	1	72224240	72228430	+	3.65922	7.89058		2.69806	2.49543
D230017M19Rik	1	72234465	72276869	+	21.253	33.0159		24.3949	28.7806
Gm23472	1	72234946	72239136	+	2.77213	3.66843		2.02354	2.66179
Gm24497	1	72242213	72246403	+	4.32453	9.69019		2.13596	2.82815
Gm25939	1	72253008	72257198	+	3.88099	11.3514		3.37257	3.32724
Pecr	1	72257167	72286314	-	11.2733	9.20568		18.774	19.298
Tmem169	1	72282369	72305104	+	10.4602	8.16745		13.0406	12.7267
Xrcc5	1	72305427	72396952	+	38.0337	33.9157		47.216	47.4963
2020-03-04	1	72425112	72538930	-	45.3151	41.3563		66.2148	60.0566
Gm15843	1	72457499	72462027	+	2.5134	2.00725		1.34903	1.7468
Smarcal1	1	72581251	72635134	+	19.8854	25.506		40.5833	37.9305
Gm39662	1	72639188	72644963	+	2.66125	1.86882		2.69806	2.24588
Ankar	1	72640980	72702579	-	25.171	22.8758		12.5909	13.6417
Gm18035	1	72690864	72695452	+	1.77417	1.45353		1.23661	1.33089
Gm45859	1	72704289	72708502	-	1.40455	1.03823		0.449676	1.7468
Rpl37a	1	72709290	72715813	+	4.50934	9.37872		2.47322	2.57861
Igfbp2	1	72822503	72854474	+	16.7807	101.436		27.4303	22.542
Igfbp5	1	72855932	72876884	-	12.3452	13.0818		20.4603	15.8876
1700027A15Rik	1	72982844	73027507	+	17.9634	17.5462		22.7087	21.2111
Tnp1	1	73013074	73017909	-	2.36555	1.69578		3.93467	3.16087
Gm38106	1	73204890	73211423	-	2.73517	2.6648		1.57387	1.91316
Gm29185	1	73267064	73308360	+	13.8607	11.4898		15.6263	15.7212
Gm29184	1	73309717	73314050	-	1.92201	1.14206		2.47322	2.24588
Pinc	1	73388775	73409569	-	7.8359	7.89058		7.30724	8.81718
Gm27315	1	73390246	73394399	+	1.36759	1.59196		2.9229	3.07769
D530049I02Rik	1	73396968	73432790	+	12.8997	12.4242		8.09417	10.8135
Gm9553	1	73510046	73515041	+	2.21771	2.18029		2.58564	2.57861
C530043A13Rik	1	73520095	73531790	-	4.21364	4.18755		3.59741	4.82449
Gm29186	1	73526937	73538349	+	4.10276	4.18755		4.83402	6.48811
6030407O03Rik	1	73616088	73866466	-	91.1478	86.4849		114.78	118.034
Gm29183	1	73748321	73843917	-	40.1775	38.3455		51.7128	49.0767
Gm25329	1	73761710	73765835	+	1.84809	2.04186		1.34903	2.07952
Mir6351	1	73853477	73857575	-	2.36555	1.62657		5.39612	3.65996
Tns1	1	73908231	74126449	-	139.198	205.051		240.352	189.403
Rufy4	1	74123541	74150223	+	11.0146	8.61735		22.3714	19.298
Cxcr2	1	74151989	74163246	+	4.91592	4.04911		7.75692	6.73765
Cxcr1	1	74189785	74196631	-	3.2896	2.38794		4.7216	5.32358
Mir1928	1	74204554	74208620	-	2.14378	1.52274		4.38434	2.66179
Gm25524	1	74210813	74214919	+	2.06986	0.934411		3.14773	2.1627
Arpc2	1	74234084	74270209	+	23.175	37.1342		18.8864	19.6307
Gpbar1	1	74276550	74281624	+	1.88505	2.14568		6.85756	5.2404
Aamp	1	74277840	74286738	-	4.5463	6.43705		9.33078	8.40127
Gm28364	1	74279161	74283866	+	1.7372	1.62657		5.62095	4.74131
Pnkd	1	74282930	74355694	+	34.1896	47.0666		68.8005	55.5648
Gm37503	1	74285542	74289860	-	2.73517	7.40607		3.37257	4.24223
Tmbim1	1	74286247	74307622	-	13.8976	26.5788		23.1583	17.8839
Gm29358	1	74293603	74300867	+	4.69415	9.03264		9.10595	6.65447
Gm37931	1	74305848	74312713	+	2.66125	2.31872		3.82225	3.4936
Catip	1	74360108	74371321	+	4.84199	4.67206		11.0171	8.90036
Slc11a1	1	74373195	74388062	+	6.39439	6.92156		16.7504	11.3126
Ctdsp1	1	74389509	74399285	+	7.90982	12.9087		11.0171	8.31809
Mir26b	1	74392310	74396394	+	2.0329	1.97265		4.49676	3.41042
Vil1	1	74407376	74437559	+	13.528	11.1783		30.4656	24.0393
Usp37	1	74433511	74546284	-	46.8675	52.1886		32.3767	38.5128
Gm37733	1	74498340	74505301	-	2.29163	2.24951		1.12419	1.33089
Cnot9	1	74504058	74532842	+	13.0475	16.4041		10.2301	12.4771
Plcd4	1	74540888	74569794	+	13.565	13.9123		14.3896	15.8044
Zfp142	1	74563127	74590246	-	12.4192	17.0617		16.9753	14.5567
Gm25035	1	74584896	74588972	-	2.84606	2.45716		3.70983	2.91133
Bcs1l	1	74586289	74594443	+	4.95288	6.50627		5.95821	4.90767
Rnf25	1	74591748	74603397	-	5.39642	7.47529		8.20659	6.40493
Stk36	1	74599445	74638894	+	14.6738	16.3695		25.5191	22.542
Ttll4	1	74659745	74705730	+	19.0723	20.6609		24.5074	24.2888
Cyp27a1	1	74711574	74739892	+	12.4931	12.182		24.6198	19.298
Prkag3	1	74736922	74751221	-	6.20958	5.91794		13.0406	11.7285
Gm27507	1	74762798	74766890	+	1.51543	2.35333		2.13596	2.82815
Wnt6	1	74769892	74787322	+	5.0268	4.15294		20.0106	14.1408
Gm29539	1	74772943	74779405	-	1.95897	1.45353		9.4432	5.2404
Wnt10a	1	74789516	74806179	+	6.61616	5.60647		16.7504	11.8117
Gm16582	1	74848895	74881953	+	12.8257	12.1473		22.3714	20.8784
Cdk5r2	1	74852934	74859732	+	2.29163	2.28412		7.86933	4.15904
Fev	1	74879509	74887419	-	2.69821	2.59559		8.20659	6.48811
Cryba2	1	74887934	74895143	-	2.36555	2.69941		6.74514	7.48628
Mir375	1	74898658	74902721	-	1.18278	1.14206		4.27192	3.24406
Cfap65	1	74900071	74937599	-	15.7457	12.182		33.1636	25.5365
Gm15841	1	74900371	74909653	+	3.65922	2.42255		8.43143	5.48994
Ihh	1	74943315	74953672	-	3.51137	3.80686		11.804	9.48262
Gm37744	1	74952252	74957841	+	2.10682	3.25314		3.82225	3.9095
Nhej1	1	74965139	75127200	-	36.6291	34.1579		46.0918	47.9122
Slc23a3	1	75123541	75135890	-	6.13566	8.65195		11.0171	9.1499
Cnppd1	1	75132554	75144711	-	10.4232	16.4387		12.0288	9.5658
Retreg2	1	75140778	75149913	+	8.57513	13.3586		9.89288	7.65264
Zfand2b	1	75166646	75173629	+	3.51137	3.9799		8.20659	5.6563
Abcb6	1	75169717	75182392	-	5.50731	7.33686		14.6145	10.7303
Gm29253	1	75169731	75187146	-	7.57717	9.82862		20.5727	14.8894
Atg9a	1	75178860	75194196	-	7.24451	11.8359		15.0642	13.0594
Ankzf1	1	75190151	75201387	+	7.35539	10.9707		9.4432	8.48445
Glb1l	1	75196236	75212813	-	8.94475	9.10186		14.9517	11.479
Gm27943	1	75207613	75211728	-	3.21568	3.35696		4.15951	3.9095
Stk16	1	75208838	75217606	+	6.09869	7.64833		11.804	8.31809
Tuba4a	1	75212228	75221865	-	5.65515	8.92882		11.2419	8.56763
A630095N17Rik	1	75218095	75234102	-	7.87286	8.99803		13.6027	10.0649
AC166150.1	1	75227552	75231779	+	2.29163	1.765		4.15951	3.24406
Dnajb2	1	75234406	75247692	+	5.87692	10.9707		14.3896	10.9799
Ptprn	1	75245027	75266502	-	8.42729	10.417		21.8093	15.9707
Gm28294	1	75250322	75259427	+	3.73314	3.80686		10.2301	6.07221
Resp18	1	75270199	75280415	-	4.0658	3.77225		6.40789	6.23857
Gm28902	1	75270605	75277652	+	2.95694	2.52637		3.48499	4.32541
Dnpep	1	75305896	75319990	-	6.98578	8.72117		14.9517	11.0631
Des	1	75358329	75370579	+	21.0682	145.18		13.153	9.31626
Gm15179	1	75366212	75377012	-	14.1933	91.5723		10.0053	8.40127
Speg	1	75373297	75434320	+	32.0459	43.5712		68.0135	50.574
Gm15178	1	75390131	75398363	-	4.25061	4.98353		7.0824	6.32175
Gmppa	1	75433930	75445179	+	6.46831	8.34048		14.6145	9.1499
Asic4	1	75448436	75476343	+	11.0516	11.4552		39.7963	27.9488
Gm37264	1	75466570	75472761	-	2.18075	2.07647		5.73337	5.07404
Chpf	1	75472569	75481307	-	3.10479	5.95254		11.3543	8.23491
Obsl1	1	75477310	75508452	-	12.4931	16.854		33.7257	23.2907
Tmem198	1	75477532	75487705	+	4.50934	5.71029		11.6916	7.48628
Inha	1	75505077	75512366	+	3.40048	5.22578		8.20659	5.57312
Gm15181	1	75512107	75516283	-	1.62632	1.59196		2.13596	1.16453
Stk11ip	1	75519529	75539335	+	8.53817	10.4862		22.259	14.4735
Gm15183	1	75540211	75544558	+	1.40455	1.24588		2.69806	2.49543
Slc4a3	1	75544266	75564172	+	8.68602	9.65558		28.5544	15.8044
Gm15180	1	75566083	75570574	+	2.06986	2.42255		1.91112	1.16453
Gm15182	1	75622654	75628329	+	1.99594	1.765		2.3608	1.33089
Gm5257	1	75634390	75639179	+	2.73517	1.38431		3.48499	2.99451
Gm29065	1	76014658	76020756	-	2.43948	2.00725		3.37257	2.91133
Gm29068	1	76108181	76112580	-	1.70024	1.41892		1.46145	2.1627
Gm29069	1	76418692	76530422	+	44.7238	38.83		23.8328	31.3592
Gm17751	1	76487133	76504028	+	7.42932	5.08735		3.48499	4.90767
Mir6343	1	76507560	76511643	+	2.0329	1.48814		1.12419	0.748628
Gm816	1	76888472	77029792	-	55.9971	55.1995		35.6368	41.7568
Gm38265	1	77141227	77148992	-	3.40048	3.25314		2.24838	1.66362
Gm25974	1	77142753	77146846	+	1.44151	2.04186		0.899353	0.415905
Epha4	1	77365185	77517088	-	54.4077	52.8807		71.9482	68.7074
Mir6352	1	77494653	77498768	-	1.21974	2.24951		2.02354	1.91316
Gm28386	1	77513280	77519128	+	2.0329	1.97265		6.96998	4.40859
Gm28385	1	77568672	77572963	+	1.44151	2.56098		2.24838	1.49726
Gm26263	1	77896283	77900446	-	1.44151	1.83421		1.23661	1.7468
Gm28387	1	77940966	77974376	-	12.567	11.8013		10.2301	13.808
Pax3	1	78099267	78199134	-	40.8058	36.1652		45.867	50.574
AC115893.1	1	78214732	78219476	-	1.33062	1.00363		3.48499	2.74497
Sgpp2	1	78308345	78422289	+	46.7197	39.972		69.0253	63.6334
Gm28410	1	78323628	78342106	-	7.8359	6.29862		7.19482	9.89853
Gm37884	1	78373614	78378431	+	1.66328	1.66118		3.82225	2.41225
Farsb	1	78415975	78490897	-	32.9699	34.6078		31.5898	35.1855
Gm28995	1	78431352	78435612	+	1.7372	1.41892		1.68629	1.91316
4833412K13Rik	1	78463448	78468926	-	2.84606	3.01088		1.34903	1.58044
BC035947	1	78495026	78514158	-	7.46628	6.6447		10.0053	10.564
Mogat1	1	78508991	78540173	+	11.9017	10.6592		18.9988	16.4698
5730419F03Rik	1	78593031	78611508	-	7.02274	6.05637		10.455	8.48445
Gm29611	1	78613467	78622165	+	1.95897	2.90706		4.7216	4.49177
Acsl3	1	78655825	78709743	+	24.136	29.1744		23.0459	21.2111
Utp14b	1	78656038	78673512	+	9.75791	11.0399		7.41966	7.48628
Gm6159	1	78781136	78786859	-	1.55239	1.48814		2.24838	2.1627
Gm29536	1	78789623	79226511	-	151.469	141.788		98.2543	112.544
Kcne4	1	78814758	78822028	+	5.35946	10.9361		5.17128	3.4936
Gm29187	1	78819258	78824652	+	4.0658	6.09098		2.69806	2.91133
Gm5830	1	78965637	78970079	-	1.21974	1.17667		2.02354	2.24588
Scg2	1	79432669	79442120	-	3.58529	4.04911		2.47322	3.57678
Gm19027	1	79503803	79509157	-	1.84809	1.765		1.12419	1.33089
Gm24160	1	79511739	79515864	-	1.58936	1.03823		2.24838	1.82998
Ap1s3	1	79604876	79673972	-	26.1689	24.3639		31.0277	28.3647
Gm37886	1	79617522	79623034	-	1.81113	1.83421		1.79871	1.66362
Wdfy1	1	79700262	79778143	-	30.3456	74.8913		36.4238	30.6938
Gm10555	1	79760717	79766507	+	3.10479	8.79039		4.38434	4.24223
Mrpl44	1	79774018	79783445	+	3.91795	5.22578		5.50853	4.32541
Serpine2	1	79792197	79863180	-	25.7993	33.3965		34.9623	36.6828
Gm5529	1	79920536	79925426	-	1.7372	1.03823		1.68629	2.91133
Gm28071	1	79955580	79960057	+	1.03493	1.17667		2.58564	2.91133
Gm28058	1	80096622	80100885	+	1.62632	1.765		1.01177	2.1627
Gm23934	1	80133466	80137572	+	0.997968	0.588333		0.224838	0.415905
Gm38339	1	80144973	80150801	-	1.84809	1.86882		1.79871	2.41225
9830004L10Rik	1	80182719	80194073	+	3.91795	3.46078		3.70983	4.90767
Fam124b	1	80196706	80220473	-	10.682	7.99441		10.7922	10.3144
2310015K22Rik	1	80223044	80230792	+	2.47644	2.14568		4.27192	3.57678
Gm37932	1	80253031	80258197	-	2.58732	2.76863		1.12419	1.49726
Cul3	1	80262923	80342480	-	37.2944	51.6695		13.94	12.9762
Gm37902	1	80272731	80278413	-	3.25264	3.84147		1.01177	0.582266
Gm37262	1	80324177	80329994	-	2.84606	3.53		0.337257	0.499085
Gm29125	1	80380822	80388251	+	2.40252	2.42255		4.15951	3.74314
Gm6189	1	80381104	80387185	-	1.47847	2.14568		3.93467	3.32724
1700016L21Rik	1	80443932	80481867	+	13.565	14.0854		6.85756	9.81535
Gm45261	1	80447597	80463448	-	5.17465	6.61009		2.81048	3.9095
Dock10	1	80499073	80760527	-	103.9	99.4629		61.3808	81.6005
Gm37645	1	80664009	80671564	-	2.9939	3.18392		1.23661	2.57861
Gm38062	1	80726809	80732664	-	1.58936	2.63019		1.23661	2.07952
A630081D01Rik	1	80745222	80751054	-	1.88505	2.2149		1.46145	1.99634
Gm29124	1	80895654	80900105	-	1.55239	1.14206		0.899353	1.58044
Gm28066	1	80947426	80951897	+	2.14378	2.00725		1.46145	1.24771
Nyap2	1	81074950	81343764	+	104.971	102.508		45.3049	60.223
Gm37210	1	81518338	81524341	-	2.43948	2.07647		2.13596	1.7468
Gm6198	1	81552157	81559483	-	2.55036	1.86882		3.93467	3.82632
Gm5530	1	81739985	81744969	-	1.84809	1.21127		2.02354	1.7468
Gm7516	1	81795241	81799946	+	1.88505	1.55735		1.68629	1.08135
Gm37114	1	82103180	82108983	+	2.21771	2.07647		1.68629	1.91316
Mir6344	1	82129916	82134019	+	2.10682	1.10745		1.91112	1.82998
Irs1	1	82231101	82293416	-	36.3704	72.6764		30.3531	27.4497
Gm9747	1	82231112	82237933	+	5.24857	8.54813		2.69806	2.57861
Rhbdd1	1	82314452	82447366	+	51.1551	48.2087		60.4815	63.3007
Gm19552	1	82350217	82357049	+	3.54833	2.11108		2.47322	2.99451
Gm28940	1	82390493	82404746	-	2.69821	3.14931		2.81048	3.07769
Gm22112	1	82394697	82398817	-	0.665312	0.519117		1.34903	1.08135
Col4a4	1	82446423	82588849	-	50.1941	50.9773		61.6056	59.5575
Col4a3	1	82584921	82724059	+	51.0812	53.4691		49.2396	51.9049
n-R5s213	1	82633013	82637110	+	1.62632	1.14206		2.13596	2.07952
C430014B12Rik	1	82689928	82727169	-	13.6759	16.9924		10.5674	11.7285
Mff	1	82722890	82754394	+	15.2283	17.9961		8.65627	7.819
Gm28941	1	82737691	82742707	+	2.18075	2.45716		1.12419	1.16453
Tm4sf20	1	82754649	82770461	-	7.17059	7.99441		7.75692	7.31992
Gm47791	1	82768824	82773243	-	1.40455	1.38431		2.69806	1.91316
Gm19257	1	82775028	82779210	-	1.14582	1.07284		2.24838	1.66362
Gm36999	1	82804423	82809468	-	1.95897	1.45353		2.81048	2.57861
Gm28942	1	82817835	82822377	+	1.33062	1.14206		3.70983	2.74497
Gm17764	1	82820471	82824861	-	1.10885	1.48814		1.79871	1.41408
Gm22396	1	82837446	82841498	+	1.62632	2.42255		1.79871	2.99451
Agfg1	1	82837483	82903182	+	26.9451	36.442		20.5727	24.6215
A030005L19Rik	1	82911325	82916130	+	1.95897	3.49539		2.3608	2.41225
A030014E15Rik	1	82922917	82927712	+	2.0329	1.69578		2.02354	2.41225
Gm6217	1	82928571	82933399	-	1.51543	1.38431		2.69806	2.32907
A030003K21Rik	1	82940559	82945388	-	1.33062	1.00363		1.79871	2.32907
Gm7544	1	82953186	82958013	-	1.18278	1.00363		1.23661	0.831809
Gm47955	1	82958286	82962924	+	1.7372	1.66118		1.23661	2.07952
Gm47959	1	82998548	83003480	+	1.40455	1.28049		3.59741	2.66179
Gm7553	1	83001482	83006907	-	1.7372	1.83421		3.48499	3.57678
Slc19a3	1	83010523	83040448	-	11.1994	9.51715		11.5792	12.0612
Gm7539	1	83013393	83018022	+	1.7372	1.41892		1.46145	1.08135
Krtap28-10	1	83039524	83044480	-	1.55239	1.90343		2.69806	2.1627
Gm47969	1	83042932	83047946	+	1.81113	1.41892		2.3608	2.32907
A030005K14Rik	1	83056286	83061378	-	1.58936	1.59196		1.68629	2.49543
Krtap28-13	1	83058930	83063921	+	1.66328	1.93804		1.91112	2.91133
Gm29518	1	83065102	83069473	+	1.29366	1.765		2.13596	2.24588
Ccl20	1	83114766	83121167	+	2.55036	2.38794		1.12419	2.1627
Gm29519	1	83155984	83161017	+	2.21771	1.55735		2.13596	2.91133
Daw1	1	83157752	83212574	+	21.3639	18.4114		21.2472	18.7157
Gm6244	1	83210044	83214884	-	2.10682	2.31872		2.13596	2.07952
n-R5s214	1	83214671	83218791	-	1.29366	1.3497		0.786933	1.24771
Sphkap	1	83252139	83410200	-	57.8822	57.5182		36.0865	43.8363
Gm6374	1	83312513	83317300	+	1.99594	1.62657		1.12419	3.16087
Gm37517	1	83329298	83334586	-	2.55036	2.52637		1.34903	1.66362
Gm37989	1	83424596	83429398	-	2.29163	1.97265		0.562095	0.166362
4933436I20Rik	1	83657550	83913644	-	91.8131	82.0205		51.7128	64.8811
Gm25754	1	83793912	83798032	+	1.36759	1.41892		1.01177	0.665447
Gm24555	1	83919918	83924041	+	1.33062	1.3151		2.24838	2.07952
Pid1	1	84034296	84366180	-	128.886	137.635		97.8046	108.717
Gm37058	1	84130867	84136510	-	1.95897	2.18029		2.47322	1.82998
Gm18304	1	84166188	84170733	+	1.33062	1.48814		0.899353	1.41408
Mir6353	1	84216849	84220961	-	2.14378	2.14568		1.23661	2.32907
Dner	1	84367839	84698221	-	115.099	104.758		128.045	134.42
Gm37959	1	84390503	84397399	-	2.55036	2.28412		1.57387	4.15904
Gm37925	1	84663189	84671443	-	3.80706	3.14931		4.94644	3.65996
Mir5126	1	84693839	84697915	+	1.55239	1.52274		3.48499	3.57678
Trip12	1	84719189	84842516	-	55.8862	86.5542		25.1819	27.5329
Gm38374	1	84805158	84811190	-	2.77213	3.46078		0.786933	0.665447
Gm37738	1	84817968	84826683	-	3.25264	5.88333		1.57387	1.66362
Fbxo36	1	84837841	84902487	+	25.2449	28.1362		44.9676	40.01
Slc16a14	1	84903898	84937134	-	13.4171	22.8758		19.4485	17.5512
Gm15433	1	84961669	84966559	+	0.591388	0.31147		1.01177	1.24771
Gm29284	1	84988638	84995032	-	0.997968	0.692156		1.46145	1.58044
C130026I21Rik	1	84990690	85272566	-	44.7607	39.4529		51.4879	53.319
Rpl19-ps1	1	85010114	85014704	+	0.997968	0.692156		1.68629	1.33089
Gm27907	1	85010367	85014446	+	0.924045	0.692156		1.57387	1.33089
Gm7582	1	85025954	85043958	-	1.99594	1.00363		1.91112	2.24588
Gm2389	1	85059154	85064642	+	0.517465	0.380686		0.449676	0.166362
Gm18342	1	85065394	85082236	-	2.43948	2.6648		2.3608	3.57678
A530032D15Rik	1	85081069	85111853	-	7.39236	6.26402		6.07063	6.48811
Gm10553	1	85097512	85103074	+	1.62632	2.11108		1.23661	1.91316
A530040E14Rik	1	85103946	85116035	+	3.54833	3.25314		4.15951	4.40859
Gm16038	1	85113319	85119237	+	0.702274	1.10745		2.58564	2.41225
Gm2619	1	85154809	85329306	-	26.8712	21.4568		31.4773	32.191
Gm6264	1	85157764	85196260	+	6.50527	5.57186		5.62095	5.73948
Gm7609	1	85197613	85215786	+	3.03087	2.38794		3.70983	3.9095
Gm16028	1	85244851	85257465	+	5.21161	3.9799		5.84579	5.90584
Gm16026	1	85264698	85287491	+	2.8091	2.52637		4.04709	4.90767
Gm16025	1	85324729	85344615	+	1.36759	0.830588		1.57387	1.58044
Gm7281	1	85330716	85344086	-	0.887083	0.622941		1.12419	0.998171
Gm2666	1	85482252	85487142	-	0.517465	0.657549		0.786933	0.831809
Gm2427	1	85499090	85516604	+	2.73517	2.14568		2.02354	3.24406
Gm16092	1	85509133	85529161	-	1.58936	2.18029		2.9229	3.07769
Gm7592	1	85524690	85552577	+	2.62429	4.39519		4.49676	4.24223
G530012D18Rik	1	85573676	85579295	+	1.40455	1.48814		1.79871	2.32907
Sp110	1	85574899	85600817	-	4.39845	3.84147		7.30724	7.15356
Gm16094	1	85597286	85601839	+	1.2567	1.17667		2.9229	1.66362
Sp140	1	85598378	85647037	+	10.2754	10.2439		11.804	12.0612
Gm10552	1	85602085	85613896	-	1.81113	1.79961		1.23661	1.82998
Gm17017	1	85639222	85652585	-	3.17871	2.80323		3.48499	3.65996
Sp100	1	85647988	85711998	+	24.9122	34.1579		25.1819	26.6179
n-R5s215	1	85672882	85676985	+	1.99594	3.18392		1.68629	1.41408
A630001G21Rik	1	85715083	85780643	-	23.9882	22.4259		43.0565	42.5054
Mir8096	1	85749948	85754074	+	1.51543	1.86882		4.94644	3.4936
Gm25472	1	85761794	85765871	+	1.10885	1.3497		2.81048	2.74497
9930111H07Rik	1	85773271	85786694	+	5.21161	4.15294		6.85756	7.48628
Gm22906	1	85782713	85786962	+	1.33062	1.28049		1.79871	1.99634
Cab39	1	85791441	85853576	+	29.3846	38.8992		22.259	27.4497
Itm2c	1	85892281	85910675	+	7.72501	9.96705		20.6851	15.0557
4933407L21Rik	1	85926483	85942624	+	5.76604	4.49902		15.289	12.394
Gm28884	1	85931247	85939332	-	2.95694	2.28412		7.19482	6.9872
Gpr55	1	85936318	85963007	-	11.1255	8.68656		18.5491	15.8044
Gm28100	1	85970365	85988917	-	8.16855	6.12558		14.9517	10.6472
Gm18180	1	86012403	86017886	-	1.03493	1.17667		2.58564	2.24588
Spata3	1	86014816	86031958	+	6.76401	6.02176		12.0288	11.978
2810459M11Rik	1	86043863	86057456	+	5.58123	5.15656		8.88111	8.31809
Psmd1	1	86062387	86141151	+	32.9699	47.1705		30.6904	28.3647
Gm22786	1	86085301	86089422	+	1.62632	2.56098		1.79871	1.24771
Htr2b	1	86097026	86113970	-	7.09666	11.3514		5.2837	4.90767
Gm37914	1	86118883	86125561	+	2.25467	4.60284		1.57387	1.91316
Gm21972	1	86131637	86164788	+	14.526	21.2492		24.8446	19.7139
Armc9	1	86152780	86280284	+	50.2311	64.4052		100.503	89.2531
Gm16341	1	86273509	86303375	-	10.2754	9.10186		26.3061	20.2961
B3gnt7	1	86300832	86309305	+	3.69618	2.14568		9.21836	6.90402
Gm28626	1	86301195	86306059	-	1.81113	1.24588		5.2837	4.07586
Gm5258	1	86321267	86325593	+	2.10682	1.3497		1.91112	2.41225
Gm28627	1	86326039	86330873	+	2.06986	1.38431		2.69806	2.66179
Ncl	1	86342719	86361400	-	13.3432	24.5716		6.07063	9.31626
Snora75	1	86349169	86353301	-	2.73517	3.73764		1.12419	1.7468
Mir3535	1	86349981	86354127	-	2.69821	3.35696		0.899353	1.49726
Gm24148	1	86350008	86354087	-	2.55036	3.25314		0.899353	1.49726
Snord82	1	86354261	86358330	-	2.06986	1.48814		1.46145	1.66362
C130036L24Rik	1	86357574	86375791	+	8.64906	11.8705		11.1295	10.8135
Gm45908	1	86375100	86380276	-	1.88505	1.73039		4.38434	3.82632
Nmur1	1	86384303	86428228	-	17.2981	13.7393		37.548	31.4424
Tex44	1	86424329	86430052	+	1.77417	1.48814		4.38434	5.2404
Rpl30-ps6	1	86471659	86476006	+	3.14175	2.52637		3.37257	2.66179
Ptma	1	86524726	86532712	+	8.24248	17.7538		8.99353	6.40493
Pde6d	1	86540994	86584629	-	20.1442	19.3804		25.744	21.0448
Gm37152	1	86578058	86583232	+	1.92201	1.90343		4.27192	2.57861
Cops7b	1	86580904	86611375	+	12.0865	13.7047		19.6733	15.5548
Gm22955	1	86635552	86639608	-	1.10885	1.24588		2.3608	1.99634
Gm37022	1	86636201	86642454	+	2.29163	2.38794		3.26015	3.24406
Nppc	1	86664291	86672571	-	3.54833	5.39882		7.75692	6.48811
Dis3l2	1	86701808	87052095	+	131.88	139.47		118.377	122.442
Gm29097	1	86762944	86767365	-	2.32859	1.59196		1.68629	1.66362
Gm29055	1	86772819	86778528	+	1.21974	1.24588		0.449676	0.582266
Gm37485	1	86799075	86806027	+	2.47644	2.18029		1.34903	0.998171
Gm38142	1	86824101	86831655	+	2.69821	2.59559		0.899353	1.24771
Gm38010	1	86832995	86839778	+	2.5134	3.49539		1.68629	1.91316
Gm37541	1	86872350	86878664	+	1.92201	2.49176		1.79871	2.66179
Gm38021	1	86891573	86897132	+	2.40252	2.35333		1.68629	1.08135
Gm6136	1	86906793	86911683	-	0.813159	1.10745		0.899353	0.998171
Gm37967	1	86915992	86922656	+	3.32656	2.2149		0.674514	2.07952
Gm28375	1	86927387	87059596	-	52.9293	56.2031		70.2619	66.6279
Gm37017	1	86986270	86991016	+	1.81113	0.969019		2.02354	1.91316
Gm37447	1	87034723	87041650	+	2.69821	2.90706		7.0824	4.90767
Akp-ps1	1	87065672	87073098	+	3.40048	1.97265		7.86933	6.57129
Gm29371	1	87078171	87098418	+	5.65515	4.74127		18.5491	13.4753
Alppl2	1	87084694	87091928	-	2.88302	2.28412		9.4432	6.65447
Alpi	1	87096002	87103606	-	2.62429	1.97265		9.55562	5.6563
Gm29372	1	87114321	87119158	-	2.43948	1.52274		1.91112	2.99451
Akp3	1	87122973	87129912	+	2.36555	3.28774		6.18305	5.48994
Gm29374	1	87140874	87148983	-	3.14175	3.66843		7.75692	7.48628
Ecel1	1	87145655	87158521	-	4.80503	4.36059		14.6145	11.978
Prss56	1	87181313	87190405	+	3.21568	2.2149		11.4667	8.06855
Chrnd	1	87188607	87202070	+	5.65515	5.12196		14.1648	9.23308
Chrng	1	87202657	87214694	+	5.803	8.54813		12.5909	10.1481
Eif4e2	1	87211914	87242488	+	15.8196	23.8448		17.9871	19.0484
Gm26187	1	87249148	87253248	+	1.51543	1.3497		3.26015	2.91133
Efhd1	1	87262363	87312839	+	20.4399	17.4769		46.3167	34.7696
Efhd1os	1	87262481	87267174	-	1.58936	1.765		5.17128	3.32724
Gigyf2	1	87324998	87452796	+	57.4016	68.7657		33.276	38.5128
Gm22549	1	87339455	87343561	-	1.95897	1.52274		1.46145	0.998171
Kcnj13	1	87384363	87396729	-	5.65515	8.37509		2.47322	1.58044
Gm23504	1	87413255	87417349	-	1.51543	3.01088		1.34903	2.32907
Snorc	1	87468271	87477482	+	3.91795	4.04911		10.9047	7.4031
Ngef	1	87474834	87575870	-	38.662	37.065		79.2554	63.7166
Neu2	1	87507889	87599845	+	34.4853	31.4585		61.6056	54.8162
Gm17181	1	87512175	87516297	+	1.40455	1.21127		1.79871	2.41225
Gm6153	1	87541635	87546692	-	1.40455	1.59196		2.9229	2.41225
Inpp5d	1	87618312	87722507	+	44.502	55.3379		86.2254	73.4487
Atg16l1	1	87753870	87794428	+	18.2222	21.353		25.2943	25.1206
Gm25395	1	87774938	87779209	+	2.36555	3.1147		3.59741	3.9095
Scarna6	1	87782556	87786820	+	1.62632	1.41892		2.58564	2.91133
Sag	1	87801680	87847158	+	17.8156	16.7156		36.0865	29.1133
Dgkd	1	87851287	87947180	+	41.0276	49.2469		63.7416	53.2358
Gm19582	1	87851347	87856299	-	2.32859	3.46078		4.27192	3.24406
4833421G17Rik	1	87863073	87867916	+	1.95897	1.52274		2.47322	1.91316
Gm38365	1	87895540	87902532	+	3.80706	3.70304		4.38434	3.41042
Usp40	1	87943119	88010551	-	29.4585	38.5877		24.6198	27.5329
Gm25198	1	88013924	88018033	+	1.7372	1.73039		1.12419	2.24588
Gm5832	1	88020381	88025962	+	1.99594	1.62657		1.91112	2.1627
Gm15375	1	88023211	88028059	+	1.66328	1.41892		1.34903	1.66362
Ugt1a10	1	88053388	88221004	+	78.0633	77.9714		83.8646	88.9204
Gm20528	1	88053393	88220584	-	75.9195	76.4141		82.5156	86.6745
Ugt1a9	1	88068800	88220997	+	74.1084	73.9569		81.8411	84.6782
Ugt1a8	1	88085813	88221004	+	68.2314	68.6965		76.6698	79.6873
Ugt1a7c	1	88093062	88222002	+	69.5621	69.9078		73.8593	78.19
Gm15373	1	88095918	88100131	+	1.29366	1.00363		1.23661	2.24588
Ugt1a6b	1	88101252	88221003	+	63.2416	63.3323		69.8122	73.116
Gm15372	1	88124776	88129609	+	1.44151	2.14568		2.02354	1.91316
Gm15370	1	88127581	88131833	+	1.10885	2.07647		0.899353	1.66362
Ugt1a6a	1	88132809	88220997	+	55.11	54.2651		60.8187	63.3007
Gm15369	1	88144376	88148769	+	0.850121	1.14206		1.12419	1.49726
Gm15374	1	88149038	88153881	+	1.84809	0.79598		3.37257	2.66179
Gm15371	1	88151788	88156571	+	1.99594	1.41892		2.9229	2.24588
Ugt1a5	1	88164012	88220997	+	44.2433	45.7861		48.7899	52.7367
Gm15368	1	88184662	88189519	+	1.21974	2.04186		1.46145	1.58044
Gm15376	1	88189901	88194683	+	1.88505	2.31872		1.57387	2.07952
Ugt1a2	1	88198601	88220997	+	32.2307	32.6698		38.7846	39.7605
Dnajb3	1	88202732	88207782	-	1.81113	2.2149		3.82225	2.74497
Ugt1a1	1	88209959	88220997	+	27.2778	27.4786		31.3649	33.8546
Mroh2a	1	88224986	88264289	+	98.9097	91.3646		227.873	173.848
Hjurp	1	88260471	88279633	-	41.1385	44.8863		94.3196	75.1124
Trpm8	1	88275661	88391293	+	106.82	107.319		165.818	148.894
4930453O03Rik	1	88345489	88354930	-	3.21568	4.04911		5.73337	6.40493
Spp2	1	88404961	88428438	+	10.645	9.17107		17.3125	13.3921
Gm29538	1	88441969	88464608	-	8.90779	7.5099		15.289	15.9707
Gm28888	1	88457683	88467558	+	3.54833	2.52637		6.74514	7.4031
Glrp1	1	88497871	88512066	-	4.80503	4.91431		11.9164	10.8967
Gm19589	1	88549517	88564167	+	4.13972	4.67206		11.0171	9.89853
Gm38130	1	88651085	88656845	+	1.99594	2.52637		3.70983	3.9095
Gm29336	1	88654308	88660100	+	1.84809	1.55735		5.39612	4.65813
Arl4c	1	88671125	88704221	-	13.1214	21.2492		22.8211	22.6252
Gm29335	1	88720366	88724824	-	1.2567	1.28049		2.24838	2.66179
Platr5	1	88752890	88757736	+	1.62632	1.765		4.49676	4.57495
Gm29337	1	88866475	88877410	-	4.62022	3.1147		7.53208	6.32175
Gm4753	1	88930319	88935573	+	1.62632	1.66118		4.38434	2.74497
1700067G17Rik	1	89014113	89024210	+	3.73314	3.0801		5.84579	6.48811
Gm18699	1	89046974	89051216	+	1.99594	1.14206		2.02354	1.7468
Sh3bp4	1	89068415	89157068	+	33.2656	47.5165		93.083	64.2157
Gm38312	1	89095073	89100818	+	0.517465	1.45353		1.23661	1.24771
Gm5259	1	89254182	89258981	-	2.69821	2.28412		4.7216	2.57861
Gm28342	1	89300719	89360144	-	25.3188	20.6609		42.382	32.2742
C030007H22Rik	1	89358342	89408133	-	20.1442	18.7228		30.578	30.1115
Agap1	1	89452806	89899617	+	181.371	210.069		420.785	343.121
Gm37297	1	89481438	89487821	+	2.14378	2.49176		6.74514	4.82449
Gm25180	1	89561360	89565474	+	1.7372	1.66118		3.93467	2.99451
Gm28499	1	89566765	89578602	+	4.69415	5.98715		12.0288	10.3144
4933400F21Rik	1	89648529	89685908	-	15.5979	19.4842		31.0277	25.6197
Gm26037	1	89682802	89687112	+	2.29163	2.38794		1.91112	2.91133
Gm37521	1	89823481	89829525	+	2.36555	2.07647		5.62095	4.49177
Gbx2	1	89925956	89933179	-	3.32656	3.01088		9.66804	5.98902
D130058E05Rik	1	89928234	89935290	+	3.25264	2.38794		7.98175	5.48994
Asb18	1	89948220	90016666	-	27.2778	21.5261		53.9612	46.0822
Iqca	1	90040132	90155401	-	44.1324	38.5877		84.9888	70.2879
4930434B07Rik	1	90151628	90161462	+	3.84403	3.77225		11.5792	8.15173
Ackr3	1	90201980	90218751	+	14.489	44.5403		19.4485	13.2258
Gm38277	1	90225160	90230526	-	2.06986	1.45353		4.60918	4.15904
Gm28721	1	90253276	90262120	-	3.54833	4.77588		5.73337	5.2404
Gm28723	1	90278458	90285912	+	2.32859	2.24951		6.29547	6.07221
Gm27648	1	90325312	90329418	+	1.29366	1.03823		2.69806	3.82632
Gm28722	1	90451394	90456501	-	2.18075	1.59196		4.49676	3.32724
Gm35048	1	90518496	90525297	+	2.06986	2.52637		6.85756	5.07404
Cops8	1	90600981	90615341	+	7.57717	9.44793		11.804	10.7303
Gm9991	1	90673161	90681793	+	4.10276	3.1147		6.74514	5.15722
Col6a3	1	90763923	90845971	-	63.87	103.616		64.7534	55.8144
Gm36970	1	90835275	90841133	-	4.17668	6.67931		5.95821	5.2404
4930474B08Rik	1	90868583	90873419	-	2.18075	1.24588		3.26015	2.99451
Mlph	1	90913085	90953142	+	16.1153	18.9305		38.897	29.6956
Prlh	1	90951108	90956027	+	1.99594	2.52637		4.94644	3.57678
Rab17	1	90956133	90971661	-	5.21161	4.29137		19.5609	11.8949
Gm28199	1	90972459	90977260	-	1.84809	1.765		5.84579	2.57861
Lrrfip1	1	90996737	91130944	+	63.2786	109.984		116.129	100.732
Rbm44	1	91143089	91172795	+	10.645	10.417		14.0524	12.6435
Gm7776	1	91169429	91174148	-	1.2567	1.90343		3.14773	2.07952
Ramp1	1	91177822	91227196	+	23.5077	30.2126		56.9965	36.766
Ube2f	1	91248304	91292337	+	23.5077	28.9667		24.3949	22.4588
Gm7785	1	91294045	91298936	+	2.25467	4.04911		4.83402	3.07769
Gm26683	1	91295203	91306405	-	4.25061	5.67568		11.4667	7.23674
Scly	1	91296338	91323075	+	11.1625	14.1892		29.7911	17.9671
Gm17090	1	91303092	91323101	-	8.46425	10.1401		23.3832	14.1408
Espnl	1	91320075	91350306	+	12.8627	11.9397		37.548	25.8693
Klhl30	1	91349016	91364416	+	5.87692	6.12558		16.4132	9.98171
Erfe	1	91364430	91376217	+	6.46831	10.5208		14.8393	10.8135
Ilkap	1	91371861	91400815	-	13.7498	23.2218		22.0341	19.8802
1700020N18Rik	1	91402879	91408029	-	2.18075	1.765		4.38434	4.49177
Hes6	1	91409483	91416038	-	3.43745	4.46441		7.86933	5.2404
Per2	1	91413982	91461324	-	24.173	32.9466		55.1978	36.1837
Gm28381	1	91467906	91472098	-	0.997968	0.969019		1.12419	2.57861
Gm28382	1	91481024	91486774	+	1.62632	1.62657		4.7216	3.65996
Gm19085	1	91485729	91492009	-	2.18075	1.45353		2.81048	2.99451
Traf3ip1	1	91492647	91531307	+	16.2632	15.4005		34.4002	28.6142
Asb1	1	91538544	91561589	+	9.8688	10.2093		18.6616	13.4753
Gm28380	1	91609406	91626500	+	7.42932	5.15656		16.4132	13.0594
Gm29100	1	91796528	91804937	-	5.10073	4.67206		7.0824	5.15722
Twist2	1	91799461	91850028	+	22.251	24.8138		50.8134	35.9342
Gm29101	1	91820515	91825985	+	1.84809	2.52637		4.7216	3.65996
Gm37600	1	91914260	91921551	+	2.14378	2.2149		8.09417	5.90584
Hdac4	1	91926779	92197699	-	115.395	138.674		198.42	166.944
Gm37048	1	91973987	91983564	+	3.25264	5.60647		9.55562	7.90219
Gm26720	1	91987051	91994628	+	2.9939	4.08372		7.86933	5.57312
Gm37036	1	92017592	92024097	-	2.88302	3.42617		2.9229	3.07769
Gm29099	1	92322510	92331888	+	2.40252	3.63382		9.21836	5.48994
Gm7837	1	92428121	92432532	-	1.47847	1.765		2.3608	2.91133
Ndufa10	1	92437010	92475860	-	18.0004	21.2146		32.3767	25.0375
Mir6900	1	92462483	92466542	-	1.55239	2.52637		3.59741	2.24588
Olfr1416	1	92473925	92487113	-	5.35946	5.26039		6.07063	5.40676
Olfr1415	1	92487101	92498101	-	5.13769	4.56823		6.18305	6.9872
Olfr1414	1	92504366	92520661	-	7.13362	6.71392		14.5021	10.4808
Olfr1413	1	92569322	92576397	+	3.17871	2.24951		2.9229	3.57678
1700054K02Rik	1	92570374	92574749	-	2.36555	1.28049		2.3608	2.82815
Gm28478	1	92572614	92576796	+	1.77417	1.38431		0.899353	2.57861
Olfr1412	1	92583779	92593375	+	4.73111	3.84147		4.49676	5.2404
Gm44098	1	92587872	92591917	+	2.40252	1.59196		2.24838	2.1627
Olfr1411	1	92592411	92599753	+	3.21568	2.73402		4.27192	3.57678
Gm44099	1	92593365	92597476	+	1.84809	1.28049		3.59741	2.66179
Olfr1410	1	92603782	92616806	+	5.06376	3.80686		9.89288	6.90402
Olfr12	1	92615788	92625412	+	4.0658	2.59559		5.05886	4.07586
Cops9	1	92635145	92643985	-	4.65718	5.77951		11.3543	7.23674
Otos	1	92642218	92650841	-	3.32656	3.66843		9.78046	6.48811
Gm29483	1	92712234	92719202	-	2.88302	2.11108		7.19482	6.57129
Gm29482	1	92757213	92762480	-	2.14378	2.24951		4.15951	3.16087
Gm29481	1	92818958	92839896	-	9.79487	7.99441		18.9988	14.9726
Gpc1	1	92829645	92862779	+	14.8217	14.7429		41.4826	27.2002
Gm29480	1	92840177	92850771	-	3.88099	4.11833		12.5909	8.56763
Mir149	1	92848378	92852443	+	1.18278	2.00725		6.29547	3.82632
Ankmy1	1	92857803	92904906	-	18.8505	17.9269		46.6539	34.6033
Dusp28	1	92904981	92910435	+	3.40048	3.66843		6.40789	4.40859
5033417F24Rik	1	92906378	92912764	-	4.02883	5.19117		7.41966	6.07221
Rnpepl1	1	92908783	92926384	+	8.20552	12.0435		17.3125	14.6398
9430060I03Rik	1	92931526	92952590	-	9.94272	11.6628		25.8564	16.0539
Capn10	1	92932376	92949941	+	8.72298	10.4516		22.4838	13.7248
Gpr35	1	92948865	92988391	+	15.1913	14.0508		28.442	25.0375
Gm18697	1	92997396	93004771	-	3.14175	3.56461		5.50853	5.57312
Aqp12	1	93004334	93014269	+	3.65922	3.9799		10.455	8.06855
Kif1a	1	93013464	93103951	-	34.3005	33.0851		99.0412	68.4579
Gm28086	1	93120931	93126103	-	2.21771	2.11108		4.60918	3.32724
Agxt	1	93133240	93147421	+	5.10073	4.94892		14.7269	12.1444
Mab21l4	1	93149349	93162948	-	5.69211	5.22578		18.0995	11.5621
Crocc2	1	93166725	93233072	+	25.2819	22.3913		80.7169	59.9734
Sned1	1	93233841	93303065	+	29.1259	30.8356		66.8893	46.4981
Mir6901	1	93272549	93276610	+	1.55239	1.14206		5.39612	3.82632
Mterf4	1	93297211	93307915	-	3.99187	5.95254		9.89288	6.15539
Gm28535	1	93303964	93319309	+	5.98781	6.36784		10.6798	9.64898
Gm7867	1	93304694	93309239	-	1.07189	2.11108		2.9229	2.57861
Pask	1	93306770	93345482	-	17.2242	14.12		25.1819	23.7897
Ppp1r7	1	93340854	93375489	+	15.0804	16.1272		23.608	19.7139
Mir6902	1	93344092	93348155	+	0.924045	1.38431		1.23661	1.49726
Mir6345	1	93350158	93354285	+	1.55239	2.11108		2.58564	3.16087
Gm26446	1	93361255	93365357	+	1.92201	2.11108		3.59741	3.41042
Ano7	1	93371930	93406303	+	14.526	17.2001		33.6133	23.2075
Hdlbp	1	93403940	93480815	-	39.623	63.54		37.9976	39.3446
Gm17415	1	93419700	93424488	+	3.03087	3.70304		3.37257	2.57861
2020-09-02	1	93476964	93512260	+	19.368	28.2054		10.455	10.564
2020-09-02	1	93476993	93511733	+	18.7766	27.271		10.2301	10.1481
Farp2	1	93510079	93623976	+	46.7567	56.5492		62.7298	54.2339
Gm37250	1	93529815	93536202	+	2.9939	3.21853		2.81048	3.4936
Stk25	1	93617751	93660659	-	19.368	26.4404		29.5662	24.2888
Gm28536	1	93633193	93638509	+	4.47238	5.60647		4.27192	2.99451
Bok	1	93683660	93697764	+	6.65312	7.19843		14.7269	10.0649
Thap4	1	93699935	93756864	-	23.6925	24.9868		39.5715	32.9396
Gm10550	1	93729104	93753072	+	8.68602	8.92882		15.4014	13.1426
Atg4b	1	93749500	93792610	+	17.7417	24.0178		25.8564	27.117
Dtymk	1	93790576	93803934	-	7.94678	10.1401		7.6445	8.81718
Ing5	1	93801965	93824101	+	9.35133	14.0508		23.8328	15.9707
Gm22089	1	93806570	93810671	-	1.44151	1.59196		3.37257	2.32907
D2hgdh	1	93822909	93854348	+	8.35336	10.9707		15.0642	13.5585
Gal3st2	1	93859306	93878494	+	2.10682	1.28049		4.38434	3.16087
Gm18666	1	93904244	93918768	+	1.44151	0.588333		0.899353	1.58044
Gal3st2b	1	93916311	93944650	+	3.69618	2.76863		7.19482	7.48628
Gm7889	1	93973353	93987816	+	1.84809	1.52274		2.3608	2.24588
Gal3st2c	1	93988509	94019147	+	9.79487	8.72117		14.1648	13.0594
Neu4	1	94018451	94030334	+	6.20958	3.73764		11.3543	7.07038
Pdcd1	1	94036305	94054553	-	7.65109	8.13284		16.638	15.0557
Gm7891	1	94202417	94207259	+	2.0329	2.2149		1.91112	2.41225
Gm7895	1	94466715	94471887	-	0.887083	1.3497		0.899353	0.831809
Gm23389	1	94613636	94617704	-	1.84809	1.52274		0.224838	0.332724
4930440C22Rik	1	94795083	94804472	+	3.36352	4.18755		1.46145	0.91499
Gm23181	1	95037934	95042043	-	2.32859	1.765		1.01177	1.24771
Gm5264	1	95253963	95258810	-	2.0329	1.45353		1.68629	0.998171
Fam174a	1	95311623	95337284	+	12.3822	13.7047		4.83402	5.82266
BC055308	1	95326681	95333218	+	2.10682	3.21853		0.786933	1.49726
Gm15427	1	95496621	95501151	+	1.14582	1.28049		1.46145	0.998171
St8sia4	1	95585682	95669571	-	37.2205	35.9575		13.153	13.4753
Gm37642	1	95644774	95650508	-	2.66125	2.63019		0.224838	0.332724
4930598F16Rik	1	95699184	95718518	-	6.98578	6.36784		3.82225	3.41042
Gm37761	1	95736196	95742293	+	2.18075	1.83421		1.01177	0.415905
Gm22360	1	95830129	95834235	-	1.44151	1.10745		0.449676	0.499085
1700063A18Rik	1	95988659	96023758	-	16.8915	13.324		6.07063	5.48994
Gm24586	1	96264853	96268941	-	1.2567	1.66118		0.224838	0.499085
Gm22917	1	96301146	96305255	+	1.47847	1.3497		0.674514	0.499085
Gm37076	1	96311242	96317535	+	3.58529	2.45716		0.899353	1.41408
Gm29601	1	96541059	96558703	-	8.42729	6.29862		3.59741	3.07769
4930533P14Rik	1	96610057	96664573	-	19.5528	20.2456		8.09417	10.7303
Gm26245	1	96615099	96619205	+	0.961006	1.28049		0.449676	0.748628
Gm1833	1	96643420	96648170	+	1.44151	1.24588		1.46145	1.7468
Gm26078	1	96760031	96764158	+	1.10885	1.21127		1.91112	1.16453
Slco4c1	1	96814270	96874171	-	24.21	23.0834		8.88111	13.3089
Panct2	1	96869126	96909796	+	17.2242	16.9578		9.78046	10.9799
Slco6b1	1	96904176	96999577	-	33.4874	30.974		10.7922	16.1371
Gm9499	1	96999820	97004783	-	2.95694	2.59559		0.674514	0.748628
Gm28901	1	97022516	97027565	-	1.14582	1.62657		0.449676	0.332724
Gm6430	1	97022681	97027928	+	1.29366	1.62657		0.562095	0.332724
Slco6c1	1	97057038	97130301	-	25.6515	26.0943		9.4432	11.3126
Gm7133	1	97160860	97312664	+	51.4508	45.5093		20.5727	23.7066
Gm7135	1	97344475	97575015	+	79.4678	70.6692		36.1989	42.6718
Gm37171	1	97542264	97547448	-	2.32859	2.11108		1.57387	1.33089
D1Ertd622e	1	97604318	97664074	-	28.3127	33.1197		21.6969	27.6161
Ppip5k2	1	97704048	97772411	-	28.3866	33.1543		18.3243	16.9689
Gin1	1	97768172	97795709	+	11.5321	11.3514		8.09417	6.90402
Pam	1	97793114	98097646	-	115.949	128.776		77.4567	91.9981
Gm37140	1	97876382	97882065	-	2.47644	2.69941		0.899353	1.24771
Gm25413	1	97934400	97938711	+	2.25467	2.2149		0.786933	1.66362
Gm3531	1	97946901	97951389	-	1.77417	1.28049		0.674514	1.16453
B230216N24Rik	1	98029116	98059680	-	10.8668	11.9051		7.53208	9.48262
Gm24465	1	98047822	98051928	+	1.40455	2.00725		2.24838	1.91316
1810006J02Rik	1	98129456	98146655	+	6.65312	5.67568		3.93467	6.82083
Gm29461	1	98171648	98192698	+	9.16652	8.09823		4.94644	4.99085
Gm7952	1	98261523	98266506	+	2.18075	1.83421		1.79871	1.7468
Gm29462	1	98265151	98269438	+	1.66328	1.17667		1.12419	1.33089
Slco6d1	1	98419124	98518991	+	38.9208	36.442		19.5609	18.1334
Gm3555	1	98455768	98461162	+	1.66328	1.765		1.46145	1.7468
Gm26134	1	98547451	98551560	+	1.66328	1.52274		0.337257	0.499085
Gm7967	1	98587517	98609384	+	5.65515	6.71392		5.39612	2.91133
Gm29460	1	98762841	98767554	+	1.66328	1.41892		0.674514	1.08135
Gm23434	1	99015364	99019463	+	1.40455	2.28412		0.337257	0.831809
Gm18248	1	99636396	99642241	-	2.62429	2.52637		1.46145	1.49726
Cntnap5b	1	99770765	100487942	+	286.454	258.244		100.503	142.572
Prdx2-ps1	1	99788429	99793025	-	1.77417	2.00725		1.01177	1.58044
Gm37877	1	99845984	99852692	+	3.51137	2.63019		0.449676	1.16453
Gm19029	1	100004021	100008584	+	2.40252	1.69578		0.899353	1.41408
Gm23602	1	100250917	100255048	-	1.81113	1.97265		1.01177	0.998171
Gm29668	1	100280329	100284643	-	1.95897	1.28049		1.01177	1.49726
Gm29667	1	100280791	100285280	+	2.0329	1.73039		1.23661	1.66362
Gm18700	1	100595075	100599627	+	1.36759	1.66118		0.449676	0.332724
Gm18185	1	100641582	100646248	+	1.7372	1.52274		0.562095	0.998171
Gm29334	1	100651800	100656156	+	1.92201	2.14568		0.899353	1.08135
Gm25537	1	100859793	100863901	+	1.58936	1.48814		0.899353	0.831809
Gm20268	1	101153809	101177202	+	7.39236	8.34048		3.70983	3.99268
Gm28801	1	101369628	101374076	+	2.43948	2.14568		0.449676	0.665447
Psmb6-ps2	1	101383886	101388590	+	1.47847	1.24588		1.79871	0.831809
Gm18969	1	101751814	101756543	-	1.81113	1.10745		1.23661	1.24771
Gm28188	1	101878506	101882741	-	1.40455	1.3151		0.786933	0.582266
Gm28187	1	101890958	101897091	-	2.55036	2.69941		1.12419	1.16453
Gm24122	1	102104449	102108580	-	2.29163	1.66118		0.337257	0.582266
Gm28623	1	102159367	102163939	+	1.88505	1.21127		0.449676	0.831809
Gm23036	1	102411923	102416021	-	2.10682	1.86882		1.57387	0.499085
Gm3116	1	102447353	102539656	+	32.7112	30.1434		13.3779	16.7194
Gm20281	1	102456656	102460922	-	2.14378	1.66118		1.23661	0.332724
Gm22034	1	102951415	102955548	-	0.997968	1.52274		1.68629	1.58044
Gm18728	1	103169926	103270593	+	35.5572	33.2235		18.0995	20.2961
Gm23965	1	103234626	103238767	-	1.84809	1.69578		1.46145	0.998171
Gm29141	1	103361986	103425658	+	20.6616	17.3039		5.73337	9.39944
Gm37789	1	103722345	103729233	+	3.17871	2.24951		1.12419	1.08135
Gm18447	1	104309721	104314027	+	1.84809	1.45353		0.674514	0.415905
Gm29140	1	104468941	104473416	-	1.92201	1.3497		0.562095	0.582266
Gm23537	1	104483957	104488286	+	1.66328	1.17667		1.57387	1.33089
Gm5260	1	104511001	104516068	+	1.95897	1.28049		0.786933	1.66362
Gm29592	1	104607524	104612883	+	2.18075	1.765		1.34903	1.99634
Gm29011	1	104630584	104635358	-	1.88505	2.07647		0.786933	0.748628
Cdh20	1	104766529	104997481	+	90.7042	81.9513		51.3755	56.6462
Gm38031	1	104774114	104781128	+	3.62225	2.2149		1.34903	0.665447
n-R5s216	1	104878924	104883035	-	1.81113	1.55735		1.46145	1.66362
Gm36969	1	104904523	104911331	+	2.84606	2.45716		1.46145	1.58044
Gm15699	1	104909431	104914333	-	1.84809	1.93804		2.3608	2.07952
Gm29012	1	105114454	105129366	+	5.91388	4.81049		4.38434	5.82266
Gm29013	1	105242425	105246661	+	1.58936	1.28049		1.01177	1.49726
Rnf152	1	105274914	105358710	-	35.4464	31.8738		40.4709	39.9268
Gm29014	1	105319121	105323446	+	2.10682	1.93804		1.34903	1.82998
Gm17634	1	105354007	105363737	+	3.7701	4.01451		6.07063	6.82083
Gm28403	1	105380260	105571139	-	70.1904	67.1046		53.5115	65.5466
Pign	1	105516422	105665677	-	54.0381	58.9025		29.7911	36.0173
Gm28404	1	105562126	105566578	-	1.07189	2.90706		0.674514	1.33089
Gm20302	1	105572537	105576811	+	0.813159	1.17667		0.899353	0.748628
Gm22426	1	105572687	105576782	+	0.813159	1.14206		0.899353	0.748628
Gm8004	1	105613742	105618358	+	0.665312	1.24588		1.46145	1.7468
Relch	1	105661861	105757191	+	37.9967	55.4763		15.289	14.6398
Gm37566	1	105706573	105714927	+	3.88099	5.36421		1.46145	1.33089
Gm10193	1	105762444	105766674	+	0.665312	1.17667		2.13596	1.99634
Tnfrsf11a	1	105778718	105849981	+	29.0889	29.6589		41.4826	41.5073
Gm37779	1	105885633	105893012	-	3.21568	2.04186		4.60918	4.07586
Gm26214	1	105943554	105947660	+	0.850121	1.24588		2.69806	2.41225
Gm18801	1	105953775	105958310	-	1.81113	1.93804		1.91112	1.16453
Gm7160	1	105977350	105992282	-	8.68602	11.7667		6.96998	6.57129
Zcchc2	1	105988406	106036074	+	22.9533	30.5241		24.7322	25.5365
Gm37372	1	106070584	106077894	-	2.77213	3.18392		4.7216	5.57312
Gm26509	1	106088068	106093015	+	1.33062	1.93804		1.57387	2.1627
Gm20753	1	106150625	106173524	-	9.20348	8.99803		14.2772	14.8062
Phlpp1	1	106169752	106396250	+	85.7883	90.4648		64.4161	79.4378
Gm38235	1	106217314	106226265	+	3.43745	2.69941		2.47322	2.32907
A530053M12Rik	1	106398178	106403987	-	2.66125	1.69578		5.05886	4.32541
Gm6651	1	106437600	106441870	+	1.77417	1.765		0.899353	0.91499
Bcl2	1	106536178	106716274	-	69.0446	91.5723		84.3143	83.4304
D630008O14Rik	1	106539943	106577045	+	14.3412	19.1035		23.8328	22.1261
Mir3473f	1	106544496	106548631	-	1.40455	1.97265		3.14773	2.66179
Gm37053	1	106602784	106608870	-	2.14378	2.35333		2.02354	2.57861
Kdsr	1	106718459	106761727	-	17.7417	19.1381		28.3296	26.0356
Vps4b	1	106762071	106798728	-	16.1893	25.4714		11.0171	12.893
Serpinb5	1	106859173	106885348	+	10.7928	12.7357		7.75692	10.8135
Pou2f3-rs1	1	106885852	106890897	-	2.18075	2.56098		3.14773	2.24588
Serpinb12	1	106932449	106959080	+	12.2713	10.1401		5.2837	8.06855
Serpinb13	1	106978984	107003195	+	9.94272	7.33686		6.29547	5.15722
Gm8080	1	107018137	107027325	-	4.0658	3.25314		1.01177	2.07952
Serpinb3a	1	107043587	107054303	-	4.43541	3.73764		0.337257	1.24771
Serpinb3d	1	107076167	107085506	-	3.58529	3.46078		0.786933	1.16453
Gm15388	1	107135844	107140569	-	1.21974	0.79598		0.674514	1.24771
Serpinb3b	1	107151940	107280361	-	37.1466	35.0231		17.2001	20.213
Gm8084	1	107189475	107195557	-	2.29163	2.87245		0.449676	0.415905
Gm15390	1	107251553	107256290	-	2.25467	1.14206		1.01177	1.24771
Serpinb3c	1	107269201	107280371	-	4.39845	3.53		1.01177	2.07952
Gm8089	1	107288341	107304354	-	7.09666	4.70666		2.3608	1.82998
Serpinb11	1	107359198	107382475	+	10.3123	7.78676		5.50853	5.57312
Gm15391	1	107383200	107389412	-	3.03087	1.97265		2.13596	2.07952
Serpinb7	1	107397655	107454689	+	23.8404	21.976		9.4432	12.893
Gm24553	1	107438047	107442177	-	1.58936	1.55735		1.34903	1.08135
Serpinb2	1	107509423	107537478	+	12.1235	9.34411		4.04709	5.40676
Serpinb10	1	107527003	107551271	+	9.05564	8.27127		3.26015	5.48994
Serpinb8	1	107588006	107612484	+	9.90576	11.9051		6.96998	8.23491
Gm15389	1	107685008	107695514	+	3.88099	3.28774		2.69806	3.24406
Gm24267	1	107754602	107758708	-	0.739236	1.03823		0.112419	0.499085
Gm22438	1	107890974	107895105	+	1.33062	1.86882		1.34903	1.58044
D830032E09Rik	1	107915259	108030337	+	42.1734	38.1032		22.5962	29.3629
Gm18448	1	107950837	107955435	+	1.70024	2.38794		1.79871	1.41408
Gm28282	1	107961122	107965307	-	2.06986	1.45353		1.57387	1.58044
Gm5702	1	108374970	108381438	-	2.66125	2.6648		5.17128	2.57861
Gm38212	1	108415077	108421832	+	1.88505	2.00725		0.674514	0.91499
Gm28283	1	108610337	108614514	-	1.84809	1.38431		0.562095	0.249543
Gm6679	1	108768135	108774003	+	2.06986	2.94166		1.68629	1.58044
Gm17847	1	108995634	109000760	-	2.06986	2.00725		2.81048	2.07952
Gm28281	1	109572943	109577129	-	1.66328	1.38431		1.01177	0.582266
Gm22159	1	109621008	109625137	-	1.51543	1.69578		1.34903	0.748628
Gm25293	1	109802760	109807044	+	2.36555	0.969019		0.224838	0.249543
Gm8141	1	109831024	109836746	+	2.77213	2.38794		1.01177	1.7468
Cdh7	1	109980431	110142157	+	69.636	57.1375		18.2119	20.213
Gm18552	1	110408743	110413280	-	1.29366	1.66118		0.337257	0.166362
Gm3332	1	110473603	110478530	+	2.14378	2.63019		0.337257	0.748628
Gm6693	1	110598021	110602833	+	2.29163	2.07647		1.34903	0.998171
Cdh19	1	110886326	110979584	-	37.7749	31.4931		10.455	11.3126
Gm38255	1	110955831	110962826	-	1.92201	2.56098		0.899353	0.332724
Gm36944	1	110962679	110969437	-	4.25061	2.14568		1.01177	0.582266
Gm29088	1	111383690	111448645	-	25.2079	22.1144		10.455	11.1462
Gm19927	1	111383918	111388698	+	2.58732	1.52274		1.79871	0.499085
Gm8173	1	111802934	111809775	-	2.47644	1.83421		2.13596	1.82998
Gm37934	1	111831823	111836224	+	1.70024	1.3497		0.899353	0.415905
Dsel	1	111856702	111866918	-	4.0658	6.16019		3.48499	2.57861
Gm6028	1	111878735	111883308	-	2.0329	1.55735		1.34903	0.166362
Gm17752	1	112049069	112057275	-	3.69618	3.28774		3.03531	4.07586
Gm6717	1	112135868	112140705	+	1.99594	1.69578		1.57387	1.58044
Gm19086	1	112149089	112153753	+	1.77417	2.69941		1.01177	1.24771
Gm18406	1	112402187	112406855	-	1.92201	1.52274		0.224838	0.415905
Gm22331	1	112465911	112470046	+	1.66328	1.52274		0.224838	0.499085
Gm8204	1	112871845	112877988	-	1.95897	2.97627		3.03531	2.41225
Gm28190	1	112963542	112968931	-	3.2896	2.31872		1.23661	0.91499
Gm28189	1	113287340	113292365	+	1.47847	1.00363		1.68629	1.7468
Gm17946	1	113563446	113567983	-	0.739236	0.79598		0.224838	0.332724
Gm18181	1	113580771	113585506	-	2.14378	2.00725		0.786933	0.998171
Gm24937	1	113715914	113720047	-	0.813159	0.79598		0.337257	0.415905
9330185C12Rik	1	113889385	113966134	-	27.9431	25.4021		12.3661	15.3053
Gm4854	1	115217190	115221763	-	1.44151	1.45353		0.449676	0.499085
Gm17916	1	115666988	115686624	-	6.20958	6.1948		3.59741	3.74314
Cntnap5a	1	115682756	116589323	+	351.728	325.763		138.725	198.886
Gm23393	1	116392342	116396413	-	2.18075	1.3497		0.112419	0.582266
Gm28263	1	116631777	116636176	+	0.924045	2.00725		0.337257	0.499085
Gm19965	1	116800983	116825410	+	10.2754	9.06725		2.02354	2.49543
Gm17777	1	117390257	117395532	-	2.66125	2.45716		1.12419	1.33089
Gm24030	1	117534301	117538464	+	1.77417	1.52274		0.786933	0.831809
Gm27785	1	117559230	117563339	+	1.36759	1.59196		0.786933	0.91499
Gm28361	1	117576391	117580864	+	1.92201	1.86882		1.79871	2.07952
Zfp813-ps	1	117601878	117608484	+	1.29366	2.11108		1.23661	1.41408
Zfp813-ps	1	117623522	117630027	+	1.40455	1.93804		0.899353	0.665447
Gm28362	1	117660291	117680373	+	8.72298	7.23303		3.48499	4.24223
Gm28363	1	117695131	117729441	+	7.24451	6.22941		3.37257	3.07769
Gm28359	1	117739367	117770622	+	12.567	9.37872		5.2837	7.48628
Gm18182	1	117745031	117753372	-	2.66125	2.42255		1.68629	2.57861
B020011L13Rik	1	117779133	117805359	+	8.83387	6.54088		2.47322	3.41042
Gm28360	1	117828081	117856496	+	8.57513	7.16382		5.84579	3.9095
Gm28169	1	117840962	117845306	+	1.7372	1.07284		2.3608	0.831809
Gm7195	1	117866522	117901722	+	11.1255	8.72117		5.62095	5.90584
Gm28168	1	117926015	117951988	+	8.87083	6.33323		4.27192	4.15904
Gm7145	1	117963939	117988884	+	5.803	7.82137		3.26015	2.57861
Gm28358	1	118006769	118032415	+	5.0268	3.39157		3.82225	4.40859
Gm29489	1	118028315	118048849	+	6.91185	5.88333		3.59741	3.57678
Gm29490	1	118038649	118042990	+	1.44151	1.3497		1.12419	0.748628
Gm29104	1	118062118	118066959	+	0.850121	1.24588		1.34903	1.58044
Gm29106	1	118174542	118204307	+	7.31843	7.89058		4.15951	4.32541
Gm7200	1	118247863	118253025	+	1.81113	1.59196		2.13596	2.32907
Tsn	1	118292778	118313739	-	9.24045	10.9015		9.33078	10.6472
Nifk	1	118319839	118335822	+	6.69008	7.82137		12.2537	10.8135
Gm28867	1	118355312	118365449	+	3.99187	3.59921		5.50853	6.90402
Clasp1	1	118387058	118614678	+	95.1766	122.719		135.802	124.272
Gm26080	1	118451355	118455485	-	1.81113	2.00725		4.04709	3.07769
2900060B14Rik	1	118456652	118461267	-	4.28757	11.2821		3.82225	2.82815
Gm22710	1	118457141	118461265	-	4.17668	10.9015		3.26015	2.41225
Gm28466	1	118476604	118481591	-	1.95897	2.6648		3.59741	2.74497
Tfcp2l1	1	118625945	118687168	+	26.4277	24.4331		46.8787	41.0082
Gm22094	1	118636288	118640404	-	2.36555	1.14206		1.57387	1.16453
Gm28882	1	118649482	118653795	-	1.84809	2.18029		3.59741	3.41042
Gm23497	1	118679821	118683950	+	2.29163	2.24951		2.13596	2.32907
Gm28467	1	118808136	118812453	+	1.40455	2.00725		3.37257	2.07952
Gli2	1	118832132	119055619	-	91.2217	99.8089		232.145	180.586
Mir6346	1	118952220	118956300	+	1.66328	1.765		3.93467	3.99268
Gm26831	1	119056469	119061848	+	1.29366	1.93804		4.04709	4.57495
Gm8321	1	119155586	119160565	+	2.14378	1.93804		3.37257	3.57678
Gm3508	1	119239962	119244753	-	1.18278	1.52274		2.3608	2.24588
Gm29456	1	119303346	119328833	-	9.49918	9.41333		18.3243	17.0521
Gm29455	1	119327200	119387581	+	22.6945	20.7301		42.8317	40.3427
Inhbb	1	119413465	119424248	-	6.09869	46.0284		10.455	8.56763
Ralb	1	119468305	119506794	-	17.2981	22.4605		40.8081	29.5292
Gm29454	1	119497477	119501869	+	0.924045	1.3497		4.94644	2.91133
Gm27184	1	119518090	119528359	-	4.36149	5.88333		10.9047	7.65264
Tmem185b	1	119524160	119530983	+	3.65922	6.1948		6.96998	5.15722
3830432H09Rik	1	119527480	119538165	-	4.58326	6.74852		9.4432	9.23308
Gm25322	1	119528211	119532314	+	2.43948	3.01088		4.27192	3.41042
Epb41l5	1	119543037	119651000	-	45.7587	53.9536		34.8499	39.5941
Gm37219	1	119628744	119633669	-	1.99594	2.80323		1.01177	1.16453
Ptpn4	1	119650467	119839613	-	75.5129	73.0571		32.6015	35.6846
Gm3851	1	119785769	119790086	+	1.18278	1.10745		0.674514	0.831809
Gm37745	1	119788763	119800925	-	5.47034	4.60284		3.59741	3.07769
Gm29657	1	119791520	119796229	+	2.73517	1.90343		2.58564	1.99634
Gm8338	1	119815763	119820125	+	2.40252	1.73039		1.34903	0.748628
Gm29658	1	119872781	119877010	+	1.29366	0.830588		2.24838	2.99451
Gm3551	1	119895461	119900124	+	2.55036	2.35333		5.62095	4.15904
Gm28209	1	119901130	119908897	+	2.32859	2.52637		6.52031	4.82449
Tmem177	1	119905890	119915208	-	4.32453	3.70304		7.19482	5.40676
Cfap221	1	119921341	119999234	-	30.2347	27.8247		50.2513	45.9159
Gm17973	1	119984795	119989314	+	1.99594	2.35333		3.82225	2.49543
Sctr	1	120004894	120065536	+	21.5118	21.7337		52.1624	44.585
Tmem37	1	120065377	120076074	-	4.21364	4.94892		12.3661	8.56763
Dbi	1	120111280	120123078	-	6.43135	7.16382		11.4667	10.7303
3110009E18Rik	1	120119187	120190189	+	27.0191	26.9249		49.5768	47.2468
Steap3	1	120188757	120274705	-	35.8899	40.0066		75.658	60.9716
C1ql2	1	120338582	120345174	+	2.21771	2.90706		5.62095	4.32541
1700012E03Rik	1	120433805	120440455	+	3.40048	2.38794		5.73337	4.15904
Marco	1	120472538	120507024	-	15.1913	12.9087		27.093	18.7157
En1	1	120600418	120609992	+	3.40048	2.24951		10.1177	5.6563
2610027F03Rik	1	120619740	120692403	+	28.3127	26.8557		45.3049	38.2632
Gm29346	1	120756443	120765565	+	3.40048	4.22215		6.85756	4.82449
Gm29345	1	120814500	120838997	+	9.31437	8.92882		7.98175	7.23674
Gm29344	1	120823247	120827456	-	1.70024	1.45353		1.57387	1.16453
Gm29348	1	120845989	120859486	-	5.21161	5.7449		9.78046	8.15173
Gm29347	1	120854674	120860010	+	1.92201	1.97265		5.73337	3.74314
Gm37043	1	120866996	120874100	+	3.21568	2.49176		2.81048	4.32541
Celrr	1	121085405	121180441	+	37.0357	33.708		45.3049	49.659
Gm29359	1	121222276	121229526	+	2.66125	3.01088		4.38434	4.40859
Gm38283	1	121298137	121302831	-	2.62429	5.01813		3.70983	2.99451
Insig2	1	121302353	121334589	-	16.5589	27.1671		14.6145	14.8062
Gm37174	1	121326092	121333149	+	5.91388	10.763		3.82225	4.07586
2210011K15Rik	1	121353116	121361900	-	3.10479	2.69941		5.50853	5.15722
Ccdc93	1	121429049	121508460	+	31.1588	38.034		64.7534	56.8126
Gm15392	1	121487296	121495203	-	3.54833	4.53362		7.98175	6.15539
Gm15393	1	121505585	121509803	-	1.7372	1.93804		1.57387	2.57861
Htr5b	1	121507842	121530465	-	7.72501	6.99078		12.1413	11.2294
Gm8217	1	121518583	121523047	+	1.81113	2.00725		2.58564	2.91133
Ddx18	1	121551835	121569989	-	6.2835	9.03264		12.8158	12.2276
Gm28591	1	121643667	121647849	-	2.40252	1.765		2.13596	1.24771
Gm37920	1	121704515	121709263	+	2.14378	1.83421		1.23661	2.07952
Gm15394	1	121967217	121972524	-	2.18075	1.66118		2.58564	1.7468
Gm8392	1	122188221	122193055	+	2.18075	2.24951		0.786933	0.748628
Gm26472	1	122199459	122203541	+	2.10682	1.14206		0.674514	0.998171
Gm28590	1	122203145	122254180	+	22.8424	18.5498		10.5674	12.2276
Gm24547	1	122508549	122512697	+	1.18278	1.73039		0.337257	0.91499
Gm36982	1	122519749	122524876	+	2.14378	2.04186		1.01177	1.66362
Gm25771	1	122551173	122555316	+	1.70024	1.17667		2.3608	1.58044
Gm29192	1	122808306	122812682	+	1.29366	2.24951		1.68629	1.66362
Gm37970	1	122864042	122869773	+	2.55036	1.79961		1.23661	0.91499
Gm8403	1	123145920	123151217	-	2.58732	1.93804		1.23661	0.91499
Gm28911	1	123203149	123207265	+	1.77417	1.07284		0	0.332724
Gm20058	1	123272139	123278771	+	2.77213	2.56098		1.12419	1.41408
Gm28912	1	123285574	123289807	+	1.66328	1.93804		0.449676	0.332724
Dpp10	1	123319471	124047559	-	290.335	258.659		107.023	137.082
Gm37478	1	123361740	123369234	-	2.91998	2.94166		0.449676	0.91499
Gm37221	1	123369172	123376178	-	3.14175	2.69941		0.337257	0.499085
Gm24791	1	123387801	123391931	-	1.77417	1.14206		1.12419	0.831809
Gm37066	1	123389111	123395171	-	2.66125	2.31872		1.46145	0.748628
[truncated: 53,423 more rows]
