# Supplementary material for: The pregnant myometrium is epigenetically activated at contractility-driving gene loci prior to the onset of labor in mice
Source: PLoS Biol. 2020 Jul 15;18(7):e3000710. doi: 10.1371/journal.pbio.3000710 (PMC7384763; doi:10.1371/journal.pbio.3000710)
Supplement: S10 Table — d, day; H3K4me3, H3 trimethylation of lysine residue 4; H3K27ac, H3 acetylation on lysine residue 27. (XLSX) [file pbio.3000710.s028.xlsx]

## Sheet: K27ac D15 ChIP Peaks
H3K27ac D15 IDR Peaks
Chromosome	Start	End	Name
chr1	3671117	3672236	peak1
chr1	4491658	4493570	peak2
chr1	4496206	4498066	peak3
chr1	4571428	4572092	peak4
chr1	4785246	4786019	peak5
chr1	4807419	4808332	peak6
chr1	4857319	4858647	peak7
chr1	5082866	5083632	peak8
chr1	6214032	6215509	peak9
chr1	7088235	7090667	peak10
chr1	7397044	7398810	peak11
chr1	9237195	9237757	peak12
chr1	9545008	9546763	peak13
chr1	9548013	9549683	peak14
chr1	9563811	9565625	peak15
chr1	9626787	9633165	peak16
chr1	9648202	9651031	peak17
chr1	9699731	9701219	peak18
chr1	9747264	9748708	peak19
chr1	9797676	9799378	peak20
chr1	9848276	9848882	peak21
chr1	9942859	9944773	peak22
chr1	9967749	9968267	peak23
chr1	10037418	10040287	peak24
chr1	10231860	10233585	peak25
chr1	10719492	10720530	peak26
chr1	10993336	10994941	peak27
chr1	12691855	12693588	peak28
chr1	12715713	12718828	peak29
chr1	12770715	12771283	peak30
chr1	12931924	12933781	peak31
chr1	12940373	12944116	peak32
chr1	12989667	12992891	peak33
chr1	13335635	13336708	peak34
chr1	13366465	13366810	peak35
chr1	13372089	13374868	peak36
chr1	13426307	13428489	peak37
chr1	13588984	13589944	peak38
chr1	13659870	13661077	peak39
chr1	14309653	14310188	peak40
chr1	14754951	14756018	peak41
chr1	15286366	15287503	peak42
chr1	15805219	15806393	peak43
chr1	16103087	16106578	peak44
chr1	16227640	16229824	peak45
chr1	16231332	16231738	peak46
chr1	16518604	16520213	peak47
chr1	16618323	16619680	peak48
chr1	16656318	16657579	peak49
chr1	16665013	16667509	peak50
chr1	16687664	16689513	peak51
chr1	16704806	16705279	peak52
chr1	17096762	17097800	peak53
chr1	17602600	17603187	peak54
chr1	17727253	17727776	peak55
chr1	20819843	20820285	peak56
chr1	20890172	20891335	peak57
chr1	20912617	20912898	peak58
chr1	20951037	20952312	peak59
chr1	21008060	21011940	peak60
chr1	21013173	21015470	peak61
chr1	21040770	21041958	peak62
chr1	21052000	21053421	peak63
chr1	21072847	21079916	peak64
chr1	21095827	21097982	peak65
chr1	21218431	21219025	peak66
chr1	21271376	21272497	peak67
chr1	21960546	21963441	peak68
chr1	23255893	23257527	peak69
chr1	23382363	23384073	peak70
chr1	23921577	23922676	peak71
chr1	24005132	24005907	peak72
chr1	24099487	24100919	peak73
chr1	24677824	24679668	peak74
chr1	30686843	30687265	peak75
chr1	30872758	30874328	peak76
chr1	30948675	30950398	peak77
chr1	33669407	33671114	peak78
chr1	33672319	33675017	peak79
chr1	33688068	33689972	peak80
chr1	33719667	33722221	peak81
chr1	33755131	33758709	peak82
chr1	33813531	33814815	peak83
chr1	33883561	33883983	peak84
chr1	33907000	33908646	peak85
chr1	34005343	34006436	peak86
chr1	34011025	34012286	peak87
chr1	34120198	34122457	peak88
chr1	34127730	34128715	peak89
chr1	34132943	34133888	peak90
chr1	34139282	34141094	peak91
chr1	34142367	34143758	peak92
chr1	34150207	34151782	peak93
chr1	34235422	34240635	peak94
chr1	34268282	34269866	peak95
chr1	34288551	34290580	peak96
chr1	34387991	34390352	peak97
chr1	34432836	34435514	peak98
chr1	34439078	34440475	peak99
chr1	34459355	34460273	peak100
chr1	34471969	34473737	peak101
chr1	34485394	34485916	peak102
chr1	34801703	34802166	peak103
chr1	34841780	34843729	peak104
chr1	34849570	34853011	peak105
chr1	35973514	35974933	peak106
chr1	35992039	35992645	peak107
chr1	36030187	36031034	peak108
chr1	36064667	36065702	peak109
chr1	36067827	36070826	peak110
chr1	36078989	36080392	peak111
chr1	36128307	36130586	peak112
chr1	36235048	36236622	peak113
chr1	36243768	36244839	peak114
chr1	36270382	36273921	peak115
chr1	36303158	36306417	peak116
chr1	36307736	36309946	peak117
chr1	36367961	36369372	peak118
chr1	36444649	36445708	peak119
chr1	36469681	36472549	peak120
chr1	36492169	36493235	peak121
chr1	36511445	36513187	peak122
chr1	36546560	36549396	peak123
chr1	36554390	36559243	peak124
chr1	36560713	36566183	peak125
chr1	36568183	36573870	peak126
chr1	36579873	36581277	peak127
chr1	36587818	36590945	peak128
chr1	36595521	36596624	peak129
chr1	36599770	36600526	peak130
chr1	36603057	36604067	peak131
chr1	36635229	36637273	peak132
chr1	36691066	36692320	peak133
chr1	36708975	36710047	peak134
chr1	36859568	36862154	peak135
chr1	36902709	36903820	peak136
chr1	36919824	36923100	peak137
chr1	36938684	36940360	peak138
chr1	36995792	36997357	peak139
chr1	37028828	37031375	peak140
chr1	37076704	37078549	peak141
chr1	37299589	37301062	peak142
chr1	37386352	37387961	peak143
chr1	37429446	37430806	peak144
chr1	37491944	37492431	peak145
chr1	37503879	37505548	peak146
chr1	37530216	37530520	peak147
chr1	37540299	37541588	peak148
chr1	37585700	37586274	peak149
chr1	37864417	37865716	peak150
chr1	37871682	37872761	peak151
chr1	37889249	37890908	peak152
chr1	37917160	37918179	peak153
chr1	37996564	37998799	peak154
chr1	38128855	38130410	peak155
chr1	38199867	38202917	peak156
chr1	38217344	38218698	peak157
chr1	38240779	38243532	peak158
chr1	38247166	38248513	peak159
chr1	38303837	38304758	peak160
chr1	38305887	38306284	peak161
chr1	38307965	38308478	peak162
chr1	38626629	38628587	peak163
chr1	38696480	38696729	peak164
chr1	38835609	38836558	peak165
chr1	38897687	38898344	peak166
chr1	38987035	38988738	peak167
chr1	39045564	39046993	peak168
chr1	39192416	39194662	peak169
chr1	39255456	39257272	peak170
chr1	39348788	39350130	peak171
chr1	39367095	39369010	peak172
chr1	39393502	39394415	peak173
chr1	39395932	39396746	peak174
chr1	39398675	39400165	peak175
chr1	39417687	39418252	peak176
chr1	39456136	39456696	peak177
chr1	39477575	39479054	peak178
chr1	39502989	39503718	peak179
chr1	39535724	39536426	peak180
chr1	39555502	39556699	peak181
chr1	39576231	39577829	peak182
chr1	39713575	39715702	peak183
chr1	39720723	39721596	peak184
chr1	39734533	39736382	peak185
chr1	39758840	39762715	peak186
chr1	39869255	39870219	peak187
chr1	39900031	39903460	peak188
chr1	39922827	39924911	peak189
chr1	39935759	39936731	peak190
chr1	39952768	39953073	peak191
chr1	39962115	39964098	peak192
chr1	39988836	39989666	peak193
chr1	40014193	40016594	peak194
chr1	40058807	40059992	peak195
chr1	40084668	40086239	peak196
chr1	40101357	40102065	peak197
chr1	40139590	40140789	peak198
chr1	40221559	40223233	peak199
chr1	40224448	40225891	peak200
chr1	40265308	40268686	peak201
chr1	40273607	40276193	peak202
chr1	40324574	40326475	peak203
chr1	40358412	40359652	peak204
chr1	40444913	40445702	peak205
chr1	40790230	40791026	peak206
chr1	42851208	42852036	peak207
chr1	43091588	43093212	peak208
chr1	43098228	43099283	peak209
chr1	43162293	43164482	peak210
chr1	43168038	43169638	peak211
chr1	43445086	43447696	peak212
chr1	43474085	43475268	peak213
chr1	43694848	43695412	peak214
chr1	43730504	43731108	peak215
chr1	43780814	43782519	peak216
chr1	43826892	43828338	peak217
chr1	43933370	43934717	peak218
chr1	44101686	44102830	peak219
chr1	44118256	44120360	peak220
chr1	44147317	44148457	peak221
chr1	44551024	44552923	peak222
chr1	45314103	45314488	peak223
chr1	45331054	45332232	peak224
chr1	45333456	45334736	peak225
chr1	45337193	45337583	peak226
chr1	45339823	45342297	peak227
chr1	45343363	45344111	peak228
chr1	45356722	45360175	peak229
chr1	45389309	45392021	peak230
chr1	45502265	45503285	peak231
chr1	45794870	45795989	peak232
chr1	45864491	45866178	peak233
chr1	45925172	45926215	peak234
chr1	46066580	46067156	peak235
chr1	46852497	46854568	peak236
chr1	51288323	51290976	peak237
chr1	51333607	51333950	peak238
chr1	51477387	51478963	peak239
chr1	51530082	51530491	peak240
chr1	51539849	51540180	peak241
chr1	51594122	51595264	peak242
chr1	51747030	51747709	peak243
chr1	51915050	51916087	peak244
chr1	52112848	52113996	peak245
chr1	52118440	52120731	peak246
chr1	52122412	52122713	peak247
chr1	52158522	52158811	peak248
chr1	52231896	52233849	peak249
chr1	52499507	52502083	peak250
chr1	52597058	52599084	peak251
chr1	52630572	52631163	peak252
chr1	52726392	52727511	peak253
chr1	52798956	52800346	peak254
chr1	52816593	52817908	peak255
chr1	52844166	52845576	peak256
chr1	53296623	53297479	peak257
chr1	53313412	53314036	peak258
chr1	53352199	53352759	peak259
chr1	53784231	53785556	peak260
chr1	53844876	53845154	peak261
chr1	53850800	53851213	peak262
chr1	53977996	53978590	peak263
chr1	54194003	54195314	peak264
chr1	54438423	54439246	peak265
chr1	54557124	54558205	peak266
chr1	54837532	54838797	peak267
chr1	54922228	54922974	peak268
chr1	54923889	54926791	peak269
chr1	55026597	55029621	peak270
chr1	55052115	55053506	peak271
chr1	55086800	55088998	peak272
chr1	55130838	55131989	peak273
chr1	55201563	55202636	peak274
chr1	55225451	55226808	peak275
chr1	55237096	55238708	peak276
chr1	55405258	55407201	peak277
chr1	55446019	55448718	peak278
chr1	56972277	56973735	peak279
chr1	57377558	57378221	peak280
chr1	57405988	57407185	peak281
chr1	57774153	57775805	peak282
chr1	57969405	57970360	peak283
chr1	57995657	57997557	peak284
chr1	58029265	58030959	peak285
chr1	58056971	58057918	peak286
chr1	58088817	58089516	peak287
chr1	58359164	58359687	peak288
chr1	58391915	58393999	peak289
chr1	58422654	58424446	peak290
chr1	58444937	58445949	peak291
chr1	58457882	58458203	peak292
chr1	58504389	58505296	peak293
chr1	58585512	58587000	peak294
chr1	58652353	58653228	peak295
chr1	58710812	58715376	peak296
chr1	58718220	58720562	peak297
chr1	58721591	58724533	peak298
chr1	58725539	58729599	peak299
chr1	58741635	58747088	peak300
chr1	58761489	58762638	peak301
chr1	58794962	58797850	peak302
chr1	58801926	58803524	peak303
chr1	58972884	58974334	peak304
chr1	59119554	59120688	peak305
chr1	59162646	59163432	peak306
chr1	59236770	59238148	peak307
chr1	59314457	59316780	peak308
chr1	59368007	59369505	peak309
chr1	59380442	59383734	peak310
chr1	59480772	59486161	peak311
chr1	59487587	59488102	peak312
chr1	59516090	59516900	peak313
chr1	59574047	59575091	peak314
chr1	59579244	59581657	peak315
chr1	59669973	59671413	peak316
chr1	59684400	59686232	peak317
chr1	59762315	59765019	peak318
chr1	59912439	59914496	peak319
chr1	60097413	60098931	peak320
chr1	60179634	60181328	peak321
chr1	60342742	60344009	peak322
chr1	60408968	60410396	peak323
chr1	60565391	60567461	peak324
chr1	60778527	60778958	peak325
chr1	60862304	60864193	peak326
chr1	61373293	61373982	peak327
chr1	61638455	61639729	peak328
chr1	62591080	62592536	peak329
chr1	62702728	62710666	peak330
chr1	62712846	62713947	peak331
chr1	62715747	62722861	peak332
chr1	62723510	62725535	peak333
chr1	62728192	62730269	peak334
chr1	62750754	62751756	peak335
chr1	62789208	62793228	peak336
chr1	62794127	62794609	peak337
chr1	62795706	62796071	peak338
chr1	62812840	62813729	peak339
chr1	62822157	62823458	peak340
chr1	63112297	63115860	peak341
chr1	63176001	63178187	peak342
chr1	63730275	63730984	peak343
chr1	64018270	64019648	peak344
chr1	64059947	64061298	peak345
chr1	64086948	64089130	peak346
chr1	64096884	64098540	peak347
chr1	64115898	64122690	peak348
chr1	64189466	64190438	peak349
chr1	64223024	64224787	peak350
chr1	64231054	64232120	peak351
chr1	64288467	64290423	peak352
chr1	64294848	64296298	peak353
chr1	64301257	64306222	peak354
chr1	64445143	64446236	peak355
chr1	64531874	64533851	peak356
chr1	64545948	64546276	peak357
chr1	64615127	64618070	peak358
chr1	64648985	64650210	peak359
chr1	64690525	64691715	peak360
chr1	64736302	64739190	peak361
chr1	64790256	64793619	peak362
chr1	64956332	64957000	peak363
chr1	65112724	65113364	peak364
chr1	65177989	65179579	peak365
chr1	65186082	65187618	peak366
chr1	66700622	66701541	peak367
chr1	66814869	66818235	peak368
chr1	66861799	66863623	peak369
chr1	67038388	67039295	peak370
chr1	69687103	69688035	peak371
chr1	71102147	71103803	peak372
chr1	71556414	71557714	peak373
chr1	71648275	71654383	peak374
chr1	71683498	71684683	peak375
chr1	71837015	71838150	peak376
chr1	71844750	71846150	peak377
chr1	71892842	71900754	peak378
chr1	71904102	71905542	peak379
chr1	71936139	71936541	peak380
chr1	71962654	71964608	peak381
chr1	71967460	71968099	peak382
chr1	72002012	72003502	peak383
chr1	72225903	72226352	peak384
chr1	72236179	72237068	peak385
chr1	72243622	72244576	peak386
chr1	72254200	72255678	peak387
chr1	72283908	72284378	peak388
chr1	72306896	72307871	peak389
chr1	72582963	72584075	peak390
chr1	72585882	72587300	peak391
chr1	72592316	72594441	peak392
chr1	72598554	72600167	peak393
chr1	72607438	72610203	peak394
chr1	72710820	72712159	peak395
chr1	72735914	72741568	peak396
chr1	72778831	72780440	peak397
chr1	72781462	72783683	peak398
chr1	72823829	72825718	peak399
chr1	72870152	72875165	peak400
chr1	72944912	72946202	peak401
chr1	72963170	72963577	peak402
chr1	73516260	73518135	peak403
chr1	73717250	73718312	peak404
chr1	73737228	73738071	peak405
chr1	73743081	73744939	peak406
chr1	73755073	73756242	peak407
chr1	73757721	73758929	peak408
chr1	73824457	73825052	peak409
chr1	73904748	73906550	peak410
chr1	73931926	73933381	peak411
chr1	73941930	73945399	peak412
chr1	73946947	73949691	peak413
chr1	73950805	73953206	peak414
chr1	73954925	73960065	peak415
chr1	73961977	73964537	peak416
chr1	73965872	73967064	peak417
chr1	73972874	73974195	peak418
chr1	73988107	73988930	peak419
chr1	73994282	74003928	peak420
chr1	74006481	74010162	peak421
chr1	74012144	74019039	peak422
chr1	74020499	74057903	peak423
chr1	74058216	74060489	peak424
chr1	74065340	74071886	peak425
chr1	74074013	74074954	peak426
chr1	74076011	74077383	peak427
chr1	74083620	74085982	peak428
chr1	74088810	74093418	peak429
chr1	74124330	74125070	peak430
chr1	74178979	74179998	peak431
chr1	74235890	74237535	peak432
chr1	74238723	74241889	peak433
chr1	74247023	74250345	peak434
chr1	74284131	74285892	peak435
chr1	74287455	74288136	peak436
chr1	74288649	74289374	peak437
chr1	74294033	74300978	peak438
chr1	74301826	74304762	peak439
chr1	74309907	74310318	peak440
chr1	74332317	74333367	peak441
chr1	74362337	74365201	peak442
chr1	74367886	74368972	peak443
chr1	74375196	74377001	peak444
chr1	74386536	74393959	peak445
chr1	74395424	74398322	peak446
chr1	74434828	74435900	peak447
chr1	74437444	74440053	peak448
chr1	74505288	74507019	peak449
chr1	74587040	74588695	peak450
chr1	74600836	74601817	peak451
chr1	74661672	74662323	peak452
chr1	74712172	74714883	peak453
chr1	74748621	74749860	peak454
chr1	74816507	74817523	peak455
chr1	75015728	75016470	peak456
chr1	75023343	75025332	peak457
chr1	75124198	75125631	peak458
chr1	75140847	75143572	peak459
chr1	75168125	75169333	peak460
chr1	75179645	75180461	peak461
chr1	75191205	75192850	peak462
chr1	75208867	75211436	peak463
chr1	75218304	75219782	peak464
chr1	75236004	75237620	peak465
chr1	75247906	75248819	peak466
chr1	75292525	75293704	peak467
chr1	75316354	75317522	peak468
chr1	75343654	75350117	peak469
chr1	75357100	75365592	peak470
chr1	75369464	75371592	peak471
chr1	75375269	75375838	peak472
chr1	75381438	75389511	peak473
chr1	75391647	75396561	peak474
chr1	75398412	75402380	peak475
chr1	75435797	75436947	peak476
chr1	75442546	75443740	peak477
chr1	75445652	75447704	peak478
chr1	75457394	75459616	peak479
chr1	75467705	75468158	peak480
chr1	75478612	75479943	peak481
chr1	75505190	75506777	peak482
chr1	75521017	75522120	peak483
chr1	75545891	75546902	peak484
chr1	75559305	75559608	peak485
chr1	77514370	77515787	peak486
chr1	78488365	78489689	peak487
chr1	78657455	78658937	peak488
chr1	78725605	78727089	peak489
chr1	78744751	78745669	peak490
chr1	78781527	78782097	peak491
chr1	78810792	78813811	peak492
chr1	78814740	78820748	peak493
chr1	78821585	78822110	peak494
chr1	79720793	79721318	peak495
chr1	79733004	79733289	peak496
chr1	79736196	79737406	peak497
chr1	79740903	79741413	peak498
chr1	79751364	79761836	peak499
chr1	79776044	79776546	peak500
chr1	79822055	79825448	peak501
chr1	79858007	79859601	peak502
chr1	80339534	80341410	peak503
chr1	81593447	81594205	peak504
chr1	82282867	82284679	peak505
chr1	82285721	82293098	peak506
chr1	82316143	82317191	peak507
chr1	82384925	82386261	peak508
chr1	82415783	82417796	peak509
chr1	82428587	82430245	peak510
chr1	82460118	82461675	peak511
chr1	82586505	82587647	peak512
chr1	82724801	82725777	peak513
chr1	82754531	82755351	peak514
chr1	82795639	82797253	peak515
chr1	82839367	82840590	peak516
chr1	83038051	83038636	peak517
chr1	83060439	83061399	peak518
chr1	83159564	83160391	peak519
chr1	84282697	84287062	peak520
chr1	84404911	84406038	peak521
chr1	84838202	84840840	peak522
chr1	85600598	85601237	peak523
chr1	85649285	85650445	peak524
chr1	85702653	85704164	peak525
chr1	85735314	85736657	peak526
chr1	85750515	85752385	peak527
chr1	85775179	85776217	peak528
chr1	85793272	85795434	peak529
chr1	85838007	85840354	peak530
chr1	85894324	85896037	peak531
chr1	86015733	86016091	peak532
chr1	86031818	86032773	peak533
chr1	86059135	86059604	peak534
chr1	86064326	86065403	peak535
chr1	86142400	86144447	peak536
chr1	86153983	86155169	peak537
chr1	86215103	86218487	peak538
chr1	86228993	86229612	peak539
chr1	86263145	86264368	peak540
chr1	86358526	86360448	peak541
chr1	86406623	86407108	peak542
chr1	86421181	86421800	peak543
chr1	86433192	86436276	peak544
chr1	86437412	86444279	peak545
chr1	86447586	86448856	peak546
chr1	86464374	86465652	peak547
chr1	86469379	86473121	peak548
chr1	86487020	86488492	peak549
chr1	86491050	86492973	peak550
chr1	86501317	86506414	peak551
chr1	86522070	86522965	peak552
chr1	86524575	86528984	peak553
chr1	86581831	86582976	peak554
chr1	86586737	86587527	peak555
chr1	86622228	86623984	peak556
chr1	86630713	86633713	peak557
chr1	86674155	86675439	peak558
chr1	86703381	86704340	peak559
chr1	86967970	86968449	peak560
chr1	87023274	87024070	peak561
chr1	87028665	87031795	peak562
chr1	87035042	87037394	peak563
chr1	87040547	87041244	peak564
chr1	87067457	87068496	peak565
chr1	87078214	87079482	peak566
chr1	87180417	87180969	peak567
chr1	87213030	87214756	peak568
chr1	87264414	87265093	peak569
chr1	87270667	87274188	peak570
chr1	87326433	87327910	peak571
chr1	87574476	87575577	peak572
chr1	87619933	87626947	peak573
chr1	87639647	87640613	peak574
chr1	87649407	87650992	peak575
chr1	87659049	87659745	peak576
chr1	87755964	87756620	peak577
chr1	87828179	87830254	peak578
chr1	87846669	87849562	peak579
chr1	87850611	87855417	peak580
chr1	87878827	87881920	peak581
chr1	87900831	87901842	peak582
chr1	88007989	88008663	peak583
chr1	88094171	88095341	peak584
chr1	88277006	88277729	peak585
chr1	88474807	88475728	peak586
chr1	88559138	88560695	peak587
chr1	88575793	88576430	peak588
chr1	88586900	88589191	peak589
chr1	88654877	88655828	peak590
chr1	88699503	88702736	peak591
chr1	89068740	89073476	peak592
chr1	89103795	89105041	peak593
chr1	89107583	89108952	peak594
chr1	89119763	89124927	peak595
chr1	89182541	89184176	peak596
chr1	89454010	89456016	peak597
chr1	89553860	89558208	peak598
chr1	89566409	89567618	peak599
chr1	89568527	89571533	peak600
chr1	89576377	89577275	peak601
chr1	89580266	89581375	peak602
chr1	89616048	89623631	peak603
chr1	90202572	90211053	peak604
chr1	90224406	90226374	peak605
chr1	90230674	90231363	peak606
chr1	90232909	90235324	peak607
chr1	90256875	90263335	peak608
chr1	90267813	90271384	peak609
chr1	90275729	90277147	peak610
chr1	90288686	90289842	peak611
chr1	90334742	90335808	peak612
chr1	90337316	90338172	peak613
chr1	90406761	90407023	peak614
chr1	90434980	90435665	peak615
chr1	90440053	90441748	peak616
chr1	90492705	90494516	peak617
chr1	90497390	90498768	peak618
chr1	90502247	90507198	peak619
chr1	90508476	90510230	peak620
chr1	90518928	90523081	peak621
chr1	90523911	90525396	peak622
chr1	90565223	90566718	peak623
chr1	90587924	90588306	peak624
chr1	90602881	90604008	peak625
chr1	90647923	90657744	peak626
chr1	90658781	90664030	peak627
chr1	90668827	90670577	peak628
chr1	90672823	90679424	peak629
chr1	90690389	90693205	peak630
chr1	90694389	90698680	peak631
chr1	90703125	90704440	peak632
chr1	90710672	90721240	peak633
chr1	90731891	90736534	peak634
chr1	90737464	90741531	peak635
chr1	90742573	90746271	peak636
chr1	90748020	90751874	peak637
chr1	90752979	90754865	peak638
chr1	90756112	90759462	peak639
chr1	90773125	90773826	peak640
chr1	90775513	90776277	peak641
chr1	90780581	90783494	peak642
chr1	90787906	90792524	peak643
chr1	90835258	90845503	peak644
chr1	90895178	90897366	peak645
chr1	90902006	90904908	peak646
chr1	90908454	90910152	peak647
chr1	90974875	90975777	peak648
chr1	90980971	90981761	peak649
chr1	90998208	90999605	peak650
chr1	91012320	91017781	peak651
chr1	91022627	91025165	peak652
chr1	91031390	91031860	peak653
chr1	91037291	91040233	peak654
chr1	91041341	91042092	peak655
chr1	91051558	91065850	peak656
chr1	91088445	91089748	peak657
chr1	91092066	91093099	peak658
chr1	91094783	91095957	peak659
chr1	91179454	91183492	peak660
chr1	91186899	91190859	peak661
chr1	91191943	91195032	peak662
chr1	91198072	91200444	peak663
chr1	91207790	91212402	peak664
chr1	91216037	91217695	peak665
chr1	91226434	91228504	peak666
chr1	91249598	91252224	peak667
chr1	91297881	91300141	peak668
chr1	91397724	91399249	peak669
chr1	91412635	91414457	peak670
chr1	91434775	91438279	peak671
chr1	91444392	91447456	peak672
chr1	91449078	91450683	peak673
chr1	91454041	91461014	peak674
chr1	91482559	91484221	peak675
chr1	91494614	91495211	peak676
chr1	91539802	91541364	peak677
chr1	91578413	91578775	peak678
chr1	91625154	91626217	peak679
chr1	91652035	91653583	peak680
chr1	91692780	91693825	peak681
chr1	91696805	91698828	peak682
chr1	91707680	91708633	peak683
chr1	91714356	91716177	peak684
chr1	91757272	91757702	peak685
chr1	91799430	91803211	peak686
chr1	91815959	91817378	peak687
chr1	91837976	91840108	peak688
chr1	91856917	91859227	peak689
chr1	91872457	91875161	peak690
chr1	92053050	92054248	peak691
chr1	92075112	92076579	peak692
chr1	92099621	92100769	peak693
chr1	92127185	92131279	peak694
chr1	92143523	92146143	peak695
chr1	92174840	92175427	peak696
chr1	92178200	92181318	peak697
chr1	92215108	92216928	peak698
chr1	92378735	92380332	peak699
chr1	92473263	92474483	peak700
chr1	92641347	92642435	peak701
chr1	92665984	92667215	peak702
chr1	92751713	92752739	peak703
chr1	92830974	92833401	peak704
chr1	92906640	92907824	peak705
chr1	92910173	92912337	peak706
chr1	92933799	92935183	peak707
chr1	93068815	93070025	peak708
chr1	93176424	93177144	peak709
chr1	93210124	93211199	peak710
chr1	93228867	93229195	peak711
chr1	93235284	93237267	peak712
chr1	93305520	93306117	peak713
chr1	93342960	93344143	peak714
chr1	93444187	93446073	peak715
chr1	93477892	93480180	peak716
chr1	93511396	93512683	peak717
chr1	93634729	93636472	peak718
chr1	93668835	93669277	peak719
chr1	93679061	93680901	peak720
chr1	93685253	93687966	peak721
chr1	93694741	93696093	peak722
chr1	93753748	93755539	peak723
chr1	93801535	93804430	peak724
chr1	93824571	93826047	peak725
chr1	94034985	94035995	peak726
chr1	95313286	95314568	peak727
chr1	95664699	95668313	peak728
chr1	97553414	97553864	peak729
chr1	97659515	97662740	peak730
chr1	97769261	97770879	peak731
chr1	97976720	97977533	peak732
chr1	98094661	98096052	peak733
chr1	105355757	105356668	peak734
chr1	105663128	105664849	peak735
chr1	105780281	105781989	peak736
chr1	105785167	105787931	peak737
chr1	105789658	105790485	peak738
chr1	105971280	105972703	peak739
chr1	105989631	105992231	peak740
chr1	105993406	105994229	peak741
chr1	106171659	106173698	peak742
chr1	106400346	106401943	peak743
chr1	106711506	106714865	peak744
chr1	106758700	106760460	peak745
chr1	106796020	106796791	peak746
chr1	107589460	107590658	peak747
chr1	111864060	111864994	peak748
chr1	118310805	118311508	peak749
chr1	118321498	118322323	peak750
chr1	118368490	118369610	peak751
chr1	118388274	118390314	peak752
chr1	118459046	118459998	peak753
chr1	118788586	118789419	peak754
chr1	118825108	118826368	peak755
chr1	118951818	118956114	peak756
chr1	118976298	118977463	peak757
chr1	118980836	118984435	peak758
chr1	119022666	119022993	peak759
chr1	119032972	119035780	peak760
chr1	119047548	119054438	peak761
chr1	119064885	119065492	peak762
chr1	119089384	119090353	peak763
chr1	119106174	119110682	peak764
chr1	119122459	119126258	peak765
chr1	119132044	119133451	peak766
chr1	119143435	119145039	peak767
chr1	119150607	119154122	peak768
chr1	119171146	119171888	peak769
chr1	119189606	119190099	peak770
chr1	119292135	119292457	peak771
chr1	119348141	119349574	peak772
chr1	119418557	119423597	peak773
chr1	119456786	119457942	peak774
chr1	119502809	119505418	peak775
chr1	119507400	119509083	peak776
chr1	119525544	119526841	peak777
chr1	119648226	119649344	peak778
chr1	119836639	119837510	peak779
chr1	119912930	119913607	peak780
chr1	119996992	119997516	peak781
chr1	120055498	120058508	peak782
chr1	120073135	120075935	peak783
chr1	120119430	120121945	peak784
chr1	120135863	120136670	peak785
chr1	120221019	120221950	peak786
chr1	120223676	120232443	peak787
chr1	120235266	120237440	peak788
chr1	120245733	120249481	peak789
chr1	120252392	120254813	peak790
chr1	120257049	120259694	peak791
chr1	120264506	120267436	peak792
chr1	121096983	121097325	peak793
chr1	121326702	121328567	peak794
chr1	121394156	121396058	peak795
chr1	121430170	121432074	peak796
chr1	121440560	121441324	peak797
chr1	121567448	121568019	peak798
chr1	125236933	125237520	peak799
chr1	125434482	125436272	peak800
chr1	125507980	125509189	peak801
chr1	125559353	125562026	peak802
chr1	126738002	126738435	peak803
chr1	126801437	126802770	peak804
chr1	126830016	126831033	peak805
chr1	127204651	127206800	peak806
chr1	127239870	127240872	peak807
chr1	127380938	127381230	peak808
chr1	127773091	127775013	peak809
chr1	127868695	127869315	peak810
chr1	127959450	127960061	peak811
chr1	128102232	128104086	peak812
chr1	128243866	128245116	peak813
chr1	128293073	128294341	peak814
chr1	128359115	128359708	peak815
chr1	128416580	128417942	peak816
chr1	128590819	128593206	peak817
chr1	128704700	128706191	peak818
chr1	130461933	130464555	peak819
chr1	130715195	130718086	peak820
chr1	130740788	130741607	peak821
chr1	131060725	131061083	peak822
chr1	131083587	131084906	peak823
chr1	131088740	131091249	peak824
chr1	131095941	131098296	peak825
chr1	131107694	131108360	peak826
chr1	131137695	131139042	peak827
chr1	131153000	131153748	peak828
chr1	131183715	131184957	peak829
chr1	131198682	131200783	peak830
chr1	131237846	131240903	peak831
chr1	131242904	131245958	peak832
chr1	131250836	131253807	peak833
chr1	131258865	131261520	peak834
chr1	131276425	131276916	peak835
chr1	131278526	131279836	peak836
chr1	131524984	131528993	peak837
chr1	131539943	131540378	peak838
chr1	131688407	131691659	peak839
chr1	131827390	131828849	peak840
chr1	131867151	131868275	peak841
chr1	131910111	131911630	peak842
chr1	131962505	131964367	peak843
chr1	132006931	132009104	peak844
chr1	132010498	132011527	peak845
chr1	132038818	132040825	peak846
chr1	132281208	132282321	peak847
chr1	132316042	132319596	peak848
chr1	132333912	132335934	peak849
chr1	132336898	132338658	peak850
chr1	132341084	132342942	peak851
chr1	132345495	132348572	peak852
chr1	132353248	132355599	peak853
chr1	132370385	132372006	peak854
chr1	132373449	132378589	peak855
chr1	132383985	132385904	peak856
chr1	132387818	132392137	peak857
chr1	132417209	132418546	peak858
chr1	132476797	132477757	peak859
chr1	132880154	132881615	peak860
chr1	132893541	132893982	peak861
chr1	133024896	133026328	peak862
chr1	133033389	133033925	peak863
chr1	133045687	133047909	peak864
chr1	133057203	133057833	peak865
chr1	133068866	133070046	peak866
chr1	133129414	133134980	peak867
chr1	133181075	133182634	peak868
chr1	133209517	133210699	peak869
chr1	133236834	133240096	peak870
chr1	133241157	133241865	peak871
chr1	133250791	133253861	peak872
chr1	133411874	133415355	peak873
chr1	133417723	133419755	peak874
chr1	133421363	133425524	peak875
chr1	133434622	133435122	peak876
chr1	133452069	133452917	peak877
chr1	133470091	133471834	peak878
chr1	133492227	133493947	peak879
chr1	133527525	133528162	peak880
chr1	133609647	133610341	peak881
chr1	133660396	133661563	peak882
chr1	133694404	133696997	peak883
chr1	133712347	133713323	peak884
chr1	133742073	133747809	peak885
chr1	133752998	133759324	peak886
chr1	133761049	133770513	peak887
chr1	133776870	133780327	peak888
chr1	133796554	133801917	peak889
chr1	133833865	133835132	peak890
chr1	133854165	133855829	peak891
chr1	133863110	133863577	peak892
chr1	133892651	133902083	peak893
chr1	133907658	133909550	peak894
chr1	133910509	133912746	peak895
chr1	133914730	133923303	peak896
chr1	133941251	133942080	peak897
chr1	133949968	133954036	peak898
chr1	133958455	133962439	peak899
chr1	133977433	133979500	peak900
chr1	134060151	134068051	peak901
chr1	134069900	134073450	peak902
chr1	134074743	134081791	peak903
chr1	134082956	134083661	peak904
chr1	134086421	134087318	peak905
chr1	134092175	134101919	peak906
chr1	134103609	134104240	peak907
chr1	134302467	134305261	peak908
chr1	134332711	134333300	peak909
chr1	134361188	134362294	peak910
chr1	134405559	134406663	peak911
chr1	134414858	134417772	peak912
chr1	134455054	134455942	peak913
chr1	134494355	134495318	peak914
chr1	134555832	134557394	peak915
chr1	134559916	134561677	peak916
chr1	134749276	134760855	peak917
chr1	134771422	134778457	peak918
chr1	134788218	134789417	peak919
chr1	134798082	134805995	peak920
chr1	134815012	134816993	peak921
chr1	134817965	134820995	peak922
chr1	134823345	134827106	peak923
chr1	134955414	134956028	peak924
chr1	134962378	134962929	peak925
chr1	135009393	135010790	peak926
chr1	135017301	135023213	peak927
chr1	135098221	135101018	peak928
chr1	135103082	135106001	peak929
chr1	135131020	135133868	peak930
chr1	135145962	135148598	peak931
chr1	135283071	135284327	peak932
chr1	135313179	135314202	peak933
chr1	135323441	135334129	peak934
chr1	135341072	135343585	peak935
chr1	135346508	135349293	peak936
chr1	135352061	135352753	peak937
chr1	135356289	135360830	peak938
chr1	135363538	135364231	peak939
chr1	135365201	135375573	peak940
chr1	135411538	135412362	peak941
chr1	135429804	135431051	peak942
chr1	135461639	135463456	peak943
chr1	135467209	135467476	peak944
chr1	135474586	135475848	peak945
chr1	135484918	135486564	peak946
chr1	135530456	135531989	peak947
chr1	135534067	135537847	peak948
chr1	135540219	135540463	peak949
chr1	135548193	135549492	peak950
chr1	135554762	135555464	peak951
chr1	135563385	135565037	peak952
chr1	135583203	135585958	peak953
chr1	135604529	135606912	peak954
chr1	135619202	135620388	peak955
chr1	135629215	135633164	peak956
chr1	135635401	135636679	peak957
chr1	135658391	135660851	peak958
chr1	135667983	135672834	peak959
chr1	135680974	135681347	peak960
chr1	135685306	135692190	peak961
chr1	135698557	135700784	peak962
chr1	135711106	135711836	peak963
chr1	135719709	135721448	peak964
chr1	135725981	135741539	peak965
chr1	135742504	135746398	peak966
chr1	135754193	135756531	peak967
chr1	135764717	135767879	peak968
chr1	135770359	135771630	peak969
chr1	135777835	135779508	peak970
chr1	135862260	135863181	peak971
chr1	136018054	136019180	peak972
chr1	136126545	136129582	peak973
chr1	136131049	136132072	peak974
chr1	136133741	136134954	peak975
chr1	136135808	136138769	peak976
chr1	136140021	136141420	peak977
chr1	136228180	136229059	peak978
chr1	136345101	136346494	peak979
chr1	136414782	136415681	peak980
chr1	136512953	136513585	peak981
chr1	136540483	136542318	peak982
chr1	136552891	136556756	peak983
chr1	136624416	136626027	peak984
chr1	136682626	136686915	peak985
chr1	136695926	136696464	peak986
chr1	136717950	136718439	peak987
chr1	136781509	136782761	peak988
chr1	136947063	136947591	peak989
chr1	136948548	136949336	peak990
chr1	137898258	137901033	peak991
chr1	137927995	137928917	peak992
chr1	138191709	138192363	peak993
chr1	138506284	138508152	peak994
chr1	138509976	138512492	peak995
chr1	138608348	138609526	peak996
chr1	138615076	138615897	peak997
chr1	138617329	138620130	peak998
chr1	138856339	138856848	peak999
chr1	138962855	138964350	peak1000
chr1	138982271	138984018	peak1001
chr1	139421655	139422963	peak1002
chr1	139454483	139455314	peak1003
chr1	140180562	140181104	peak1004
chr1	140245314	140246502	peak1005
chr1	143701960	143703297	peak1006
chr1	143739250	143740712	peak1007
chr1	143776395	143778040	peak1008
chr1	143875461	143876470	peak1009
chr1	143916079	143919223	peak1010
chr1	143931427	143932819	peak1011
chr1	143953582	143955069	peak1012
chr1	143999464	144005105	peak1013
chr1	144113555	144114258	peak1014
chr1	144307099	144307385	peak1015
chr1	149862748	149863111	peak1016
chr1	149960255	149961695	peak1017
chr1	150099523	150100426	peak1018
chr1	150164964	150165713	peak1019
chr1	150392374	150394512	peak1020
chr1	150992866	150993544	peak1021
chr1	151236160	151237233	peak1022
chr1	151250368	151251712	peak1023
chr1	151343057	151345643	peak1024
chr1	151427872	151429306	peak1025
chr1	151499858	151501437	peak1026
chr1	151570272	151573223	peak1027
chr1	151607676	151608304	peak1028
chr1	151653637	151654518	peak1029
chr1	151659357	151663997	peak1030
chr1	151675598	151678689	peak1031
chr1	151680180	151681215	peak1032
chr1	151684286	151693525	peak1033
chr1	151754824	151756224	peak1034
chr1	151947668	151948446	peak1035
chr1	152084629	152085233	peak1036
chr1	152088750	152091027	peak1037
chr1	152386105	152386829	peak1038
chr1	152399821	152401243	peak1039
chr1	152415619	152418123	peak1040
chr1	152461670	152462652	peak1041
chr1	152497278	152497974	peak1042
chr1	152524688	152530069	peak1043
chr1	152530858	152532950	peak1044
chr1	152536278	152537836	peak1045
chr1	152548686	152550172	peak1046
chr1	152554071	152556943	peak1047
chr1	152598716	152600080	peak1048
chr1	152606514	152608735	peak1049
chr1	152609613	152610130	peak1050
chr1	152616144	152618082	peak1051
chr1	152622401	152625591	peak1052
chr1	152677483	152678817	peak1053
chr1	152682259	152683163	peak1054
chr1	152765980	152767440	peak1055
chr1	152790526	152791707	peak1056
chr1	152807571	152810142	peak1057
chr1	152901694	152904760	peak1058
chr1	153005447	153007267	peak1059
chr1	153014195	153015424	peak1060
chr1	153047823	153050257	peak1061
chr1	153064645	153066590	peak1062
chr1	153091558	153095117	peak1063
chr1	153101321	153104497	peak1064
chr1	153109598	153110616	peak1065
chr1	153123413	153138091	peak1066
chr1	153139766	153141878	peak1067
chr1	153179772	153181449	peak1068
chr1	153185655	153186553	peak1069
chr1	153191102	153193247	peak1070
chr1	153201349	153202262	peak1071
chr1	153224687	153228882	peak1072
chr1	153265108	153266026	peak1073
chr1	153307593	153309638	peak1074
chr1	153316402	153318316	peak1075
chr1	153329382	153334360	peak1076
chr1	153353740	153354384	peak1077
chr1	153414157	153416358	peak1078
chr1	153486695	153488153	peak1079
chr1	153531344	153533153	peak1080
chr1	153641341	153642359	peak1081
chr1	153740118	153740660	peak1082
chr1	153749075	153749983	peak1083
chr1	153751680	153752802	peak1084
chr1	153802082	153804144	peak1085
chr1	153899091	153901558	peak1086
chr1	153962733	153964412	peak1087
chr1	154032727	154034488	peak1088
chr1	154065560	154067225	peak1089
chr1	154102849	154104266	peak1090
chr1	154117186	154118582	peak1091
chr1	154148763	154150773	peak1092
chr1	155039010	155041429	peak1093
chr1	155050434	155053855	peak1094
chr1	155057336	155062069	peak1095
chr1	155062960	155065200	peak1096
chr1	155073643	155078071	peak1097
chr1	155081790	155085115	peak1098
chr1	155086381	155087848	peak1099
chr1	155088782	155094421	peak1100
chr1	155097839	155099686	peak1101
chr1	155108713	155110384	peak1102
chr1	155122452	155122844	peak1103
chr1	155145729	155146771	peak1104
chr1	155158670	155159450	peak1105
chr1	155229733	155230171	peak1106
chr1	155232188	155234386	peak1107
chr1	155243876	155245141	peak1108
chr1	155416607	155417421	peak1109
chr1	155557798	155558920	peak1110
chr1	155809584	155813479	peak1111
chr1	155972493	155974387	peak1112
chr1	156035287	156037533	peak1113
chr1	156040662	156041752	peak1114
chr1	156070389	156070966	peak1115
chr1	156217657	156218911	peak1116
chr1	156420621	156421341	peak1117
chr1	156472933	156474568	peak1118
chr1	156558345	156559893	peak1119
chr1	156613809	156617549	peak1120
chr1	156672776	156675245	peak1121
chr1	156718203	156719653	peak1122
chr1	156778161	156779191	peak1123
chr1	156779578	156782444	peak1124
chr1	156938743	156940135	peak1125
chr1	156985951	156986697	peak1126
chr1	157038485	157039970	peak1127
chr1	157046886	157048881	peak1128
chr1	157101374	157101867	peak1129
chr1	157143395	157143857	peak1130
chr1	157411202	157413227	peak1131
chr1	157443376	157445680	peak1132
chr1	157448866	157450473	peak1133
chr1	157458706	157459189	peak1134
chr1	157506655	157508132	peak1135
chr1	158249145	158249446	peak1136
chr1	159231435	159233090	peak1137
chr1	159392850	159394233	peak1138
chr1	159888691	159890095	peak1139
chr1	159900149	159901772	peak1140
chr1	160036879	160037806	peak1141
chr1	160043849	160047072	peak1142
chr1	160194575	160195758	peak1143
chr1	160212121	160213584	peak1144
chr1	160263505	160264476	peak1145
chr1	160280043	160280375	peak1146
chr1	160351051	160352173	peak1147
chr1	160791887	160793321	peak1148
chr1	160905843	160907438	peak1149
chr1	161034129	161036462	peak1150
chr1	161070108	161071331	peak1151
chr1	161130855	161131582	peak1152
chr1	161170644	161171028	peak1153
chr1	161249527	161251456	peak1154
chr1	161727134	161727727	peak1155
chr1	161875647	161877630	peak1156
chr1	161968771	161969630	peak1157
chr1	161976023	161977419	peak1158
chr1	162003736	162005666	peak1159
chr1	162008360	162009376	peak1160
chr1	162035629	162040367	peak1161
chr1	162183154	162185006	peak1162
chr1	162186018	162188035	peak1163
chr1	162215831	162218915	peak1164
chr1	162294356	162295324	peak1165
chr1	162476715	162478141	peak1166
chr1	162547675	162548895	peak1167
chr1	162570206	162571508	peak1168
chr1	162739364	162741114	peak1169
chr1	162858203	162859790	peak1170
chr1	163280210	163281108	peak1171
chr1	163308624	163315354	peak1172
chr1	163361885	163362470	peak1173
chr1	163403267	163404097	peak1174
chr1	163574578	163576025	peak1175
chr1	163779592	163780167	peak1176
chr1	163929494	163930658	peak1177
chr1	163994321	163995666	peak1178
chr1	164247663	164249838	peak1179
chr1	164275489	164276003	peak1180
chr1	164306771	164308224	peak1181
chr1	164457537	164458611	peak1182
chr1	164461163	164462123	peak1183
chr1	164795759	164799852	peak1184
chr1	164898896	164899542	peak1185
chr1	165046023	165047160	peak1186
chr1	165074624	165076192	peak1187
chr1	165083944	165085042	peak1188
chr1	165192527	165194792	peak1189
chr1	165235975	165237570	peak1190
chr1	165281249	165282824	peak1191
chr1	165459419	165461937	peak1192
chr1	165633931	165635863	peak1193
chr1	165641692	165643255	peak1194
chr1	165700136	165701694	peak1195
chr1	165706070	165710005	peak1196
chr1	165716501	165719101	peak1197
chr1	165763660	165764359	peak1198
chr1	166000537	166003730	peak1199
chr1	166048429	166048802	peak1200
chr1	166254003	166255315	peak1201
chr1	166279731	166280895	peak1202
chr1	166378604	166380832	peak1203
chr1	166409135	166410182	peak1204
chr1	167000587	167001541	peak1205
chr1	167249223	167249701	peak1206
chr1	167269813	167271286	peak1207
chr1	167283600	167285153	peak1208
chr1	167308024	167309161	peak1209
chr1	167330882	167331236	peak1210
chr1	167349158	167350774	peak1211
chr1	167392681	167394544	peak1212
chr1	167942253	167946015	peak1213
chr1	167969597	167970275	peak1214
chr1	168012844	168015729	peak1215
chr1	168064149	168064643	peak1216
chr1	168065673	168066270	peak1217
chr1	168067563	168070772	peak1218
chr1	168079246	168082945	peak1219
chr1	168089196	168092837	peak1220
chr1	168163402	168165902	peak1221
chr1	168179579	168182449	peak1222
chr1	168213868	168216804	peak1223
chr1	168217875	168223048	peak1224
chr1	168228972	168234567	peak1225
chr1	168235585	168238283	peak1226
chr1	168240946	168247679	peak1227
chr1	168287740	168289027	peak1228
chr1	168290777	168292648	peak1229
chr1	168355116	168357379	peak1230
chr1	168375108	168375586	peak1231
chr1	168382555	168385064	peak1232
chr1	168407380	168409197	peak1233
chr1	168416838	168417878	peak1234
chr1	168423093	168428594	peak1235
chr1	168430863	168432873	peak1236
chr1	168473754	168474128	peak1237
chr1	169046721	169047840	peak1238
chr1	169531167	169531831	peak1239
chr1	169968891	169969541	peak1240
chr1	170006309	170008678	peak1241
chr1	170055827	170059975	peak1242
chr1	170063662	170065877	peak1243
chr1	170108610	170112261	peak1244
chr1	170174129	170176099	peak1245
chr1	170188546	170189486	peak1246
chr1	170214727	170215609	peak1247
chr1	170255281	170255839	peak1248
chr1	170380544	170381742	peak1249
chr1	170477656	170479665	peak1250
chr1	170588987	170590186	peak1251
chr1	170644133	170646847	peak1252
chr1	170692990	170696223	peak1253
chr1	170698888	170702431	peak1254
chr1	170709808	170710059	peak1255
chr1	170731867	170732526	peak1256
chr1	170770881	170771936	peak1257
chr1	170867152	170869025	peak1258
chr1	170884540	170885566	peak1259
chr1	170901151	170901520	peak1260
chr1	170907421	170908659	peak1261
chr1	170949989	170950325	peak1262
chr1	170997093	170999093	peak1263
chr1	171017079	171020058	peak1264
chr1	171037847	171038560	peak1265
chr1	171044255	171044956	peak1266
chr1	171057649	171060121	peak1267
chr1	171102178	171102708	peak1268
chr1	171110627	171112258	peak1269
chr1	171113310	171114428	peak1270
chr1	171150035	171151455	peak1271
chr1	171183555	171190059	peak1272
chr1	171192989	171196354	peak1273
chr1	171221791	171223418	peak1274
chr1	171225989	171226999	peak1275
chr1	171232203	171235454	peak1276
chr1	171238887	171242051	peak1277
chr1	171245179	171253964	peak1278
chr1	171260785	171264340	peak1279
chr1	171270012	171271024	peak1280
chr1	171280385	171281902	peak1281
chr1	171287310	171288030	peak1282
chr1	171293979	171295061	peak1283
chr1	171328368	171330381	peak1284
chr1	171345275	171346437	peak1285
chr1	171360400	171361847	peak1286
chr1	171389001	171390852	peak1287
chr1	171411001	171412442	peak1288
chr1	171437543	171441307	peak1289
chr1	171442296	171443214	peak1290
chr1	171503231	171504466	peak1291
chr1	171558929	171559582	peak1292
chr1	171561377	171562311	peak1293
chr1	171617195	171617690	peak1294
chr1	171630183	171631281	peak1295
chr1	171680898	171682441	peak1296
chr1	172026603	172027891	peak1297
chr1	172048198	172048728	peak1298
chr1	172082158	172083476	peak1299
chr1	172126744	172127275	peak1300
chr1	172147288	172149501	peak1301
chr1	172202162	172207666	peak1302
chr1	172216864	172218842	peak1303
chr1	172219314	172221716	peak1304
chr1	172281412	172282614	peak1305
chr1	172296272	172298456	peak1306
chr1	172309772	172314410	peak1307
chr1	172375726	172377254	peak1308
chr1	172423834	172424911	peak1309
chr1	172481730	172482463	peak1310
chr1	172490089	172490693	peak1311
chr1	172499744	172504461	peak1312
chr1	172512529	172515920	peak1313
chr1	172523866	172527010	peak1314
chr1	172549615	172551131	peak1315
chr1	172562205	172563827	peak1316
chr1	172632471	172633455	peak1317
chr1	172634685	172635363	peak1318
chr1	173366202	173367655	peak1319
chr1	173802262	173803325	peak1320
chr1	173879576	173880742	peak1321
chr1	173911973	173914263	peak1322
chr1	173941917	173943019	peak1323
chr1	174031370	174033144	peak1324
chr1	174041877	174042680	peak1325
chr1	175624897	175625678	peak1326
chr1	175691793	175692828	peak1327
chr1	175880423	175881193	peak1328
chr1	176813202	176815202	peak1329
chr1	176816790	176819594	peak1330
chr1	176823748	176824873	peak1331
chr1	176827246	176829488	peak1332
chr1	176834302	176836077	peak1333
chr1	177257087	177259292	peak1334
chr1	177338620	177339155	peak1335
chr1	177441329	177443694	peak1336
chr1	177622088	177626058	peak1337
chr1	177702520	177703057	peak1338
chr1	177794906	177796519	peak1339
chr1	177983188	177983898	peak1340
chr1	178187191	178188512	peak1341
chr1	178276111	178276685	peak1342
chr1	178318046	178319805	peak1343
chr1	178335993	178338615	peak1344
chr1	178368577	178369699	peak1345
chr1	178405425	178407106	peak1346
chr1	178528413	178529208	peak1347
chr1	179143496	179144371	peak1348
chr1	179498810	179500034	peak1349
chr1	179517166	179518137	peak1350
chr1	179545783	179547143	peak1351
chr1	179572849	179575312	peak1352
chr1	179667866	179669311	peak1353
chr1	179802577	179804266	peak1354
chr1	179847872	179848435	peak1355
chr1	179865815	179867548	peak1356
chr1	179940184	179941122	peak1357
chr1	179959047	179960722	peak1358
chr1	180195129	180196451	peak1359
chr1	180225881	180226485	peak1360
chr1	180249569	180251314	peak1361
chr1	180255343	180256966	peak1362
chr1	180268752	180269437	peak1363
chr1	180274320	180275516	peak1364
chr1	180279541	180280051	peak1365
chr1	180289104	180290366	peak1366
chr1	180295719	180296440	peak1367
chr1	180301150	180303844	peak1368
chr1	180328820	180334157	peak1369
chr1	180343143	180344273	peak1370
chr1	180355764	180358846	peak1371
chr1	180362578	180367848	peak1372
chr1	180376866	180378122	peak1373
chr1	180382121	180383012	peak1374
chr1	180384480	180391569	peak1375
chr1	180392700	180396190	peak1376
chr1	180400386	180410998	peak1377
chr1	180420340	180422994	peak1378
chr1	180427366	180429002	peak1379
chr1	180457766	180462566	peak1380
chr1	180482061	180483407	peak1381
chr1	180541271	180542885	peak1382
chr1	180568035	180569919	peak1383
chr1	180640722	180642107	peak1384
chr1	180725441	180726811	peak1385
chr1	180767245	180769088	peak1386
chr1	180776472	180778690	peak1387
chr1	180812112	180814690	peak1388
chr1	180830059	180831070	peak1389
chr1	180847720	180851593	peak1390
chr1	180888222	180889266	peak1391
chr1	180903713	180905634	peak1392
chr1	180911458	180911959	peak1393
chr1	180936382	180937290	peak1394
chr1	180940722	180946648	peak1395
chr1	181009322	181011671	peak1396
chr1	181014199	181018111	peak1397
chr1	181067605	181070332	peak1398
chr1	181143686	181145411	peak1399
chr1	181150857	181151558	peak1400
chr1	181209975	181213032	peak1401
chr1	181228011	181229022	peak1402
chr1	181230101	181235219	peak1403
chr1	181237472	181237771	peak1404
chr1	181245155	181248052	peak1405
chr1	181255520	181258405	peak1406
chr1	181261889	181263665	peak1407
chr1	181841320	181843109	peak1408
chr1	181852158	181853818	peak1409
chr1	181860425	181861244	peak1410
chr1	181921856	181922488	peak1411
chr1	182018701	182021457	peak1412
chr1	182026852	182029544	peak1413
chr1	182067939	182068777	peak1414
chr1	182072681	182075020	peak1415
chr1	182087484	182090635	peak1416
chr1	182094710	182097144	peak1417
chr1	182098712	182099695	peak1418
chr1	182108428	182109065	peak1419
chr1	182124713	182125584	peak1420
chr1	182237304	182238354	peak1421
chr1	182281536	182283092	peak1422
chr1	182340881	182341879	peak1423
chr1	182408274	182410081	peak1424
chr1	182460238	182461967	peak1425
chr1	182490115	182491533	peak1426
chr1	182503145	182506825	peak1427
chr1	182509101	182513983	peak1428
chr1	182515314	182521790	peak1429
chr1	182526653	182529518	peak1430
chr1	182539102	182539605	peak1431
chr1	182561979	182564037	peak1432
chr1	182907258	182909342	peak1433
chr1	182953248	182957708	peak1434
chr1	182959517	182960645	peak1435
chr1	182982456	182984213	peak1436
chr1	182985260	182990851	peak1437
chr1	183072009	183073045	peak1438
chr1	183081788	183084781	peak1439
chr1	183112869	183115399	peak1440
chr1	183117174	183118604	peak1441
chr1	183119869	183121488	peak1442
chr1	183154357	183155985	peak1443
chr1	183221051	183221707	peak1444
chr1	183296408	183298362	peak1445
chr1	183344866	183346184	peak1446
chr1	183368038	183370179	peak1447
chr1	183388622	183389612	peak1448
chr1	183438308	183439538	peak1449
chr1	184032802	184035883	peak1450
chr1	184040295	184043218	peak1451
chr1	184244327	184245472	peak1452
chr1	184441027	184441576	peak1453
chr1	184615029	184615567	peak1454
chr1	184729671	184735655	peak1455
chr1	184743651	184744444	peak1456
chr1	184747855	184750860	peak1457
chr1	184786487	184788185	peak1458
chr1	184826890	184827873	peak1459
chr1	184844941	184846602	peak1460
chr1	184851230	184854212	peak1461
chr1	184859779	184861318	peak1462
chr1	184863288	184865248	peak1463
chr1	184881014	184883637	peak1464
chr1	184999088	185000452	peak1465
chr1	185203176	185204733	peak1466
chr1	185224002	185225121	peak1467
chr1	185229759	185230283	peak1468
chr1	185328517	185329803	peak1469
chr1	185331785	185332740	peak1470
chr1	185362566	185364310	peak1471
chr1	185533702	185536331	peak1472
chr1	185773540	185774656	peak1473
chr1	185969300	185969572	peak1474
chr1	186101713	186103650	peak1475
chr1	186116578	186117433	peak1476
chr1	186163431	186163722	peak1477
chr1	186182464	186183910	peak1478
chr1	186358247	186358730	peak1479
chr1	186399709	186400101	peak1480
chr1	186412574	186414671	peak1481
chr1	186448803	186449668	peak1482
chr1	186460609	186461197	peak1483
chr1	186478331	186479106	peak1484
chr1	186582282	186583437	peak1485
chr1	186585537	186587677	peak1486
chr1	186694468	186696654	peak1487
chr1	186698057	186699185	peak1488
chr1	186702284	186706534	peak1489
chr1	186749015	186749940	peak1490
chr1	187215167	187216072	peak1491
chr1	187225749	187227343	peak1492
chr1	188108171	188108519	peak1493
chr1	189007195	189007923	peak1494
chr1	189138134	189138698	peak1495
chr1	189342491	189344767	peak1496
chr1	189495075	189496307	peak1497
chr1	189614979	189616476	peak1498
chr1	189726583	189730913	peak1499
chr1	189750085	189751573	peak1500
chr1	189754859	189757799	peak1501
chr1	189775046	189775727	peak1502
chr1	189785142	189787649	peak1503
chr1	189799785	189800930	peak1504
chr1	189816250	189818897	peak1505
chr1	189866002	189868908	peak1506
chr1	189872550	189876325	peak1507
chr1	189877718	189881549	peak1508
chr1	189921511	189922730	peak1509
chr1	190169235	190170735	peak1510
chr1	190911273	190912270	peak1511
chr1	190927840	190929616	peak1512
chr1	190978292	190979641	peak1513
chr1	190991217	190991638	peak1514
chr1	191025090	191026868	peak1515
chr1	191062527	191063487	peak1516
chr1	191070647	191075828	peak1517
chr1	191085323	191086501	peak1518
chr1	191097831	191098881	peak1519
chr1	191110251	191112203	peak1520
chr1	191114926	191115528	peak1521
chr1	191182321	191187386	peak1522
chr1	191198240	191199214	peak1523
chr1	191200540	191202032	peak1524
chr1	191216051	191217006	peak1525
chr1	191223673	191225604	peak1526
chr1	191277149	191278444	peak1527
chr1	191295909	191296767	peak1528
chr1	191312316	191314411	peak1529
chr1	191317218	191319414	peak1530
chr1	191325677	191326733	peak1531
chr1	191395715	191398110	peak1532
chr1	191461605	191462419	peak1533
chr1	191470091	191471434	peak1534
chr1	191574752	191576299	peak1535
chr1	191592028	191593017	peak1536
chr1	191717479	191719583	peak1537
chr1	191737486	191738766	peak1538
chr1	191802492	191803605	peak1539
chr1	191894143	191895567	peak1540
chr1	191905975	191907841	peak1541
chr1	191954983	191957604	peak1542
chr1	191989810	191990418	peak1543
chr1	192061818	192062294	peak1544
chr1	192069999	192071962	peak1545
chr1	192076159	192079462	peak1546
chr1	192086037	192087354	peak1547
chr1	192089280	192093112	peak1548
chr1	192136331	192138907	peak1549
chr1	192735627	192736958	peak1550
chr1	192769955	192771322	peak1551
chr1	192785121	192787846	peak1552
chr1	192789218	192789570	peak1553
chr1	192797930	192799740	peak1554
chr1	192822764	192823376	peak1555
chr1	192834773	192835736	peak1556
chr1	192853794	192856640	peak1557
chr1	193129683	193130607	peak1558
chr1	193172923	193174638	peak1559
chr1	193188634	193190368	peak1560
chr1	193271041	193273716	peak1561
chr1	193315375	193317927	peak1562
chr1	193513911	193514665	peak1563
chr1	193515919	193518402	peak1564
chr1	193535036	193542501	peak1565
chr1	194618949	194622618	peak1566
chr1	194696656	194697731	peak1567
chr1	194879228	194880252	peak1568
chr1	194938655	194941189	peak1569
chr1	194976101	194977211	peak1570
chr1	195017016	195018178	peak1571
chr1	195130837	195131647	peak1572
chr10	3633513	3634957	peak1573
chr10	3717854	3718617	peak1574
chr10	3740127	3742130	peak1575
chr10	3877853	3878187	peak1576
chr10	3972857	3974169	peak1577
chr10	4028394	4029412	peak1578
chr10	4079203	4080704	peak1579
chr10	4106255	4108695	peak1580
chr10	4111027	4112244	peak1581
chr10	4265578	4267372	peak1582
chr10	4285253	4285988	peak1583
chr10	4333181	4334719	peak1584
chr10	4338806	4339338	peak1585
chr10	4386034	4389912	peak1586
chr10	4429822	4434048	peak1587
chr10	4472686	4473760	peak1588
chr10	4479240	4480779	peak1589
chr10	4481962	4483080	peak1590
chr10	4552338	4555562	peak1591
chr10	4556672	4561256	peak1592
chr10	4587912	4590813	peak1593
chr10	4611311	4614203	peak1594
chr10	4617123	4619376	peak1595
chr10	4620347	4621809	peak1596
chr10	4631299	4634408	peak1597
chr10	4669643	4670560	peak1598
chr10	4675218	4675536	peak1599
chr10	4709793	4710440	peak1600
chr10	4711416	4714227	peak1601
chr10	4715907	4718465	peak1602
chr10	5115036	5117073	peak1603
chr10	5139317	5142369	peak1604
chr10	5175689	5176368	peak1605
chr10	5194206	5195058	peak1606
chr10	5288101	5289974	peak1607
chr10	5309303	5310328	peak1608
chr10	5602452	5604534	peak1609
chr10	5805171	5806574	peak1610
chr10	5823234	5824819	peak1611
chr10	5921214	5922811	peak1612
chr10	7117840	7119062	peak1613
chr10	7125196	7126985	peak1614
chr10	7141633	7142369	peak1615
chr10	7143927	7144938	peak1616
chr10	7158274	7159497	peak1617
chr10	7181979	7184016	peak1618
chr10	7187212	7190031	peak1619
chr10	7210134	7213092	peak1620
chr10	7274034	7274935	peak1621
chr10	7278508	7280285	peak1622
chr10	7284420	7285149	peak1623
chr10	7289216	7291490	peak1624
chr10	7390731	7392960	peak1625
chr10	7473100	7474237	peak1626
chr10	7589406	7590480	peak1627
chr10	7662577	7663942	peak1628
chr10	7667143	7667900	peak1629
chr10	7679905	7682059	peak1630
chr10	7725928	7726672	peak1631
chr10	7780252	7780940	peak1632
chr10	7792499	7793711	peak1633
chr10	7832059	7832969	peak1634
chr10	7833912	7835854	peak1635
chr10	7841433	7842412	peak1636
chr10	7955041	7957081	peak1637
chr10	8257736	8259810	peak1638
chr10	8391103	8392160	peak1639
chr10	8517380	8519861	peak1640
chr10	8756177	8759623	peak1641
chr10	8761330	8763950	peak1642
chr10	8767213	8769713	peak1643
chr10	8771375	8773120	peak1644
chr10	8814128	8814469	peak1645
chr10	8868840	8871984	peak1646
chr10	8873517	8874622	peak1647
chr10	8880996	8881733	peak1648
chr10	8884998	8886887	peak1649
chr10	8909575	8914209	peak1650
chr10	8935419	8936713	peak1651
chr10	8950755	8951652	peak1652
chr10	8968106	8969574	peak1653
chr10	8972822	8974053	peak1654
chr10	9674519	9675938	peak1655
chr10	9900224	9901930	peak1656
chr10	10546063	10546911	peak1657
chr10	10556317	10558271	peak1658
chr10	11149427	11150117	peak1659
chr10	11280125	11282242	peak1660
chr10	11343093	11344211	peak1661
chr10	11609233	11609498	peak1662
chr10	12547101	12549104	peak1663
chr10	12614756	12615237	peak1664
chr10	12736798	12738330	peak1665
chr10	12787113	12789299	peak1666
chr10	12791248	12792344	peak1667
chr10	12807107	12807863	peak1668
chr10	12810415	12814041	peak1669
chr10	12821121	12821448	peak1670
chr10	12867036	12869802	peak1671
chr10	12878711	12879102	peak1672
chr10	12911669	12912686	peak1673
chr10	12921927	12923279	peak1674
chr10	12963476	12964795	peak1675
chr10	13008010	13009091	peak1676
chr10	13090249	13091766	peak1677
chr10	13192694	13193423	peak1678
chr10	13300263	13301085	peak1679
chr10	13303417	13304825	peak1680
chr10	13323068	13324542	peak1681
chr10	13473713	13474734	peak1682
chr10	13500583	13501698	peak1683
chr10	13552607	13553607	peak1684
chr10	13667471	13668405	peak1685
chr10	13687420	13688934	peak1686
chr10	13739535	13740327	peak1687
chr10	13753437	13753696	peak1688
chr10	13775602	13776697	peak1689
chr10	13868197	13869581	peak1690
chr10	13964395	13968396	peak1691
chr10	13982442	13983885	peak1692
chr10	14017956	14019070	peak1693
chr10	14055706	14057592	peak1694
chr10	14085112	14086411	peak1695
chr10	14195737	14197836	peak1696
chr10	14208373	14208635	peak1697
chr10	14332706	14333013	peak1698
chr10	14544771	14545665	peak1699
chr10	14705052	14705597	peak1700
chr10	17721694	17724824	peak1701
chr10	17760275	17760993	peak1702
chr10	17794222	17797466	peak1703
chr10	17947069	17948712	peak1704
chr10	18021856	18023451	peak1705
chr10	18055197	18056602	peak1706
chr10	18234595	18235560	peak1707
chr10	18318182	18319453	peak1708
chr10	18329259	18329940	peak1709
chr10	18407633	18408034	peak1710
chr10	18430083	18431440	peak1711
chr10	18545262	18546286	peak1712
chr10	19008573	19008948	peak1713
chr10	19014366	19016195	peak1714
chr10	19062154	19063453	peak1715
chr10	19185725	19186486	peak1716
chr10	19591331	19594625	peak1717
chr10	19612244	19614160	peak1718
chr10	19907307	19907811	peak1719
chr10	19933535	19935215	peak1720
chr10	19938858	19941350	peak1721
chr10	20076006	20077760	peak1722
chr10	20104302	20105358	peak1723
chr10	20148920	20149823	peak1724
chr10	20286755	20287099	peak1725
chr10	20311478	20313563	peak1726
chr10	20408440	20409650	peak1727
chr10	20486209	20487200	peak1728
chr10	20501202	20502462	peak1729
chr10	20528256	20529347	peak1730
chr10	20533863	20534966	peak1731
chr10	20546054	20549581	peak1732
chr10	20657591	20659592	peak1733
chr10	20723067	20725847	peak1734
chr10	20854860	20855219	peak1735
chr10	20951860	20953102	peak1736
chr10	21076755	21077508	peak1737
chr10	21295978	21296653	peak1738
chr10	21397947	21401570	peak1739
chr10	21402585	21404554	peak1740
chr10	21404925	21406923	peak1741
chr10	21410210	21410709	peak1742
chr10	21605114	21605797	peak1743
chr10	21628396	21629661	peak1744
chr10	21684710	21685755	peak1745
chr10	21782936	21783700	peak1746
chr10	21787340	21791324	peak1747
chr10	21828580	21829893	peak1748
chr10	21882178	21882512	peak1749
chr10	21936906	21937408	peak1750
chr10	21991222	22001120	peak1751
chr10	22148457	22149620	peak1752
chr10	22631240	22632235	peak1753
chr10	22643884	22650290	peak1754
chr10	22653766	22654289	peak1755
chr10	22657739	22659177	peak1756
chr10	22695051	22698457	peak1757
chr10	22698672	22703464	peak1758
chr10	22730347	22732564	peak1759
chr10	22813304	22820493	peak1760
chr10	23015991	23017949	peak1761
chr10	23076720	23077411	peak1762
chr10	23786550	23788297	peak1763
chr10	23796814	23797393	peak1764
chr10	23894779	23895242	peak1765
chr10	24149102	24149888	peak1766
chr10	24164678	24165282	peak1767
chr10	24228288	24229097	peak1768
chr10	24333056	24333715	peak1769
chr10	24391171	24392862	peak1770
chr10	24396270	24397223	peak1771
chr10	24444843	24448699	peak1772
chr10	24478649	24479346	peak1773
chr10	24595221	24598062	peak1774
chr10	24634176	24636346	peak1775
chr10	24697959	24698992	peak1776
chr10	24711218	24712615	peak1777
chr10	24778206	24779041	peak1778
chr10	24823369	24824231	peak1779
chr10	24869702	24870501	peak1780
chr10	25274251	25275620	peak1781
chr10	25296325	25298670	peak1782
chr10	25359278	25361511	peak1783
chr10	25432345	25435022	peak1784
chr10	25441712	25442188	peak1785
chr10	25447172	25447852	peak1786
chr10	25713633	25715077	peak1787
chr10	26078293	26079112	peak1788
chr10	26373134	26376504	peak1789
chr10	26772138	26773323	peak1790
chr10	26797710	26800177	peak1791
chr10	27616438	27617284	peak1792
chr10	28074045	28076449	peak1793
chr10	29312863	29313762	peak1794
chr10	29361228	29362561	peak1795
chr10	29532952	29536216	peak1796
chr10	30200197	30200708	peak1797
chr10	30600113	30601127	peak1798
chr10	30617797	30618592	peak1799
chr10	30655431	30655921	peak1800
chr10	30802153	30803901	peak1801
chr10	30842211	30843582	peak1802
chr10	30980305	30980665	peak1803
chr10	31172954	31173749	peak1804
chr10	31312921	31313929	peak1805
chr10	31607218	31610127	peak1806
chr10	33622605	33624872	peak1807
chr10	33950777	33951350	peak1808
chr10	34018803	34020189	peak1809
chr10	34095823	34096649	peak1810
chr10	34127264	34128024	peak1811
chr10	34186536	34186843	peak1812
chr10	34206349	34208171	peak1813
chr10	34281528	34283362	peak1814
chr10	34297283	34298718	peak1815
chr10	34418040	34418944	peak1816
chr10	34483372	34484466	peak1817
chr10	35711330	35711854	peak1818
chr10	36973974	36975426	peak1819
chr10	37077603	37078830	peak1820
chr10	37135965	37141604	peak1821
chr10	37194129	37195706	peak1822
chr10	37231273	37232350	peak1823
chr10	37249615	37251349	peak1824
chr10	37260811	37261094	peak1825
chr10	37337114	37338657	peak1826
chr10	37397141	37397954	peak1827
chr10	37401046	37401547	peak1828
chr10	38884535	38885004	peak1829
chr10	38907724	38908821	peak1830
chr10	38915941	38916994	peak1831
chr10	38964772	38970309	peak1832
chr10	38991983	38993903	peak1833
chr10	39133614	39134486	peak1834
chr10	39165583	39166094	peak1835
chr10	39171221	39173175	peak1836
chr10	39260789	39262923	peak1837
chr10	39369218	39371205	peak1838
chr10	39447862	39453068	peak1839
chr10	39457928	39460148	peak1840
chr10	39467267	39468412	peak1841
chr10	39484941	39485312	peak1842
chr10	39506600	39508698	peak1843
chr10	39532271	39535493	peak1844
chr10	39535577	39538723	peak1845
chr10	39541062	39544129	peak1846
chr10	39551168	39553168	peak1847
chr10	39557164	39562724	peak1848
chr10	39568960	39573481	peak1849
chr10	39610945	39616855	peak1850
chr10	39621289	39634606	peak1851
chr10	39637599	39641836	peak1852
chr10	39646065	39647155	peak1853
chr10	39658877	39661073	peak1854
chr10	39730634	39733403	peak1855
chr10	39898612	39899426	peak1856
chr10	39959597	39960292	peak1857
chr10	40024698	40025319	peak1858
chr10	40068401	40069708	peak1859
chr10	40084406	40085610	peak1860
chr10	40097607	40098041	peak1861
chr10	40141284	40142140	peak1862
chr10	40246604	40247150	peak1863
chr10	40256715	40258912	peak1864
chr10	40300775	40303063	peak1865
chr10	40348464	40350214	peak1866
chr10	40476226	40477754	peak1867
chr10	40499174	40500102	peak1868
chr10	40629671	40630677	peak1869
chr10	40637304	40639737	peak1870
chr10	40682648	40684442	peak1871
chr10	40711761	40713685	peak1872
chr10	40716283	40716599	peak1873
chr10	40718929	40721930	peak1874
chr10	40737256	40738113	peak1875
chr10	40750751	40752231	peak1876
chr10	40757633	40759384	peak1877
chr10	40829662	40830983	peak1878
chr10	40882686	40884685	peak1879
chr10	41288668	41288987	peak1880
chr10	41302710	41304194	peak1881
chr10	41449795	41450926	peak1882
chr10	41474800	41478315	peak1883
chr10	41488652	41490876	peak1884
chr10	41518525	41521355	peak1885
chr10	41550557	41554400	peak1886
chr10	41564333	41567165	peak1887
chr10	41571979	41573519	peak1888
chr10	41809261	41811292	peak1889
chr10	41831460	41832457	peak1890
chr10	41883519	41884497	peak1891
chr10	41886568	41888072	peak1892
chr10	41934380	41937092	peak1893
chr10	41967889	41968367	peak1894
chr10	41973133	41973706	peak1895
chr10	41980387	41981543	peak1896
chr10	42011184	42012396	peak1897
chr10	42027352	42028015	peak1898
chr10	42055186	42055539	peak1899
chr10	42088691	42090434	peak1900
chr10	42091010	42092946	peak1901
chr10	42170207	42171539	peak1902
chr10	42203059	42207951	peak1903
chr10	42247337	42250030	peak1904
chr10	42251037	42252228	peak1905
chr10	42273686	42278817	peak1906
chr10	42454455	42458328	peak1907
chr10	42477184	42479226	peak1908
chr10	42501245	42503671	peak1909
chr10	42678742	42679661	peak1910
chr10	42761147	42762827	peak1911
chr10	42941181	42942133	peak1912
chr10	42950719	42952218	peak1913
chr10	42961167	42963393	peak1914
chr10	42973909	42974856	peak1915
chr10	43002242	43003115	peak1916
chr10	43155009	43155721	peak1917
chr10	43173064	43175427	peak1918
chr10	43220377	43222081	peak1919
chr10	43478356	43480291	peak1920
chr10	43540347	43541041	peak1921
chr10	43578280	43581150	peak1922
chr10	43722707	43723835	peak1923
chr10	43901237	43902334	peak1924
chr10	44003362	44004450	peak1925
chr10	44267905	44268858	peak1926
chr10	44380220	44381941	peak1927
chr10	44427562	44428939	peak1928
chr10	44446840	44448642	peak1929
chr10	44455652	44459869	peak1930
chr10	44526787	44530223	peak1931
chr10	44538449	44539254	peak1932
chr10	44598930	44600307	peak1933
chr10	44630445	44631166	peak1934
chr10	44940110	44940605	peak1935
chr10	45000080	45000661	peak1936
chr10	45066244	45067966	peak1937
chr10	45335326	45336331	peak1938
chr10	45577715	45578742	peak1939
chr10	50592118	50593278	peak1940
chr10	51526158	51527037	peak1941
chr10	51528522	51529146	peak1942
chr10	52232877	52234325	peak1943
chr10	52381275	52382550	peak1944
chr10	52417029	52418432	peak1945
chr10	53343881	53344187	peak1946
chr10	53378933	53380353	peak1947
chr10	53395054	53395882	peak1948
chr10	53398454	53398829	peak1949
chr10	53434910	53436561	peak1950
chr10	53502633	53503865	peak1951
chr10	53595961	53598024	peak1952
chr10	53629381	53630332	peak1953
chr10	54038894	54040976	peak1954
chr10	54072919	54076977	peak1955
chr10	56106799	56107217	peak1956
chr10	56114836	56115941	peak1957
chr10	56228403	56229188	peak1958
chr10	56376242	56379458	peak1959
chr10	56431638	56432210	peak1960
chr10	56468809	56469430	peak1961
chr10	56920771	56921762	peak1962
chr10	57255020	57255303	peak1963
chr10	57291175	57292469	peak1964
chr10	57485967	57487157	peak1965
chr10	57531937	57532636	peak1966
chr10	57794503	57795397	peak1967
chr10	58255172	58256058	peak1968
chr10	58321973	58325053	peak1969
chr10	58341158	58343519	peak1970
chr10	58371293	58371863	peak1971
chr10	58393192	58394768	peak1972
chr10	58445533	58447664	peak1973
chr10	58497149	58498583	peak1974
chr10	58812284	58813447	peak1975
chr10	59220971	59223017	peak1976
chr10	59265280	59266127	peak1977
chr10	59322721	59324759	peak1978
chr10	59407040	59408243	peak1979
chr10	59503480	59504252	peak1980
chr10	59509443	59512191	peak1981
chr10	59538929	59539785	peak1982
chr10	59576064	59579199	peak1983
chr10	59585374	59585662	peak1984
chr10	59615447	59617011	peak1985
chr10	59636515	59639298	peak1986
chr10	59702513	59703243	peak1987
chr10	59777066	59778423	peak1988
chr10	59800314	59801108	peak1989
chr10	59823896	59826099	peak1990
chr10	59879179	59880510	peak1991
chr10	59898665	59900349	peak1992
chr10	59907166	59911220	peak1993
chr10	59915507	59917151	peak1994
chr10	59918740	59921926	peak1995
chr10	59942710	59943701	peak1996
chr10	59949143	59953452	peak1997
chr10	59964432	59965680	peak1998
[truncated: 23,634 more rows]

## Sheet: K27ac TNIL ChIP Peaks
H3K27ac TNIL IDR Peaks
Chromosome	Start	End	Name
chr1	3671050	3672420	peak1
chr1	4491740	4493761	peak2
chr1	4495897	4497670	peak3
chr1	4785327	4785942	peak4
chr1	4807441	4808327	peak5
chr1	4857343	4858535	peak6
chr1	5082881	5083641	peak7
chr1	6214111	6215471	peak8
chr1	7088141	7089960	peak9
chr1	7397104	7398749	peak10
chr1	9545416	9546725	peak11
chr1	9548014	9549611	peak12
chr1	9627239	9632007	peak13
chr1	9699854	9701209	peak14
chr1	9747327	9748483	peak15
chr1	9797608	9799367	peak16
chr1	9848262	9848841	peak17
chr1	9942950	9944645	peak18
chr1	9967234	9968369	peak19
chr1	10037419	10040318	peak20
chr1	10231803	10233661	peak21
chr1	10993199	10994477	peak22
chr1	12692101	12693500	peak23
chr1	12718070	12718977	peak24
chr1	12932265	12933987	peak25
chr1	12990430	12992940	peak26
chr1	13372029	13374772	peak27
chr1	13426386	13427299	peak28
chr1	13588970	13590050	peak29
chr1	13659963	13660856	peak30
chr1	14754212	14757030	peak31
chr1	15286389	15286971	peak32
chr1	15805270	15806441	peak33
chr1	16092862	16093437	peak34
chr1	16103869	16106519	peak35
chr1	16518573	16520101	peak36
chr1	16618382	16619651	peak37
chr1	16656373	16657475	peak38
chr1	16665040	16666314	peak39
chr1	16687739	16689133	peak40
chr1	17096777	17097867	peak41
chr1	20819788	20820311	peak42
chr1	20890176	20891371	peak43
chr1	20912604	20912924	peak44
chr1	20951188	20952226	peak45
chr1	21002369	21003099	peak46
chr1	21007516	21012238	peak47
chr1	21013228	21015530	peak48
chr1	21075836	21079885	peak49
chr1	21096928	21097942	peak50
chr1	21218458	21218928	peak51
chr1	21960420	21962690	peak52
chr1	23255876	23257452	peak53
chr1	23382387	23383243	peak54
chr1	23921599	23922666	peak55
chr1	24005229	24005855	peak56
chr1	24099524	24100876	peak57
chr1	24678300	24679181	peak58
chr1	30684649	30687253	peak59
chr1	30872801	30874305	peak60
chr1	30948471	30950477	peak61
chr1	33669430	33670746	peak62
chr1	33719726	33720640	peak63
chr1	33756705	33758730	peak64
chr1	33813634	33814812	peak65
chr1	33906953	33908538	peak66
chr1	34011024	34012222	peak67
chr1	34120164	34122474	peak68
chr1	34139292	34139912	peak69
chr1	34142496	34144302	peak70
chr1	34235428	34239020	peak71
chr1	34252859	34253929	peak72
chr1	34289275	34290511	peak73
chr1	34379048	34379403	peak74
chr1	34387451	34390405	peak75
chr1	34432849	34435357	peak76
chr1	34438963	34440229	peak77
chr1	34459427	34460324	peak78
chr1	34472074	34473623	peak79
chr1	34485419	34485850	peak80
chr1	34801723	34802196	peak81
chr1	34842275	34843597	peak82
chr1	34849660	34853384	peak83
chr1	36064712	36065541	peak84
chr1	36067909	36070730	peak85
chr1	36127737	36130356	peak86
chr1	36243753	36244640	peak87
chr1	36254769	36256142	peak88
chr1	36270309	36273771	peak89
chr1	36303206	36303621	peak90
chr1	36307688	36309505	peak91
chr1	36368193	36369448	peak92
chr1	36444803	36445308	peak93
chr1	36469850	36472328	peak94
chr1	36511380	36513030	peak95
chr1	36546609	36549803	peak96
chr1	36554965	36559088	peak97
chr1	36562995	36565173	peak98
chr1	36568186	36570726	peak99
chr1	36579868	36581304	peak100
chr1	36587978	36591292	peak101
chr1	36603021	36604032	peak102
chr1	36691086	36692318	peak103
chr1	36708895	36710064	peak104
chr1	36938564	36940377	peak105
chr1	37028873	37031188	peak106
chr1	37299875	37300677	peak107
chr1	37429524	37430793	peak108
chr1	37540317	37541450	peak109
chr1	37719234	37720218	peak110
chr1	37864425	37865693	peak111
chr1	37871754	37872573	peak112
chr1	37889884	37890834	peak113
chr1	37996689	37998807	peak114
chr1	38128828	38130377	peak115
chr1	38218023	38218635	peak116
chr1	38626636	38629533	peak117
chr1	38835716	38836661	peak118
chr1	38897825	38898161	peak119
chr1	38986958	38988783	peak120
chr1	39192411	39194679	peak121
chr1	39367109	39368907	peak122
chr1	39397947	39399921	peak123
chr1	39477532	39479108	peak124
chr1	39535672	39536488	peak125
chr1	39576224	39577780	peak126
chr1	39713499	39714918	peak127
chr1	39720687	39721344	peak128
chr1	39759017	39762620	peak129
chr1	39900054	39903421	peak130
chr1	40222549	40223118	peak131
chr1	40266147	40267652	peak132
chr1	40324580	40326283	peak133
chr1	40790288	40790991	peak134
chr1	42851234	42851741	peak135
chr1	43091567	43093087	peak136
chr1	43098081	43099162	peak137
chr1	43163235	43164380	peak138
chr1	43445130	43447011	peak139
chr1	43474110	43475290	peak140
chr1	43826933	43828290	peak141
chr1	43933395	43934814	peak142
chr1	44101828	44102782	peak143
chr1	44118289	44120309	peak144
chr1	44147354	44148486	peak145
chr1	44551331	44552936	peak146
chr1	45313282	45314673	peak147
chr1	45315792	45316589	peak148
chr1	45340835	45341309	peak149
chr1	45500987	45503299	peak150
chr1	45794841	45796057	peak151
chr1	45925211	45926413	peak152
chr1	46066658	46067192	peak153
chr1	46852550	46854490	peak154
chr1	51289088	51290941	peak155
chr1	51333603	51334049	peak156
chr1	51477336	51479243	peak157
chr1	51914629	51916199	peak158
chr1	52111892	52114073	peak159
chr1	52118883	52120476	peak160
chr1	52166800	52167939	peak161
chr1	52231965	52233808	peak162
chr1	52499524	52500989	peak163
chr1	52630487	52631134	peak164
chr1	52726427	52727590	peak165
chr1	52816694	52817939	peak166
chr1	52844223	52845454	peak167
chr1	53296661	53297444	peak168
chr1	53313370	53313987	peak169
chr1	53352245	53352783	peak170
chr1	53784224	53785255	peak171
chr1	54194028	54195353	peak172
chr1	54438443	54439131	peak173
chr1	54557145	54558130	peak174
chr1	54925527	54926707	peak175
chr1	55025921	55029597	peak176
chr1	55051514	55053561	peak177
chr1	55086784	55088871	peak178
chr1	55130743	55132074	peak179
chr1	55226150	55226716	peak180
chr1	55237201	55238215	peak181
chr1	55405503	55407190	peak182
chr1	56972286	56973778	peak183
chr1	57377537	57378217	peak184
chr1	57406031	57407292	peak185
chr1	57774031	57775778	peak186
chr1	57969353	57970359	peak187
chr1	57995796	57996632	peak188
chr1	58029652	58030933	peak189
chr1	58392249	58394054	peak190
chr1	58422715	58424218	peak191
chr1	58444971	58445887	peak192
chr1	58504388	58505056	peak193
chr1	58585519	58586924	peak194
chr1	58652406	58653169	peak195
chr1	58710598	58715293	peak196
chr1	58716161	58717052	peak197
chr1	58722156	58724491	peak198
chr1	58725585	58726897	peak199
chr1	58795107	58796103	peak200
chr1	58972915	58974338	peak201
chr1	59119805	59120616	peak202
chr1	59236785	59238086	peak203
chr1	59368029	59369127	peak204
chr1	59381051	59383660	peak205
chr1	59480899	59485402	peak206
chr1	59670018	59671452	peak207
chr1	59684430	59686120	peak208
chr1	59762366	59764971	peak209
chr1	59912449	59915391	peak210
chr1	60042627	60043440	peak211
chr1	60097530	60098976	peak212
chr1	60180000	60181302	peak213
chr1	60342676	60343965	peak214
chr1	60409138	60410404	peak215
chr1	60565568	60567443	peak216
chr1	61638486	61639580	peak217
chr1	62702725	62708621	peak218
chr1	62717040	62725505	peak219
chr1	62728605	62729776	peak220
chr1	62789176	62790609	peak221
chr1	62794164	62794520	peak222
chr1	63112881	63115178	peak223
chr1	63175935	63177607	peak224
chr1	63730364	63730915	peak225
chr1	64087805	64088974	peak226
chr1	64115787	64122875	peak227
chr1	64288806	64290587	peak228
chr1	64301360	64306222	peak229
chr1	64308389	64308953	peak230
chr1	64531915	64533938	peak231
chr1	64615487	64618082	peak232
chr1	64649011	64650268	peak233
chr1	64690182	64691681	peak234
chr1	64736080	64738936	peak235
chr1	64956389	64956968	peak236
chr1	64994203	64994737	peak237
chr1	65177427	65179562	peak238
chr1	65186210	65187221	peak239
chr1	66700741	66701524	peak240
chr1	66815729	66818271	peak241
chr1	66861865	66863622	peak242
chr1	67038377	67039037	peak243
chr1	69687006	69687997	peak244
chr1	71102268	71103884	peak245
chr1	71556805	71557610	peak246
chr1	71650688	71654348	peak247
chr1	71837095	71838093	peak248
chr1	71895239	71899077	peak249
chr1	71921250	71921541	peak250
chr1	71938010	71939266	peak251
chr1	72002205	72004292	peak252
chr1	72225833	72226354	peak253
chr1	72236222	72237003	peak254
chr1	72243644	72244330	peak255
chr1	72254612	72255715	peak256
chr1	72283901	72284426	peak257
chr1	72582896	72584033	peak258
chr1	72592337	72594913	peak259
chr1	72710791	72712922	peak260
chr1	72824532	72825594	peak261
chr1	72870203	72872235	peak262
chr1	72873069	72874858	peak263
chr1	73958050	73961062	peak264
chr1	73961949	73964842	peak265
chr1	73988069	73988423	peak266
chr1	73994333	74009916	peak267
chr1	74011976	74018674	peak268
chr1	74020233	74038293	peak269
chr1	74039283	74046079	peak270
chr1	74047272	74048819	peak271
chr1	74049450	74050040	peak272
chr1	74051203	74051815	peak273
chr1	74052711	74060570	peak274
chr1	74066141	74071530	peak275
chr1	74083625	74085988	peak276
chr1	74089618	74092754	peak277
chr1	74235846	74237508	peak278
chr1	74238825	74241915	peak279
chr1	74248752	74250246	peak280
chr1	74284259	74285791	peak281
chr1	74294215	74300137	peak282
chr1	74301047	74304750	peak283
chr1	74332475	74333328	peak284
chr1	74368007	74368673	peak285
chr1	74375291	74377146	peak286
chr1	74386540	74388122	peak287
chr1	74389488	74393925	peak288
chr1	74395506	74398362	peak289
chr1	74505357	74506935	peak290
chr1	74587038	74588675	peak291
chr1	74600828	74601822	peak292
chr1	74661691	74662281	peak293
chr1	74712717	74714802	peak294
chr1	74816714	74817457	peak295
chr1	75015641	75016252	peak296
chr1	75124230	75125478	peak297
chr1	75140847	75143543	peak298
chr1	75168356	75169341	peak299
chr1	75179560	75180377	peak300
chr1	75191419	75192816	peak301
chr1	75208899	75211350	peak302
chr1	75218359	75220042	peak303
chr1	75236020	75237189	peak304
chr1	75247730	75248742	peak305
chr1	75316283	75318177	peak306
chr1	75343855	75349951	peak307
chr1	75357255	75365771	peak308
chr1	75381448	75389201	peak309
chr1	75391024	75395304	peak310
chr1	75398716	75401433	peak311
chr1	75435807	75436347	peak312
chr1	75457296	75459571	peak313
chr1	75478528	75479919	peak314
chr1	75505208	75506656	peak315
chr1	75521158	75522102	peak316
chr1	75545966	75546901	peak317
chr1	77514278	77515080	peak318
chr1	78488278	78489646	peak319
chr1	78537687	78538049	peak320
chr1	78657442	78658953	peak321
chr1	78725691	78726953	peak322
chr1	78816699	78821971	peak323
chr1	79671517	79672227	peak324
chr1	79740845	79741497	peak325
chr1	79753115	79761885	peak326
chr1	79776001	79776529	peak327
chr1	79858106	79859057	peak328
chr1	80339513	80341384	peak329
chr1	80758126	80758816	peak330
chr1	82282612	82284649	peak331
chr1	82285877	82292258	peak332
chr1	82316167	82317146	peak333
chr1	82586695	82587455	peak334
chr1	82724770	82725614	peak335
chr1	82839249	82840307	peak336
chr1	83037999	83038609	peak337
chr1	83159591	83160060	peak338
chr1	84283230	84284895	peak339
chr1	84837976	84840808	peak340
chr1	85703244	85704202	peak341
chr1	85793245	85795039	peak342
chr1	85894340	85895842	peak343
chr1	86015746	86016072	peak344
chr1	86064352	86065532	peak345
chr1	86153973	86155116	peak346
chr1	86229121	86229610	peak347
chr1	86358535	86360233	peak348
chr1	86421136	86421491	peak349
chr1	86432557	86436909	peak350
chr1	86438965	86444313	peak351
chr1	86447586	86448817	peak352
chr1	86469800	86473083	peak353
chr1	86487062	86488266	peak354
chr1	86491480	86492930	peak355
chr1	86502431	86505939	peak356
chr1	86522538	86522980	peak357
chr1	86524679	86528993	peak358
chr1	86582135	86582868	peak359
chr1	86586831	86587544	peak360
chr1	86669732	86670567	peak361
chr1	86703329	86704318	peak362
chr1	87035546	87036707	peak363
chr1	87213129	87214637	peak364
chr1	87270834	87271150	peak365
chr1	87326755	87327891	peak366
chr1	87619951	87622242	peak367
chr1	87755924	87756643	peak368
chr1	87852231	87855257	peak369
chr1	88007969	88008654	peak370
chr1	88094167	88095337	peak371
chr1	88277013	88277734	peak372
chr1	88700085	88702699	peak373
chr1	89068752	89072593	peak374
chr1	89092454	89093439	peak375
chr1	89102543	89104712	peak376
chr1	89131180	89132291	peak377
chr1	89183408	89184035	peak378
chr1	89454059	89456847	peak379
chr1	89554826	89556301	peak380
chr1	89568684	89571529	peak381
chr1	89580025	89581712	peak382
chr1	90202359	90211105	peak383
chr1	90233921	90235178	peak384
chr1	90257454	90259778	peak385
chr1	90267945	90270932	peak386
chr1	90435142	90435516	peak387
chr1	90503687	90506700	peak388
chr1	90602917	90603945	peak389
chr1	90650815	90653451	peak390
chr1	90654912	90657714	peak391
chr1	90673293	90678561	peak392
chr1	90690546	90692355	peak393
chr1	90716124	90721169	peak394
chr1	90733061	90736566	peak395
chr1	90743474	90745132	peak396
chr1	90753287	90754720	peak397
chr1	90756104	90759129	peak398
chr1	90775543	90776169	peak399
chr1	90834592	90844136	peak400
chr1	90896363	90897366	peak401
chr1	90998315	90999431	peak402
chr1	91013585	91017667	peak403
chr1	91022949	91024884	peak404
chr1	91051375	91060049	peak405
chr1	91061147	91065604	peak406
chr1	91179387	91182912	peak407
chr1	91249646	91252209	peak408
chr1	91297841	91299110	peak409
chr1	91397799	91399188	peak410
chr1	91412470	91414624	peak411
chr1	91435530	91438350	peak412
chr1	91444419	91447337	peak413
chr1	91455072	91460598	peak414
chr1	91494569	91495201	peak415
chr1	91540123	91541320	peak416
chr1	91799611	91803137	peak417
chr1	91856761	91859159	peak418
chr1	92129342	92131087	peak419
chr1	92144464	92145956	peak420
chr1	92178272	92181332	peak421
chr1	92473311	92474540	peak422
chr1	92641315	92642102	peak423
chr1	92751675	92752651	peak424
chr1	92831068	92832854	peak425
chr1	92906680	92908096	peak426
chr1	92910207	92911842	peak427
chr1	92933883	92935160	peak428
chr1	93234987	93236557	peak429
chr1	93305460	93306146	peak430
chr1	93342540	93344167	peak431
chr1	93444132	93446211	peak432
chr1	93477871	93480175	peak433
chr1	93511619	93512675	peak434
chr1	93634661	93636466	peak435
chr1	93668927	93669244	peak436
chr1	93685307	93687666	peak437
chr1	93753764	93755526	peak438
chr1	93801531	93802487	peak439
chr1	93803399	93804504	peak440
chr1	93824202	93826070	peak441
chr1	94035048	94035598	peak442
chr1	95313430	95314543	peak443
chr1	95665222	95666204	peak444
chr1	95667147	95668256	peak445
chr1	97659908	97662700	peak446
chr1	97769255	97770935	peak447
chr1	97976653	97977549	peak448
chr1	98094606	98096046	peak449
chr1	105355710	105356900	peak450
chr1	105663209	105664762	peak451
chr1	105780428	105781806	peak452
chr1	105971492	105972521	peak453
chr1	105989334	105992189	peak454
chr1	105993358	105994193	peak455
chr1	106171625	106173483	peak456
chr1	106712152	106714849	peak457
chr1	106758705	106760410	peak458
chr1	106796018	106796775	peak459
chr1	107589981	107590639	peak460
chr1	111864215	111865169	peak461
chr1	118310761	118311537	peak462
chr1	118321527	118322318	peak463
chr1	118388332	118390258	peak464
chr1	118459056	118459942	peak465
chr1	118628029	118628502	peak466
chr1	118825021	118826190	peak467
chr1	118975823	118977270	peak468
chr1	118980671	118984492	peak469
chr1	119033318	119035634	peak470
chr1	119047584	119048895	peak471
chr1	119051542	119054437	peak472
chr1	119089968	119090424	peak473
chr1	119115022	119115390	peak474
chr1	119123408	119125569	peak475
chr1	119143657	119145044	peak476
chr1	119150171	119154224	peak477
chr1	119165194	119166726	peak478
chr1	119346973	119349829	peak479
chr1	119416139	119423542	peak480
chr1	119457466	119458386	peak481
chr1	119502779	119505386	peak482
chr1	119525508	119526790	peak483
chr1	119648208	119649128	peak484
chr1	119836534	119837509	peak485
chr1	120073046	120073926	peak486
chr1	120074894	120075347	peak487
chr1	120119831	120121929	peak488
chr1	120228035	120230811	peak489
chr1	120231941	120232795	peak490
chr1	120235330	120237438	peak491
chr1	120245169	120249387	peak492
chr1	120252828	120254231	peak493
chr1	120257082	120259112	peak494
chr1	120262912	120265932	peak495
chr1	121096976	121097263	peak496
chr1	121326814	121328759	peak497
chr1	121430961	121431906	peak498
chr1	121567451	121567988	peak499
chr1	125433913	125436251	peak500
chr1	125508023	125509321	peak501
chr1	125559407	125561893	peak502
chr1	126737916	126738496	peak503
chr1	127204740	127206613	peak504
chr1	127773393	127774972	peak505
chr1	127868640	127869370	peak506
chr1	128102216	128104068	peak507
chr1	128244056	128245102	peak508
chr1	128359138	128359812	peak509
chr1	128398563	128399854	peak510
chr1	128416662	128417532	peak511
chr1	128590920	128592676	peak512
chr1	130461960	130463187	peak513
chr1	130715461	130718027	peak514
chr1	130740811	130741502	peak515
chr1	131083197	131084898	peak516
chr1	131096587	131098221	peak517
chr1	131137723	131139123	peak518
chr1	131152985	131153753	peak519
chr1	131183765	131184867	peak520
chr1	131198785	131200297	peak521
chr1	131238344	131240173	peak522
chr1	131242572	131245996	peak523
chr1	131259220	131260531	peak524
chr1	131278535	131279866	peak525
chr1	131377927	131378955	peak526
chr1	131524746	131528448	peak527
chr1	131688238	131691368	peak528
chr1	131827365	131829505	peak529
chr1	131867176	131868088	peak530
chr1	131910054	131911521	peak531
chr1	131962670	131964966	peak532
chr1	132006218	132009473	peak533
chr1	132010483	132011473	peak534
chr1	132316001	132316691	peak535
chr1	132345691	132347307	peak536
chr1	132384226	132385571	peak537
chr1	132387872	132392090	peak538
chr1	132417133	132418396	peak539
chr1	132476919	132477670	peak540
chr1	132880206	132881792	peak541
chr1	133024906	133026323	peak542
chr1	133046042	133047764	peak543
chr1	133068608	133069984	peak544
chr1	133129503	133135114	peak545
chr1	133181246	133182799	peak546
chr1	133241167	133241508	peak547
chr1	133397484	133398287	peak548
chr1	133400007	133400975	peak549
chr1	133412167	133414230	peak550
chr1	133417294	133418755	peak551
chr1	133422310	133424449	peak552
chr1	133470174	133471609	peak553
chr1	133492955	133493486	peak554
chr1	133609667	133610379	peak555
chr1	133660439	133661603	peak556
chr1	133694939	133697378	peak557
chr1	133712382	133713222	peak558
chr1	133741261	133746284	peak559
chr1	133765166	133769343	peak560
chr1	133777402	133780376	peak561
chr1	133797692	133801576	peak562
chr1	133891704	133893850	peak563
chr1	133894745	133901357	peak564
chr1	133907923	133910093	peak565
chr1	133915210	133922231	peak566
chr1	133959831	133962376	peak567
chr1	133977588	133980235	peak568
chr1	134060180	134065877	peak569
chr1	134070737	134071881	peak570
chr1	134075706	134080328	peak571
chr1	134086536	134087130	peak572
chr1	134092264	134101928	peak573
chr1	134332574	134333223	peak574
chr1	134361265	134362381	peak575
chr1	134405686	134406444	peak576
chr1	134414946	134416563	peak577
chr1	134455093	134455912	peak578
chr1	134494232	134495291	peak579
chr1	134555527	134557303	peak580
chr1	134559907	134561584	peak581
chr1	134749125	134759839	peak582
chr1	134770826	134779018	peak583
chr1	134799033	134799932	peak584
chr1	134800845	134804583	peak585
chr1	134817948	134819938	peak586
chr1	134955457	134956078	peak587
chr1	134962579	134962929	peak588
chr1	135018429	135023112	peak589
chr1	135103781	135106012	peak590
chr1	135127095	135128303	peak591
chr1	135131221	135133150	peak592
chr1	135146112	135149163	peak593
chr1	135283182	135284291	peak594
chr1	135313226	135314104	peak595
chr1	135323435	135334064	peak596
chr1	135346859	135349795	peak597
chr1	135363596	135369312	peak598
chr1	135373975	135375625	peak599
chr1	135411530	135412423	peak600
chr1	135429774	135430907	peak601
chr1	135475446	135476304	peak602
chr1	135490996	135491331	peak603
chr1	135510177	135510794	peak604
chr1	135530909	135531821	peak605
chr1	135534670	135537556	peak606
chr1	135538643	135539182	peak607
chr1	135563188	135564914	peak608
chr1	135583140	135586059	peak609
chr1	135618959	135620333	peak610
chr1	135629081	135633247	peak611
chr1	135659008	135660791	peak612
chr1	135668192	135671056	peak613
chr1	135685476	135692530	peak614
chr1	135698472	135700659	peak615
chr1	135727268	135737992	peak616
chr1	135739180	135741556	peak617
chr1	135765518	135767940	peak618
chr1	135770428	135771117	peak619
chr1	135778748	135779613	peak620
chr1	135793522	135794068	peak621
chr1	136018005	136018821	peak622
chr1	136131430	136132292	peak623
chr1	136135872	136138653	peak624
chr1	136140050	136141500	peak625
chr1	136228564	136228836	peak626
chr1	136345029	136346438	peak627
chr1	136414938	136415820	peak628
chr1	136624285	136626165	peak629
chr1	136682492	136686538	peak630
chr1	136695802	136696409	peak631
chr1	136947569	136949189	peak632
chr1	137927949	137928850	peak633
chr1	138617410	138620107	peak634
chr1	138856322	138856867	peak635
chr1	138963072	138964344	peak636
chr1	139421647	139422869	peak637
chr1	140180588	140181056	peak638
chr1	140245528	140246456	peak639
chr1	143702001	143703306	peak640
chr1	143739274	143740703	peak641
chr1	143776487	143778043	peak642
chr1	144002818	144005077	peak643
chr1	149960865	149961348	peak644
chr1	150099474	150100458	peak645
chr1	150392450	150394409	peak646
chr1	150992288	150993692	peak647
chr1	151236285	151237292	peak648
chr1	151343727	151345598	peak649
chr1	151427906	151429303	peak650
chr1	151499903	151501377	peak651
chr1	151571085	151571918	peak652
chr1	151684331	151687205	peak653
chr1	151688576	151693471	peak654
chr1	151754827	151756199	peak655
chr1	151947702	151948329	peak656
chr1	152089112	152091063	peak657
chr1	152386103	152386749	peak658
chr1	152399820	152400546	peak659
chr1	152497350	152497911	peak660
chr1	152531341	152531850	peak661
chr1	152555990	152557582	peak662
chr1	152622697	152625527	peak663
chr1	152765895	152767451	peak664
chr1	152807547	152808332	peak665
chr1	152901578	152904835	peak666
chr1	153047875	153048772	peak667
chr1	153091055	153093955	peak668
chr1	153123628	153131877	peak669
chr1	153140313	153140921	peak670
chr1	153185682	153186539	peak671
chr1	153191103	153192816	peak672
chr1	153307555	153309609	peak673
chr1	153316290	153318200	peak674
chr1	153331298	153334317	peak675
chr1	153424935	153425585	peak676
chr1	153486786	153487812	peak677
chr1	153531848	153533226	peak678
chr1	153549461	153549851	peak679
chr1	153740173	153740810	peak680
chr1	153751787	153752696	peak681
chr1	153899074	153901492	peak682
chr1	154065168	154066231	peak683
chr1	154117411	154118505	peak684
chr1	154148814	154150666	peak685
chr1	155050275	155053054	peak686
chr1	155058543	155060106	peak687
chr1	155074368	155077301	peak688
chr1	155082269	155084164	peak689
chr1	155091214	155094318	peak690
chr1	155097836	155099680	peak691
chr1	155122484	155122811	peak692
chr1	155145865	155146736	peak693
chr1	155158623	155159490	peak694
chr1	155232901	155234344	peak695
chr1	155243919	155245091	peak696
chr1	155416453	155417415	peak697
chr1	155557717	155558868	peak698
chr1	155809655	155813437	peak699
chr1	155972406	155974282	peak700
chr1	156035156	156037916	peak701
chr1	156040509	156041788	peak702
chr1	156420551	156421289	peak703
chr1	156472883	156475198	peak704
chr1	156558282	156559790	peak705
chr1	156615353	156617482	peak706
chr1	156673388	156675140	peak707
chr1	156718292	156719435	peak708
chr1	156779973	156782375	peak709
chr1	156938854	156940059	peak710
chr1	157411645	157413166	peak711
chr1	157458687	157459073	peak712
chr1	159231469	159233071	peak713
chr1	159888839	159890166	peak714
chr1	160043619	160046313	peak715
chr1	160195175	160195776	peak716
chr1	160212144	160213600	peak717
chr1	160351323	160352192	peak718
chr1	160791877	160793235	peak719
chr1	160905846	160907333	peak720
chr1	161034135	161036793	peak721
chr1	161070108	161071292	peak722
chr1	161130833	161131538	peak723
chr1	161250065	161251206	peak724
chr1	161727237	161727737	peak725
chr1	161875632	161877094	peak726
chr1	161968848	161969638	peak727
chr1	162036109	162040276	peak728
chr1	162183652	162184854	peak729
chr1	162187037	162188042	peak730
chr1	162216839	162219584	peak731
chr1	162476812	162477998	peak732
chr1	162508718	162510015	peak733
chr1	162548060	162548992	peak734
chr1	162570216	162571490	peak735
chr1	162739385	162741110	peak736
chr1	162858728	162859539	peak737
chr1	163309767	163316172	peak738
chr1	163403341	163404112	peak739
chr1	163779598	163780149	peak740
chr1	163929651	163930659	peak741
chr1	163994335	163995517	peak742
chr1	164247594	164249840	peak743
chr1	164275502	164275968	peak744
chr1	164306816	164307744	peak745
chr1	164457504	164458932	peak746
chr1	164796395	164799783	peak747
chr1	164898986	164899672	peak748
chr1	165046085	165047058	peak749
chr1	165193583	165194839	peak750
chr1	165235905	165237566	peak751
chr1	165281265	165282859	peak752
chr1	165459155	165461876	peak753
chr1	165633887	165634977	peak754
chr1	165641766	165643223	peak755
chr1	165706421	165708430	peak756
chr1	165763624	165764321	peak757
chr1	166001043	166003698	peak758
chr1	166308865	166309557	peak759
chr1	166378770	166380341	peak760
chr1	166409114	166410211	peak761
chr1	167000569	167002471	peak762
chr1	167283585	167285143	peak763
chr1	167308113	167309148	peak764
chr1	167349726	167350700	peak765
chr1	167392762	167394522	peak766
chr1	168079317	168080566	peak767
chr1	168213723	168216760	peak768
chr1	168217841	168218154	peak769
chr1	168229037	168234730	peak770
chr1	168239566	168244701	peak771
chr1	168247114	168247617	peak772
chr1	168291338	168292074	peak773
chr1	168416812	168417997	peak774
chr1	168425881	168432821	peak775
chr1	169531377	169531894	peak776
chr1	170108217	170112215	peak777
chr1	170174232	170175582	peak778
chr1	170188578	170189438	peak779
chr1	170214738	170215620	peak780
chr1	170255293	170255824	peak781
chr1	170477363	170478698	peak782
chr1	170588976	170590133	peak783
chr1	170644094	170646831	peak784
chr1	170770809	170771799	peak785
chr1	170867177	170868751	peak786
chr1	170884921	170885594	peak787
chr1	171038084	171038496	peak788
chr1	171044360	171044971	peak789
chr1	171102189	171102939	peak790
chr1	171111111	171112293	peak791
chr1	171113336	171114465	peak792
chr1	171150028	171151289	peak793
chr1	171193064	171196340	peak794
chr1	171221842	171223198	peak795
chr1	171232432	171234986	peak796
chr1	171240127	171241930	peak797
chr1	171245864	171249493	peak798
chr1	171250333	171253073	peak799
chr1	171262111	171264140	peak800
chr1	171270019	171270952	peak801
chr1	171280308	171281871	peak802
chr1	171287353	171288247	peak803
chr1	171294092	171295064	peak804
chr1	171328420	171330322	peak805
chr1	171345415	171346452	peak806
chr1	171370217	171370759	peak807
chr1	171379760	171380407	peak808
chr1	171389041	171390010	peak809
chr1	171410983	171412394	peak810
chr1	171437327	171443038	peak811
chr1	171503277	171504429	peak812
chr1	171681581	171682361	peak813
chr1	172026841	172027717	peak814
chr1	172082192	172083364	peak815
chr1	172126747	172127276	peak816
chr1	172147625	172149519	peak817
chr1	172203233	172207641	peak818
chr1	172297363	172298229	peak819
chr1	172309803	172314561	peak820
chr1	172375986	172377312	peak821
chr1	172499926	172503898	peak822
chr1	172512627	172515855	peak823
chr1	172561932	172563689	peak824
chr1	172632496	172635337	peak825
chr1	173365827	173367977	peak826
chr1	173740687	173742373	peak827
chr1	173765523	173768214	peak828
chr1	173879609	173880656	peak829
chr1	173941933	173942886	peak830
chr1	175624985	175625957	peak831
chr1	175691858	175692909	peak832
chr1	175880445	175881064	peak833
chr1	176812966	176815190	peak834
chr1	176816997	176819777	peak835
chr1	176835431	176836014	peak836
chr1	177257113	177259229	peak837
chr1	177441224	177443719	peak838
chr1	177622336	177624788	peak839
chr1	177702583	177704169	peak840
chr1	177794908	177796538	peak841
chr1	177983238	177983882	peak842
chr1	178187601	178188596	peak843
chr1	178275990	178276682	peak844
chr1	178317606	178320051	peak845
chr1	178336140	178338485	peak846
chr1	178368607	178369673	peak847
chr1	178405354	178406816	peak848
chr1	178528234	178529171	peak849
chr1	179517481	179518112	peak850
chr1	179545793	179547208	peak851
chr1	179573006	179574572	peak852
chr1	179585487	179586905	peak853
chr1	179667759	179668748	peak854
chr1	179802715	179803832	peak855
chr1	179847856	179848454	peak856
chr1	179959094	179960694	peak857
chr1	180195631	180196398	peak858
chr1	180225915	180226627	peak859
chr1	180249688	180250850	peak860
chr1	180255397	180256971	peak861
chr1	180301150	180303740	peak862
chr1	180329473	180334294	peak863
chr1	180355239	180358430	peak864
chr1	180363176	180364319	peak865
chr1	180365228	180366863	peak866
chr1	180386537	180390966	peak867
chr1	180400079	180410112	peak868
chr1	180421721	180423330	peak869
chr1	180427532	180428956	peak870
chr1	180433246	180434248	peak871
chr1	180457771	180458951	peak872
chr1	180482107	180484109	peak873
chr1	180568294	180569850	peak874
chr1	180640674	180642042	peak875
chr1	180725565	180726832	peak876
chr1	180767901	180769032	peak877
chr1	180776748	180778711	peak878
chr1	180811792	180814598	peak879
chr1	180847769	180851476	peak880
chr1	180888306	180889261	peak881
chr1	180903758	180904944	peak882
chr1	180935983	180937334	peak883
chr1	180940934	180946588	peak884
chr1	181009313	181012068	peak885
chr1	181014775	181017873	peak886
chr1	181143665	181145430	peak887
chr1	181150870	181151514	peak888
chr1	181209128	181212959	peak889
chr1	181230232	181235068	peak890
chr1	181246054	181247164	peak891
chr1	181255576	181258837	peak892
chr1	181841468	181843153	peak893
chr1	181852630	181853842	peak894
chr1	182018751	182021256	peak895
chr1	182087922	182090881	peak896
chr1	182094836	182097137	peak897
chr1	182124714	182125320	peak898
chr1	182280711	182283029	peak899
chr1	182340863	182341837	peak900
chr1	182408417	182409786	peak901
chr1	182503300	182506799	peak902
chr1	182515346	182521536	peak903
chr1	182526824	182528977	peak904
chr1	182562122	182564160	peak905
chr1	182763428	182764498	peak906
chr1	182953301	182956812	peak907
chr1	182959472	182960687	peak908
chr1	182983232	182984153	peak909
chr1	182985731	182988172	peak910
chr1	183117256	183117930	peak911
chr1	183154466	183154993	peak912
chr1	183220995	183221667	peak913
chr1	183296404	183298314	peak914
chr1	183344915	183346053	peak915
chr1	183368671	183370046	peak916
chr1	183388698	183389309	peak917
chr1	183438399	183439380	peak918
chr1	184033199	184035657	peak919
chr1	184440086	184441564	peak920
chr1	184729716	184735584	peak921
chr1	184782218	184784000	peak922
chr1	184826878	184827794	peak923
chr1	184844553	184846495	peak924
chr1	184851250	184852615	peak925
chr1	184864262	184865177	peak926
chr1	184882253	184883143	peak927
chr1	184999106	185000510	peak928
chr1	185203331	185204636	peak929
chr1	185328605	185329719	peak930
chr1	185331828	185332479	peak931
chr1	185362521	185363843	peak932
chr1	186101757	186102747	peak933
chr1	186116664	186117380	peak934
chr1	186182445	186183759	peak935
chr1	186413580	186413846	peak936
chr1	186460664	186461243	peak937
chr1	186702344	186706422	peak938
chr1	186748982	186749866	peak939
chr1	187215190	187215981	peak940
chr1	189007015	189007965	peak941
chr1	189342727	189344133	peak942
chr1	189726153	189729698	peak943
chr1	189786237	189787801	peak944
chr1	189866513	189868359	peak945
chr1	189873516	189874858	peak946
chr1	189878990	189880997	peak947
chr1	189921411	189922738	peak948
chr1	190168806	190170794	peak949
chr1	190172349	190173074	peak950
chr1	190911379	190912203	peak951
chr1	190927914	190929495	peak952
chr1	190978198	190979615	peak953
chr1	191025049	191026801	peak954
chr1	191062573	191063365	peak955
chr1	191072398	191073479	peak956
chr1	191097821	191098820	peak957
chr1	191125833	191126213	peak958
chr1	191182052	191186950	peak959
chr1	191223772	191225395	peak960
chr1	191277113	191278306	peak961
chr1	191280660	191281701	peak962
chr1	191312344	191314254	peak963
chr1	191317378	191318338	peak964
chr1	191325924	191326790	peak965
chr1	191395580	191398060	peak966
chr1	191574843	191576297	peak967
chr1	191717554	191719351	peak968
chr1	191821533	191821962	peak969
chr1	191906049	191908646	peak970
chr1	191955098	191957093	peak971
chr1	191989857	191990449	peak972
chr1	192069992	192071658	peak973
chr1	192089953	192092681	peak974
chr1	192136380	192138960	peak975
chr1	192735756	192737283	peak976
chr1	192769980	192771398	peak977
chr1	192854458	192856608	peak978
chr1	193129701	193130760	peak979
chr1	193172891	193174537	peak980
chr1	193272294	193273671	peak981
chr1	193537938	193542228	peak982
chr1	194619025	194621004	peak983
chr1	194879295	194880233	peak984
chr1	194938524	194940373	peak985
chr1	194976051	194977575	peak986
chr1	195017087	195018039	peak987
chr1	195130836	195131608	peak988
chr1	195241567	195241888	peak989
chr10	3633588	3634956	peak990
chr10	3739753	3741264	peak991
chr10	3972923	3974194	peak992
chr10	4079267	4080590	peak993
chr10	4106068	4108733	peak994
chr10	4110688	4112075	peak995
chr10	4265801	4267180	peak996
chr10	4334096	4334801	peak997
chr10	4386187	4390008	peak998
chr10	4430782	4434153	peak999
chr10	4552459	4555635	peak1000
chr10	4557795	4558840	peak1001
chr10	4560010	4561260	peak1002
chr10	4611192	4614151	peak1003
chr10	4620259	4621735	peak1004
chr10	4631042	4634551	peak1005
chr10	4709334	4719032	peak1006
chr10	5140091	5141796	peak1007
chr10	5194303	5195034	peak1008
chr10	5288132	5289861	peak1009
chr10	5550019	5550849	peak1010
chr10	5804678	5806476	peak1011
chr10	5823322	5824762	peak1012
chr10	5921864	5922707	peak1013
chr10	7143011	7145448	peak1014
chr10	7182007	7183545	peak1015
chr10	7210168	7212941	peak1016
chr10	7279007	7279745	peak1017
chr10	7390643	7392263	peak1018
chr10	7589511	7590458	peak1019
chr10	7662551	7663884	peak1020
chr10	7667171	7667871	peak1021
chr10	7680502	7682003	peak1022
chr10	7725906	7726663	peak1023
chr10	7780213	7780920	peak1024
chr10	7792549	7793270	peak1025
chr10	7833877	7834991	peak1026
chr10	7841525	7842322	peak1027
chr10	7955058	7957130	peak1028
chr10	8517794	8519496	peak1029
chr10	8756755	8758001	peak1030
chr10	8761363	8763704	peak1031
chr10	8880959	8882288	peak1032
chr10	8885077	8886975	peak1033
chr10	9674494	9676043	peak1034
chr10	9900237	9901923	peak1035
chr10	10555836	10558257	peak1036
chr10	11149375	11150103	peak1037
chr10	11280167	11282328	peak1038
chr10	11343120	11344145	peak1039
chr10	12547159	12549047	peak1040
chr10	12614733	12615112	peak1041
chr10	12810344	12813963	peak1042
chr10	12866822	12869789	peak1043
chr10	12878659	12879053	peak1044
chr10	12911879	12913173	peak1045
chr10	12922316	12923510	peak1046
chr10	12963478	12964779	peak1047
chr10	13007955	13009088	peak1048
chr10	13090506	13091819	peak1049
chr10	13192659	13193289	peak1050
chr10	13323096	13324555	peak1051
chr10	13473670	13474691	peak1052
chr10	13500584	13502255	peak1053
chr10	13552707	13553514	peak1054
chr10	13667591	13668192	peak1055
chr10	13868377	13869385	peak1056
chr10	13964341	13968326	peak1057
chr10	13982555	13983881	peak1058
chr10	14085193	14086283	peak1059
chr10	14195730	14196980	peak1060
chr10	14544759	14545687	peak1061
chr10	14705049	14705614	peak1062
chr10	17721765	17724760	peak1063
chr10	17795719	17797452	peak1064
chr10	17947064	17948680	peak1065
chr10	18021944	18023406	peak1066
chr10	18055165	18057093	peak1067
chr10	18234599	18235544	peak1068
chr10	18318199	18319773	peak1069
chr10	18329351	18329880	peak1070
chr10	18430883	18431488	peak1071
chr10	18743460	18744032	peak1072
chr10	18844805	18846166	peak1073
chr10	19014307	19015983	peak1074
chr10	19062080	19063357	peak1075
chr10	19591511	19593029	peak1076
chr10	19907290	19907816	peak1077
chr10	19933498	19935499	peak1078
chr10	20148471	20149734	peak1079
chr10	20311389	20313465	peak1080
chr10	20528219	20529106	peak1081
chr10	20533740	20534764	peak1082
chr10	20546184	20549446	peak1083
chr10	20657670	20659544	peak1084
chr10	20722927	20725761	peak1085
chr10	20854913	20855277	peak1086
chr10	20951952	20953060	peak1087
chr10	21158987	21161381	peak1088
chr10	21295906	21296655	peak1089
chr10	21399549	21400424	peak1090
chr10	21783097	21783666	peak1091
chr10	21784409	21785878	peak1092
chr10	21787707	21791310	peak1093
chr10	21991267	21999262	peak1094
chr10	22148352	22149278	peak1095
chr10	22644366	22646387	peak1096
chr10	22647392	22649824	peak1097
chr10	22699655	22703450	peak1098
chr10	22729923	22732185	peak1099
chr10	22813366	22820532	peak1100
chr10	23076781	23077373	peak1101
chr10	23786702	23788227	peak1102
chr10	23796856	23797353	peak1103
chr10	24149213	24149872	peak1104
chr10	24223260	24223877	peak1105
chr10	24374178	24374608	peak1106
chr10	24447173	24448504	peak1107
chr10	24595009	24597565	peak1108
chr10	24711200	24712483	peak1109
chr10	24869598	24870445	peak1110
chr10	25296469	25298600	peak1111
chr10	25359289	25360823	peak1112
chr10	25432375	25434847	peak1113
chr10	26078014	26079058	peak1114
chr10	26373247	26376305	peak1115
chr10	26772143	26773224	peak1116
chr10	26799123	26800051	peak1117
chr10	27616447	27617017	peak1118
chr10	28074324	28076458	peak1119
chr10	29312996	29313661	peak1120
chr10	29361293	29362486	peak1121
chr10	29532955	29536206	peak1122
chr10	30600066	30601055	peak1123
chr10	30617821	30618845	peak1124
chr10	30802427	30804084	peak1125
chr10	31312939	31313902	peak1126
chr10	31607278	31610088	peak1127
chr10	33622462	33624971	peak1128
chr10	33950743	33951372	peak1129
chr10	34018865	34020161	peak1130
chr10	34127359	34128023	peak1131
chr10	34206414	34208116	peak1132
chr10	34281671	34283374	peak1133
chr10	34297366	34298206	peak1134
chr10	34418053	34418599	peak1135
chr10	34483437	34484440	peak1136
chr10	36973930	36975386	peak1137
chr10	37135754	37141623	peak1138
chr10	37194177	37195156	peak1139
chr10	37397238	37397913	peak1140
chr10	38965093	38969244	peak1141
chr10	39133711	39134436	peak1142
chr10	39369288	39371026	peak1143
chr10	39448877	39452946	peak1144
chr10	39540318	39544137	peak1145
chr10	39551400	39554153	peak1146
chr10	39557075	39560032	peak1147
chr10	39610691	39616738	peak1148
chr10	39621683	39627141	peak1149
chr10	39628868	39633202	peak1150
chr10	39730643	39733496	peak1151
chr10	39898676	39899343	peak1152
chr10	39959639	39960267	peak1153
chr10	40024703	40025289	peak1154
chr10	40141399	40142147	peak1155
chr10	40246586	40247139	peak1156
chr10	40257298	40258949	peak1157
chr10	40300876	40303063	peak1158
chr10	40348637	40350283	peak1159
chr10	40683017	40684128	peak1160
chr10	40829683	40831032	peak1161
chr10	40882701	40884711	peak1162
chr10	41302693	41304218	peak1163
chr10	41449715	41450807	peak1164
chr10	41475144	41478328	peak1165
chr10	41488477	41490881	peak1166
chr10	41518637	41521307	peak1167
chr10	41552114	41554455	peak1168
chr10	41564760	41566024	peak1169
chr10	41809288	41810908	peak1170
chr10	41886513	41888044	peak1171
chr10	41933711	41937029	peak1172
chr10	41968050	41968559	peak1173
chr10	42055214	42055576	peak1174
chr10	42203767	42205474	peak1175
chr10	42274230	42278682	peak1176
chr10	42455550	42457983	peak1177
chr10	42477835	42479109	peak1178
chr10	42501283	42503613	peak1179
chr10	42678823	42679455	peak1180
chr10	42761462	42762747	peak1181
chr10	42961077	42963514	peak1182
chr10	43002751	43003049	peak1183
chr10	43021371	43022006	peak1184
chr10	43173079	43175282	peak1185
chr10	43220731	43222036	peak1186
chr10	43478399	43480290	peak1187
chr10	43540362	43541049	peak1188
chr10	43578324	43581534	peak1189
chr10	43901225	43902308	peak1190
chr10	44003371	44004576	peak1191
chr10	44267928	44268879	peak1192
chr10	44380180	44381100	peak1193
chr10	44446895	44448558	peak1194
chr10	44455763	44459531	peak1195
chr10	44526837	44530021	peak1196
chr10	45066304	45067821	peak1197
chr10	45289371	45289891	peak1198
chr10	45335397	45336271	peak1199
chr10	45577778	45578654	peak1200
chr10	50591746	50593783	peak1201
chr10	52233632	52234316	peak1202
chr10	52381292	52382561	peak1203
chr10	52416964	52419047	peak1204
chr10	53378995	53380296	peak1205
chr10	53397876	53398806	peak1206
chr10	53434905	53436230	peak1207
chr10	53503406	53503792	peak1208
chr10	53580828	53581389	peak1209
chr10	53595967	53598129	peak1210
chr10	53629376	53630116	peak1211
chr10	53750748	53751749	peak1212
chr10	54073107	54076358	peak1213
chr10	56114979	56115957	peak1214
chr10	56228455	56229197	peak1215
chr10	56376301	56379927	peak1216
chr10	56581690	56583182	peak1217
chr10	56921175	56921716	peak1218
chr10	57486018	57487143	peak1219
chr10	57531917	57532622	peak1220
chr10	57794522	57795421	peak1221
chr10	58255305	58256024	peak1222
chr10	58322581	58324981	peak1223
chr10	58341242	58343412	peak1224
chr10	58394143	58395497	peak1225
chr10	58446076	58447658	peak1226
chr10	58497398	58498435	peak1227
chr10	58812290	58813826	peak1228
chr10	59220972	59223381	peak1229
chr10	59322685	59325027	peak1230
chr10	59503568	59504171	peak1231
chr10	59576580	59579003	peak1232
chr10	59615627	59616781	peak1233
chr10	59636548	59637446	peak1234
chr10	59702529	59703132	peak1235
chr10	59824810	59825893	peak1236
chr10	59879207	59880518	peak1237
chr10	59898327	59900251	peak1238
chr10	59907826	59910491	peak1239
chr10	59919217	59921604	peak1240
chr10	59950551	59953858	peak1241
chr10	59969828	59970825	peak1242
chr10	59973218	59975116	peak1243
chr10	60002179	60003851	peak1244
chr10	60080860	60082748	peak1245
chr10	60106260	60107679	peak1246
chr10	60268256	60270132	peak1247
chr10	60277456	60285279	peak1248
chr10	60346784	60357682	peak1249
chr10	60361275	60365435	peak1250
chr10	60371061	60371746	peak1251
chr10	60373639	60375194	peak1252
chr10	60379077	60380995	peak1253
chr10	60398896	60400965	peak1254
chr10	60751418	60753265	peak1255
chr10	60814164	60817443	peak1256
chr10	60830625	60832235	peak1257
chr10	60932035	60933035	peak1258
chr10	61146015	61148173	peak1259
chr10	61271825	61274007	peak1260
chr10	61284962	61286890	peak1261
chr10	61369808	61372031	peak1262
chr10	61382515	61383875	peak1263
chr10	61451268	61452836	peak1264
chr10	61475293	61476832	peak1265
chr10	61535527	61537142	peak1266
chr10	61648106	61649441	peak1267
chr10	61679649	61681567	peak1268
chr10	61695046	61696805	peak1269
chr10	61714906	61715720	peak1270
chr10	61782879	61784256	peak1271
chr10	62331903	62333746	peak1272
chr10	62335920	62341337	peak1273
chr10	62449213	62450443	peak1274
chr10	62485940	62487548	peak1275
chr10	62505963	62509339	peak1276
chr10	62577808	62578519	peak1277
chr10	62601421	62602754	peak1278
chr10	62650461	62652012	peak1279
chr10	62791413	62793077	peak1280
chr10	62865219	62865906	peak1281
chr10	62886284	62887367	peak1282
chr10	62919943	62921229	peak1283
chr10	62946597	62947880	peak1284
chr10	62980183	62980852	peak1285
chr10	63022405	63024894	peak1286
chr10	63176800	63177820	peak1287
chr10	63243206	63244823	peak1288
chr10	63338149	63339756	peak1289
chr10	63381693	63382774	peak1290
chr10	63428813	63430390	peak1291
chr10	66919617	66922493	peak1292
chr10	67002294	67005043	peak1293
chr10	67025488	67026711	peak1294
chr10	67096020	67099731	peak1295
chr10	67125624	67127471	peak1296
chr10	67185626	67186711	peak1297
chr10	67283497	67285896	peak1298
chr10	67535293	67539078	peak1299
chr10	67547760	67549842	peak1300
chr10	67912104	67912739	peak1301
chr10	67979668	67980116	peak1302
chr10	68134977	68137124	peak1303
chr10	68139382	68140730	peak1304
chr10	68248386	68249230	peak1305
chr10	68275339	68280758	peak1306
chr10	68282609	68283327	peak1307
chr10	68353566	68357506	peak1308
chr10	68541544	68542014	peak1309
chr10	69184720	69186485	peak1310
chr10	69211968	69214306	peak1311
chr10	69251309	69254914	peak1312
chr10	69320446	69321543	peak1313
chr10	69350291	69352922	peak1314
chr10	69871260	69873205	peak1315
chr10	69924489	69927213	peak1316
chr10	70094962	70100845	peak1317
chr10	70119972	70122221	peak1318
chr10	70129610	70135266	peak1319
chr10	70157812	70160408	peak1320
chr10	70183219	70183994	peak1321
chr10	70244780	70246034	peak1322
chr10	70427740	70428708	peak1323
chr10	70439441	70441304	peak1324
chr10	70494064	70496195	peak1325
chr10	70520600	70521009	peak1326
chr10	71024524	71025612	peak1327
chr10	71058178	71059279	peak1328
chr10	71158893	71160101	peak1329
chr10	71237481	71238472	peak1330
chr10	71284524	71285601	peak1331
chr10	71344367	71345419	peak1332
chr10	71347244	71348818	peak1333
chr10	72309132	72309497	peak1334
chr10	72654368	72655440	peak1335
chr10	74966596	74968553	peak1336
chr10	75036985	75037528	peak1337
chr10	75059741	75062331	peak1338
chr10	75103474	75104730	peak1339
chr10	75169233	75171115	peak1340
chr10	75172958	75176600	peak1341
chr10	75211767	75212788	peak1342
chr10	75316950	75317772	peak1343
chr10	75516518	75518468	peak1344
chr10	75559557	75560499	peak1345
chr10	75586863	75592682	peak1346
chr10	75646327	75648102	peak1347
chr10	75666167	75668405	peak1348
chr10	75675463	75678256	peak1349
chr10	75704107	75705143	peak1350
chr10	75763816	75765317	peak1351
chr10	75772741	75773659	peak1352
chr10	75780663	75781366	peak1353
chr10	75833384	75838302	peak1354
chr10	75859245	75860350	peak1355
chr10	75920827	75922267	peak1356
chr10	75931513	75932776	peak1357
chr10	75950549	75951327	peak1358
chr10	76032354	76033384	peak1359
chr10	76237440	76238260	peak1360
chr10	76262214	76262617	peak1361
chr10	76344386	76345748	peak1362
chr10	76442226	76443275	peak1363
chr10	76468540	76469237	peak1364
chr10	76531560	76532738	peak1365
chr10	76621561	76625114	peak1366
chr10	76634301	76636659	peak1367
chr10	76642324	76644878	peak1368
chr10	76648832	76652192	peak1369
chr10	76663541	76665757	peak1370
chr10	76680366	76686833	peak1371
chr10	76721456	76734035	peak1372
chr10	76960898	76962476	peak1373
chr10	77032527	77033606	peak1374
chr10	77089321	77090183	peak1375
chr10	77113448	77114088	peak1376
chr10	77165514	77166488	peak1377
chr10	77208657	77209631	peak1378
chr10	77210531	77212851	peak1379
chr10	77250732	77253057	peak1380
chr10	77258698	77259895	peak1381
chr10	77416083	77418835	peak1382
chr10	77434328	77436014	peak1383
chr10	77484123	77484884	peak1384
chr10	77515307	77517265	peak1385
chr10	77581284	77582992	peak1386
chr10	77605567	77607796	peak1387
chr10	77613202	77613986	peak1388
chr10	77619293	77627124	peak1389
chr10	77978070	77979015	peak1390
chr10	78008705	78010125	peak1391
chr10	78068798	78070031	peak1392
chr10	78169259	78170205	peak1393
chr10	78184775	78185836	peak1394
chr10	78243390	78245280	peak1395
chr10	78297187	78298856	peak1396
chr10	78351654	78352876	peak1397
chr10	78412300	78413158	peak1398
chr10	78425340	78426583	peak1399
chr10	78457280	78459200	peak1400
chr10	78464102	78465577	peak1401
chr10	78481535	78482601	peak1402
chr10	78574172	78575478	peak1403
chr10	78590761	78592331	peak1404
chr10	78752603	78753133	peak1405
chr10	78780013	78780659	peak1406
chr10	78787558	78788144	peak1407
chr10	79097118	79097767	peak1408
chr10	79533066	79533856	peak1409
chr10	79554325	79555323	peak1410
chr10	79632753	79633584	peak1411
chr10	79637193	79639208	peak1412
chr10	79668935	79671345	peak1413
chr10	79681106	79683387	peak1414
chr10	79703904	79706927	peak1415
chr10	79766167	79768068	peak1416
chr10	79777076	79778763	peak1417
chr10	79793266	79795125	peak1418
chr10	79801191	79803078	peak1419
chr10	79805939	79807837	peak1420
chr10	79840353	79842669	peak1421
chr10	79851707	79858890	peak1422
chr10	79874106	79874815	peak1423
chr10	79908370	79909599	peak1424
chr10	79916066	79917448	peak1425
chr10	79918473	79918844	peak1426
chr10	79926128	79929132	peak1427
chr10	79931534	79934592	peak1428
chr10	79936825	79937520	peak1429
chr10	79960151	79960615	peak1430
chr10	79982623	79991364	peak1431
chr10	79996162	79998449	peak1432
chr10	80014974	80020326	peak1433
chr10	80023841	80025032	peak1434
chr10	80032826	80034891	peak1435
chr10	80036492	80036771	peak1436
chr10	80038135	80040134	peak1437
chr10	80046973	80048573	peak1438
chr10	80051189	80055138	peak1439
chr10	80070773	80077270	peak1440
chr10	80086371	80087168	peak1441
chr10	80098815	80104963	peak1442
chr10	80104991	80106585	peak1443
chr10	80114813	80117738	peak1444
chr10	80137245	80142994	peak1445
chr10	80145167	80166653	peak1446
chr10	80167533	80168738	peak1447
chr10	80170125	80173660	peak1448
chr10	80179105	80180034	peak1449
chr10	80225982	80227265	peak1450
chr10	80249096	80250043	peak1451
chr10	80259977	80262399	peak1452
chr10	80264491	80266200	peak1453
chr10	80292305	80293406	peak1454
chr10	80320093	80320803	peak1455
chr10	80347610	80348840	peak1456
chr10	80385792	80388243	peak1457
chr10	80398557	80400490	peak1458
chr10	80406307	80407614	peak1459
chr10	80432869	80434013	peak1460
chr10	80475127	80475882	peak1461
chr10	80560321	80562472	peak1462
chr10	80576272	80578993	peak1463
chr10	80589650	80590752	peak1464
chr10	80602644	80603869	peak1465
chr10	80621435	80624426	peak1466
chr10	80655877	80657130	peak1467
chr10	80663936	80667475	peak1468
chr10	80673535	80680522	peak1469
chr10	80692557	80696917	peak1470
chr10	80701534	80703366	peak1471
chr10	80740760	80742818	peak1472
chr10	80750749	80752785	peak1473
chr10	80754832	80756014	peak1474
chr10	80797462	80799499	peak1475
chr10	80806812	80807641	peak1476
chr10	80825958	80827176	peak1477
chr10	80854857	80855855	peak1478
chr10	80900004	80901737	peak1479
chr10	80917532	80918294	peak1480
chr10	80928673	80934101	peak1481
chr10	80935834	80936762	peak1482
chr10	80939402	80941419	peak1483
chr10	80961311	80964005	peak1484
chr10	80985391	80986116	peak1485
chr10	81036929	81037392	peak1486
chr10	81059587	81060545	peak1487
chr10	81070070	81070620	peak1488
chr10	81105288	81106742	peak1489
chr10	81128915	81129928	peak1490
chr10	81133932	81146727	peak1491
chr10	81167162	81169617	peak1492
chr10	81172905	81173712	peak1493
chr10	81174661	81178367	peak1494
chr10	81182904	81185695	peak1495
chr10	81190805	81196998	peak1496
chr10	81232852	81233679	peak1497
chr10	81266397	81267053	peak1498
chr10	81268116	81269213	peak1499
chr10	81292913	81299745	peak1500
chr10	81302057	81303587	peak1501
chr10	81317106	81321679	peak1502
chr10	81328102	81330629	peak1503
chr10	81334682	81336467	peak1504
chr10	81348912	81351027	peak1505
chr10	81356167	81359531	peak1506
chr10	81376965	81379428	peak1507
chr10	81383837	81385310	peak1508
chr10	81393565	81394032	peak1509
chr10	81400079	81403702	peak1510
chr10	81404568	81404996	peak1511
chr10	81407107	81418090	peak1512
chr10	81423633	81427700	peak1513
chr10	81429392	81431410	peak1514
chr10	81432652	81434479	peak1515
chr10	81495367	81496768	peak1516
chr10	81523610	81524446	peak1517
chr10	81541391	81545716	peak1518
chr10	81558960	81561351	peak1519
chr10	81570715	81572221	peak1520
chr10	81575159	81575763	peak1521
chr10	81596205	81597567	peak1522
chr10	81600730	81601525	peak1523
chr10	81605054	81606669	peak1524
chr10	81626795	81628624	peak1525
chr10	81642943	81644261	peak1526
chr10	81648909	81649603	peak1527
chr10	81704679	81705250	peak1528
chr10	81770933	81771309	peak1529
chr10	81812217	81812520	peak1530
chr10	81863765	81864376	peak1531
chr10	81930115	81930597	peak1532
chr10	82047825	82048611	peak1533
chr10	82083122	82083854	peak1534
chr10	82127890	82128459	peak1535
chr10	82177989	82178902	peak1536
chr10	82240725	82241349	peak1537
chr10	82354157	82354729	peak1538
chr10	82622623	82623602	peak1539
chr10	82629112	82630443	peak1540
chr10	82690373	82690715	peak1541
chr10	82698721	82699955	peak1542
chr10	82763300	82764515	peak1543
chr10	82794904	82796573	peak1544
chr10	82858768	82860958	peak1545
chr10	82948397	82951071	peak1546
chr10	82984711	82987764	peak1547
chr10	83337030	83338166	peak1548
chr10	83359827	83360909	peak1549
chr10	83533279	83534054	peak1550
chr10	83543585	83544518	peak1551
chr10	83647333	83649054	peak1552
chr10	84055172	84057041	peak1553
chr10	84439537	84441833	peak1554
chr10	84532090	84534518	peak1555
chr10	84576138	84578247	peak1556
chr10	84621815	84622839	peak1557
chr10	84916779	84918200	peak1558
chr10	85101825	85103742	peak1559
chr10	85127717	85128229	peak1560
chr10	85184236	85185754	peak1561
chr10	85386858	85388230	peak1562
chr10	85598441	85598837	peak1563
chr10	85828768	85829863	peak1564
chr10	85871758	85872319	peak1565
chr10	85916317	85917224	peak1566
chr10	85957070	85957969	peak1567
chr10	86021822	86022600	peak1568
chr10	86273661	86274614	peak1569
chr10	86299899	86303579	peak1570
chr10	86330539	86332513	peak1571
chr10	86339514	86341461	peak1572
chr10	86498323	86498943	peak1573
chr10	86685169	86686105	peak1574
chr10	86704369	86706802	peak1575
chr10	86727500	86728090	peak1576
chr10	86777836	86779930	peak1577
chr10	86813752	86815439	peak1578
chr10	87859590	87861289	peak1579
chr10	88146636	88147373	peak1580
chr10	88201094	88201999	peak1581
chr10	88356603	88357554	peak1582
chr10	88378913	88379958	peak1583
chr10	88503164	88504284	peak1584
chr10	88730568	88732151	peak1585
chr10	88826401	88826869	peak1586
chr10	89443319	89444371	peak1587
chr10	89685575	89686599	peak1588
chr10	89721494	89721881	peak1589
chr10	89731960	89732411	peak1590
chr10	89744928	89745915	peak1591
chr10	91082000	91083545	peak1592
chr10	91123086	91124066	peak1593
chr10	91168624	91172197	peak1594
chr10	91179877	91182661	peak1595
chr10	92721780	92722875	peak1596
chr10	93160225	93163187	peak1597
chr10	93261493	93262037	peak1598
chr10	93272772	93273304	peak1599
chr10	93274530	93277195	peak1600
chr10	93297311	93298438	peak1601
chr10	93308247	93311877	peak1602
chr10	93336782	93337612	peak1603
chr10	93375203	93376049	peak1604
chr10	93432583	93433021	peak1605
chr10	93452956	93454132	peak1606
chr10	93589043	93589714	peak1607
chr10	93640621	93642531	peak1608
chr10	93662017	93662318	peak1609
chr10	93888868	93890311	peak1610
chr10	94035182	94036721	peak1611
chr10	94047052	94048016	peak1612
chr10	94147620	94148606	peak1613
chr10	94198640	94199488	peak1614
chr10	94408940	94409322	peak1615
chr10	94479420	94481005	peak1616
chr10	94514313	94515880	peak1617
chr10	94544943	94546495	peak1618
chr10	94687936	94689430	peak1619
chr10	94943434	94945433	peak1620
chr10	94989793	94993755	peak1621
chr10	95137816	95147639	peak1622
chr10	95162656	95164153	peak1623
chr10	95190396	95192381	peak1624
chr10	95193228	95195455	peak1625
chr10	95217787	95219824	peak1626
chr10	95231925	95233398	peak1627
chr10	95235981	95236875	peak1628
chr10	95253598	95254990	peak1629
chr10	95256243	95256585	peak1630
chr10	95262525	95266477	peak1631
chr10	95322042	95324209	peak1632
chr10	95388920	95389634	peak1633
chr10	95392382	95395182	peak1634
chr10	95398484	95398905	peak1635
chr10	95414140	95418101	peak1636
chr10	95501487	95502087	peak1637
chr10	95514273	95516028	peak1638
chr10	95562580	95564718	peak1639
chr10	95677086	95678554	peak1640
chr10	95880135	95880464	peak1641
chr10	95940130	95942334	peak1642
chr10	96160870	96161099	peak1643
chr10	96615201	96622480	peak1644
chr10	96751481	96751900	peak1645
chr10	97312662	97313841	peak1646
chr10	98913571	98916426	peak1647
chr10	99037568	99037992	peak1648
chr10	99106730	99108670	peak1649
chr10	99130342	99131699	peak1650
chr10	99203638	99204810	peak1651
chr10	99261014	99265052	peak1652
chr10	99265963	99266477	peak1653
chr10	99268578	99270386	peak1654
chr10	99599736	99600091	peak1655
chr10	100015370	100017521	peak1656
chr10	100486614	100487890	peak1657
chr10	100588877	100589292	peak1658
chr10	105572847	105575399	peak1659
chr10	105841051	105841956	peak1660
chr10	107122992	107123832	peak1661
chr10	107271539	107272951	peak1662
chr10	108161295	108163532	peak1663
chr10	108331619	108333636	peak1664
chr10	108445413	108446983	peak1665
chr10	110744812	110745949	peak1666
chr10	110918989	110920830	peak1667
chr10	111009122	111010670	peak1668
chr10	111164284	111165806	peak1669
chr10	111298235	111299007	peak1670
chr10	111472810	111474348	peak1671
chr10	111505940	111508240	peak1672
chr10	111539803	111540458	peak1673
chr10	111670565	111670952	peak1674
chr10	111972689	111973296	peak1675
chr10	112270146	112270788	peak1676
chr10	112928309	112929308	peak1677
chr10	114800892	114802451	peak1678
chr10	115249692	115252649	peak1679
chr10	115314589	115316404	peak1680
chr10	115361966	115363382	peak1681
chr10	115384002	115386087	peak1682
chr10	116301332	116302235	peak1683
chr10	116580545	116582582	peak1684
chr10	116949591	116950726	peak1685
chr10	117063060	117064430	peak1686
chr10	117094103	117095123	peak1687
chr10	117144056	117152447	peak1688
chr10	117224127	117224679	peak1689
chr10	117375370	117377320	peak1690
chr10	117629082	117629884	peak1691
chr10	117709837	117711573	peak1692
chr10	117745669	117746794	peak1693
chr10	117792222	117793220	peak1694
chr10	117844858	117847016	peak1695
chr10	117896362	117897520	peak1696
chr10	117905529	117907032	peak1697
chr10	118103070	118103967	peak1698
chr10	118549172	118550743	peak1699
chr10	118562839	118566028	peak1700
chr10	118747010	118749338	peak1701
chr10	118839726	118840365	peak1702
chr10	118866506	118870377	peak1703
chr10	119238927	119240983	peak1704
chr10	120112423	120113401	peak1705
chr10	120201187	120202606	peak1706
chr10	120208699	120209379	peak1707
chr10	120226718	120227671	peak1708
chr10	120428472	120429066	peak1709
chr10	120850801	120851963	peak1710
chr10	120897160	120900681	peak1711
chr10	120977810	120979874	peak1712
chr10	121350786	121351563	peak1713
chr10	121364671	121365988	peak1714
chr10	121423558	121433613	peak1715
chr10	121461392	121462547	peak1716
chr10	121471598	121477647	peak1717
chr10	121498175	121498793	peak1718
chr10	121505019	121507637	peak1719
chr10	121586159	121587420	peak1720
chr10	121591296	121591662	peak1721
chr10	121625667	121626840	peak1722
chr10	121739523	121740497	peak1723
chr10	121902470	121902922	peak1724
chr10	121903724	121905226	peak1725
chr10	122046118	122048151	peak1726
chr10	122096468	122097698	peak1727
chr10	122678389	122680884	peak1728
chr10	122801995	122802576	peak1729
chr10	122883766	122884641	peak1730
chr10	122886291	122888126	peak1731
chr10	122912720	122913641	peak1732
chr10	122984359	122986992	peak1733
chr10	123075828	123076909	peak1734
chr10	123084561	123085943	peak1735
chr10	123196144	123197546	peak1736
chr10	125387971	125389833	peak1737
chr10	125965796	125967291	peak1738
chr10	126900832	126901414	peak1739
chr10	126905516	126906075	peak1740
chr10	126926301	126932121	peak1741
chr10	126934975	126936627	peak1742
chr10	126956891	126958095	peak1743
chr10	126961554	126963635	peak1744
chr10	126971305	126972306	peak1745
chr10	126978163	126988580	peak1746
chr10	127030320	127030946	peak1747
chr10	127040837	127042438	peak1748
chr10	127059397	127060233	peak1749
chr10	127063131	127064625	peak1750
chr10	127069211	127071332	peak1751
chr10	127078978	127084176	peak1752
chr10	127120403	127121187	peak1753
chr10	127164684	127166623	peak1754
chr10	127188148	127191076	peak1755
chr10	127194307	127197944	peak1756
chr10	127211052	127212095	peak1757
chr10	127266206	127267133	peak1758
chr10	127286379	127291800	peak1759
chr10	127311184	127312422	peak1760
chr10	127339485	127339818	peak1761
chr10	127380111	127381419	peak1762
chr10	127480623	127482053	peak1763
chr10	127515561	127517364	peak1764
chr10	127592848	127593541	peak1765
chr10	127594858	127598257	peak1766
chr10	127599173	127601783	peak1767
chr10	127602874	127605692	peak1768
chr10	127607940	127610433	peak1769
chr10	127612337	127622575	peak1770
chr10	127641908	127644634	peak1771
chr10	127660901	127669741	peak1772
chr10	127677075	127677898	peak1773
chr10	127721831	127722424	peak1774
chr10	127739087	127740210	peak1775
chr10	128034772	128037000	peak1776
chr10	128058245	128060389	peak1777
chr10	128082693	128084259	peak1778
chr10	128090916	128095217	peak1779
chr10	128096820	128097990	peak1780
chr10	128143397	128144182	peak1781
chr10	128149432	128151159	peak1782
chr10	128175901	128176744	peak1783
chr10	128179779	128180611	peak1784
chr10	128193961	128195126	peak1785
chr10	128211026	128212177	peak1786
chr10	128231823	128232873	peak1787
chr10	128269658	128271000	peak1788
chr10	128302675	128304396	peak1789
chr10	128322189	128323561	peak1790
chr10	128337291	128338461	peak1791
chr10	128367960	128369687	peak1792
chr10	128376400	128378384	peak1793
chr10	128409110	128412459	peak1794
chr10	128458473	128461207	peak1795
chr10	128489680	128495275	peak1796
chr10	128498431	128499735	peak1797
chr10	128524294	128526985	peak1798
chr10	128547115	128549264	peak1799
chr10	128565136	128566888	peak1800
chr10	128589227	128590635	peak1801
chr10	128626031	128626701	peak1802
chr10	128673424	128674441	peak1803
chr10	128695602	128696895	peak1804
chr10	128704282	128705607	peak1805
chr10	128743590	128744981	peak1806
chr10	128747372	128748916	peak1807
chr10	128778348	128781339	peak1808
chr10	128790502	128791566	peak1809
chr10	128800505	128806840	peak1810
chr10	128821368	128822325	peak1811
chr10	128890723	128891702	peak1812
chr10	128909283	128911515	peak1813
chr10	128918237	128924456	peak1814
chr10	128933848	128936448	peak1815
chr10	130412123	130412699	peak1816
chr11	3123210	3124262	peak1817
chr11	3202094	3203395	peak1818
chr11	3265830	3266804	peak1819
chr11	3288816	3292827	peak1820
chr11	3330576	3333211	peak1821
chr11	3335392	3338201	peak1822
chr11	3370837	3371872	peak1823
chr11	3408244	3409546	peak1824
chr11	3451532	3453055	peak1825
chr11	3514203	3523227	peak1826
chr11	3524392	3539802	peak1827
chr11	3572037	3575941	peak1828
chr11	3602263	3602891	peak1829
chr11	3648281	3649905	peak1830
chr11	3761768	3762400	peak1831
chr11	3863358	3864310	peak1832
chr11	3894573	3895614	peak1833
chr11	3912259	3914786	peak1834
chr11	3963567	3964382	peak1835
chr11	4095191	4095503	peak1836
chr11	4096461	4097445	peak1837
chr11	4135149	4136123	peak1838
chr11	4160116	4161166	peak1839
chr11	4186317	4192099	peak1840
chr11	4204987	4206020	peak1841
chr11	4215927	4219612	peak1842
chr11	4264154	4264788	peak1843
chr11	4266493	4267426	peak1844
chr11	4302322	4303297	peak1845
chr11	4308404	4308819	peak1846
chr11	4593999	4595353	peak1847
chr11	4636855	4638165	peak1848
chr11	4703770	4705170	peak1849
chr11	4848617	4849912	peak1850
chr11	4894941	4895856	peak1851
chr11	4986860	4989155	peak1852
chr11	5057770	5058540	peak1853
chr11	5061250	5065709	peak1854
chr11	5097336	5100519	peak1855
chr11	5135255	5142041	peak1856
chr11	5149240	5152515	peak1857
chr11	5242684	5245686	peak1858
chr11	5255701	5257304	peak1859
chr11	5260146	5262176	peak1860
chr11	5443703	5445536	peak1861
chr11	5485542	5486714	peak1862
chr11	5511804	5513306	peak1863
chr11	5520361	5523172	peak1864
chr11	5541459	5542551	peak1865
chr11	5707093	5707664	peak1866
chr11	5739904	5741572	peak1867
chr11	5761771	5762845	peak1868
chr11	5787228	5789975	peak1869
chr11	5836513	5838254	peak1870
chr11	5846350	5847301	peak1871
chr11	5848487	5852174	peak1872
chr11	5855964	5857162	peak1873
chr11	5859804	5865246	peak1874
chr11	5877773	5878662	peak1875
chr11	5901609	5902409	peak1876
chr11	5955131	5956298	peak1877
chr11	5999788	6002306	peak1878
chr11	6006405	6007755	peak1879
chr11	6199533	6200585	peak1880
chr11	6267333	6268176	peak1881
chr11	6274163	6275157	peak1882
chr11	6291233	6292640	peak1883
chr11	6388567	6389968	peak1884
chr11	6404679	6407193	peak1885
chr11	6414777	6417041	peak1886
chr11	6443338	6444529	peak1887
chr11	6474655	6476493	peak1888
chr11	6526971	6529117	peak1889
chr11	6546084	6548338	peak1890
chr11	6560641	6562181	peak1891
chr11	6587414	6588275	peak1892
chr11	6604050	6606088	peak1893
chr11	6625592	6626779	peak1894
chr11	6679793	6680719	peak1895
chr11	7213315	7214017	peak1896
chr11	8468033	8469718	peak1897
chr11	8624065	8624906	peak1898
chr11	8658958	8660461	peak1899
chr11	8661969	8664788	peak1900
chr11	9010443	9011468	peak1901
chr11	9117513	9119021	peak1902
chr11	11461774	11462516	peak1903
chr11	11685302	11686762	peak1904
chr11	11808620	11809774	peak1905
chr11	11843868	11845465	peak1906
chr11	11855112	11856208	peak1907
chr11	12034517	12038097	peak1908
chr11	16507631	16508607	peak1909
chr11	16751826	16754437	peak1910
chr11	16809144	16810688	peak1911
chr11	16816470	16817647	peak1912
chr11	16951381	16951780	peak1913
chr11	17051560	17052943	peak1914
chr11	17158769	17160272	peak1915
chr11	17211100	17212276	peak1916
chr11	17257455	17258285	peak1917
chr11	17953247	17953937	peak1918
chr11	18870039	18872083	peak1919
chr11	18874596	18879412	peak1920
chr11	19007416	19009300	peak1921
chr11	19010286	19010766	peak1922
chr11	19013167	19017168	peak1923
chr11	19018208	19022754	peak1924
chr11	19026530	19027617	peak1925
chr11	19423573	19424871	peak1926
chr11	19713773	19715364	peak1927
chr11	19734661	19738139	peak1928
chr11	19919583	19920764	peak1929
chr11	19923847	19926464	peak1930
chr11	20112215	20114131	peak1931
chr11	20200684	20203057	peak1932
chr11	20248820	20249878	peak1933
chr11	20331795	20333506	peak1934
chr11	20455295	20455779	peak1935
chr11	20476970	20478048	peak1936
chr11	20531908	20532854	peak1937
chr11	20542175	20543912	peak1938
chr11	20631255	20633291	peak1939
chr11	20740439	20742299	peak1940
chr11	20830447	20831676	peak1941
chr11	20858126	20860182	peak1942
chr11	20914840	20915887	peak1943
chr11	21033926	21034886	peak1944
chr11	21091236	21092264	peak1945
chr11	21237680	21239749	peak1946
chr11	21369799	21371779	peak1947
chr11	21571394	21572539	peak1948
chr11	22286230	22288355	peak1949
chr11	22512103	22513316	peak1950
chr11	22584149	22584984	peak1951
chr11	22617312	22617825	peak1952
chr11	22627841	22634139	peak1953
chr11	22830235	22831363	peak1954
chr11	22840839	22844448	peak1955
chr11	22857981	22861048	peak1956
chr11	22971688	22974121	peak1957
chr11	22981214	22982530	peak1958
chr11	22990177	22991226	peak1959
chr11	23007885	23008780	peak1960
chr11	23067511	23068307	peak1961
chr11	23254928	23257645	peak1962
chr11	23305568	23307530	peak1963
chr11	23497347	23498522	peak1964
chr11	23632932	23633918	peak1965
chr11	23665233	23666640	peak1966
chr11	23770039	23771777	peak1967
chr11	23894563	23895314	peak1968
chr11	24081330	24082161	peak1969
chr11	24371882	24372618	peak1970
chr11	26209969	26210931	peak1971
chr11	26387060	26387609	peak1972
chr11	26593090	26594014	peak1973
chr11	28853128	28853837	peak1974
chr11	29130368	29131303	peak1975
chr11	29171999	29173658	peak1976
chr11	29246634	29247347	peak1977
chr11	29373200	29374482	peak1978
chr11	29514517	29515433	peak1979
chr11	29525952	29526822	peak1980
chr11	29547330	29548687	peak1981
chr11	29692146	29694411	peak1982
chr11	30024429	30026519	peak1983
chr11	30160673	30161988	peak1984
chr11	30197517	30198737	peak1985
chr11	30211966	30212949	peak1986
chr11	30266747	30269437	peak1987
chr11	30291325	30291971	peak1988
chr11	30471186	30472470	peak1989
chr11	30649015	30649723	peak1990
chr11	30771291	30772668	peak1991
chr11	30953741	30954970	peak1992
chr11	30985894	30987008	peak1993
chr11	31368341	31371768	peak1994
chr11	31671210	31672354	peak1995
chr11	31870164	31873378	peak1996
chr11	32205440	32205782	peak1997
chr11	32221056	32222946	peak1998
[truncated: 15,309 more rows]

## Sheet: K27ac LAB ChIP Peaks
H3K27ac LAB IDR Peaks
Chromosome	Start	End	Name
chr1	3671240	3671718	peak1
chr1	4491710	4493564	peak2
chr1	4496076	4497942	peak3
chr1	4571413	4571942	peak4
chr1	4785009	4786133	peak5
chr1	4807417	4808284	peak6
chr1	4857371	4858548	peak7
chr1	5082858	5083709	peak8
chr1	6213330	6215742	peak9
chr1	7088293	7090539	peak10
chr1	7397035	7398829	peak11
chr1	9545437	9547069	peak12
chr1	9548134	9548910	peak13
chr1	9627287	9631919	peak14
chr1	9648728	9649757	peak15
chr1	9699698	9701293	peak16
chr1	9747172	9748759	peak17
chr1	9797547	9799929	peak18
chr1	9847902	9848880	peak19
chr1	9942855	9944662	peak20
chr1	10037338	10040288	peak21
chr1	10231851	10233891	peak22
chr1	10993491	10994883	peak23
chr1	12691990	12693632	peak24
chr1	12718141	12718867	peak25
chr1	12764692	12765095	peak26
chr1	12931175	12933819	peak27
chr1	12940342	12944126	peak28
chr1	12989703	12993215	peak29
chr1	13371594	13374867	peak30
chr1	13426423	13428362	peak31
chr1	13588923	13590370	peak32
chr1	13659590	13661224	peak33
chr1	14754657	14757390	peak34
chr1	15805207	15806477	peak35
chr1	16103290	16107117	peak36
chr1	16226990	16229661	peak37
chr1	16518621	16520136	peak38
chr1	16617935	16619745	peak39
chr1	16656217	16657759	peak40
chr1	16664977	16666094	peak41
chr1	16687795	16689871	peak42
chr1	17096923	17097744	peak43
chr1	20890193	20891426	peak44
chr1	20951122	20952266	peak45
chr1	20997114	20999637	peak46
chr1	21001649	21003128	peak47
chr1	21007691	21012074	peak48
chr1	21013447	21016213	peak49
chr1	21040869	21042009	peak50
chr1	21052266	21054784	peak51
chr1	21070791	21071192	peak52
chr1	21073281	21075763	peak53
chr1	21077147	21079932	peak54
chr1	21096364	21098015	peak55
chr1	21218480	21218906	peak56
chr1	21960406	21962465	peak57
chr1	23255972	23257471	peak58
chr1	23382376	23383798	peak59
chr1	23921462	23922702	peak60
chr1	24005167	24005768	peak61
chr1	24099419	24100891	peak62
chr1	24677847	24679166	peak63
chr1	30685124	30685413	peak64
chr1	30872718	30874911	peak65
chr1	30948633	30950890	peak66
chr1	33669515	33670803	peak67
chr1	33672831	33675065	peak68
chr1	33695758	33696852	peak69
chr1	33719770	33720731	peak70
chr1	33755996	33758636	peak71
chr1	33813454	33814724	peak72
chr1	33907180	33908688	peak73
chr1	34005349	34006536	peak74
chr1	34011068	34012299	peak75
chr1	34121141	34122446	peak76
chr1	34133256	34133732	peak77
chr1	34143131	34144101	peak78
chr1	34149990	34151129	peak79
chr1	34236109	34239953	peak80
chr1	34245761	34246741	peak81
chr1	34251820	34254960	peak82
chr1	34268399	34269205	peak83
chr1	34310295	34312499	peak84
chr1	34325949	34327305	peak85
chr1	34378541	34379785	peak86
chr1	34387407	34390337	peak87
chr1	34399224	34399885	peak88
chr1	34432769	34435701	peak89
chr1	34439087	34440388	peak90
chr1	34459229	34460364	peak91
chr1	34472457	34473352	peak92
chr1	34481042	34482792	peak93
chr1	34485334	34485978	peak94
chr1	34841057	34843813	peak95
chr1	34848845	34853485	peak96
chr1	35973410	35974203	peak97
chr1	36064701	36065668	peak98
chr1	36067937	36070643	peak99
chr1	36079347	36079763	peak100
chr1	36234663	36236521	peak101
chr1	36243549	36244286	peak102
chr1	36263986	36264821	peak103
chr1	36270266	36273802	peak104
chr1	36301056	36306767	peak105
chr1	36307742	36311481	peak106
chr1	36368290	36369539	peak107
chr1	36444714	36445551	peak108
chr1	36457068	36458172	peak109
chr1	36470936	36472453	peak110
chr1	36492199	36493197	peak111
chr1	36511368	36513182	peak112
chr1	36546647	36548470	peak113
chr1	36555007	36559127	peak114
chr1	36568378	36570339	peak115
chr1	36571800	36573700	peak116
chr1	36580043	36581251	peak117
chr1	36587946	36590630	peak118
chr1	36691183	36692338	peak119
chr1	36708971	36710063	peak120
chr1	36861153	36861922	peak121
chr1	36938213	36940485	peak122
chr1	36995892	36996879	peak123
chr1	37028809	37030992	peak124
chr1	37299892	37301076	peak125
chr1	37386674	37387320	peak126
chr1	37429307	37431246	peak127
chr1	37473327	37475345	peak128
chr1	37540316	37541448	peak129
chr1	37631182	37633102	peak130
chr1	37719357	37720155	peak131
chr1	37864371	37866099	peak132
chr1	37871489	37872840	peak133
chr1	37889668	37890879	peak134
chr1	37996416	37998953	peak135
chr1	38128873	38130550	peak136
chr1	38218014	38218736	peak137
chr1	38626562	38627982	peak138
chr1	38987019	38988997	peak139
chr1	39192006	39195176	peak140
chr1	39255997	39257313	peak141
chr1	39367026	39369401	peak142
chr1	39398071	39401110	peak143
chr1	39477278	39479128	peak144
chr1	39535172	39536775	peak145
chr1	39576224	39578097	peak146
chr1	39713410	39714943	peak147
chr1	39720571	39721574	peak148
chr1	39733993	39736852	peak149
chr1	39758932	39759762	peak150
chr1	39761143	39762699	peak151
chr1	39869015	39870339	peak152
chr1	39900076	39903433	peak153
chr1	39922986	39923988	peak154
chr1	39925700	39926468	peak155
chr1	40014681	40015726	peak156
chr1	40085521	40086086	peak157
chr1	40139635	40140622	peak158
chr1	40221999	40223537	peak159
chr1	40224524	40225988	peak160
chr1	40266252	40267491	peak161
chr1	40274492	40276311	peak162
chr1	40324495	40326319	peak163
chr1	40789773	40791247	peak164
chr1	42850816	42852127	peak165
chr1	43091632	43093147	peak166
chr1	43097981	43099315	peak167
chr1	43163185	43164338	peak168
chr1	43168177	43169657	peak169
chr1	43360785	43361934	peak170
chr1	43445284	43447023	peak171
chr1	43468453	43470071	peak172
chr1	43474100	43475131	peak173
chr1	43819505	43820892	peak174
chr1	43827015	43828451	peak175
chr1	43933180	43935350	peak176
chr1	44101390	44102820	peak177
chr1	44118167	44120425	peak178
chr1	44147167	44148776	peak179
chr1	44551575	44552847	peak180
chr1	45315702	45316035	peak181
chr1	45340795	45341171	peak182
chr1	45356246	45360241	peak183
chr1	45501938	45503574	peak184
chr1	45794837	45796162	peak185
chr1	45864439	45864821	peak186
chr1	45924856	45926431	peak187
chr1	46066662	46067316	peak188
chr1	46852438	46854907	peak189
chr1	51289193	51292879	peak190
chr1	51333154	51334004	peak191
chr1	51477350	51479055	peak192
chr1	51914341	51915975	peak193
chr1	52113466	52114296	peak194
chr1	52118404	52120792	peak195
chr1	52166262	52167854	peak196
chr1	52231871	52233827	peak197
chr1	52499409	52501165	peak198
chr1	52630621	52631193	peak199
chr1	52726470	52727628	peak200
chr1	52799179	52800141	peak201
chr1	52816665	52818151	peak202
chr1	52844450	52845872	peak203
chr1	53296664	53297602	peak204
chr1	53313234	53313973	peak205
chr1	53352202	53352774	peak206
chr1	53784232	53785214	peak207
chr1	54194039	54195281	peak208
chr1	54438435	54438976	peak209
chr1	54557038	54558365	peak210
chr1	54837664	54838783	peak211
chr1	54924569	54926881	peak212
chr1	55026007	55029692	peak213
chr1	55052035	55053937	peak214
chr1	55086797	55088941	peak215
chr1	55130736	55132259	peak216
chr1	55225375	55226762	peak217
chr1	55236754	55238498	peak218
chr1	55405327	55407234	peak219
chr1	55446327	55447020	peak220
chr1	55528384	55530276	peak221
chr1	56972336	56973908	peak222
chr1	57377549	57378317	peak223
chr1	57405705	57407256	peak224
chr1	57774083	57775814	peak225
chr1	57969305	57970105	peak226
chr1	57995675	57996599	peak227
chr1	58029260	58030923	peak228
chr1	58057036	58058013	peak229
chr1	58358940	58359656	peak230
chr1	58391474	58394117	peak231
chr1	58422844	58424240	peak232
chr1	58444946	58446135	peak233
chr1	58504117	58504997	peak234
chr1	58585430	58586983	peak235
chr1	58651970	58653188	peak236
chr1	58710755	58716521	peak237
chr1	58718542	58720126	peak238
chr1	58723441	58724463	peak239
chr1	58725638	58725977	peak240
chr1	58727387	58728871	peak241
chr1	58741011	58745887	peak242
chr1	58761487	58762434	peak243
chr1	58794502	58797937	peak244
chr1	58802039	58803683	peak245
chr1	58972593	58974436	peak246
chr1	59119508	59120722	peak247
chr1	59236681	59238058	peak248
chr1	59480932	59485321	peak249
chr1	59516071	59516379	peak250
chr1	59579271	59580749	peak251
chr1	59669892	59671477	peak252
chr1	59684453	59685914	peak253
chr1	59762304	59765029	peak254
chr1	59912483	59914522	peak255
chr1	60097402	60099093	peak256
chr1	60179505	60181465	peak257
chr1	60342736	60344267	peak258
chr1	60408978	60410508	peak259
chr1	60565350	60567465	peak260
chr1	60668110	60669271	peak261
chr1	60824874	60825348	peak262
chr1	60862298	60863476	peak263
chr1	61638568	61639802	peak264
chr1	62702660	62708414	peak265
chr1	62717858	62722013	peak266
chr1	62723763	62727151	peak267
chr1	62728272	62730171	peak268
chr1	62773791	62777823	peak269
chr1	62789126	62790638	peak270
chr1	62806117	62808557	peak271
chr1	63112863	63116079	peak272
chr1	63175981	63178134	peak273
chr1	63446060	63446540	peak274
chr1	63730357	63730963	peak275
chr1	64087805	64088913	peak276
chr1	64117896	64122747	peak277
chr1	64222920	64227014	peak278
chr1	64288874	64289821	peak279
chr1	64295127	64296848	peak280
chr1	64301271	64306510	peak281
chr1	64531837	64534392	peak282
chr1	64615027	64618171	peak283
chr1	64648919	64651065	peak284
chr1	64691014	64692387	peak285
chr1	64736064	64738904	peak286
chr1	64791268	64793608	peak287
chr1	64795146	64797660	peak288
chr1	64853187	64854965	peak289
chr1	64956303	64957417	peak290
chr1	65112256	65113313	peak291
chr1	65178031	65179882	peak292
chr1	65185812	65187392	peak293
chr1	66700707	66702307	peak294
chr1	66814752	66818216	peak295
chr1	66861846	66864247	peak296
chr1	67037840	67039342	peak297
chr1	69686693	69688073	peak298
chr1	71102198	71103891	peak299
chr1	71556758	71557868	peak300
chr1	71650996	71654535	peak301
chr1	71763823	71765274	peak302
chr1	71837083	71838098	peak303
chr1	71844919	71845806	peak304
chr1	71893422	71898942	peak305
chr1	71937920	71939127	peak306
chr1	71967358	71968854	peak307
chr1	72002720	72004473	peak308
chr1	72225731	72226230	peak309
chr1	72236147	72236980	peak310
chr1	72243644	72244586	peak311
chr1	72254266	72256110	peak312
chr1	72283789	72284304	peak313
chr1	72307034	72307827	peak314
chr1	72582804	72583938	peak315
chr1	72592469	72593977	peak316
chr1	72599375	72599972	peak317
chr1	72710754	72713361	peak318
chr1	72735818	72739719	peak319
chr1	72779282	72780211	peak320
chr1	72782432	72783746	peak321
chr1	72824624	72825782	peak322
chr1	72872018	72874883	peak323
chr1	72944669	72945976	peak324
chr1	72963199	72963899	peak325
chr1	73363308	73363855	peak326
chr1	73934403	73937377	peak327
chr1	73941107	73944639	peak328
chr1	73947137	73948300	peak329
chr1	73950840	73953191	peak330
chr1	73953584	73961052	peak331
chr1	73962143	73964614	peak332
chr1	73965810	73967616	peak333
chr1	73995366	74002956	peak334
chr1	74006545	74009945	peak335
chr1	74012145	74018538	peak336
chr1	74022810	74037484	peak337
chr1	74040127	74043702	peak338
chr1	74051199	74058379	peak339
chr1	74059034	74060402	peak340
chr1	74068037	74071596	peak341
chr1	74075980	74077163	peak342
chr1	74083935	74086083	peak343
chr1	74089791	74093035	peak344
chr1	74235970	74241379	peak345
chr1	74248296	74249892	peak346
chr1	74283906	74285733	peak347
chr1	74294962	74305140	peak348
chr1	74307346	74308298	peak349
chr1	74332554	74333479	peak350
chr1	74362421	74364036	peak351
chr1	74367856	74368685	peak352
chr1	74386472	74388709	peak353
chr1	74389640	74393757	peak354
chr1	74394767	74398341	peak355
chr1	74433514	74435952	peak356
chr1	74505232	74506932	peak357
chr1	74587150	74588714	peak358
chr1	74600823	74601799	peak359
chr1	74661677	74662674	peak360
chr1	74713058	74714236	peak361
chr1	74816654	74817603	peak362
chr1	75015859	75016474	peak363
chr1	75124322	75125686	peak364
chr1	75140887	75143404	peak365
chr1	75168290	75169580	peak366
chr1	75179664	75180327	peak367
chr1	75191097	75193131	peak368
chr1	75209041	75211381	peak369
chr1	75217511	75219964	peak370
chr1	75235970	75237351	peak371
chr1	75251433	75252443	peak372
chr1	75292479	75293693	peak373
chr1	75316323	75317468	peak374
chr1	75343837	75350054	peak375
chr1	75357079	75365423	peak376
chr1	75369682	75370510	peak377
chr1	75375344	75375763	peak378
chr1	75381623	75383192	peak379
chr1	75391816	75395346	peak380
chr1	75399022	75401238	peak381
chr1	75435708	75437137	peak382
chr1	75457450	75459535	peak383
chr1	75478069	75479962	peak384
chr1	75505415	75506595	peak385
chr1	75521066	75522037	peak386
chr1	75545855	75546854	peak387
chr1	78488075	78489786	peak388
chr1	78657428	78659367	peak389
chr1	78816557	78820732	peak390
chr1	79581050	79581738	peak391
chr1	79671714	79672404	peak392
chr1	79711046	79711958	peak393
chr1	79714191	79716597	peak394
chr1	79729778	79731516	peak395
chr1	79739204	79741475	peak396
chr1	79750162	79762052	peak397
chr1	79776064	79776555	peak398
chr1	79822624	79824799	peak399
chr1	79858141	79859089	peak400
chr1	80339363	80341364	peak401
chr1	81593524	81594079	peak402
chr1	82283000	82292916	peak403
chr1	82316176	82317213	peak404
chr1	82417005	82417777	peak405
chr1	82586538	82587557	peak406
chr1	82724864	82725890	peak407
chr1	82795778	82796336	peak408
chr1	82839434	82840325	peak409
chr1	83038177	83038649	peak410
chr1	83159631	83160240	peak411
chr1	84283422	84285319	peak412
chr1	84286784	84287062	peak413
chr1	84837902	84840953	peak414
chr1	84933762	84935669	peak415
chr1	85649371	85650342	peak416
chr1	85703392	85704058	peak417
chr1	85735894	85736619	peak418
chr1	85793218	85794842	peak419
chr1	85894555	85896064	peak420
chr1	86045846	86047190	peak421
chr1	86064314	86066445	peak422
chr1	86143362	86144376	peak423
chr1	86150282	86152554	peak424
chr1	86153980	86155481	peak425
chr1	86358404	86360671	peak426
chr1	86433332	86438850	peak427
chr1	86438987	86444708	peak428
chr1	86447572	86448885	peak429
chr1	86464354	86465265	peak430
chr1	86469132	86473205	peak431
chr1	86486891	86488609	peak432
chr1	86491462	86492793	peak433
chr1	86503322	86505814	peak434
chr1	86524606	86529659	peak435
chr1	86581680	86583125	peak436
chr1	86586821	86587525	peak437
chr1	86622956	86623652	peak438
chr1	86669905	86671061	peak439
chr1	86703278	86704556	peak440
chr1	86753566	86753992	peak441
chr1	87035371	87036850	peak442
chr1	87175751	87176987	peak443
chr1	87180408	87181459	peak444
chr1	87213055	87215253	peak445
chr1	87264348	87266179	peak446
chr1	87326458	87327884	peak447
chr1	87573851	87575566	peak448
chr1	87619968	87623153	peak449
chr1	87639667	87640660	peak450
chr1	87755959	87757415	peak451
chr1	87852640	87855185	peak452
chr1	87879826	87880429	peak453
chr1	88007925	88008755	peak454
chr1	88094332	88095716	peak455
chr1	88134307	88135606	peak456
chr1	88258426	88260798	peak457
chr1	88276790	88278480	peak458
chr1	88474346	88475946	peak459
chr1	88559243	88562397	peak460
chr1	88586777	88589328	peak461
chr1	88590874	88592542	peak462
chr1	88699532	88702727	peak463
chr1	89068595	89073571	peak464
chr1	89092548	89093425	peak465
chr1	89102449	89104664	peak466
chr1	89107767	89108832	peak467
chr1	89123642	89125014	peak468
chr1	89131885	89134058	peak469
chr1	89182538	89184154	peak470
chr1	89454168	89457175	peak471
chr1	89554325	89556854	peak472
chr1	89568364	89572280	peak473
chr1	89574429	89575419	peak474
chr1	89576858	89577740	peak475
chr1	89580307	89581664	peak476
chr1	89614981	89618430	peak477
chr1	89622040	89622939	peak478
chr1	90202334	90211199	peak479
chr1	90225243	90226535	peak480
chr1	90232974	90235446	peak481
chr1	90257454	90260237	peak482
chr1	90267757	90271642	peak483
chr1	90274463	90277638	peak484
chr1	90334833	90335784	peak485
chr1	90439607	90441702	peak486
chr1	90480107	90482503	peak487
chr1	90496972	90498821	peak488
chr1	90501621	90510146	peak489
chr1	90520430	90521345	peak490
chr1	90522921	90525131	peak491
chr1	90565214	90567551	peak492
chr1	90586629	90588289	peak493
chr1	90602900	90604094	peak494
chr1	90650518	90654250	peak495
chr1	90661880	90663533	peak496
chr1	90672952	90677482	peak497
chr1	90690355	90691439	peak498
chr1	90716177	90721290	peak499
chr1	90733169	90738033	peak500
chr1	90743938	90745528	peak501
chr1	90748659	90751373	peak502
chr1	90752531	90754755	peak503
chr1	90756904	90759204	peak504
chr1	90833855	90835226	peak505
chr1	90836379	90839723	peak506
chr1	90840628	90845570	peak507
chr1	90896399	90897317	peak508
chr1	90900081	90900863	peak509
chr1	90902520	90904941	peak510
chr1	90909010	90910170	peak511
chr1	90914807	90915394	peak512
chr1	90973467	90975906	peak513
chr1	90981018	90981744	peak514
chr1	90998307	90999588	peak515
chr1	91012393	91017663	peak516
chr1	91022256	91025068	peak517
chr1	91051372	91065750	peak518
chr1	91076409	91078116	peak519
chr1	91091491	91093519	peak520
chr1	91094737	91096889	peak521
chr1	91179608	91183501	peak522
chr1	91187312	91190911	peak523
chr1	91191996	91193282	peak524
chr1	91209383	91212347	peak525
chr1	91216106	91218020	peak526
chr1	91226633	91228426	peak527
chr1	91249724	91252223	peak528
chr1	91297785	91299615	peak529
chr1	91366560	91367421	peak530
chr1	91397665	91399457	peak531
chr1	91412380	91414648	peak532
chr1	91435115	91438398	peak533
chr1	91444773	91447237	peak534
chr1	91453629	91460937	peak535
chr1	91482650	91484371	peak536
chr1	91494179	91495421	peak537
chr1	91539966	91541334	peak538
chr1	91651649	91653486	peak539
chr1	91714380	91716516	peak540
chr1	91757055	91757626	peak541
chr1	91799466	91803197	peak542
chr1	91815595	91817347	peak543
chr1	91826573	91829377	peak544
chr1	91838007	91840847	peak545
chr1	91857548	91859059	peak546
chr1	91872616	91874577	peak547
chr1	92074121	92077205	peak548
chr1	92127170	92127546	peak549
chr1	92130099	92131149	peak550
chr1	92144534	92146159	peak551
chr1	92177771	92181298	peak552
chr1	92215087	92216486	peak553
chr1	92473191	92474572	peak554
chr1	92641161	92642447	peak555
chr1	92751831	92752754	peak556
chr1	92831134	92834100	peak557
chr1	92906940	92907810	peak558
chr1	92910113	92912201	peak559
chr1	92933882	92935569	peak560
chr1	93100692	93102041	peak561
chr1	93234596	93237224	peak562
chr1	93305463	93306276	peak563
chr1	93342512	93344271	peak564
chr1	93444151	93446081	peak565
chr1	93477714	93479996	peak566
chr1	93511377	93512961	peak567
chr1	93634092	93636584	peak568
chr1	93668830	93669243	peak569
chr1	93679493	93681540	peak570
chr1	93685544	93687828	peak571
chr1	93694956	93695651	peak572
chr1	93753766	93755553	peak573
chr1	93801431	93804747	peak574
chr1	93824647	93826103	peak575
chr1	94034955	94035902	peak576
chr1	95313291	95314677	peak577
chr1	95666129	95668223	peak578
chr1	97659795	97662598	peak579
chr1	97769143	97771394	peak580
chr1	97976559	97977451	peak581
chr1	98094633	98096098	peak582
chr1	105662989	105664884	peak583
chr1	105780709	105782151	peak584
chr1	105971379	105972627	peak585
chr1	105987783	105988539	peak586
chr1	105989543	105992258	peak587
chr1	105993374	105994300	peak588
chr1	106171291	106173609	peak589
chr1	106400560	106401440	peak590
chr1	106406733	106409848	peak591
chr1	106628881	106630546	peak592
chr1	106711717	106715516	peak593
chr1	106758215	106760438	peak594
chr1	106795757	106796982	peak595
chr1	107589506	107591573	peak596
chr1	111864261	111865121	peak597
chr1	118310718	118311473	peak598
chr1	118321463	118322532	peak599
chr1	118368349	118369630	peak600
chr1	118388260	118390295	peak601
chr1	118459109	118460046	peak602
chr1	118627676	118628484	peak603
chr1	118824842	118827185	peak604
chr1	118976135	118977422	peak605
chr1	118981200	118983544	peak606
chr1	119033195	119035100	peak607
chr1	119047654	119048743	peak608
chr1	119051568	119054422	peak609
chr1	119064518	119065375	peak610
chr1	119107598	119110860	peak611
chr1	119122089	119128100	peak612
chr1	119129086	119134727	peak613
chr1	119143486	119145599	peak614
chr1	119149172	119154200	peak615
chr1	119163977	119166492	peak616
chr1	119166612	119169959	peak617
chr1	119171108	119171875	peak618
chr1	119189470	119190710	peak619
chr1	119342968	119349588	peak620
chr1	119416111	119425003	peak621
chr1	119457267	119458349	peak622
chr1	119503168	119505372	peak623
chr1	119508805	119509643	peak624
chr1	119524992	119526661	peak625
chr1	119648151	119649332	peak626
chr1	119836523	119837580	peak627
chr1	120072958	120076674	peak628
chr1	120119299	120121812	peak629
chr1	120135881	120136623	peak630
chr1	120223865	120231647	peak631
chr1	120235229	120237416	peak632
chr1	120245649	120250108	peak633
chr1	120253539	120255097	peak634
chr1	120257944	120260977	peak635
chr1	120262521	120267202	peak636
chr1	121326123	121328764	peak637
chr1	121431046	121432270	peak638
chr1	121567318	121568377	peak639
chr1	125434177	125436466	peak640
chr1	125508054	125509210	peak641
chr1	125559334	125561961	peak642
chr1	125676850	125677835	peak643
chr1	126830407	126830806	peak644
chr1	127204726	127206895	peak645
chr1	127239847	127240935	peak646
chr1	127365845	127367007	peak647
chr1	127773314	127775130	peak648
chr1	127868627	127869307	peak649
chr1	127945624	127946063	peak650
chr1	127990214	127991872	peak651
chr1	128102540	128104167	peak652
chr1	128243852	128245162	peak653
chr1	128359186	128359648	peak654
chr1	128398115	128399992	peak655
chr1	128416528	128417465	peak656
chr1	128472267	128473136	peak657
chr1	128591014	128593240	peak658
chr1	130422194	130422480	peak659
chr1	130462006	130463765	peak660
chr1	130715183	130718075	peak661
chr1	130740769	130741435	peak662
chr1	131068375	131068957	peak663
chr1	131072621	131072989	peak664
chr1	131083728	131084884	peak665
chr1	131089138	131091327	peak666
chr1	131095853	131098221	peak667
chr1	131107141	131108377	peak668
chr1	131137764	131138927	peak669
chr1	131153053	131153868	peak670
chr1	131183682	131184881	peak671
chr1	131238398	131241200	peak672
chr1	131242509	131245966	peak673
chr1	131276695	131280427	peak674
chr1	131377812	131379678	peak675
chr1	131431451	131432541	peak676
chr1	131524769	131528821	peak677
chr1	131688383	131691522	peak678
chr1	131827255	131829504	peak679
chr1	131867145	131868346	peak680
chr1	131910022	131911713	peak681
chr1	131962564	131963754	peak682
chr1	132005954	132011456	peak683
chr1	132067362	132068135	peak684
chr1	132098475	132099882	peak685
chr1	132139290	132139752	peak686
chr1	132291350	132293051	peak687
chr1	132316107	132317555	peak688
chr1	132334029	132338604	peak689
chr1	132341226	132342764	peak690
chr1	132345250	132347301	peak691
chr1	132371097	132371807	peak692
chr1	132384048	132386009	peak693
chr1	132387738	132392081	peak694
chr1	132417145	132418530	peak695
chr1	132476591	132477919	peak696
chr1	132880385	132881677	peak697
chr1	133024693	133026145	peak698
chr1	133033256	133033897	peak699
chr1	133045712	133047770	peak700
chr1	133068787	133070086	peak701
chr1	133129378	133134791	peak702
chr1	133181548	133182917	peak703
chr1	133241191	133241539	peak704
chr1	133250900	133254260	peak705
chr1	133411855	133414129	peak706
chr1	133415070	133418838	peak707
chr1	133422291	133424440	peak708
chr1	133434268	133435051	peak709
chr1	133451838	133453035	peak710
chr1	133470147	133471651	peak711
chr1	133492819	133493929	peak712
chr1	133609628	133610389	peak713
chr1	133660416	133661552	peak714
chr1	133693720	133696969	peak715
chr1	133698231	133699429	peak716
chr1	133712333	133713210	peak717
chr1	133742425	133746261	peak718
chr1	133762424	133768755	peak719
chr1	133777481	133778173	peak720
chr1	133796730	133801516	peak721
chr1	133854842	133855894	peak722
chr1	133897427	133901986	peak723
chr1	133907997	133909467	peak724
chr1	133915968	133922646	peak725
chr1	133953507	133954254	peak726
chr1	133958780	133962401	peak727
chr1	133977478	133979587	peak728
chr1	134060226	134065833	peak729
chr1	134070775	134084238	peak730
chr1	134086058	134087025	peak731
chr1	134091453	134102096	peak732
chr1	134103611	134104173	peak733
chr1	134361157	134362430	peak734
chr1	134405425	134406740	peak735
chr1	134414865	134416677	peak736
chr1	134454845	134456172	peak737
chr1	134494253	134495408	peak738
chr1	134555278	134557563	peak739
chr1	134559900	134562005	peak740
chr1	134749131	134758151	peak741
chr1	134759228	134760469	peak742
chr1	134771578	134772441	peak743
chr1	134773304	134777382	peak744
chr1	134777616	134778432	peak745
chr1	134799191	134804592	peak746
chr1	134816977	134820008	peak747
chr1	134824282	134825348	peak748
chr1	134955226	134956044	peak749
chr1	134962142	134963004	peak750
chr1	135017312	135023140	peak751
chr1	135103767	135105858	peak752
chr1	135146138	135148324	peak753
chr1	135258103	135259267	peak754
chr1	135283057	135284411	peak755
chr1	135313038	135314181	peak756
chr1	135323548	135328981	peak757
chr1	135341197	135342373	peak758
chr1	135346661	135348479	peak759
chr1	135351681	135352648	peak760
chr1	135358637	135360462	peak761
chr1	135366613	135369389	peak762
chr1	135374167	135375321	peak763
chr1	135411390	135411880	peak764
chr1	135429092	135431000	peak765
chr1	135461989	135464029	peak766
chr1	135466346	135468250	peak767
chr1	135474488	135475818	peak768
chr1	135484876	135486811	peak769
chr1	135490785	135491469	peak770
chr1	135509618	135510871	peak771
chr1	135530543	135532537	peak772
chr1	135534043	135537676	peak773
chr1	135583294	135585318	peak774
chr1	135590800	135592586	peak775
chr1	135594450	135597805	peak776
chr1	135604823	135605699	peak777
chr1	135618930	135620047	peak778
chr1	135629692	135632394	peak779
chr1	135634973	135636844	peak780
chr1	135659181	135660790	peak781
chr1	135668829	135670830	peak782
chr1	135671854	135672948	peak783
chr1	135685458	135691941	peak784
chr1	135698224	135700771	peak785
chr1	135719733	135720538	peak786
chr1	135727581	135737212	peak787
chr1	135738647	135741503	peak788
chr1	135743115	135745490	peak789
chr1	135765585	135767962	peak790
chr1	135770358	135771805	peak791
chr1	135793654	135795059	peak792
chr1	136018116	136019039	peak793
chr1	136130932	136132180	peak794
chr1	136140035	136141980	peak795
chr1	136228246	136230364	peak796
chr1	136234090	136234703	peak797
chr1	136344574	136346680	peak798
chr1	136414834	136415719	peak799
chr1	136539592	136541754	peak800
chr1	136624261	136626418	peak801
chr1	136682574	136686803	peak802
chr1	136695892	136696329	peak803
chr1	136698548	136699304	peak804
chr1	137898193	137900957	peak805
chr1	138506299	138508260	peak806
chr1	138617382	138620284	peak807
chr1	138856355	138856819	peak808
chr1	138912136	138913159	peak809
chr1	138962833	138964373	peak810
chr1	139421153	139423478	peak811
chr1	140245633	140246415	peak812
chr1	143702028	143703322	peak813
chr1	143739224	143740344	peak814
chr1	143776450	143778090	peak815
chr1	143916759	143919151	peak816
chr1	144001687	144005289	peak817
chr1	149960254	149961367	peak818
chr1	150099503	150101376	peak819
chr1	150392096	150394111	peak820
chr1	150993063	150993652	peak821
chr1	151235845	151236638	peak822
chr1	151250504	151251403	peak823
chr1	151343033	151346453	peak824
chr1	151427444	151429435	peak825
chr1	151499855	151502452	peak826
chr1	151571080	151573070	peak827
chr1	151594577	151595024	peak828
chr1	151607656	151608334	peak829
chr1	151661021	151663885	peak830
chr1	151675705	151678361	peak831
chr1	151680267	151680736	peak832
chr1	151684293	151687488	peak833
chr1	151689130	151694231	peak834
chr1	151754746	151756327	peak835
chr1	151947645	151949095	peak836
chr1	152084695	152085302	peak837
chr1	152089102	152091111	peak838
chr1	152386199	152386625	peak839
chr1	152399775	152400601	peak840
chr1	152416688	152417769	peak841
chr1	152497087	152498477	peak842
chr1	152554202	152558388	peak843
chr1	152607696	152608311	peak844
chr1	152622882	152625791	peak845
chr1	152677495	152678761	peak846
chr1	152765881	152767461	peak847
chr1	152807553	152809131	peak848
chr1	152901662	152904830	peak849
chr1	153014407	153015241	peak850
chr1	153047547	153048738	peak851
chr1	153064660	153066586	peak852
chr1	153089835	153092987	peak853
chr1	153101486	153102694	peak854
chr1	153123424	153131932	peak855
chr1	153132764	153135469	peak856
chr1	153185215	153186563	peak857
chr1	153191152	153193109	peak858
chr1	153201285	153202531	peak859
chr1	153224857	153227205	peak860
chr1	153291952	153292715	peak861
chr1	153307303	153308924	peak862
chr1	153316949	153318122	peak863
chr1	153329531	153330467	peak864
chr1	153331234	153334314	peak865
chr1	153486295	153488241	peak866
chr1	153548401	153549816	peak867
chr1	153585184	153587011	peak868
chr1	153748577	153750200	peak869
chr1	153751592	153752706	peak870
chr1	153899165	153901827	peak871
chr1	154065581	154067211	peak872
chr1	154102676	154103267	peak873
chr1	154117465	154118611	peak874
chr1	155039198	155041754	peak875
chr1	155049309	155053837	peak876
chr1	155058034	155060521	peak877
chr1	155064256	155065217	peak878
chr1	155071126	155071775	peak879
chr1	155073274	155077916	peak880
chr1	155082109	155084331	peak881
chr1	155086166	155087265	peak882
chr1	155088296	155090508	peak883
chr1	155090880	155094253	peak884
chr1	155097359	155099648	peak885
chr1	155121976	155123022	peak886
chr1	155145870	155146702	peak887
chr1	155158636	155159578	peak888
chr1	155243895	155245049	peak889
chr1	155416475	155417390	peak890
chr1	155557801	155559013	peak891
chr1	155809899	155813610	peak892
chr1	155972320	155974298	peak893
chr1	156035154	156037776	peak894
chr1	156040175	156041774	peak895
chr1	156217556	156218151	peak896
chr1	156230740	156231970	peak897
chr1	156420556	156421551	peak898
chr1	156472181	156474625	peak899
chr1	156558268	156560039	peak900
chr1	156614064	156614504	peak901
chr1	156615497	156617755	peak902
chr1	156673142	156675064	peak903
chr1	156718102	156719517	peak904
chr1	156779464	156782464	peak905
chr1	156938851	156940119	peak906
chr1	157101418	157101839	peak907
chr1	157411237	157413231	peak908
chr1	157443855	157444647	peak909
chr1	157449636	157450281	peak910
chr1	157506772	157507553	peak911
chr1	159231610	159233527	peak912
chr1	159888598	159890232	peak913
chr1	159899336	159902465	peak914
chr1	159922860	159923925	peak915
chr1	160036720	160038104	peak916
chr1	160039806	160040565	peak917
chr1	160043958	160046615	peak918
chr1	160057167	160059061	peak919
chr1	160195126	160195802	peak920
chr1	160211441	160213775	peak921
chr1	160263546	160264861	peak922
chr1	160791761	160793305	peak923
chr1	160905861	160907473	peak924
chr1	161033947	161036581	peak925
chr1	161040087	161041008	peak926
chr1	161070114	161071658	peak927
chr1	161130750	161131547	peak928
chr1	161249172	161251168	peak929
chr1	161727251	161727745	peak930
chr1	161875612	161877769	peak931
chr1	161968652	161969766	peak932
chr1	161999607	162001718	peak933
chr1	162003426	162005625	peak934
chr1	162035617	162040097	peak935
chr1	162122243	162124341	peak936
chr1	162132631	162134349	peak937
chr1	162179401	162180357	peak938
chr1	162181504	162182055	peak939
chr1	162183161	162184930	peak940
chr1	162186110	162188385	peak941
chr1	162215740	162219547	peak942
chr1	162300006	162300612	peak943
chr1	162476911	162478008	peak944
chr1	162508752	162510159	peak945
chr1	162547611	162549375	peak946
chr1	162570147	162571732	peak947
chr1	162739301	162741141	peak948
chr1	162858676	162859768	peak949
chr1	163280083	163285007	peak950
chr1	163308779	163315285	peak951
chr1	163403233	163404071	peak952
chr1	163779641	163780369	peak953
chr1	163929584	163930717	peak954
chr1	163994298	163995343	peak955
chr1	164247783	164250094	peak956
chr1	164275488	164276037	peak957
chr1	164306806	164308032	peak958
chr1	164457618	164458802	peak959
chr1	164796627	164799827	peak960
chr1	165191799	165194929	peak961
chr1	165235899	165237672	peak962
chr1	165246483	165247939	peak963
chr1	165280759	165282695	peak964
chr1	165291052	165292233	peak965
chr1	165459281	165461813	peak966
chr1	165616793	165617365	peak967
chr1	165633827	165634950	peak968
chr1	165641662	165643269	peak969
chr1	165669267	165670009	peak970
chr1	165707658	165708491	peak971
chr1	165763685	165764469	peak972
chr1	165845112	165845620	peak973
chr1	166000522	166003703	peak974
chr1	166048058	166049195	peak975
chr1	166253963	166254537	peak976
chr1	166378761	166380324	peak977
chr1	166408942	166410214	peak978
chr1	167000770	167002133	peak979
chr1	167269033	167270099	peak980
chr1	167283597	167285104	peak981
chr1	167307724	167309136	peak982
chr1	167349427	167350846	peak983
chr1	167392729	167394610	peak984
chr1	168163491	168165532	peak985
chr1	168179776	168180567	peak986
chr1	168213760	168216708	peak987
chr1	168219408	168221907	peak988
chr1	168229136	168233150	peak989
chr1	168234343	168234801	peak990
chr1	168237508	168239841	peak991
chr1	168240863	168244633	peak992
chr1	168245552	168245956	peak993
chr1	168247177	168247851	peak994
chr1	168288132	168288951	peak995
chr1	168328128	168328846	peak996
chr1	168375152	168375856	peak997
chr1	168382451	168382856	peak998
chr1	168383999	168385020	peak999
chr1	168416229	168418056	peak1000
chr1	168422239	168432894	peak1001
chr1	169968760	169969881	peak1002
chr1	170042693	170045085	peak1003
chr1	170054663	170058266	peak1004
chr1	170058999	170060470	peak1005
chr1	170063717	170065870	peak1006
chr1	170108688	170112500	peak1007
chr1	170174063	170176052	peak1008
chr1	170188484	170189380	peak1009
chr1	170214622	170215579	peak1010
chr1	170255323	170255891	peak1011
chr1	170477773	170478791	peak1012
chr1	170480638	170481815	peak1013
chr1	170589092	170590157	peak1014
chr1	170644136	170646822	peak1015
chr1	170698299	170700305	peak1016
chr1	170867222	170868812	peak1017
chr1	170884456	170885554	peak1018
chr1	170998189	170999137	peak1019
chr1	171037827	171038602	peak1020
chr1	171044270	171045353	peak1021
chr1	171110723	171112207	peak1022
chr1	171113115	171114552	peak1023
chr1	171149825	171151420	peak1024
chr1	171187329	171190053	peak1025
chr1	171195240	171196192	peak1026
chr1	171221784	171223250	peak1027
chr1	171232736	171234974	peak1028
chr1	171239942	171243000	peak1029
chr1	171245282	171253003	peak1030
chr1	171262214	171264288	peak1031
chr1	171269698	171271010	peak1032
chr1	171280222	171282230	peak1033
chr1	171286637	171288168	peak1034
chr1	171293982	171295011	peak1035
chr1	171328243	171330836	peak1036
chr1	171343754	171346540	peak1037
chr1	171360423	171361867	peak1038
chr1	171378490	171380401	peak1039
chr1	171389107	171390200	peak1040
chr1	171410994	171412313	peak1041
chr1	171437496	171441400	peak1042
chr1	171477388	171478503	peak1043
chr1	171503263	171504409	peak1044
chr1	172026543	172027913	peak1045
chr1	172082138	172083387	peak1046
chr1	172126559	172127528	peak1047
chr1	172147366	172149839	peak1048
chr1	172202343	172207652	peak1049
chr1	172216888	172220848	peak1050
chr1	172297406	172297995	peak1051
chr1	172309833	172314436	peak1052
chr1	172375761	172377802	peak1053
chr1	172499905	172504409	peak1054
chr1	172512502	172515992	peak1055
chr1	172519884	172521324	peak1056
chr1	172549716	172551045	peak1057
chr1	172562644	172563632	peak1058
chr1	172632527	172635404	peak1059
chr1	173365799	173367613	peak1060
chr1	173766620	173768223	peak1061
chr1	173802288	173803455	peak1062
chr1	173912725	173914385	peak1063
chr1	173941992	173942473	peak1064
chr1	175624956	175626151	peak1065
chr1	175691834	175693462	peak1066
chr1	175880383	175881114	peak1067
chr1	176812503	176815245	peak1068
chr1	176817943	176819592	peak1069
chr1	176834520	176835965	peak1070
chr1	177014787	177015144	peak1071
chr1	177257214	177259267	peak1072
chr1	177441117	177443874	peak1073
chr1	177622275	177624024	peak1074
chr1	177640083	177640988	peak1075
chr1	177702602	177704121	peak1076
chr1	177708374	177709532	peak1077
chr1	177794812	177796535	peak1078
chr1	177982917	177983846	peak1079
chr1	178187609	178188833	peak1080
chr1	178276049	178276560	peak1081
chr1	178317990	178321431	peak1082
chr1	178335976	178338690	peak1083
chr1	178368575	178369591	peak1084
chr1	178405403	178406871	peak1085
chr1	178527586	178530699	peak1086
chr1	179517058	179518084	peak1087
chr1	179545588	179547389	peak1088
chr1	179573916	179574614	peak1089
chr1	179667697	179669043	peak1090
chr1	179802407	179804268	peak1091
chr1	179847944	179848982	peak1092
chr1	179865884	179866940	peak1093
chr1	179958966	179961611	peak1094
chr1	180225848	180226713	peak1095
chr1	180249491	180251880	peak1096
chr1	180254792	180256820	peak1097
chr1	180302041	180303645	peak1098
chr1	180312027	180313295	peak1099
chr1	180329310	180334302	peak1100
chr1	180343267	180344272	peak1101
chr1	180355225	180358308	peak1102
chr1	180363117	180364243	peak1103
chr1	180365090	180367124	peak1104
chr1	180386538	180390950	peak1105
chr1	180392538	180393880	peak1106
chr1	180400547	180408347	peak1107
chr1	180409386	180410185	peak1108
chr1	180420585	180423206	peak1109
chr1	180427483	180428805	peak1110
chr1	180458214	180461500	peak1111
chr1	180568470	180569791	peak1112
chr1	180640505	180642084	peak1113
chr1	180725442	180727233	peak1114
chr1	180768044	180769090	peak1115
chr1	180777303	180779054	peak1116
chr1	180811972	180814757	peak1117
chr1	180829781	180831234	peak1118
chr1	180847738	180851673	peak1119
chr1	180888587	180889195	peak1120
chr1	180903492	180905714	peak1121
chr1	180911348	180911915	peak1122
chr1	180936467	180937270	peak1123
chr1	180941189	180946605	peak1124
chr1	181009354	181012699	peak1125
chr1	181014837	181017501	peak1126
chr1	181143618	181145415	peak1127
chr1	181150882	181151514	peak1128
chr1	181209860	181213033	peak1129
chr1	181230584	181232951	peak1130
chr1	181234145	181235148	peak1131
chr1	181246297	181247171	peak1132
chr1	181255604	181258685	peak1133
chr1	181261865	181263534	peak1134
chr1	181841218	181843176	peak1135
chr1	181852266	181853846	peak1136
chr1	182018604	182021394	peak1137
chr1	182026681	182029541	peak1138
chr1	182087449	182091095	peak1139
chr1	182094686	182095733	peak1140
chr1	182108194	182108683	peak1141
chr1	182124771	182125696	peak1142
chr1	182280606	182283537	peak1143
chr1	182339839	182342007	peak1144
chr1	182408055	182409979	peak1145
chr1	182501917	182506787	peak1146
chr1	182509134	182514018	peak1147
chr1	182515638	182521838	peak1148
chr1	182526786	182529133	peak1149
chr1	182539076	182539480	peak1150
chr1	182560396	182565194	peak1151
chr1	182954285	182957745	peak1152
chr1	182959463	182960546	peak1153
chr1	182982838	182984325	peak1154
chr1	182985580	182988577	peak1155
chr1	183113147	183114832	peak1156
chr1	183220569	183221613	peak1157
chr1	183296463	183298218	peak1158
chr1	183344839	183346237	peak1159
chr1	183368706	183369974	peak1160
chr1	183388612	183389398	peak1161
chr1	183438399	183439571	peak1162
chr1	183803274	183804855	peak1163
chr1	183904753	183905962	peak1164
chr1	184032856	184035811	peak1165
chr1	184041070	184043166	peak1166
chr1	184064522	184067164	peak1167
chr1	184275549	184276936	peak1168
chr1	184729905	184733655	peak1169
chr1	184747661	184748188	peak1170
chr1	184826227	184827742	peak1171
chr1	184844875	184846403	peak1172
chr1	184863802	184865253	peak1173
chr1	184881146	184883094	peak1174
chr1	184998865	185001388	peak1175
chr1	185203207	185206539	peak1176
chr1	185229823	185231130	peak1177
chr1	185328604	185329674	peak1178
chr1	185331825	185332783	peak1179
chr1	185362446	185363750	peak1180
chr1	185534193	185536275	peak1181
chr1	186101747	186103334	peak1182
chr1	186115752	186117636	peak1183
chr1	186182518	186183624	peak1184
chr1	186347413	186348691	peak1185
chr1	186447952	186449239	peak1186
chr1	186481459	186482209	peak1187
chr1	186675719	186676944	peak1188
chr1	186695186	186697031	peak1189
chr1	186702319	186706203	peak1190
chr1	186748710	186749958	peak1191
chr1	187215241	187216104	peak1192
chr1	187225792	187226606	peak1193
chr1	189006990	189007973	peak1194
chr1	189135991	189139355	peak1195
chr1	189341654	189344270	peak1196
chr1	189614909	189617016	peak1197
chr1	189715868	189716810	peak1198
chr1	189727335	189730237	peak1199
chr1	189755995	189757896	peak1200
chr1	189777167	189777771	peak1201
chr1	189785105	189788215	peak1202
chr1	189799779	189800651	peak1203
chr1	189818174	189819067	peak1204
chr1	189865430	189868793	peak1205
chr1	189879528	189881154	peak1206
chr1	189921703	189922761	peak1207
chr1	190169251	190170705	peak1208
chr1	190911177	190912319	peak1209
chr1	190927944	190929398	peak1210
chr1	190978225	190979646	peak1211
chr1	191025226	191026887	peak1212
chr1	191062486	191063271	peak1213
chr1	191070624	191071742	peak1214
chr1	191072733	191074184	peak1215
chr1	191075187	191075692	peak1216
chr1	191097924	191098773	peak1217
chr1	191181891	191187481	peak1218
chr1	191216010	191217436	peak1219
chr1	191223783	191225525	peak1220
chr1	191277070	191278996	peak1221
chr1	191280412	191283670	peak1222
chr1	191292317	191294499	peak1223
chr1	191296118	191296427	peak1224
chr1	191312350	191313498	peak1225
chr1	191316761	191319260	peak1226
chr1	191325670	191326717	peak1227
chr1	191395714	191398121	peak1228
chr1	191438374	191439583	peak1229
chr1	191461861	191462452	peak1230
chr1	191527649	191528062	peak1231
chr1	191574447	191576494	peak1232
chr1	191591996	191593064	peak1233
chr1	191717594	191719446	peak1234
chr1	191802375	191803881	peak1235
chr1	191821557	191822050	peak1236
chr1	191906008	191907872	peak1237
chr1	191954806	191957121	peak1238
chr1	191989727	191990332	peak1239
chr1	192061954	192063050	peak1240
chr1	192070311	192071052	peak1241
chr1	192077542	192079854	peak1242
chr1	192090879	192092690	peak1243
chr1	192136247	192138937	peak1244
chr1	192770179	192771326	peak1245
chr1	192785581	192787510	peak1246
chr1	192789260	192789578	peak1247
chr1	192854535	192855992	peak1248
chr1	193129740	193130796	peak1249
chr1	193172757	193174705	peak1250
chr1	193188685	193189672	peak1251
chr1	193272392	193273572	peak1252
chr1	193538807	193540360	peak1253
chr1	194619381	194621542	peak1254
chr1	194879232	194880226	peak1255
chr1	194938732	194941257	peak1256
chr1	194976026	194977976	peak1257
chr1	195017101	195018988	peak1258
chr1	195091840	195092587	peak1259
chr1	195130777	195131891	peak1260
chr1	195241541	195241932	peak1261
chr10	3236449	3237332	peak1262
chr10	3633540	3634953	peak1263
chr10	3696414	3697251	peak1264
chr10	3740134	3741850	peak1265
chr10	3972723	3974126	peak1266
chr10	4028096	4029370	peak1267
chr10	4079127	4080132	peak1268
chr10	4106337	4108635	peak1269
chr10	4110871	4112413	peak1270
chr10	4265723	4268051	peak1271
chr10	4386243	4389948	peak1272
chr10	4429735	4434187	peak1273
chr10	4472690	4474049	peak1274
chr10	4479631	4480640	peak1275
chr10	4552415	4555388	peak1276
chr10	4586179	4587150	peak1277
chr10	4611318	4614564	peak1278
chr10	4617790	4619164	peak1279
chr10	4620662	4621740	peak1280
chr10	4631687	4634466	peak1281
chr10	4675219	4675504	peak1282
chr10	4709247	4719876	peak1283
chr10	4993392	4993986	peak1284
chr10	5085120	5087744	peak1285
chr10	5140077	5141242	peak1286
chr10	5181726	5182039	peak1287
chr10	5194282	5195418	peak1288
chr10	5207169	5208792	peak1289
chr10	5288280	5289896	peak1290
chr10	5309355	5310300	peak1291
chr10	5550006	5550625	peak1292
chr10	5804715	5806354	peak1293
chr10	5823245	5824867	peak1294
chr10	7117966	7119130	peak1295
chr10	7141821	7142218	peak1296
chr10	7157584	7159579	peak1297
chr10	7182203	7184049	peak1298
chr10	7210177	7212938	peak1299
chr10	7274150	7274491	peak1300
chr10	7289070	7290904	peak1301
chr10	7390543	7392358	peak1302
chr10	7472773	7474321	peak1303
chr10	7662505	7664154	peak1304
chr10	7680198	7682082	peak1305
chr10	7725956	7726759	peak1306
chr10	7780239	7781280	peak1307
chr10	7792371	7793432	peak1308
chr10	7834033	7835957	peak1309
chr10	7955059	7957035	peak1310
chr10	8517649	8519743	peak1311
chr10	8756115	8759568	peak1312
chr10	8761073	8763940	peak1313
chr10	8775526	8776449	peak1314
chr10	8866730	8867899	peak1315
chr10	8870033	8871994	peak1316
chr10	8873457	8874862	peak1317
chr10	8880545	8881699	peak1318
chr10	8883887	8887160	peak1319
chr10	8910352	8911253	peak1320
chr10	8944368	8945661	peak1321
chr10	9674703	9676957	peak1322
chr10	9900064	9901824	peak1323
chr10	10555954	10558284	peak1324
chr10	11149343	11150457	peak1325
chr10	11280135	11282463	peak1326
chr10	11342941	11344287	peak1327
chr10	12547045	12549237	peak1328
chr10	12737335	12738277	peak1329
chr10	12788235	12789379	peak1330
chr10	12807414	12808706	peak1331
chr10	12866866	12869870	peak1332
chr10	12878046	12879117	peak1333
chr10	12892707	12894454	peak1334
chr10	12911525	12912616	peak1335
chr10	12921830	12923444	peak1336
chr10	12963555	12965600	peak1337
chr10	13008026	13009042	peak1338
chr10	13090272	13091519	peak1339
chr10	13192520	13193341	peak1340
chr10	13322993	13324530	peak1341
chr10	13500337	13501539	peak1342
chr10	13552469	13553886	peak1343
chr10	13572141	13572581	peak1344
chr10	13667374	13668619	peak1345
chr10	13684972	13688453	peak1346
chr10	13775782	13776696	peak1347
chr10	13868372	13869956	peak1348
chr10	13964046	13968379	peak1349
chr10	13982443	13983478	peak1350
chr10	14017451	14019007	peak1351
chr10	14055841	14057465	peak1352
chr10	14084800	14086264	peak1353
chr10	14193443	14194700	peak1354
chr10	14195766	14197844	peak1355
chr10	14212192	14213479	peak1356
chr10	14544721	14546225	peak1357
chr10	14703850	14705603	peak1358
chr10	17542214	17542998	peak1359
chr10	17721413	17727866	peak1360
chr10	17795720	17797075	peak1361
chr10	17946984	17948693	peak1362
chr10	18021963	18023410	peak1363
chr10	18055174	18057212	peak1364
chr10	18234614	18235375	peak1365
chr10	18318332	18319820	peak1366
chr10	18329322	18329765	peak1367
chr10	18431014	18431999	peak1368
chr10	18545321	18546290	peak1369
chr10	18743540	18743998	peak1370
chr10	19014369	19016099	peak1371
chr10	19062138	19063366	peak1372
chr10	19122077	19124320	peak1373
chr10	19185697	19186577	peak1374
chr10	19569962	19570793	peak1375
chr10	19591445	19594554	peak1376
chr10	19613276	19614406	peak1377
chr10	19907288	19907775	peak1378
chr10	19933465	19935561	peak1379
chr10	20104379	20105544	peak1380
chr10	20148368	20150025	peak1381
chr10	20311414	20313705	peak1382
chr10	20408964	20409604	peak1383
chr10	20486490	20487187	peak1384
chr10	20492293	20492915	peak1385
chr10	20528416	20529861	peak1386
chr10	20534238	20534963	peak1387
chr10	20546999	20549624	peak1388
chr10	20657568	20659454	peak1389
chr10	20673603	20674988	peak1390
chr10	20722994	20725900	peak1391
chr10	20854896	20855409	peak1392
chr10	20951880	20953195	peak1393
chr10	21144898	21145398	peak1394
chr10	21158941	21161337	peak1395
chr10	21295962	21296630	peak1396
chr10	21398211	21400446	peak1397
chr10	21404884	21406631	peak1398
chr10	21465203	21466479	peak1399
chr10	21605157	21605830	peak1400
chr10	21628144	21628944	peak1401
chr10	21776283	21776964	peak1402
chr10	21783103	21785802	peak1403
chr10	21787032	21790251	peak1404
chr10	21791051	21791779	peak1405
chr10	21828723	21829859	peak1406
chr10	21846359	21848621	peak1407
chr10	21852842	21855191	peak1408
chr10	21882110	21882852	peak1409
chr10	21891420	21891775	peak1410
chr10	21922944	21924463	peak1411
chr10	21991258	21999178	peak1412
chr10	22148392	22149309	peak1413
chr10	22644377	22646387	peak1414
chr10	22647446	22649855	peak1415
chr10	22696020	22697269	peak1416
chr10	22699673	22702467	peak1417
chr10	22730422	22732251	peak1418
chr10	22815017	22820726	peak1419
chr10	23076797	23077325	peak1420
chr10	23786528	23788738	peak1421
chr10	23796723	23797495	peak1422
chr10	24149210	24150176	peak1423
chr10	24164499	24165268	peak1424
chr10	24372582	24374537	peak1425
chr10	24379131	24381852	peak1426
chr10	24391250	24391820	peak1427
chr10	24396405	24397853	peak1428
chr10	24447111	24448638	peak1429
chr10	24478388	24480728	peak1430
chr10	24571469	24573460	peak1431
chr10	24592463	24593461	peak1432
chr10	24594900	24598006	peak1433
chr10	24711059	24712443	peak1434
chr10	24777684	24778835	peak1435
chr10	24823382	24824308	peak1436
chr10	24834607	24836088	peak1437
chr10	24869972	24870484	peak1438
chr10	25271563	25273813	peak1439
chr10	25296420	25298935	peak1440
chr10	25331174	25331651	peak1441
chr10	25359396	25362077	peak1442
chr10	25427569	25428270	peak1443
chr10	25432432	25434815	peak1444
chr10	25713382	25714945	peak1445
chr10	26077853	26079145	peak1446
chr10	26373286	26376592	peak1447
chr10	26772121	26774120	peak1448
chr10	27616607	27617042	peak1449
chr10	28074179	28076675	peak1450
chr10	29312854	29313793	peak1451
chr10	29361147	29362495	peak1452
chr10	29533043	29536217	peak1453
chr10	30200124	30200723	peak1454
chr10	30600237	30601116	peak1455
chr10	30617679	30618938	peak1456
chr10	30655490	30656105	peak1457
chr10	30802121	30803804	peak1458
chr10	31312889	31314124	peak1459
chr10	31445314	31445901	peak1460
chr10	31607244	31610134	peak1461
chr10	33622534	33624971	peak1462
chr10	33950391	33951418	peak1463
chr10	34018803	34020144	peak1464
chr10	34095781	34096925	peak1465
chr10	34127366	34128547	peak1466
chr10	34186487	34187055	peak1467
chr10	34206329	34208109	peak1468
chr10	34281687	34283584	peak1469
chr10	34297456	34298339	peak1470
chr10	34418044	34419079	peak1471
chr10	34482869	34484416	peak1472
chr10	36973987	36975496	peak1473
chr10	37135858	37141816	peak1474
chr10	37193216	37195249	peak1475
chr10	37234017	37235424	peak1476
chr10	37336937	37337433	peak1477
chr10	37397182	37397944	peak1478
chr10	38907812	38908804	peak1479
chr10	38965097	38967165	peak1480
chr10	38968385	38968885	peak1481
chr10	38992217	38995716	peak1482
chr10	39133678	39134399	peak1483
chr10	39261441	39262965	peak1484
chr10	39369370	39371707	peak1485
chr10	39449339	39453059	peak1486
chr10	39512019	39513998	peak1487
chr10	39533812	39535312	peak1488
chr10	39539907	39544204	peak1489
chr10	39557605	39560036	peak1490
chr10	39611161	39616686	peak1491
chr10	39623353	39633204	peak1492
chr10	39637717	39642650	peak1493
chr10	39646037	39647209	peak1494
chr10	39658154	39660441	peak1495
chr10	39730823	39733470	peak1496
chr10	39898488	39899498	peak1497
chr10	39959548	39960716	peak1498
chr10	40084367	40085580	peak1499
chr10	40095168	40097924	peak1500
chr10	40141557	40142375	peak1501
chr10	40246538	40247233	peak1502
chr10	40256902	40259026	peak1503
chr10	40300714	40303045	peak1504
chr10	40348365	40350279	peak1505
chr10	40371925	40372461	peak1506
chr10	40521090	40522441	peak1507
chr10	40629679	40631047	peak1508
chr10	40638313	40639619	peak1509
chr10	40682996	40684508	peak1510
chr10	40724525	40725579	peak1511
chr10	40729354	40730844	peak1512
chr10	40751050	40751744	peak1513
chr10	40758495	40759019	peak1514
chr10	40830089	40830906	peak1515
chr10	40882377	40884852	peak1516
chr10	41302683	41304293	peak1517
chr10	41449741	41451035	peak1518
chr10	41474780	41478293	peak1519
chr10	41488833	41491401	peak1520
chr10	41518564	41521567	peak1521
chr10	41552222	41554317	peak1522
chr10	41564936	41568592	peak1523
chr10	41576025	41577477	peak1524
chr10	41809217	41812076	peak1525
chr10	41866018	41866813	peak1526
chr10	41886958	41888072	peak1527
chr10	41934734	41935383	peak1528
chr10	41936141	41937034	peak1529
chr10	42088674	42090026	peak1530
chr10	42118278	42118973	peak1531
chr10	42203007	42205476	peak1532
chr10	42251064	42252144	peak1533
chr10	42259717	42261448	peak1534
chr10	42273638	42278744	peak1535
chr10	42293486	42294412	peak1536
chr10	42456722	42458129	peak1537
chr10	42477807	42478729	peak1538
chr10	42501262	42503173	peak1539
chr10	42678950	42679936	peak1540
chr10	42761101	42763497	peak1541
chr10	42961787	42963440	peak1542
chr10	43002734	43003155	peak1543
chr10	43172607	43176219	peak1544
chr10	43220416	43222127	peak1545
chr10	43477918	43480555	peak1546
chr10	43540321	43541011	peak1547
chr10	43577037	43581596	peak1548
chr10	43688413	43689843	peak1549
chr10	43722284	43723834	peak1550
chr10	43901098	43902341	peak1551
chr10	44003398	44004640	peak1552
chr10	44267489	44268879	peak1553
chr10	44427565	44429204	peak1554
chr10	44446903	44448379	peak1555
chr10	44455699	44459453	peak1556
chr10	44526873	44530006	peak1557
chr10	44997417	44997949	peak1558
chr10	45000042	45000884	peak1559
chr10	45047468	45049171	peak1560
chr10	45066332	45067969	peak1561
chr10	45334668	45336219	peak1562
chr10	45577777	45578593	peak1563
chr10	50591719	50593786	peak1564
chr10	52381227	52383069	peak1565
chr10	52417006	52419496	peak1566
chr10	53378908	53380233	peak1567
chr10	53394297	53396202	peak1568
chr10	53397530	53400263	peak1569
chr10	53434211	53436130	peak1570
chr10	53503034	53503880	peak1571
chr10	53595975	53598051	peak1572
chr10	53629183	53630408	peak1573
chr10	54040414	54040864	peak1574
chr10	54072688	54076928	peak1575
chr10	56106757	56107379	peak1576
chr10	56114902	56115829	peak1577
chr10	56228421	56229291	peak1578
chr10	56376148	56379947	peak1579
chr10	56431806	56432121	peak1580
chr10	56468741	56469478	peak1581
chr10	56485919	56486792	peak1582
chr10	56920722	56921758	peak1583
chr10	57485998	57487291	peak1584
chr10	57531825	57532567	peak1585
chr10	57794481	57796287	peak1586
chr10	58255401	58256264	peak1587
chr10	58322680	58324867	peak1588
chr10	58341300	58342706	peak1589
chr10	58371371	58372807	peak1590
chr10	58445689	58447700	peak1591
chr10	58497445	58498735	peak1592
chr10	59220909	59223333	peak1593
chr10	59322797	59324603	peak1594
chr10	59576118	59579264	peak1595
chr10	59615509	59617042	peak1596
chr10	59636583	59639232	peak1597
chr10	59702543	59703881	peak1598
chr10	59755464	59756340	peak1599
chr10	59776392	59778186	peak1600
chr10	59799440	59800795	peak1601
chr10	59823886	59826038	peak1602
chr10	59878968	59880520	peak1603
chr10	59898682	59900330	peak1604
chr10	59908070	59910510	peak1605
chr10	59918698	59921782	peak1606
chr10	59942474	59943458	peak1607
chr10	59949406	59952716	peak1608
chr10	59969823	59970954	peak1609
chr10	59972910	59975148	peak1610
chr10	60002115	60003872	peak1611
chr10	60106528	60107759	peak1612
chr10	60208692	60209918	peak1613
chr10	60218831	60219395	peak1614
chr10	60259907	60262788	peak1615
chr10	60269339	60269981	peak1616
chr10	60277487	60285718	peak1617
chr10	60346699	60356878	peak1618
chr10	60361547	60365356	peak1619
chr10	60373125	60375975	peak1620
chr10	60378351	60381134	peak1621
chr10	60751415	60753279	peak1622
chr10	60815900	60818155	peak1623
chr10	60830271	60832329	peak1624
chr10	61145643	61148142	peak1625
chr10	61271921	61274841	peak1626
chr10	61277929	61278952	peak1627
chr10	61284971	61286871	peak1628
chr10	61380915	61384146	peak1629
chr10	61451323	61452843	peak1630
chr10	61475246	61476763	peak1631
chr10	61648055	61649347	peak1632
chr10	61679635	61681813	peak1633
chr10	61694968	61696759	peak1634
chr10	61782980	61784222	peak1635
chr10	62230612	62231559	peak1636
chr10	62332335	62333553	peak1637
chr10	62335947	62341206	peak1638
chr10	62448969	62450552	peak1639
chr10	62485722	62487696	peak1640
chr10	62505511	62509812	peak1641
chr10	62531285	62531641	peak1642
chr10	62532560	62533576	peak1643
chr10	62555894	62557147	peak1644
chr10	62577616	62578471	peak1645
chr10	62601392	62602936	peak1646
chr10	62650287	62652302	peak1647
chr10	62664967	62666082	peak1648
chr10	62791399	62793207	peak1649
chr10	62865258	62866044	peak1650
chr10	62920036	62921234	peak1651
chr10	62946644	62947595	peak1652
chr10	62980207	62981129	peak1653
chr10	63021904	63025162	peak1654
chr10	63242723	63244803	peak1655
chr10	63337347	63339801	peak1656
chr10	63382149	63382773	peak1657
chr10	63428689	63430126	peak1658
chr10	63457216	63457798	peak1659
chr10	63475927	63476299	peak1660
chr10	66851206	66853566	peak1661
chr10	66864128	66865360	peak1662
chr10	66919905	66922500	peak1663
chr10	66930633	66930970	peak1664
chr10	66966632	66967408	peak1665
chr10	67002472	67005149	peak1666
chr10	67025388	67026718	peak1667
chr10	67061299	67062287	peak1668
chr10	67095974	67099114	peak1669
chr10	67105996	67107893	peak1670
chr10	67114632	67117314	peak1671
chr10	67126512	67127749	peak1672
chr10	67184873	67187063	peak1673
chr10	67225968	67227028	peak1674
chr10	67283532	67285831	peak1675
chr10	67535737	67539086	peak1676
chr10	67547656	67549987	peak1677
chr10	67777808	67778763	peak1678
chr10	67787624	67789328	peak1679
chr10	67835605	67836857	peak1680
chr10	67912012	67912811	peak1681
chr10	68006850	68007970	peak1682
chr10	68060925	68061259	peak1683
chr10	68089247	68091873	peak1684
chr10	68103780	68107349	peak1685
chr10	68131626	68138060	peak1686
chr10	68157141	68157772	peak1687
chr10	68165953	68167823	peak1688
chr10	68238414	68240147	peak1689
chr10	68241127	68241622	peak1690
chr10	68246931	68249935	peak1691
chr10	68276385	68280757	peak1692
chr10	68282037	68283282	peak1693
chr10	68353703	68357621	peak1694
chr10	68445903	68446954	peak1695
chr10	68541429	68542743	peak1696
chr10	69179887	69181968	peak1697
chr10	69183642	69187029	peak1698
chr10	69210847	69214618	peak1699
chr10	69248381	69248996	peak1700
chr10	69251323	69254914	peak1701
chr10	69258040	69259527	peak1702
chr10	69270289	69275078	peak1703
chr10	69306570	69311369	peak1704
chr10	69320491	69322040	peak1705
chr10	69333375	69336555	peak1706
chr10	69352093	69352828	peak1707
chr10	69399095	69399631	peak1708
chr10	69533723	69534350	peak1709
chr10	69744103	69745047	peak1710
chr10	69871138	69873295	peak1711
chr10	69915793	69917642	peak1712
chr10	69923683	69927098	peak1713
chr10	70080462	70082051	peak1714
chr10	70094558	70098826	peak1715
chr10	70119917	70122030	peak1716
chr10	70124988	70126932	peak1717
chr10	70130919	70133432	peak1718
chr10	70158059	70162121	peak1719
chr10	70204353	70205450	peak1720
chr10	70244768	70245930	peak1721
chr10	70426794	70428849	peak1722
chr10	70439397	70442090	peak1723
chr10	70495032	70496182	peak1724
chr10	70798833	70800803	peak1725
chr10	71024564	71025601	peak1726
chr10	71028454	71029411	peak1727
chr10	71057872	71059150	peak1728
chr10	71118605	71119696	peak1729
chr10	71145065	71148371	peak1730
chr10	71158249	71160178	peak1731
chr10	71237489	71238502	peak1732
chr10	71284531	71285599	peak1733
chr10	71344278	71345430	peak1734
chr10	71346700	71348983	peak1735
chr10	72654361	72655659	peak1736
chr10	74966751	74967771	peak1737
chr10	75059733	75062402	peak1738
chr10	75063434	75063876	peak1739
chr10	75090979	75093589	peak1740
chr10	75103562	75104675	peak1741
chr10	75169243	75171693	peak1742
chr10	75172992	75176687	peak1743
chr10	75211636	75213306	peak1744
chr10	75316989	75317823	peak1745
chr10	75373036	75374300	peak1746
chr10	75516050	75518645	peak1747
chr10	75559712	75560279	peak1748
chr10	75584621	75593262	peak1749
chr10	75594839	75595829	peak1750
chr10	75632853	75633960	peak1751
chr10	75642791	75644214	peak1752
chr10	75646757	75648366	peak1753
chr10	75666329	75668414	peak1754
chr10	75675551	75678262	peak1755
chr10	75703078	75705339	peak1756
chr10	75763735	75764993	peak1757
chr10	75772672	75773383	peak1758
chr10	75780064	75781405	peak1759
chr10	75797371	75798637	peak1760
chr10	75832653	75838067	peak1761
chr10	75859262	75860362	peak1762
chr10	75872671	75873569	peak1763
chr10	75897599	75900067	peak1764
chr10	75915121	75918018	peak1765
chr10	75920361	75922964	peak1766
chr10	75928482	75933068	peak1767
chr10	75935460	75937152	peak1768
chr10	75943061	75944170	peak1769
chr10	75949984	75951735	peak1770
chr10	76026756	76027821	peak1771
chr10	76031961	76033401	peak1772
chr10	76237310	76238381	peak1773
chr10	76257198	76259315	peak1774
chr10	76262156	76262622	peak1775
chr10	76343906	76346477	peak1776
chr10	76441873	76443560	peak1777
chr10	76468367	76469246	peak1778
chr10	76530968	76532040	peak1779
chr10	76621425	76624407	peak1780
chr10	76633731	76635389	peak1781
chr10	76642364	76645212	peak1782
chr10	76650014	76654774	peak1783
chr10	76663483	76665821	peak1784
chr10	76667336	76669412	peak1785
chr10	76679865	76686911	peak1786
chr10	76693873	76697012	peak1787
chr10	76699505	76701981	peak1788
chr10	76719705	76734149	peak1789
chr10	76873396	76874726	peak1790
chr10	76902574	76904652	peak1791
chr10	76931455	76932122	peak1792
chr10	77008291	77008880	peak1793
chr10	77032618	77033641	peak1794
chr10	77089060	77090406	peak1795
chr10	77165360	77167678	peak1796
chr10	77205256	77207790	peak1797
chr10	77209195	77216799	peak1798
chr10	77250631	77252921	peak1799
chr10	77258733	77260551	peak1800
chr10	77417423	77419166	peak1801
chr10	77433778	77434743	peak1802
chr10	77506418	77507773	peak1803
chr10	77508825	77510127	peak1804
chr10	77515069	77516531	peak1805
chr10	77580561	77584296	peak1806
chr10	77605167	77609260	peak1807
chr10	77612734	77614452	peak1808
chr10	77617468	77627071	peak1809
chr10	77978074	77979003	peak1810
chr10	78008909	78010192	peak1811
chr10	78054548	78055608	peak1812
chr10	78068753	78069895	peak1813
chr10	78104334	78105753	peak1814
chr10	78148544	78149598	peak1815
chr10	78169226	78170992	peak1816
chr10	78184463	78185573	peak1817
chr10	78244057	78245645	peak1818
chr10	78297096	78299086	peak1819
chr10	78351036	78352831	peak1820
chr10	78412183	78413064	peak1821
chr10	78425297	78426516	peak1822
chr10	78457187	78459127	peak1823
chr10	78464025	78465716	peak1824
chr10	78470679	78471577	peak1825
chr10	78481562	78482797	peak1826
chr10	78485871	78487882	peak1827
chr10	78573750	78575512	peak1828
chr10	78590511	78592482	peak1829
chr10	78752364	78753102	peak1830
chr10	78787696	78788392	peak1831
chr10	79096366	79097736	peak1832
chr10	79322058	79322543	peak1833
chr10	79532909	79534762	peak1834
chr10	79554102	79555249	peak1835
chr10	79633291	79633689	peak1836
chr10	79637066	79639563	peak1837
chr10	79668850	79670585	peak1838
chr10	79680841	79684887	peak1839
chr10	79695658	79696774	peak1840
chr10	79700781	79702042	peak1841
chr10	79703809	79707000	peak1842
chr10	79745670	79746582	peak1843
chr10	79765013	79768017	peak1844
chr10	79777270	79778822	peak1845
chr10	79793276	79795943	peak1846
chr10	79801886	79803863	peak1847
chr10	79804840	79808410	peak1848
chr10	79840358	79842507	peak1849
chr10	79851744	79858622	peak1850
chr10	79908428	79909891	peak1851
chr10	79916020	79919102	peak1852
chr10	79926195	79928389	peak1853
chr10	79935409	79937304	peak1854
chr10	79960096	79960820	peak1855
chr10	79982604	79990325	peak1856
chr10	79996426	79998587	peak1857
chr10	80016768	80019874	peak1858
chr10	80032862	80037216	peak1859
chr10	80037959	80040165	peak1860
chr10	80046964	80048961	peak1861
chr10	80050156	80056045	peak1862
chr10	80070159	80076922	peak1863
chr10	80098924	80108048	peak1864
chr10	80114481	80118136	peak1865
chr10	80138288	80139572	peak1866
chr10	80140689	80142935	peak1867
chr10	80145812	80170456	peak1868
chr10	80171674	80174920	peak1869
chr10	80179191	80180020	peak1870
chr10	80226005	80227298	peak1871
chr10	80249094	80250391	peak1872
chr10	80260004	80262408	peak1873
chr10	80264373	80265810	peak1874
chr10	80292439	80293682	peak1875
chr10	80319191	80320818	peak1876
chr10	80323025	80323722	peak1877
chr10	80341787	80343532	peak1878
chr10	80347572	80348921	peak1879
chr10	80385479	80388587	peak1880
chr10	80398457	80401137	peak1881
chr10	80406137	80407665	peak1882
chr10	80431798	80434983	peak1883
chr10	80475161	80475886	peak1884
chr10	80560898	80562099	peak1885
chr10	80576044	80579195	peak1886
chr10	80586758	80587423	peak1887
chr10	80589297	80590406	peak1888
chr10	80602384	80604308	peak1889
chr10	80621544	80624347	peak1890
chr10	80655866	80657098	peak1891
chr10	80659074	80659357	peak1892
chr10	80662592	80666619	peak1893
chr10	80673221	80680720	peak1894
chr10	80696144	80697025	peak1895
chr10	80700826	80703478	peak1896
chr10	80740698	80742772	peak1897
chr10	80750664	80757778	peak1898
chr10	80796963	80799529	peak1899
chr10	80806968	80807486	peak1900
chr10	80825962	80828685	peak1901
chr10	80854776	80855813	peak1902
chr10	80899959	80901571	peak1903
chr10	80928719	80934848	peak1904
chr10	80938966	80943737	peak1905
chr10	80947573	80948858	peak1906
chr10	80955417	80956362	peak1907
chr10	80961164	80964756	peak1908
chr10	80971223	80971967	peak1909
chr10	80985256	80986830	peak1910
chr10	81036934	81037371	peak1911
chr10	81059533	81060534	peak1912
chr10	81070077	81070817	peak1913
chr10	81105177	81106737	peak1914
chr10	81129011	81129880	peak1915
chr10	81133914	81143127	peak1916
chr10	81166984	81169578	peak1917
chr10	81172717	81178634	peak1918
chr10	81181979	81185414	peak1919
chr10	81192002	81196789	peak1920
chr10	81265938	81267042	peak1921
chr10	81268143	81269328	peak1922
chr10	81292982	81295079	peak1923
chr10	81295879	81300711	peak1924
chr10	81301928	81303690	peak1925
chr10	81319297	81321748	peak1926
chr10	81328453	81330255	peak1927
chr10	81334390	81335328	peak1928
chr10	81349451	81350938	peak1929
chr10	81355941	81359674	peak1930
chr10	81377794	81379427	peak1931
chr10	81383849	81385836	peak1932
chr10	81389524	81390517	peak1933
chr10	81393187	81394855	peak1934
chr10	81400711	81403596	peak1935
chr10	81404577	81404973	peak1936
chr10	81405872	81417925	peak1937
chr10	81421054	81422556	peak1938
chr10	81423981	81431248	peak1939
chr10	81432751	81434679	peak1940
chr10	81495279	81499387	peak1941
chr10	81523686	81525076	peak1942
chr10	81541594	81542314	peak1943
chr10	81543304	81545747	peak1944
chr10	81551555	81552291	peak1945
chr10	81559055	81561446	peak1946
chr10	81570772	81572129	peak1947
chr10	81575150	81575589	peak1948
chr10	81596510	81597305	peak1949
chr10	81604971	81606714	peak1950
chr10	81626827	81628373	peak1951
chr10	81633326	81634027	peak1952
chr10	81642865	81644230	peak1953
chr10	81648919	81649649	peak1954
chr10	81704725	81705312	peak1955
chr10	81770717	81771385	peak1956
chr10	81812220	81812541	peak1957
chr10	81863815	81864581	peak1958
chr10	81930235	81930672	peak1959
chr10	82047937	82048533	peak1960
chr10	82083298	82083893	peak1961
chr10	82127953	82128358	peak1962
chr10	82178282	82178913	peak1963
chr10	82240704	82241528	peak1964
chr10	82353957	82354795	peak1965
chr10	82622619	82623798	peak1966
chr10	82629160	82630784	peak1967
chr10	82698476	82699951	peak1968
chr10	82762304	82764611	peak1969
chr10	82794885	82796766	peak1970
chr10	82858123	82861223	peak1971
chr10	82947953	82949192	peak1972
chr10	82950106	82951122	peak1973
chr10	82957808	82959531	peak1974
chr10	82984604	82987732	peak1975
chr10	83008671	83010317	peak1976
chr10	83042562	83043177	peak1977
chr10	83161584	83162616	peak1978
chr10	83163466	83164596	peak1979
chr10	83321599	83322282	peak1980
chr10	83337115	83338195	peak1981
chr10	83359850	83361005	peak1982
chr10	83543538	83544683	peak1983
chr10	83637525	83638449	peak1984
chr10	83647537	83649298	peak1985
chr10	84387861	84390003	peak1986
chr10	84438335	84441912	peak1987
chr10	84532045	84534836	peak1988
chr10	84575994	84578352	peak1989
chr10	84621781	84623081	peak1990
chr10	84916773	84918257	peak1991
chr10	85101867	85103826	peak1992
chr10	85183174	85186200	peak1993
chr10	85386929	85388604	peak1994
chr10	85829255	85829739	peak1995
chr10	85871797	85872623	peak1996
chr10	85916264	85917059	peak1997
chr10	85956881	85957844	peak1998
[truncated: 18,505 more rows]

## Sheet: K27ac PP ChIP Peaks
H3K27ac PP IDR Peaks
Chromosome	Start	End	Name
chr1	3670741	3672632	peak1
chr1	4491617	4493554	peak2
chr1	4496081	4498050	peak3
chr1	4571484	4572258	peak4
chr1	4785197	4786135	peak5
chr1	4807377	4808419	peak6
chr1	4856762	4858621	peak7
chr1	5082814	5083673	peak8
chr1	6214032	6215495	peak9
chr1	7088059	7090706	peak10
chr1	7396904	7399042	peak11
chr1	9237105	9237762	peak12
chr1	9545373	9546841	peak13
chr1	9547976	9550811	peak14
chr1	9563779	9566103	peak15
chr1	9569402	9571067	peak16
chr1	9626745	9632082	peak17
chr1	9648323	9650491	peak18
chr1	9700196	9701233	peak19
chr1	9747274	9748669	peak20
chr1	9797627	9800032	peak21
chr1	9847520	9849197	peak22
chr1	9942830	9944654	peak23
chr1	9967861	9968344	peak24
chr1	10037392	10040325	peak25
chr1	10231812	10233871	peak26
chr1	10993261	10995073	peak27
chr1	12509809	12511080	peak28
chr1	12691862	12693582	peak29
chr1	12714559	12718863	peak30
chr1	12763409	12765168	peak31
chr1	12871671	12872309	peak32
chr1	12930909	12934081	peak33
chr1	12940343	12944272	peak34
chr1	12984727	12985948	peak35
chr1	12988753	12993486	peak36
chr1	13335599	13336609	peak37
chr1	13371976	13374892	peak38
chr1	13426371	13427687	peak39
chr1	13588020	13589980	peak40
chr1	13639104	13639849	peak41
chr1	13659500	13661248	peak42
chr1	14753505	14758026	peak43
chr1	15805016	15806508	peak44
chr1	16103185	16108004	peak45
chr1	16111761	16112125	peak46
chr1	16186423	16187157	peak47
chr1	16227650	16229869	peak48
chr1	16518841	16520227	peak49
chr1	16618077	16619702	peak50
chr1	16656285	16657581	peak51
chr1	16665007	16665830	peak52
chr1	16687454	16689706	peak53
chr1	17096803	17097892	peak54
chr1	17602607	17603080	peak55
chr1	20819819	20820310	peak56
chr1	20890206	20891476	peak57
chr1	20940672	20941143	peak58
chr1	20951089	20952383	peak59
chr1	20995362	20999372	peak60
chr1	21001558	21003165	peak61
chr1	21006878	21016354	peak62
chr1	21040852	21042119	peak63
chr1	21052032	21053957	peak64
chr1	21069804	21071285	peak65
chr1	21072746	21074758	peak66
chr1	21075739	21079938	peak67
chr1	21096009	21097949	peak68
chr1	21218427	21218976	peak69
chr1	21960440	21963434	peak70
chr1	23255857	23257444	peak71
chr1	23382543	23384019	peak72
chr1	23921560	23922701	peak73
chr1	24005077	24005911	peak74
chr1	24099378	24101323	peak75
chr1	24107567	24108211	peak76
chr1	24677800	24679457	peak77
chr1	30588307	30589756	peak78
chr1	30590921	30591766	peak79
chr1	30637243	30637841	peak80
chr1	30685103	30685501	peak81
chr1	30686838	30687228	peak82
chr1	30872733	30874369	peak83
chr1	30948681	30950668	peak84
chr1	31149784	31150604	peak85
chr1	33669351	33671278	peak86
chr1	33672021	33674854	peak87
chr1	33688148	33691115	peak88
chr1	33696178	33697456	peak89
chr1	33719499	33720758	peak90
chr1	33755906	33758813	peak91
chr1	33813677	33814850	peak92
chr1	33883462	33883983	peak93
chr1	33907199	33908753	peak94
chr1	33946667	33947620	peak95
chr1	34004915	34008008	peak96
chr1	34011064	34012299	peak97
chr1	34043473	34044726	peak98
chr1	34108620	34111286	peak99
chr1	34120080	34122512	peak100
chr1	34133254	34133918	peak101
chr1	34139162	34141091	peak102
chr1	34150080	34151304	peak103
chr1	34235363	34240664	peak104
chr1	34243308	34247025	peak105
chr1	34250707	34255947	peak106
chr1	34268199	34271078	peak107
chr1	34275531	34276967	peak108
chr1	34287299	34291397	peak109
chr1	34296880	34299891	peak110
chr1	34309291	34313024	peak111
chr1	34325202	34327778	peak112
chr1	34377662	34379993	peak113
chr1	34386592	34391468	peak114
chr1	34394232	34395438	peak115
chr1	34398599	34399776	peak116
chr1	34432689	34435576	peak117
chr1	34438931	34440307	peak118
chr1	34459348	34460275	peak119
chr1	34463370	34465031	peak120
chr1	34472083	34473774	peak121
chr1	34481109	34483242	peak122
chr1	34484453	34486197	peak123
chr1	34841772	34843758	peak124
chr1	34849608	34853036	peak125
chr1	34858465	34859600	peak126
chr1	35879475	35880140	peak127
chr1	36064654	36065660	peak128
chr1	36067892	36069930	peak129
chr1	36079177	36080349	peak130
chr1	36128399	36130792	peak131
chr1	36234495	36236626	peak132
chr1	36243348	36244794	peak133
chr1	36254505	36256182	peak134
chr1	36261510	36262290	peak135
chr1	36263919	36265034	peak136
chr1	36270337	36273839	peak137
chr1	36303101	36310006	peak138
chr1	36368397	36369241	peak139
chr1	36444616	36446719	peak140
chr1	36457108	36457816	peak141
chr1	36469574	36473305	peak142
chr1	36511400	36513062	peak143
chr1	36535809	36536589	peak144
chr1	36546580	36549806	peak145
chr1	36554183	36559936	peak146
chr1	36564187	36565212	peak147
chr1	36568233	36572634	peak148
chr1	36579474	36581993	peak149
chr1	36587817	36591315	peak150
chr1	36599136	36600228	peak151
chr1	36603055	36604480	peak152
chr1	36635619	36636642	peak153
chr1	36691000	36692183	peak154
chr1	36708776	36710020	peak155
chr1	36861566	36861892	peak156
chr1	36902702	36904637	peak157
chr1	36918255	36920944	peak158
chr1	36921985	36923471	peak159
chr1	36938720	36940513	peak160
chr1	37028707	37031184	peak161
chr1	37077315	37078836	peak162
chr1	37299888	37300615	peak163
chr1	37386279	37387455	peak164
chr1	37429443	37430853	peak165
chr1	37474081	37475401	peak166
chr1	37492042	37493119	peak167
chr1	37504714	37505283	peak168
chr1	37540283	37541627	peak169
chr1	37585851	37586362	peak170
chr1	37719303	37720650	peak171
chr1	37864394	37865771	peak172
chr1	37871643	37872894	peak173
chr1	37889534	37890997	peak174
chr1	37917626	37918217	peak175
chr1	37996428	37999206	peak176
chr1	38128819	38130496	peak177
chr1	38202029	38203596	peak178
chr1	38217993	38218654	peak179
chr1	38240782	38243526	peak180
chr1	38247177	38248851	peak181
chr1	38251448	38253011	peak182
chr1	38262550	38264004	peak183
chr1	38626709	38628159	peak184
chr1	38986967	38989104	peak185
chr1	39084031	39086863	peak186
chr1	39192033	39195308	peak187
chr1	39196427	39198230	peak188
chr1	39255453	39257629	peak189
chr1	39306490	39307894	peak190
chr1	39367097	39370357	peak191
chr1	39392667	39394265	peak192
chr1	39397410	39400657	peak193
chr1	39417965	39419022	peak194
chr1	39453854	39456290	peak195
chr1	39477186	39479176	peak196
chr1	39535061	39536389	peak197
chr1	39555671	39556697	peak198
chr1	39575625	39579812	peak199
chr1	39614255	39615022	peak200
chr1	39686315	39687734	peak201
chr1	39713454	39715719	peak202
chr1	39720590	39720902	peak203
chr1	39734261	39736980	peak204
chr1	39758386	39763516	peak205
chr1	39804821	39805888	peak206
chr1	39868959	39870140	peak207
chr1	39888355	39890175	peak208
chr1	39895410	39895976	peak209
chr1	39900022	39903183	peak210
chr1	39907186	39907589	peak211
chr1	39922253	39926598	peak212
chr1	39931594	39933021	peak213
chr1	39935724	39937280	peak214
chr1	39941660	39942875	peak215
chr1	39943903	39945258	peak216
chr1	39952859	39953864	peak217
chr1	39962134	39963984	peak218
chr1	39988794	39989777	peak219
chr1	40014130	40015660	peak220
chr1	40057364	40060030	peak221
chr1	40084830	40086277	peak222
chr1	40101348	40101955	peak223
chr1	40139535	40140840	peak224
chr1	40171864	40172637	peak225
chr1	40173717	40174705	peak226
chr1	40178747	40180176	peak227
chr1	40221427	40225932	peak228
chr1	40229743	40230813	peak229
chr1	40232969	40234125	peak230
chr1	40265409	40268956	peak231
chr1	40273316	40276480	peak232
chr1	40324448	40326632	peak233
chr1	40357244	40361385	peak234
chr1	40444844	40445779	peak235
chr1	40790129	40791145	peak236
chr1	42851205	42852079	peak237
chr1	43091471	43093311	peak238
chr1	43098057	43099368	peak239
chr1	43162773	43164134	peak240
chr1	43168122	43170169	peak241
chr1	43360974	43362044	peak242
chr1	43444684	43447074	peak243
chr1	43462322	43464452	peak244
chr1	43465702	43470014	peak245
chr1	43473989	43475258	peak246
chr1	43781225	43782466	peak247
chr1	43819528	43821485	peak248
chr1	43826821	43828405	peak249
chr1	43933075	43934767	peak250
chr1	44101610	44102840	peak251
chr1	44118233	44120457	peak252
chr1	44147281	44148780	peak253
chr1	44551502	44552911	peak254
chr1	45311492	45311885	peak255
chr1	45313316	45314539	peak256
chr1	45315636	45316258	peak257
chr1	45329010	45332434	peak258
chr1	45333437	45334692	peak259
chr1	45337137	45344872	peak260
chr1	45356654	45360910	peak261
chr1	45379959	45380413	peak262
chr1	45502242	45503310	peak263
chr1	45757777	45758205	peak264
chr1	45761387	45762899	peak265
chr1	45767019	45768507	peak266
chr1	45794783	45796103	peak267
chr1	45864531	45866912	peak268
chr1	45925124	45926197	peak269
chr1	46066553	46067110	peak270
chr1	46852422	46854915	peak271
chr1	51264591	51268480	peak272
chr1	51288656	51290926	peak273
chr1	51477378	51478983	peak274
chr1	51514152	51515553	peak275
chr1	51530097	51530688	peak276
chr1	51594082	51595215	peak277
chr1	51915186	51916065	peak278
chr1	52112387	52114092	peak279
chr1	52116476	52117447	peak280
chr1	52118330	52120809	peak281
chr1	52150256	52151763	peak282
chr1	52157646	52158866	peak283
chr1	52165369	52167963	peak284
chr1	52231830	52233865	peak285
chr1	52499509	52502000	peak286
chr1	52597054	52598744	peak287
chr1	52630509	52631205	peak288
chr1	52726436	52727772	peak289
chr1	52764092	52766025	peak290
chr1	52798706	52802138	peak291
chr1	52816571	52817842	peak292
chr1	52844147	52845948	peak293
chr1	53296619	53297462	peak294
chr1	53313279	53314050	peak295
chr1	53352144	53352825	peak296
chr1	53784178	53785220	peak297
chr1	53823385	53824161	peak298
chr1	53850000	53851229	peak299
chr1	54193974	54195268	peak300
chr1	54438374	54439089	peak301
chr1	54556996	54558205	peak302
chr1	54825817	54827614	peak303
chr1	54837698	54838785	peak304
chr1	54925548	54926491	peak305
chr1	55026128	55030256	peak306
chr1	55051326	55053918	peak307
chr1	55086757	55089261	peak308
chr1	55130816	55132050	peak309
chr1	55201520	55202635	peak310
chr1	55226126	55226907	peak311
chr1	55237085	55238454	peak312
chr1	55405184	55407051	peak313
chr1	55427980	55428422	peak314
chr1	55527435	55530496	peak315
chr1	56972243	56973510	peak316
chr1	57377552	57378275	peak317
chr1	57405724	57407350	peak318
chr1	57429185	57430622	peak319
chr1	57436521	57437342	peak320
chr1	57774056	57775866	peak321
chr1	57969296	57970226	peak322
chr1	57989305	57989724	peak323
chr1	57995628	57996594	peak324
chr1	58029082	58031360	peak325
chr1	58056573	58057963	peak326
chr1	58089180	58090850	peak327
chr1	58291507	58292816	peak328
chr1	58296460	58299436	peak329
chr1	58303391	58306036	peak330
chr1	58358591	58359961	peak331
chr1	58366465	58367196	peak332
chr1	58374736	58375239	peak333
chr1	58391901	58394029	peak334
chr1	58422746	58424393	peak335
chr1	58444893	58446585	peak336
chr1	58504262	58505358	peak337
chr1	58585563	58586987	peak338
chr1	58613776	58615701	peak339
chr1	58652346	58653177	peak340
chr1	58710784	58724537	peak341
chr1	58725511	58729651	peak342
chr1	58734199	58736191	peak343
chr1	58738556	58746699	peak344
chr1	58760631	58762716	peak345
chr1	58794685	58797914	peak346
chr1	58801837	58804154	peak347
chr1	58856259	58857461	peak348
chr1	58859176	58861313	peak349
chr1	58972897	58974312	peak350
chr1	59119593	59120707	peak351
chr1	59236771	59238096	peak352
chr1	59256570	59257163	peak353
chr1	59313950	59316872	peak354
chr1	59340735	59341544	peak355
chr1	59373669	59375003	peak356
chr1	59376007	59376835	peak357
chr1	59381361	59384107	peak358
chr1	59387659	59389871	peak359
chr1	59426350	59427494	peak360
chr1	59480834	59486207	peak361
chr1	59515962	59516879	peak362
chr1	59573887	59576582	peak363
chr1	59577829	59580926	peak364
chr1	59669921	59671470	peak365
chr1	59684344	59685587	peak366
chr1	59762308	59765060	peak367
chr1	59912395	59916433	peak368
chr1	60097461	60098937	peak369
chr1	60163463	60164424	peak370
chr1	60179183	60181360	peak371
chr1	60342579	60344185	peak372
chr1	60409034	60410426	peak373
chr1	60565393	60567490	peak374
chr1	60778043	60778815	peak375
chr1	60862252	60864716	peak376
chr1	61139247	61143535	peak377
chr1	61373386	61374611	peak378
chr1	61638558	61639717	peak379
chr1	62548733	62549751	peak380
chr1	62590388	62591884	peak381
chr1	62702690	62707799	peak382
chr1	62712827	62713796	peak383
chr1	62715737	62726668	peak384
chr1	62728075	62731200	peak385
chr1	62732262	62734411	peak386
chr1	62736176	62737383	peak387
chr1	62770373	62777973	peak388
chr1	62791616	62793142	peak389
chr1	62821674	62822963	peak390
chr1	63112723	63116104	peak391
chr1	63176053	63178226	peak392
chr1	63203226	63205020	peak393
chr1	63213620	63215006	peak394
chr1	63730194	63730996	peak395
chr1	63993458	63995262	peak396
chr1	64018273	64020896	peak397
chr1	64035282	64035858	peak398
chr1	64051594	64052545	peak399
chr1	64078638	64079472	peak400
chr1	64087807	64089286	peak401
chr1	64096697	64098327	peak402
chr1	64116832	64122713	peak403
chr1	64222861	64226982	peak404
chr1	64231048	64232077	peak405
chr1	64288804	64290407	peak406
chr1	64294318	64297711	peak407
chr1	64301161	64306514	peak408
chr1	64307877	64308737	peak409
chr1	64373805	64375253	peak410
chr1	64531737	64533891	peak411
chr1	64600427	64600761	peak412
chr1	64614155	64617993	peak413
chr1	64622927	64624779	peak414
chr1	64648940	64650279	peak415
chr1	64690208	64691762	peak416
chr1	64735962	64739295	peak417
chr1	64769693	64770921	peak418
chr1	64790241	64793696	peak419
chr1	64794980	64797341	peak420
chr1	64852411	64855045	peak421
chr1	64875607	64877263	peak422
chr1	64918188	64919550	peak423
chr1	64927706	64930185	peak424
chr1	64956331	64957464	peak425
chr1	65051008	65052197	peak426
chr1	65112715	65113885	peak427
chr1	65177889	65179610	peak428
chr1	65186154	65187359	peak429
chr1	66700810	66701590	peak430
chr1	66815765	66818295	peak431
chr1	66861842	66863506	peak432
chr1	67038317	67039393	peak433
chr1	69687007	69688072	peak434
chr1	71099917	71100755	peak435
chr1	71101799	71103899	peak436
chr1	71556710	71557730	peak437
chr1	71648356	71654473	peak438
chr1	71683490	71683800	peak439
chr1	71764030	71765205	peak440
chr1	71836876	71837993	peak441
chr1	71844808	71845962	peak442
chr1	71887900	71888637	peak443
chr1	71893331	71899025	peak444
chr1	71920158	71921895	peak445
chr1	71936379	71939169	peak446
chr1	71962740	71964971	peak447
chr1	71967531	71968593	peak448
chr1	71989929	71991113	peak449
chr1	72001216	72005201	peak450
chr1	72011118	72012630	peak451
chr1	72013525	72014617	peak452
chr1	72113824	72114495	peak453
chr1	72211774	72212245	peak454
chr1	72225776	72226358	peak455
chr1	72236230	72237074	peak456
chr1	72243583	72244625	peak457
chr1	72254144	72255636	peak458
chr1	72283876	72284652	peak459
chr1	72306935	72307840	peak460
chr1	72582837	72583917	peak461
chr1	72585991	72587192	peak462
chr1	72592518	72594348	peak463
chr1	72608039	72609765	peak464
chr1	72710720	72713224	peak465
chr1	72781399	72784779	peak466
chr1	72869070	72875286	peak467
chr1	72878124	72879458	peak468
chr1	72942159	72946139	peak469
chr1	72963138	72963565	peak470
chr1	72965963	72967150	peak471
chr1	73362373	73363892	peak472
chr1	73458978	73460477	peak473
chr1	73506990	73508618	peak474
chr1	73515817	73518213	peak475
chr1	73566727	73567388	peak476
chr1	73620103	73620776	peak477
chr1	73643652	73644827	peak478
chr1	73683471	73686541	peak479
chr1	73717142	73718635	peak480
chr1	73743096	73745144	peak481
chr1	73748368	73749523	peak482
chr1	73754387	73758918	peak483
chr1	73819769	73821036	peak484
chr1	73822269	73825104	peak485
chr1	73844681	73848192	peak486
chr1	73904983	73906527	peak487
chr1	73927077	73930616	peak488
chr1	73931501	73933490	peak489
chr1	73935590	73937905	peak490
chr1	73942075	73961193	peak491
chr1	73962113	73964996	peak492
chr1	73966122	73967130	peak493
chr1	73973187	73974296	peak494
chr1	73988146	73989485	peak495
chr1	73993636	74003871	peak496
chr1	74004836	74010199	peak497
chr1	74011408	74038308	peak498
chr1	74040150	74045395	peak499
chr1	74047140	74048291	peak500
chr1	74049442	74050081	peak501
chr1	74051106	74058071	peak502
chr1	74058282	74060565	peak503
chr1	74064886	74071901	peak504
chr1	74074156	74077387	peak505
chr1	74082034	74085906	peak506
chr1	74089143	74093067	peak507
chr1	74235822	74241477	peak508
chr1	74248778	74250363	peak509
chr1	74274915	74275674	peak510
chr1	74284056	74285882	peak511
chr1	74287416	74290294	peak512
chr1	74292757	74305408	peak513
chr1	74307777	74308547	peak514
chr1	74309950	74310254	peak515
chr1	74332634	74333373	peak516
chr1	74362256	74365100	peak517
chr1	74367216	74368685	peak518
chr1	74375200	74377078	peak519
chr1	74386044	74393190	peak520
chr1	74394822	74398420	peak521
chr1	74433998	74435916	peak522
chr1	74505265	74507093	peak523
chr1	74586998	74588734	peak524
chr1	74600779	74601901	peak525
chr1	74661711	74662446	peak526
chr1	74712255	74715715	peak527
chr1	74816646	74817571	peak528
chr1	75015698	75016441	peak529
chr1	75022491	75025804	peak530
chr1	75124081	75125673	peak531
chr1	75140270	75144227	peak532
chr1	75167957	75169511	peak533
chr1	75179557	75180416	peak534
chr1	75190406	75193584	peak535
chr1	75208617	75211410	peak536
chr1	75217506	75219931	peak537
chr1	75235948	75237613	peak538
chr1	75247847	75248804	peak539
chr1	75292383	75293734	peak540
chr1	75316367	75317581	peak541
chr1	75337740	75339456	peak542
chr1	75341899	75342418	peak543
chr1	75343665	75350083	peak544
chr1	75357132	75365811	peak545
chr1	75369454	75371863	peak546
chr1	75374916	75375587	peak547
chr1	75381348	75389541	peak548
chr1	75391081	75397391	peak549
chr1	75398776	75401769	peak550
chr1	75435563	75437186	peak551
chr1	75445330	75447352	peak552
chr1	75457335	75459902	peak553
chr1	75478500	75479922	peak554
chr1	75505168	75506630	peak555
chr1	75521124	75522129	peak556
chr1	75545967	75546873	peak557
chr1	77460743	77462362	peak558
chr1	77513803	77515792	peak559
chr1	78488221	78489646	peak560
chr1	78568114	78568808	peak561
chr1	78609244	78609611	peak562
chr1	78657084	78659462	peak563
chr1	78702019	78702866	peak564
chr1	78725578	78727141	peak565
chr1	78744593	78746537	peak566
chr1	78781425	78782003	peak567
chr1	78810021	78813784	peak568
chr1	78814302	78820770	peak569
chr1	79580965	79581898	peak570
chr1	79710523	79711622	peak571
chr1	79713394	79717442	peak572
chr1	79720657	79723715	peak573
chr1	79729793	79731697	peak574
chr1	79732944	79735288	peak575
chr1	79736241	79742049	peak576
chr1	79744515	79749747	peak577
chr1	79751329	79761901	peak578
chr1	79775926	79776623	peak579
chr1	79818939	79820051	peak580
chr1	79822593	79824343	peak581
chr1	79857965	79861044	peak582
chr1	80213318	80213976	peak583
chr1	80339322	80341481	peak584
chr1	80757494	80758573	peak585
chr1	81593607	81594177	peak586
chr1	82134946	82135265	peak587
chr1	82150299	82151321	peak588
chr1	82199598	82201038	peak589
chr1	82253415	82255611	peak590
chr1	82282281	82284620	peak591
chr1	82285732	82292984	peak592
chr1	82316081	82317215	peak593
chr1	82384964	82386339	peak594
chr1	82415703	82418543	peak595
chr1	82460065	82461976	peak596
chr1	82577926	82578605	peak597
chr1	82724777	82725800	peak598
chr1	82754350	82755411	peak599
chr1	82795661	82796619	peak600
chr1	82839087	82840561	peak601
chr1	83038008	83038772	peak602
chr1	83159509	83160315	peak603
chr1	83796925	83797294	peak604
chr1	84282388	84285775	peak605
chr1	84286727	84287027	peak606
chr1	84359582	84360741	peak607
chr1	84618589	84620380	peak608
chr1	84838017	84840932	peak609
chr1	85598202	85599014	peak610
chr1	85600877	85601307	peak611
chr1	85648805	85650268	peak612
chr1	85703298	85704150	peak613
chr1	85735283	85736713	peak614
chr1	85751322	85752372	peak615
chr1	85793117	85794751	peak616
chr1	85837810	85838674	peak617
chr1	85894181	85897143	peak618
chr1	86015737	86016006	peak619
chr1	86064235	86065617	peak620
chr1	86110669	86111978	peak621
chr1	86124640	86125591	peak622
chr1	86142341	86156109	peak623
chr1	86228363	86231150	peak624
chr1	86263042	86264083	peak625
chr1	86358232	86360588	peak626
chr1	86396878	86399193	peak627
chr1	86433169	86444306	peak628
chr1	86447571	86449519	peak629
chr1	86464284	86466267	peak630
chr1	86469014	86473140	peak631
chr1	86486665	86489127	peak632
chr1	86490937	86492983	peak633
chr1	86503219	86505894	peak634
chr1	86521630	86523019	peak635
chr1	86524052	86529251	peak636
chr1	86581786	86583069	peak637
chr1	86586808	86587530	peak638
chr1	86622305	86624321	peak639
chr1	86627786	86633587	peak640
chr1	86668339	86671047	peak641
chr1	86673781	86675743	peak642
chr1	86703147	86704431	peak643
chr1	86753011	86754032	peak644
chr1	86758783	86759841	peak645
chr1	87010674	87013259	peak646
chr1	87023244	87023693	peak647
chr1	87029427	87030271	peak648
chr1	87035563	87037728	peak649
chr1	87040379	87041328	peak650
chr1	87078213	87079469	peak651
chr1	87174507	87176955	peak652
chr1	87179129	87181945	peak653
chr1	87213091	87214853	peak654
chr1	87270838	87271753	peak655
chr1	87326394	87327899	peak656
chr1	87520867	87521276	peak657
chr1	87572969	87575607	peak658
chr1	87619929	87623058	peak659
chr1	87625918	87627401	peak660
chr1	87638874	87640899	peak661
chr1	87657821	87659816	peak662
chr1	87755496	87756726	peak663
chr1	87828202	87830102	peak664
chr1	87846786	87851039	peak665
chr1	87852574	87855439	peak666
chr1	87878834	87880564	peak667
chr1	88007934	88008712	peak668
chr1	88093470	88096382	peak669
chr1	88133970	88136416	peak670
chr1	88257641	88259989	peak671
chr1	88261478	88262935	peak672
chr1	88276144	88277815	peak673
chr1	88345266	88346853	peak674
chr1	88471353	88477576	peak675
chr1	88559118	88561983	peak676
chr1	88575508	88576659	peak677
chr1	88585916	88592741	peak678
chr1	88654391	88655912	peak679
chr1	88698386	88702859	peak680
chr1	89069284	89072608	peak681
chr1	89080487	89081837	peak682
chr1	89092355	89093415	peak683
chr1	89103771	89105308	peak684
chr1	89121021	89125837	peak685
chr1	89187332	89189539	peak686
chr1	89454067	89457212	peak687
chr1	89554885	89558135	peak688
chr1	89568642	89571096	peak689
chr1	89574740	89577212	peak690
chr1	89580242	89581374	peak691
chr1	89616017	89623461	peak692
chr1	90050866	90051279	peak693
chr1	90202355	90211210	peak694
chr1	90220388	90222063	peak695
chr1	90225119	90226468	peak696
chr1	90230799	90236204	peak697
chr1	90256991	90263222	peak698
chr1	90267751	90272399	peak699
chr1	90273634	90277361	peak700
chr1	90333661	90335806	peak701
chr1	90337360	90339387	peak702
chr1	90434079	90435676	peak703
chr1	90439177	90441789	peak704
chr1	90479783	90482674	peak705
chr1	90485580	90487097	peak706
chr1	90488348	90490560	peak707
chr1	90492394	90495415	peak708
chr1	90496184	90498852	peak709
chr1	90501530	90510348	peak710
chr1	90518317	90525184	peak711
chr1	90532745	90534034	peak712
chr1	90565222	90567536	peak713
chr1	90581473	90584748	peak714
chr1	90586601	90589840	peak715
chr1	90590608	90592890	peak716
chr1	90602821	90604016	peak717
chr1	90634218	90634589	peak718
chr1	90649276	90657733	peak719
chr1	90658844	90663503	peak720
chr1	90668888	90670688	peak721
chr1	90672822	90679894	peak722
chr1	90686975	90689274	peak723
chr1	90690024	90693355	peak724
chr1	90694435	90696776	peak725
chr1	90703182	90704189	peak726
chr1	90710691	90714277	peak727
chr1	90716026	90723164	peak728
chr1	90733101	90741540	peak729
chr1	90742451	90746251	peak730
chr1	90748094	90751596	peak731
chr1	90753044	90759492	peak732
chr1	90769141	90770820	peak733
chr1	90771931	90772238	peak734
chr1	90773444	90773907	peak735
chr1	90775162	90776088	peak736
chr1	90780086	90783594	peak737
chr1	90789013	90790564	peak738
chr1	90791766	90792583	peak739
chr1	90832851	90845830	peak740
chr1	90870016	90871543	peak741
chr1	90895073	90905002	peak742
chr1	90914999	90916038	peak743
chr1	90973665	90975893	peak744
chr1	90980944	90981818	peak745
chr1	90998264	90999805	peak746
chr1	91012416	91017739	peak747
chr1	91022427	91025580	peak748
chr1	91037183	91040596	peak749
chr1	91041873	91043567	peak750
chr1	91051542	91065739	peak751
chr1	91087697	91089965	peak752
chr1	91091697	91096445	peak753
chr1	91126174	91126898	peak754
chr1	91179423	91183292	peak755
chr1	91186237	91190165	peak756
chr1	91191880	91193728	peak757
chr1	91205106	91212474	peak758
chr1	91214719	91220574	peak759
chr1	91227108	91228377	peak760
chr1	91247890	91252213	peak761
chr1	91257324	91257901	peak762
chr1	91297735	91300548	peak763
chr1	91312837	91314122	peak764
chr1	91397698	91399260	peak765
chr1	91412589	91414744	peak766
chr1	91435203	91439373	peak767
chr1	91443987	91448257	peak768
chr1	91451453	91452890	peak769
chr1	91453881	91460956	peak770
chr1	91463276	91464853	peak771
chr1	91482138	91486384	peak772
chr1	91494661	91495009	peak773
chr1	91540112	91541435	peak774
chr1	91577353	91579393	peak775
chr1	91652113	91654428	peak776
chr1	91668074	91669145	peak777
chr1	91670064	91672028	peak778
chr1	91673778	91674149	peak779
chr1	91693099	91694011	peak780
chr1	91695527	91699231	peak781
chr1	91714249	91716898	peak782
chr1	91756027	91757793	peak783
chr1	91799594	91803256	peak784
chr1	91804518	91805853	peak785
chr1	91815541	91817285	peak786
chr1	91822310	91824677	peak787
chr1	91830492	91830824	peak788
chr1	91838489	91840495	peak789
chr1	91857526	91859703	peak790
chr1	91872452	91875207	peak791
chr1	91941588	91943612	peak792
chr1	92075039	92078624	peak793
chr1	92082147	92083671	peak794
chr1	92099460	92100934	peak795
chr1	92127060	92131094	peak796
chr1	92143547	92146176	peak797
chr1	92178257	92181366	peak798
chr1	92194403	92196108	peak799
chr1	92214828	92216954	peak800
chr1	92378706	92379881	peak801
chr1	92473272	92474548	peak802
chr1	92641342	92642493	peak803
chr1	92659003	92660406	peak804
chr1	92665458	92667667	peak805
chr1	92686193	92687816	peak806
chr1	92703285	92704793	peak807
chr1	92751612	92752883	peak808
chr1	92830879	92833414	peak809
chr1	92905820	92907844	peak810
chr1	92909872	92912057	peak811
chr1	92933614	92935255	peak812
chr1	92970928	92973636	peak813
chr1	93176005	93177401	peak814
chr1	93209875	93212468	peak815
chr1	93234507	93236879	peak816
chr1	93305404	93306152	peak817
chr1	93342902	93344157	peak818
chr1	93444057	93446148	peak819
chr1	93477803	93480222	peak820
chr1	93511329	93513435	peak821
chr1	93633870	93636646	peak822
chr1	93668629	93669780	peak823
chr1	93678797	93682033	peak824
chr1	93685383	93687867	peak825
chr1	93695062	93695653	peak826
chr1	93745732	93746342	peak827
chr1	93753527	93755565	peak828
chr1	93801517	93804881	peak829
chr1	93824543	93826125	peak830
chr1	94034951	94036105	peak831
chr1	95313363	95314586	peak832
chr1	95664621	95668599	peak833
chr1	97660437	97662746	peak834
chr1	97769193	97770880	peak835
chr1	97949241	97949499	peak836
chr1	97976722	97977684	peak837
chr1	98094685	98096102	peak838
chr1	100231685	100231955	peak839
chr1	105355088	105356591	peak840
chr1	105663023	105664846	peak841
chr1	105780159	105782665	peak842
chr1	105783800	105788554	peak843
chr1	105789560	105791092	peak844
chr1	105865579	105867580	peak845
chr1	105925122	105926640	peak846
chr1	105971193	105972629	peak847
chr1	105980656	105981374	peak848
chr1	105987836	105992338	peak849
chr1	105993398	105994195	peak850
chr1	106043133	106043623	peak851
chr1	106171065	106173570	peak852
chr1	106400375	106401850	peak853
chr1	106407037	106408513	peak854
chr1	106514220	106514663	peak855
chr1	106628851	106630934	peak856
chr1	106652000	106653946	peak857
chr1	106697477	106701412	peak858
chr1	106705808	106709734	peak859
chr1	106711471	106715696	peak860
chr1	106758631	106760482	peak861
chr1	106795999	106796954	peak862
chr1	107589998	107590861	peak863
chr1	111864110	111865217	peak864
chr1	118310646	118311818	peak865
chr1	118321552	118322442	peak866
chr1	118368169	118370221	peak867
chr1	118388229	118390363	peak868
chr1	118418932	118419298	peak869
chr1	118458804	118460020	peak870
chr1	118824648	118826456	peak871
chr1	118916071	118917449	peak872
chr1	118940512	118941724	peak873
chr1	118951435	118955823	peak874
chr1	118975740	118977392	peak875
chr1	118980393	118983605	peak876
chr1	119013016	119013843	peak877
chr1	119033204	119036186	peak878
chr1	119047575	119048987	peak879
chr1	119051438	119054363	peak880
chr1	119056014	119057142	peak881
chr1	119064701	119065609	peak882
chr1	119089279	119090337	peak883
chr1	119092751	119098647	peak884
chr1	119105196	119111050	peak885
chr1	119119904	119120761	peak886
chr1	119122050	119137628	peak887
chr1	119138807	119154445	peak888
chr1	119163346	119173722	peak889
chr1	119189451	119190887	peak890
chr1	119196644	119197695	peak891
chr1	119253745	119254884	peak892
chr1	119289947	119295663	peak893
chr1	119342953	119344171	peak894
chr1	119345244	119350488	peak895
chr1	119411237	119424993	peak896
chr1	119430723	119433667	peak897
chr1	119456599	119459076	peak898
chr1	119501624	119510811	peak899
chr1	119525357	119526864	peak900
chr1	119648184	119649346	peak901
chr1	119836662	119837858	peak902
chr1	119912873	119913639	peak903
chr1	120054319	120058848	peak904
chr1	120073097	120075500	peak905
chr1	120099107	120100227	peak906
chr1	120119428	120122861	peak907
chr1	120135768	120137457	peak908
chr1	120220931	120222086	peak909
chr1	120224038	120232971	peak910
chr1	120235112	120237783	peak911
chr1	120244705	120251758	peak912
chr1	120252785	120260443	peak913
chr1	120261388	120267224	peak914
chr1	120757497	120758546	peak915
chr1	120964036	120964502	peak916
chr1	121111698	121112545	peak917
chr1	121326822	121329561	peak918
chr1	121360172	121361627	peak919
chr1	121394289	121397279	peak920
chr1	121430417	121432073	peak921
chr1	121567409	121568159	peak922
chr1	125434369	125436424	peak923
chr1	125458231	125459443	peak924
chr1	125470546	125472001	peak925
chr1	125507738	125509308	peak926
chr1	125559065	125562174	peak927
chr1	125760043	125760945	peak928
chr1	126544703	126545422	peak929
chr1	126817377	126818377	peak930
chr1	126830283	126830969	peak931
chr1	127204569	127207696	peak932
chr1	127242343	127242911	peak933
chr1	127347997	127349241	peak934
chr1	127365726	127367001	peak935
chr1	127772702	127775007	peak936
chr1	127868602	127869331	peak937
chr1	127945080	127947789	peak938
chr1	127958600	127959840	peak939
chr1	127976005	127976386	peak940
chr1	127984017	127985750	peak941
chr1	127990347	127992517	peak942
chr1	128102249	128104081	peak943
chr1	128243766	128245252	peak944
chr1	128359172	128359648	peak945
chr1	128398537	128398956	peak946
chr1	128416568	128417936	peak947
chr1	128472085	128473044	peak948
chr1	128590995	128593272	peak949
chr1	128704384	128706083	peak950
chr1	130461851	130463771	peak951
chr1	130511331	130513938	peak952
chr1	130715323	130718127	peak953
chr1	130740674	130741400	peak954
chr1	131049274	131051128	peak955
chr1	131071425	131077713	peak956
chr1	131082910	131085503	peak957
chr1	131089034	131091738	peak958
chr1	131094965	131097934	peak959
chr1	131107163	131108984	peak960
chr1	131110195	131111410	peak961
chr1	131137670	131139646	peak962
chr1	131152949	131153847	peak963
chr1	131183186	131185740	peak964
chr1	131198785	131200620	peak965
chr1	131235586	131249038	peak966
chr1	131250322	131253064	peak967
chr1	131259294	131260918	peak968
chr1	131276111	131277565	peak969
chr1	131278516	131279919	peak970
chr1	131293664	131294647	peak971
chr1	131377903	131380374	peak972
chr1	131431703	131432145	peak973
chr1	131524363	131528971	peak974
chr1	131688189	131692553	peak975
chr1	131827206	131829437	peak976
chr1	131867171	131868193	peak977
chr1	131910106	131911689	peak978
chr1	131961541	131964908	peak979
chr1	132006216	132011537	peak980
chr1	132039002	132041644	peak981
chr1	132067113	132068230	peak982
chr1	132098197	132100485	peak983
chr1	132138885	132139608	peak984
chr1	132198773	132200845	peak985
chr1	132280870	132282597	peak986
chr1	132316026	132318665	peak987
chr1	132334176	132336210	peak988
chr1	132341433	132342853	peak989
chr1	132344571	132348277	peak990
chr1	132353231	132355604	peak991
chr1	132369890	132372438	peak992
chr1	132374324	132377847	peak993
chr1	132383733	132392107	peak994
chr1	132416626	132418571	peak995
chr1	132431582	132432416	peak996
chr1	132476654	132477851	peak997
chr1	132565419	132566535	peak998
chr1	132880322	132881621	peak999
chr1	132893246	132894264	peak1000
chr1	133024698	133026510	peak1001
chr1	133033369	133033984	peak1002
chr1	133045636	133047729	peak1003
chr1	133068405	133072803	peak1004
chr1	133120285	133121479	peak1005
chr1	133129370	133136012	peak1006
chr1	133181185	133182124	peak1007
chr1	133188085	133189484	peak1008
chr1	133209519	133211004	peak1009
chr1	133236991	133240228	peak1010
chr1	133250257	133253781	peak1011
chr1	133397371	133398273	peak1012
chr1	133411870	133414820	peak1013
chr1	133417754	133424834	peak1014
chr1	133434196	133435300	peak1015
chr1	133451514	133453010	peak1016
chr1	133470047	133471979	peak1017
chr1	133492925	133494164	peak1018
chr1	133609630	133610392	peak1019
chr1	133660346	133661592	peak1020
chr1	133685223	133686625	peak1021
chr1	133691361	133691802	peak1022
chr1	133693968	133700123	peak1023
chr1	133712258	133713626	peak1024
chr1	133736488	133737992	peak1025
chr1	133742352	133747763	peak1026
chr1	133757306	133768531	peak1027
chr1	133772926	133773753	peak1028
chr1	133776746	133780495	peak1029
chr1	133797711	133801553	peak1030
chr1	133833267	133835185	peak1031
chr1	133854199	133855936	peak1032
chr1	133863166	133864011	peak1033
chr1	133891533	133901338	peak1034
chr1	133907933	133909451	peak1035
chr1	133911177	133912302	peak1036
chr1	133915710	133922829	peak1037
chr1	133951475	133954098	peak1038
chr1	133959761	133962343	peak1039
chr1	133964868	133965818	peak1040
chr1	133976939	133979519	peak1041
chr1	134055022	134055851	peak1042
chr1	134058040	134081832	peak1043
chr1	134082599	134084115	peak1044
chr1	134086005	134087405	peak1045
chr1	134092083	134101988	peak1046
chr1	134103622	134104791	peak1047
chr1	134302367	134305247	peak1048
chr1	134360714	134362371	peak1049
chr1	134405588	134406611	peak1050
chr1	134414852	134418715	peak1051
chr1	134454953	134455984	peak1052
chr1	134493693	134495654	peak1053
chr1	134513285	134514473	peak1054
chr1	134555748	134557428	peak1055
chr1	134559892	134561823	peak1056
chr1	134749293	134760699	peak1057
chr1	134770415	134778532	peak1058
chr1	134782393	134784905	peak1059
chr1	134798152	134804665	peak1060
chr1	134811445	134813004	peak1061
chr1	134814825	134816831	peak1062
chr1	134817974	134820934	peak1063
chr1	134822607	134826401	peak1064
chr1	134909124	134910458	peak1065
chr1	134955376	134956146	peak1066
chr1	134962589	134963056	peak1067
chr1	134989753	134997267	peak1068
chr1	135005132	135010865	peak1069
chr1	135016620	135023346	peak1070
chr1	135048715	135049429	peak1071
chr1	135097661	135100626	peak1072
chr1	135103139	135106010	peak1073
chr1	135130927	135133456	peak1074
chr1	135146001	135148263	peak1075
chr1	135281648	135284639	peak1076
chr1	135313149	135314237	peak1077
chr1	135323370	135332260	peak1078
chr1	135340843	135344202	peak1079
chr1	135346370	135353867	peak1080
chr1	135354321	135360793	peak1081
chr1	135363555	135369357	peak1082
chr1	135371442	135375693	peak1083
chr1	135379876	135381008	peak1084
chr1	135410391	135412187	peak1085
chr1	135429697	135430978	peak1086
chr1	135461670	135468285	peak1087
chr1	135470850	135473281	peak1088
chr1	135474255	135476537	peak1089
chr1	135478634	135479238	peak1090
chr1	135480431	135481989	peak1091
chr1	135484829	135487687	peak1092
chr1	135488370	135492525	peak1093
chr1	135509575	135511127	peak1094
chr1	135524372	135525564	peak1095
chr1	135530264	135533399	peak1096
chr1	135533928	135541068	peak1097
chr1	135543410	135545714	peak1098
chr1	135548337	135549653	peak1099
chr1	135554634	135555614	peak1100
chr1	135563550	135565632	peak1101
chr1	135583212	135585971	peak1102
chr1	135593142	135596196	peak1103
chr1	135597747	135601034	peak1104
chr1	135604652	135607141	peak1105
chr1	135618609	135620481	peak1106
chr1	135629131	135638600	peak1107
chr1	135658283	135660793	peak1108
chr1	135667338	135672821	peak1109
chr1	135680967	135682356	peak1110
chr1	135684932	135692216	peak1111
chr1	135698406	135700072	peak1112
chr1	135710704	135712713	peak1113
chr1	135720052	135721345	peak1114
chr1	135724031	135741615	peak1115
chr1	135742686	135746399	peak1116
chr1	135754230	135756724	peak1117
chr1	135765443	135768055	peak1118
chr1	135770312	135771783	peak1119
chr1	135775859	135776959	peak1120
chr1	135788312	135788907	peak1121
chr1	135793613	135794714	peak1122
chr1	135861866	135862929	peak1123
chr1	136007273	136007975	peak1124
chr1	136018028	136019090	peak1125
chr1	136126642	136132270	peak1126
chr1	136133926	136134947	peak1127
chr1	136136697	136137877	peak1128
chr1	136139931	136141698	peak1129
chr1	136228149	136230681	peak1130
chr1	136344943	136346850	peak1131
chr1	136414735	136415777	peak1132
chr1	136540258	136542153	peak1133
chr1	136554155	136556550	peak1134
chr1	136613250	136614400	peak1135
chr1	136624445	136626160	peak1136
chr1	136656684	136657377	peak1137
chr1	136682564	136687098	peak1138
chr1	136695840	136696378	peak1139
chr1	136698725	136699265	peak1140
chr1	136947458	136949371	peak1141
chr1	137898199	137900948	peak1142
chr1	137927963	137928923	peak1143
chr1	137952819	137953073	peak1144
chr1	138348330	138348799	peak1145
chr1	138506350	138508129	peak1146
chr1	138594255	138595220	peak1147
chr1	138606675	138608758	peak1148
chr1	138614926	138615839	peak1149
chr1	138617280	138620233	peak1150
chr1	138856307	138856841	peak1151
chr1	138928592	138929293	peak1152
chr1	138962800	138964445	peak1153
chr1	138982327	138983966	peak1154
chr1	139421600	139424216	peak1155
chr1	140180496	140181159	peak1156
chr1	140245438	140246401	peak1157
chr1	143702003	143703316	peak1158
chr1	143739093	143740281	peak1159
chr1	143776369	143777998	peak1160
chr1	143916700	143919373	peak1161
chr1	144002748	144005139	peak1162
chr1	144113480	144114214	peak1163
chr1	144307071	144307406	peak1164
chr1	144366064	144367096	peak1165
chr1	149960194	149961700	peak1166
chr1	150099453	150100435	peak1167
chr1	150164878	150165793	peak1168
chr1	150392369	150394461	peak1169
chr1	151087219	151088186	peak1170
chr1	151235710	151237367	peak1171
chr1	151250320	151252487	peak1172
chr1	151342468	151345639	peak1173
chr1	151427810	151429316	peak1174
chr1	151499765	151501431	peak1175
chr1	151570893	151573234	peak1176
chr1	151591114	151592677	peak1177
chr1	151594610	151596944	peak1178
chr1	151607740	151608311	peak1179
chr1	151617928	151619481	peak1180
chr1	151653567	151654671	peak1181
chr1	151658274	151663924	peak1182
chr1	151675567	151676002	peak1183
chr1	151676921	151678457	peak1184
chr1	151679332	151680825	peak1185
chr1	151684284	151693770	peak1186
chr1	151754758	151756307	peak1187
chr1	151947563	151949658	peak1188
chr1	152084534	152085419	peak1189
chr1	152089000	152091241	peak1190
chr1	152386128	152386766	peak1191
chr1	152399621	152401431	peak1192
chr1	152415798	152418953	peak1193
chr1	152496901	152498117	peak1194
chr1	152524536	152525678	peak1195
chr1	152527291	152533100	peak1196
chr1	152534358	152535189	peak1197
chr1	152536217	152538328	peak1198
chr1	152538887	152542040	peak1199
chr1	152548924	152550141	peak1200
chr1	152553068	152557608	peak1201
chr1	152579924	152582506	peak1202
chr1	152589366	152590695	peak1203
chr1	152616173	152617963	peak1204
chr1	152622315	152625708	peak1205
chr1	152677564	152678381	peak1206
chr1	152682170	152682967	peak1207
chr1	152766025	152767438	peak1208
chr1	152798586	152801270	peak1209
chr1	152807400	152810303	peak1210
chr1	152901588	152904734	peak1211
chr1	152992299	152993150	peak1212
chr1	153014242	153015362	peak1213
chr1	153047320	153048761	peak1214
chr1	153064636	153066656	peak1215
chr1	153068885	153069995	peak1216
chr1	153091056	153093848	peak1217
chr1	153100801	153104507	peak1218
chr1	153118594	153136730	peak1219
chr1	153139775	153141184	peak1220
chr1	153153836	153156217	peak1221
chr1	153172406	153175586	peak1222
chr1	153180462	153181306	peak1223
chr1	153185200	153186667	peak1224
chr1	153191101	153193289	peak1225
chr1	153223417	153228012	peak1226
chr1	153239707	153242743	peak1227
chr1	153265578	153265970	peak1228
chr1	153282630	153283189	peak1229
chr1	153291905	153293485	peak1230
chr1	153299486	153301609	peak1231
chr1	153304913	153305980	peak1232
chr1	153307392	153309679	peak1233
chr1	153316225	153319048	peak1234
chr1	153329528	153334173	peak1235
chr1	153353803	153354402	peak1236
chr1	153386342	153386844	peak1237
chr1	153413444	153415598	peak1238
chr1	153486219	153488895	peak1239
chr1	153525787	153526776	peak1240
chr1	153531089	153533254	peak1241
chr1	153535294	153535990	peak1242
chr1	153541643	153544066	peak1243
chr1	153585124	153586561	peak1244
chr1	153642100	153642678	peak1245
chr1	153739920	153742104	peak1246
chr1	153748295	153750248	peak1247
chr1	153751528	153753415	peak1248
chr1	153898943	153901647	peak1249
chr1	154065099	154067083	peak1250
chr1	154093391	154094929	peak1251
chr1	154102782	154104383	peak1252
chr1	154111695	154113887	peak1253
chr1	154117155	154118596	peak1254
chr1	154148498	154152489	peak1255
chr1	154155806	154157759	peak1256
chr1	155039122	155041275	peak1257
chr1	155049110	155053516	peak1258
chr1	155058691	155061739	peak1259
chr1	155063228	155066240	peak1260
chr1	155069605	155078696	peak1261
chr1	155081717	155085109	peak1262
chr1	155085251	155095396	peak1263
chr1	155097272	155099648	peak1264
chr1	155108455	155110403	peak1265
chr1	155122005	155123065	peak1266
chr1	155138422	155139740	peak1267
chr1	155145186	155146806	peak1268
chr1	155158657	155159582	peak1269
chr1	155232992	155234321	peak1270
chr1	155243963	155245162	peak1271
chr1	155416589	155417455	peak1272
chr1	155471434	155473167	peak1273
chr1	155526889	155528328	peak1274
chr1	155557714	155558921	peak1275
chr1	155809663	155813443	peak1276
chr1	155844591	155844875	peak1277
chr1	155972348	155974412	peak1278
chr1	156035197	156037606	peak1279
chr1	156040471	156042491	peak1280
chr1	156216472	156218919	peak1281
chr1	156420555	156421396	peak1282
chr1	156449108	156451617	peak1283
chr1	156454030	156455175	peak1284
chr1	156472232	156474451	peak1285
chr1	156558238	156560059	peak1286
chr1	156613778	156618141	peak1287
chr1	156623956	156625378	peak1288
chr1	156672707	156675091	peak1289
chr1	156718063	156719652	peak1290
chr1	156752225	156752804	peak1291
chr1	156778875	156783023	peak1292
chr1	156938791	156940167	peak1293
chr1	156996057	156998204	peak1294
chr1	157012938	157014393	peak1295
chr1	157037878	157039866	peak1296
chr1	157046871	157048286	peak1297
chr1	157101492	157101840	peak1298
chr1	157411141	157413232	peak1299
chr1	157417634	157418218	peak1300
chr1	157443238	157445735	peak1301
chr1	157448161	157450523	peak1302
chr1	157458280	157459262	peak1303
chr1	157506638	157508055	peak1304
chr1	158893809	158894626	peak1305
chr1	159231316	159233111	peak1306
chr1	159392634	159394099	peak1307
chr1	159819149	159820193	peak1308
chr1	159836446	159836856	peak1309
chr1	159841343	159842946	peak1310
chr1	159858032	159858449	peak1311
chr1	159888609	159890879	peak1312
chr1	159899153	159902398	peak1313
chr1	160035691	160037909	peak1314
chr1	160040052	160040603	peak1315
chr1	160043762	160050197	peak1316
chr1	160194596	160195817	peak1317
chr1	160211954	160213693	peak1318
chr1	160263455	160265740	peak1319
chr1	160279191	160280303	peak1320
chr1	160791892	160793341	peak1321
chr1	160905812	160907573	peak1322
chr1	161034054	161036653	peak1323
chr1	161069968	161071440	peak1324
chr1	161130733	161131642	peak1325
chr1	161250044	161251428	peak1326
chr1	161413393	161413647	peak1327
chr1	161727127	161727740	peak1328
chr1	161875620	161877334	peak1329
chr1	161968836	161969637	peak1330
chr1	161976785	161978271	peak1331
chr1	161999439	162002355	peak1332
chr1	162003402	162006372	peak1333
chr1	162007595	162009403	peak1334
chr1	162015270	162017153	peak1335
chr1	162035594	162041715	peak1336
chr1	162075266	162077770	peak1337
chr1	162093689	162094465	peak1338
chr1	162100168	162102695	peak1339
chr1	162122159	162123435	peak1340
chr1	162132892	162134633	peak1341
chr1	162162437	162165327	peak1342
chr1	162179478	162180152	peak1343
chr1	162181441	162181898	peak1344
chr1	162183063	162185019	peak1345
chr1	162185971	162188969	peak1346
chr1	162207315	162207897	peak1347
chr1	162215308	162219130	peak1348
chr1	162239049	162239466	peak1349
chr1	162242424	162244120	peak1350
chr1	162299974	162300839	peak1351
chr1	162477267	162478061	peak1352
chr1	162508657	162510106	peak1353
chr1	162547948	162548945	peak1354
chr1	162570170	162571605	peak1355
chr1	162739281	162741264	peak1356
chr1	162858270	162860382	peak1357
chr1	163279889	163285447	peak1358
chr1	163290857	163292295	peak1359
chr1	163308696	163315311	peak1360
chr1	163361895	163362500	peak1361
chr1	163381491	163384570	peak1362
chr1	163402856	163404137	peak1363
chr1	163574580	163576036	peak1364
chr1	163779711	163780158	peak1365
chr1	163929568	163930780	peak1366
chr1	163994246	163996766	peak1367
chr1	164247798	164249863	peak1368
chr1	164275491	164276017	peak1369
chr1	164306820	164308015	peak1370
chr1	164456858	164458918	peak1371
chr1	164795887	164799877	peak1372
chr1	164898885	164899471	peak1373
chr1	165046010	165047202	peak1374
chr1	165074591	165077202	peak1375
chr1	165083905	165085652	peak1376
chr1	165191675	165194941	peak1377
chr1	165235816	165237787	peak1378
chr1	165242656	165244073	peak1379
chr1	165246425	165248121	peak1380
chr1	165281167	165283230	peak1381
chr1	165290945	165292248	peak1382
chr1	165459290	165461958	peak1383
chr1	165536043	165536434	peak1384
chr1	165588970	165590275	peak1385
chr1	165616091	165618339	peak1386
chr1	165633852	165635655	peak1387
chr1	165641663	165643273	peak1388
chr1	165705002	165708757	peak1389
chr1	165716745	165719014	peak1390
chr1	165763675	165764362	peak1391
chr1	166000438	166003802	peak1392
chr1	166137683	166138900	peak1393
chr1	166253872	166255075	peak1394
chr1	166278849	166280081	peak1395
chr1	166378521	166380326	peak1396
chr1	166381618	166381966	peak1397
chr1	166409092	166410204	peak1398
chr1	167000793	167002485	peak1399
chr1	167268615	167270601	peak1400
chr1	167283570	167285539	peak1401
chr1	167307982	167309183	peak1402
chr1	167330032	167331292	peak1403
chr1	167349583	167350789	peak1404
chr1	167393366	167394617	peak1405
chr1	167942211	167943906	peak1406
chr1	168067491	168069923	peak1407
chr1	168081252	168082510	peak1408
chr1	168090763	168092903	peak1409
chr1	168163406	168164880	peak1410
chr1	168179462	168187818	peak1411
chr1	168213719	168223056	peak1412
chr1	168228934	168238320	peak1413
chr1	168239284	168239840	peak1414
chr1	168240709	168247948	peak1415
chr1	168287712	168288576	peak1416
chr1	168289987	168292803	peak1417
chr1	168299967	168301738	peak1418
chr1	168318803	168320402	peak1419
chr1	168325142	168328924	peak1420
chr1	168341659	168343173	peak1421
chr1	168355403	168356966	peak1422
chr1	168374129	168375651	peak1423
chr1	168380240	168385839	peak1424
chr1	168390285	168394995	peak1425
chr1	168404316	168406178	peak1426
chr1	168407237	168409106	peak1427
chr1	168422487	168429791	peak1428
chr1	168430803	168432860	peak1429
chr1	169046703	169047995	peak1430
chr1	169531234	169531902	peak1431
chr1	169729318	169729891	peak1432
chr1	169968814	169970528	peak1433
chr1	170006289	170007501	peak1434
chr1	170010827	170011417	peak1435
chr1	170042800	170044969	peak1436
chr1	170054671	170061057	peak1437
chr1	170063626	170066032	peak1438
chr1	170068816	170069885	peak1439
chr1	170082288	170084729	peak1440
chr1	170108557	170112303	peak1441
chr1	170160578	170163093	peak1442
chr1	170174077	170176449	peak1443
chr1	170188570	170190045	peak1444
chr1	170214674	170215631	peak1445
chr1	170255359	170255773	peak1446
chr1	170556696	170557450	peak1447
chr1	170589110	170590264	peak1448
chr1	170644091	170647101	peak1449
chr1	170698908	170701900	peak1450
chr1	170731802	170732632	peak1451
chr1	170741459	170742932	peak1452
chr1	170766825	170767774	peak1453
chr1	170770815	170771996	peak1454
chr1	170845809	170846207	peak1455
chr1	170852923	170855231	peak1456
chr1	170867130	170869002	peak1457
chr1	170884728	170885575	peak1458
chr1	170996868	170999183	peak1459
chr1	171018950	171020251	peak1460
chr1	171037933	171038591	peak1461
chr1	171044343	171045005	peak1462
chr1	171102055	171103435	peak1463
chr1	171110674	171114486	peak1464
chr1	171122683	171123417	peak1465
chr1	171150023	171151443	peak1466
chr1	171170855	171171900	peak1467
chr1	171183098	171190925	peak1468
chr1	171192911	171196255	peak1469
chr1	171220834	171223315	peak1470
chr1	171231630	171235489	peak1471
chr1	171236839	171253176	peak1472
chr1	171260735	171264444	peak1473
chr1	171269601	171272596	peak1474
chr1	171280369	171282342	peak1475
chr1	171283430	171285573	peak1476
chr1	171287372	171288153	peak1477
chr1	171293952	171295138	peak1478
chr1	171328333	171330935	peak1479
chr1	171344139	171346537	peak1480
chr1	171360554	171361175	peak1481
chr1	171370292	171370634	peak1482
chr1	171379504	171380572	peak1483
chr1	171388465	171391617	peak1484
chr1	171410869	171413167	peak1485
chr1	171437425	171443158	peak1486
chr1	171501694	171504454	peak1487
chr1	171558242	171559856	peak1488
chr1	171561349	171565891	peak1489
chr1	171681043	171682482	peak1490
chr1	172026448	172027933	peak1491
chr1	172082142	172084156	peak1492
chr1	172126705	172127234	peak1493
chr1	172147340	172149589	peak1494
chr1	172203559	172207686	peak1495
chr1	172216981	172217324	peak1496
chr1	172219401	172220998	peak1497
chr1	172306659	172314585	peak1498
chr1	172376012	172377341	peak1499
chr1	172423869	172424598	peak1500
chr1	172481884	172482281	peak1501
chr1	172499633	172504454	peak1502
chr1	172512484	172516048	peak1503
chr1	172520661	172521392	peak1504
chr1	172523758	172526946	peak1505
chr1	172550007	172551085	peak1506
chr1	172562303	172563793	peak1507
chr1	172632512	172635334	peak1508
chr1	172658167	172660152	peak1509
chr1	172711916	172712731	peak1510
chr1	173365847	173368091	peak1511
chr1	173740246	173743610	peak1512
chr1	173766541	173768214	peak1513
chr1	173802285	173803407	peak1514
chr1	173879576	173880767	peak1515
chr1	173910783	173914390	peak1516
chr1	173941663	173943007	peak1517
chr1	174031318	174033157	peak1518
chr1	175624908	175626159	peak1519
chr1	175640447	175642552	peak1520
chr1	175691768	175692702	peak1521
chr1	175880400	175880959	peak1522
chr1	176813033	176815239	peak1523
chr1	176817881	176819031	peak1524
chr1	176825749	176828799	peak1525
chr1	176834738	176835956	peak1526
chr1	177014110	177015115	peak1527
chr1	177257055	177259322	peak1528
chr1	177441326	177443838	peak1529
chr1	177622336	177624095	peak1530
chr1	177684122	177684863	peak1531
chr1	177702526	177704875	peak1532
chr1	177708381	177708818	peak1533
chr1	177794774	177796543	peak1534
chr1	177983373	177983874	peak1535
chr1	178186579	178188823	peak1536
chr1	178205648	178206264	peak1537
chr1	178275869	178276462	peak1538
chr1	178318004	178320035	peak1539
chr1	178335924	178338635	peak1540
chr1	178368611	178370575	peak1541
chr1	178400606	178401479	peak1542
chr1	178405381	178407355	peak1543
chr1	178527748	178529597	peak1544
chr1	178640488	178641881	peak1545
chr1	179059927	179060860	peak1546
chr1	179143582	179144422	peak1547
chr1	179516963	179518070	peak1548
chr1	179545610	179547098	peak1549
chr1	179552627	179554214	peak1550
chr1	179559107	179560328	peak1551
chr1	179562478	179564445	peak1552
chr1	179567407	179571166	peak1553
chr1	179572770	179575721	peak1554
chr1	179581794	179582390	peak1555
chr1	179667706	179669204	peak1556
chr1	179802475	179804433	peak1557
chr1	179847561	179849108	peak1558
chr1	179864710	179867126	peak1559
chr1	179913878	179914197	peak1560
chr1	179958971	179960704	peak1561
chr1	180195397	180196447	peak1562
chr1	180226025	180226802	peak1563
chr1	180248009	180252304	peak1564
chr1	180255280	180256948	peak1565
chr1	180263684	180266335	peak1566
chr1	180268772	180269376	peak1567
chr1	180274177	180275417	peak1568
chr1	180279549	180280034	peak1569
chr1	180286092	180286844	peak1570
chr1	180289097	180289879	peak1571
chr1	180301939	180303754	peak1572
chr1	180307377	180308421	peak1573
chr1	180311876	180315001	peak1574
chr1	180328569	180336706	peak1575
chr1	180343029	180344690	peak1576
chr1	180355805	180359511	peak1577
chr1	180362362	180367311	peak1578
chr1	180376786	180378063	peak1579
chr1	180382099	180382893	peak1580
chr1	180384331	180393895	peak1581
chr1	180399533	180411105	peak1582
chr1	180420292	180423258	peak1583
chr1	180427378	180429029	peak1584
chr1	180458140	180464415	peak1585
chr1	180467082	180468634	peak1586
chr1	180568894	180569874	peak1587
chr1	180640540	180642068	peak1588
chr1	180725559	180726844	peak1589
chr1	180767044	180768769	peak1590
chr1	180776749	180779025	peak1591
chr1	180793844	180794473	peak1592
chr1	180811848	180814724	peak1593
chr1	180829865	180831398	peak1594
chr1	180847755	180851625	peak1595
chr1	180888166	180889311	peak1596
chr1	180903637	180905861	peak1597
chr1	180936422	180937685	peak1598
chr1	180940983	180946923	peak1599
chr1	180993933	180996203	peak1600
chr1	181000221	181001637	peak1601
chr1	181008562	181012148	peak1602
chr1	181014280	181017845	peak1603
chr1	181020479	181020869	peak1604
chr1	181143669	181145430	peak1605
chr1	181150831	181151688	peak1606
chr1	181209243	181213006	peak1607
chr1	181227541	181236169	peak1608
chr1	181245086	181247949	peak1609
chr1	181255526	181259933	peak1610
chr1	181260842	181263726	peak1611
chr1	181417155	181418072	peak1612
chr1	181841362	181843048	peak1613
chr1	181851805	181853921	peak1614
chr1	181860444	181861825	peak1615
chr1	182018746	182021408	peak1616
chr1	182025320	182025756	peak1617
chr1	182026804	182029487	peak1618
chr1	182066988	182068439	peak1619
chr1	182073499	182074914	peak1620
chr1	182087574	182092136	peak1621
chr1	182093706	182099806	peak1622
chr1	182107607	182109002	peak1623
chr1	182124767	182125405	peak1624
chr1	182280837	182283600	peak1625
chr1	182340883	182341909	peak1626
chr1	182368353	182369975	peak1627
chr1	182408071	182410049	peak1628
chr1	182459993	182461504	peak1629
chr1	182489449	182491629	peak1630
chr1	182499502	182500856	peak1631
chr1	182502271	182507541	peak1632
chr1	182511441	182514684	peak1633
chr1	182515295	182521760	peak1634
chr1	182526527	182529140	peak1635
chr1	182539288	182539612	peak1636
chr1	182559617	182565206	peak1637
chr1	182908611	182909464	peak1638
chr1	182951052	182951906	peak1639
chr1	182953574	182957300	peak1640
chr1	182958387	182960770	peak1641
chr1	182982898	182984100	peak1642
chr1	182985634	182988077	peak1643
chr1	183071903	183072952	peak1644
chr1	183113106	183115401	peak1645
chr1	183119969	183121338	peak1646
chr1	183154497	183155908	peak1647
chr1	183220980	183221731	peak1648
chr1	183296460	183298329	peak1649
chr1	183344874	183346190	peak1650
chr1	183368560	183370101	peak1651
chr1	183388591	183389583	peak1652
chr1	183437952	183439387	peak1653
chr1	183573611	183574882	peak1654
chr1	183669764	183672386	peak1655
chr1	183803269	183804935	peak1656
chr1	183904902	183906167	peak1657
chr1	183946859	183948013	peak1658
chr1	184032700	184035855	peak1659
chr1	184039467	184043149	peak1660
chr1	184059389	184061763	peak1661
chr1	184065830	184067298	peak1662
chr1	184244398	184245529	peak1663
chr1	184265467	184266541	peak1664
chr1	184270593	184272936	peak1665
chr1	184274267	184278698	peak1666
chr1	184288867	184290810	peak1667
chr1	184394477	184397015	peak1668
chr1	184440055	184443657	peak1669
chr1	184729522	184735578	peak1670
chr1	184747756	184750720	peak1671
chr1	184779710	184783060	peak1672
chr1	184826678	184827893	peak1673
chr1	184844450	184846674	peak1674
chr1	184851158	184854313	peak1675
chr1	184857501	184861556	peak1676
chr1	184862511	184865530	peak1677
chr1	184881065	184883329	peak1678
chr1	184958628	184959151	peak1679
chr1	184965805	184967051	peak1680
chr1	184998294	185001250	peak1681
chr1	185047494	185048584	peak1682
chr1	185183232	185185203	peak1683
chr1	185203200	185205553	peak1684
chr1	185218461	185218763	peak1685
chr1	185223863	185225201	peak1686
chr1	185229642	185231166	peak1687
chr1	185328492	185330066	peak1688
chr1	185331756	185332767	peak1689
chr1	185362318	185363971	peak1690
chr1	185534339	185536123	peak1691
chr1	185572851	185574824	peak1692
chr1	186101294	186103625	peak1693
chr1	186116583	186117380	peak1694
chr1	186182389	186183792	peak1695
chr1	186261462	186262207	peak1696
chr1	186347250	186349749	peak1697
chr1	186358137	186359006	peak1698
chr1	186409037	186409987	peak1699
chr1	186413206	186414589	peak1700
chr1	186447978	186449676	peak1701
chr1	186459812	186461996	peak1702
chr1	186478323	186479641	peak1703
chr1	186481343	186483699	peak1704
chr1	186527748	186529905	peak1705
chr1	186581467	186584291	peak1706
chr1	186585722	186587626	peak1707
chr1	186609548	186610340	peak1708
chr1	186674680	186676998	peak1709
chr1	186682616	186683139	peak1710
chr1	186694485	186699032	peak1711
chr1	186701636	186706525	peak1712
chr1	186748797	186750035	peak1713
chr1	187215155	187216039	peak1714
chr1	187225693	187226882	peak1715
chr1	189007029	189007948	peak1716
chr1	189135736	189139519	peak1717
chr1	189342535	189345429	peak1718
chr1	189494226	189497162	peak1719
chr1	189566413	189567365	peak1720
chr1	189613174	189616938	peak1721
chr1	189627426	189628605	peak1722
chr1	189708735	189710082	peak1723
chr1	189715881	189716852	peak1724
chr1	189727247	189730824	peak1725
chr1	189754941	189758105	peak1726
chr1	189759662	189762966	peak1727
chr1	189776905	189778562	peak1728
chr1	189794600	189795549	peak1729
chr1	189799652	189801790	peak1730
chr1	189816271	189819829	peak1731
chr1	189852214	189853214	peak1732
chr1	189865501	189868346	peak1733
chr1	189877731	189881161	peak1734
chr1	189921366	189922763	peak1735
chr1	190174289	190175583	peak1736
chr1	190911251	190912274	peak1737
chr1	190927783	190929600	peak1738
chr1	190978371	190979612	peak1739
chr1	190990823	190991622	peak1740
chr1	191025217	191027012	peak1741
chr1	191062465	191063205	peak1742
chr1	191070692	191075844	peak1743
chr1	191085228	191086294	peak1744
chr1	191097892	191098780	peak1745
chr1	191110269	191112009	peak1746
chr1	191123201	191124174	peak1747
chr1	191180612	191187078	peak1748
chr1	191197446	191198552	peak1749
chr1	191199938	191202167	peak1750
chr1	191215952	191217259	peak1751
chr1	191223593	191226030	peak1752
chr1	191258865	191259336	peak1753
chr1	191276388	191278836	peak1754
chr1	191280366	191282306	peak1755
chr1	191291515	191294518	peak1756
chr1	191295891	191297222	peak1757
chr1	191312262	191314576	peak1758
chr1	191317246	191319267	peak1759
chr1	191325565	191327005	peak1760
chr1	191395713	191398183	peak1761
chr1	191438068	191439421	peak1762
chr1	191461507	191462947	peak1763
chr1	191470069	191470837	peak1764
chr1	191479834	191480693	peak1765
chr1	191490153	191491217	peak1766
chr1	191493664	191497141	peak1767
chr1	191526901	191529650	peak1768
chr1	191574383	191576472	peak1769
chr1	191592025	191593237	peak1770
chr1	191717428	191719531	peak1771
chr1	191736723	191738840	peak1772
chr1	191801438	191803612	peak1773
chr1	191821034	191821926	peak1774
chr1	191894205	191895426	peak1775
chr1	191905661	191909051	peak1776
chr1	191954510	191958290	peak1777
chr1	191963296	191964776	peak1778
chr1	191989494	191990417	peak1779
chr1	192061968	192062720	peak1780
chr1	192069807	192073771	peak1781
chr1	192076182	192079796	peak1782
chr1	192090297	192093128	peak1783
chr1	192136355	192138952	peak1784
chr1	192735915	192736937	peak1785
chr1	192752853	192753380	peak1786
chr1	192770156	192771428	peak1787
chr1	192785888	192786701	peak1788
chr1	192789295	192790454	peak1789
chr1	192854017	192856390	peak1790
chr1	193129619	193131159	peak1791
chr1	193172790	193175176	peak1792
chr1	193188717	193191805	peak1793
chr1	193271385	193273708	peak1794
chr1	193315476	193317580	peak1795
chr1	193516015	193517637	peak1796
chr1	193536982	193540828	peak1797
chr1	194618998	194620953	peak1798
chr1	194641091	194642501	peak1799
chr1	194879158	194880300	peak1800
chr1	194884886	194886557	peak1801
chr1	194929468	194931819	peak1802
chr1	194938723	194941789	peak1803
chr1	194945310	194945591	peak1804
chr1	194976088	194977974	peak1805
chr1	195017033	195018209	peak1806
chr1	195091891	195092485	peak1807
chr1	195130751	195131686	peak1808
chr10	3633185	3634987	peak1809
chr10	3696319	3697233	peak1810
chr10	3739737	3742045	peak1811
chr10	3877769	3878196	peak1812
chr10	3896122	3898141	peak1813
chr10	3972813	3974227	peak1814
chr10	3996634	3997006	peak1815
chr10	4026158	4029576	peak1816
chr10	4079108	4080959	peak1817
chr10	4106777	4108627	peak1818
chr10	4265591	4267092	peak1819
chr10	4333995	4335040	peak1820
chr10	4338972	4339300	peak1821
chr10	4354102	4355825	peak1822
chr10	4375598	4376725	peak1823
chr10	4386030	4391981	peak1824
chr10	4394915	4396019	peak1825
chr10	4425378	4427197	peak1826
chr10	4429758	4434105	peak1827
chr10	4436838	4437445	peak1828
chr10	4472470	4474088	peak1829
chr10	4533736	4534279	peak1830
chr10	4552326	4561818	peak1831
chr10	4587905	4590853	peak1832
chr10	4611322	4615168	peak1833
chr10	4617053	4622364	peak1834
chr10	4624686	4625673	peak1835
chr10	4630768	4635467	peak1836
chr10	4645242	4646863	peak1837
chr10	4663509	4666049	peak1838
chr10	4669638	4672298	peak1839
chr10	4675242	4675795	peak1840
chr10	4682812	4683928	peak1841
chr10	4709157	4714256	peak1842
chr10	4715292	4718494	peak1843
chr10	4719599	4720024	peak1844
chr10	4721195	4721823	peak1845
chr10	4731356	4733327	peak1846
chr10	4775500	4775875	peak1847
chr10	4817982	4822254	peak1848
chr10	4943784	4944906	peak1849
chr10	4992653	4994752	peak1850
chr10	5068480	5070485	peak1851
chr10	5085183	5087723	peak1852
chr10	5115020	5116755	peak1853
chr10	5138530	5143820	peak1854
chr10	5158743	5159067	peak1855
chr10	5159969	5161697	peak1856
chr10	5181691	5182589	peak1857
chr10	5194267	5195054	peak1858
chr10	5207588	5209640	peak1859
chr10	5250323	5251406	peak1860
chr10	5264502	5266116	peak1861
chr10	5287897	5289981	peak1862
chr10	5304136	5305886	peak1863
chr10	5309207	5310648	peak1864
chr10	5805566	5806630	peak1865
chr10	5823187	5824815	peak1866
chr10	7076348	7077584	peak1867
chr10	7117850	7119065	peak1868
chr10	7141662	7142419	peak1869
chr10	7143191	7146529	peak1870
chr10	7158219	7159472	peak1871
chr10	7181998	7184461	peak1872
chr10	7209562	7212985	peak1873
chr10	7274001	7274937	peak1874
chr10	7278948	7280113	peak1875
chr10	7283676	7286484	peak1876
chr10	7289050	7290909	peak1877
chr10	7390642	7391606	peak1878
chr10	7473199	7474142	peak1879
chr10	7589407	7590682	peak1880
chr10	7662492	7663961	peak1881
chr10	7667153	7667891	peak1882
chr10	7679898	7682129	peak1883
chr10	7725895	7726763	peak1884
chr10	7780202	7780928	peak1885
chr10	7792402	7793436	peak1886
chr10	7831912	7836029	peak1887
chr10	7841367	7842511	peak1888
chr10	7887713	7888840	peak1889
chr10	7954731	7957132	peak1890
chr10	8176020	8177453	peak1891
chr10	8259427	8259914	peak1892
chr10	8286934	8288435	peak1893
chr10	8498720	8499723	peak1894
chr10	8517690	8519637	peak1895
chr10	8752441	8753632	peak1896
chr10	8756024	8759556	peak1897
chr10	8760937	8763717	peak1898
chr10	8767214	8769897	peak1899
chr10	8772011	8773113	peak1900
chr10	8810156	8812357	peak1901
chr10	8864959	8867912	peak1902
chr10	8869283	8872210	peak1903
chr10	8873342	8878356	peak1904
chr10	8880798	8887645	peak1905
chr10	8898414	8899874	peak1906
chr10	8908957	8914783	peak1907
chr10	8943799	8946242	peak1908
chr10	8968087	8969414	peak1909
chr10	8998325	8999947	peak1910
chr10	9674856	9677157	peak1911
chr10	9899227	9901880	peak1912
chr10	10321017	10321566	peak1913
chr10	10555721	10558271	peak1914
chr10	11149337	11150100	peak1915
chr10	11280225	11282243	peak1916
chr10	11343079	11344221	peak1917
chr10	12460634	12462062	peak1918
chr10	12463054	12465550	peak1919
chr10	12546497	12549209	peak1920
chr10	12614603	12615401	peak1921
chr10	12736078	12738102	peak1922
chr10	12758009	12758863	peak1923
chr10	12787202	12789322	peak1924
chr10	12806263	12808666	peak1925
chr10	12810390	12814601	peak1926
chr10	12815967	12817863	peak1927
chr10	12819919	12821832	peak1928
chr10	12858379	12859479	peak1929
chr10	12866842	12869896	peak1930
chr10	12874580	12875506	peak1931
chr10	12878668	12879122	peak1932
chr10	12892619	12894452	peak1933
chr10	12911512	12912475	peak1934
chr10	12919114	12919445	peak1935
chr10	12921218	12923291	peak1936
chr10	12962569	12966449	peak1937
chr10	13007943	13009058	peak1938
chr10	13090346	13091902	peak1939
chr10	13192380	13193449	peak1940
chr10	13303504	13305611	peak1941
chr10	13323041	13325695	peak1942
chr10	13473932	13474666	peak1943
chr10	13499640	13501599	peak1944
chr10	13552659	13553645	peak1945
chr10	13572101	13572542	peak1946
chr10	13667390	13668345	peak1947
chr10	13685552	13688988	peak1948
chr10	13775687	13776759	peak1949
chr10	13832440	13833735	peak1950
chr10	13868216	13869593	peak1951
chr10	13915219	13915739	peak1952
chr10	13916763	13917196	peak1953
chr10	13964052	13968420	peak1954
chr10	13982499	13983930	peak1955
chr10	14017846	14019773	peak1956
chr10	14047395	14049885	peak1957
chr10	14054464	14058559	peak1958
chr10	14085037	14086420	peak1959
chr10	14144774	14145833	peak1960
chr10	14195813	14198122	peak1961
chr10	14208386	14208697	peak1962
chr10	14216465	14216978	peak1963
chr10	14544669	14545676	peak1964
chr10	14704957	14705669	peak1965
chr10	17653436	17656597	peak1966
chr10	17721658	17724792	peak1967
chr10	17726432	17727756	peak1968
chr10	17760436	17761096	peak1969
chr10	17794914	17797456	peak1970
chr10	17946961	17948765	peak1971
chr10	18021896	18023465	peak1972
chr10	18055252	18056529	peak1973
chr10	18069323	18071443	peak1974
chr10	18234599	18235793	peak1975
chr10	18318341	18319375	peak1976
chr10	18329234	18329869	peak1977
chr10	18429877	18431419	peak1978
chr10	18545330	18546129	peak1979
chr10	19008696	19009543	peak1980
chr10	19014496	19016128	peak1981
chr10	19062111	19063526	peak1982
chr10	19121812	19123353	peak1983
chr10	19185699	19186156	peak1984
chr10	19472337	19472730	peak1985
chr10	19569575	19571453	peak1986
chr10	19591362	19594861	peak1987
chr10	19612451	19614050	peak1988
chr10	19691230	19692447	peak1989
chr10	19907282	19907802	peak1990
chr10	19933475	19935583	peak1991
chr10	19939396	19939722	peak1992
chr10	19940728	19941495	peak1993
chr10	20075817	20078942	peak1994
chr10	20104150	20106491	peak1995
chr10	20149272	20149982	peak1996
chr10	20310890	20313704	peak1997
chr10	20408464	20409644	peak1998
[truncated: 26,628 more rows]

## Sheet: K4me3 D15 ChIP Peaks
H3K4me3 D15 IDR Peaks
Chromosome	Start	End	Name
chr1	3670563	3672482	peak1
chr1	4491496	4494567	peak2
chr1	4495925	4496896	peak3
chr1	4571390	4572235	peak4
chr1	4784904	4786419	peak5
chr1	4807282	4808865	peak6
chr1	4856960	4858961	peak7
chr1	5018879	5020493	peak8
chr1	5082756	5083836	peak9
chr1	6213381	6215956	peak10
chr1	6382699	6383326	peak11
chr1	7088012	7090756	peak12
chr1	7206323	7206984	peak13
chr1	7396897	7398933	peak14
chr1	9237121	9237763	peak15
chr1	9544842	9547462	peak16
chr1	9629737	9631222	peak17
chr1	9699697	9701456	peak18
chr1	9744850	9748877	peak19
chr1	9797352	9799714	peak20
chr1	9848252	9850116	peak21
chr1	9942550	9944784	peak22
chr1	9967173	9968569	peak23
chr1	10008925	10009306	peak24
chr1	10037040	10040654	peak25
chr1	10231564	10233912	peak26
chr1	10993346	10994912	peak27
chr1	11413808	11414474	peak28
chr1	12691857	12693783	peak29
chr1	12718539	12719228	peak30
chr1	12989838	12992799	peak31
chr1	13293308	13293848	peak32
chr1	13371881	13374966	peak33
chr1	13426309	13426938	peak34
chr1	13494629	13495342	peak35
chr1	13587937	13590458	peak36
chr1	13659423	13660906	peak37
chr1	14309453	14310368	peak38
chr1	14754835	14756315	peak39
chr1	15286336	15287659	peak40
chr1	15805139	15806850	peak41
chr1	15892394	15893046	peak42
chr1	16092954	16093533	peak43
chr1	16103243	16107499	peak44
chr1	16518600	16520262	peak45
chr1	16617314	16619883	peak46
chr1	16656066	16657710	peak47
chr1	16664994	16666686	peak48
chr1	16687865	16689966	peak49
chr1	17096529	17097948	peak50
chr1	17601711	17606248	peak51
chr1	17726945	17727940	peak52
chr1	18057967	18058648	peak53
chr1	20819545	20820816	peak54
chr1	20890108	20891617	peak55
chr1	20951131	20952288	peak56
chr1	21077251	21079945	peak57
chr1	21166382	21166927	peak58
chr1	21218397	21219326	peak59
chr1	21271781	21272530	peak60
chr1	21959711	21962749	peak61
chr1	22533120	22534042	peak62
chr1	22805545	22806380	peak63
chr1	23255678	23257780	peak64
chr1	23321416	23321913	peak65
chr1	23379606	23380548	peak66
chr1	23382148	23383867	peak67
chr1	23761906	23763169	peak68
chr1	23920964	23922792	peak69
chr1	24004983	24005967	peak70
chr1	24099157	24100934	peak71
chr1	24367727	24368224	peak72
chr1	24586522	24587448	peak73
chr1	24613143	24616208	peak74
chr1	24677827	24679835	peak75
chr1	25829959	25830615	peak76
chr1	30871995	30874468	peak77
chr1	30948181	30950736	peak78
chr1	33669187	33670796	peak79
chr1	33719644	33720886	peak80
chr1	33756299	33758183	peak81
chr1	33813444	33814908	peak82
chr1	33883186	33883953	peak83
chr1	33907044	33909303	peak84
chr1	34005461	34006639	peak85
chr1	34010902	34012559	peak86
chr1	34120758	34123149	peak87
chr1	34236148	34240695	peak88
chr1	34432566	34435568	peak89
chr1	34438804	34440654	peak90
chr1	34459176	34460385	peak91
chr1	34472132	34473722	peak92
chr1	34485331	34486064	peak93
chr1	34678010	34678906	peak94
chr1	34750452	34750959	peak95
chr1	34801635	34802265	peak96
chr1	34841443	34843656	peak97
chr1	34849630	34852494	peak98
chr1	36064945	36065772	peak99
chr1	36068230	36070660	peak100
chr1	36243183	36244742	peak101
chr1	36307680	36309507	peak102
chr1	36367915	36369319	peak103
chr1	36444387	36445584	peak104
chr1	36470915	36472783	peak105
chr1	36511396	36513566	peak106
chr1	36546428	36547304	peak107
chr1	36555933	36558814	peak108
chr1	36691149	36692567	peak109
chr1	36708940	36710132	peak110
chr1	36784844	36785416	peak111
chr1	36937781	36940574	peak112
chr1	37028796	37030029	peak113
chr1	37299394	37301114	peak114
chr1	37429126	37431190	peak115
chr1	37478005	37478422	peak116
chr1	37540112	37541633	peak117
chr1	37719315	37720322	peak118
chr1	37864304	37865974	peak119
chr1	37871664	37873056	peak120
chr1	37889443	37891387	peak121
chr1	37996214	37999523	peak122
chr1	38128549	38130539	peak123
chr1	38319937	38320497	peak124
chr1	38626327	38628093	peak125
chr1	38835569	38836841	peak126
chr1	38897476	38898463	peak127
chr1	38987167	38989007	peak128
chr1	39192489	39195202	peak129
chr1	39367157	39369575	peak130
chr1	39477510	39479267	peak131
chr1	39535100	39536904	peak132
chr1	39575676	39577903	peak133
chr1	39650109	39651239	peak134
chr1	39900084	39903882	peak135
chr1	39935689	39936590	peak136
chr1	40085513	40086256	peak137
chr1	40224934	40225575	peak138
chr1	40266378	40267744	peak139
chr1	40324390	40326147	peak140
chr1	40680285	40682047	peak141
chr1	40789954	40791331	peak142
chr1	42713389	42714441	peak143
chr1	42850817	42852246	peak144
chr1	42952801	42953846	peak145
chr1	43091530	43093293	peak146
chr1	43097928	43099583	peak147
chr1	43162663	43164201	peak148
chr1	43444837	43448028	peak149
chr1	43826711	43828531	peak150
chr1	43933021	43935655	peak151
chr1	44041982	44042541	peak152
chr1	44101153	44102922	peak153
chr1	44117987	44120437	peak154
chr1	44147173	44148993	peak155
chr1	44198543	44199117	peak156
chr1	44551162	44553613	peak157
chr1	45311123	45316178	peak158
chr1	45498967	45503712	peak159
chr1	45794793	45796540	peak160
chr1	45923288	45926274	peak161
chr1	46066461	46067325	peak162
chr1	46425212	46425807	peak163
chr1	46852029	46854742	peak164
chr1	50926379	50928149	peak165
chr1	51288668	51293072	peak166
chr1	51333319	51334219	peak167
chr1	51477041	51479317	peak168
chr1	51914858	51916178	peak169
chr1	52008391	52009124	peak170
chr1	52118869	52121035	peak171
chr1	52231205	52233987	peak172
chr1	52499076	52501182	peak173
chr1	52630477	52631490	peak174
chr1	52726310	52727799	peak175
chr1	52799257	52799999	peak176
chr1	52816423	52818048	peak177
chr1	52844421	52845934	peak178
chr1	52952084	52953316	peak179
chr1	53296454	53297961	peak180
chr1	53313017	53314231	peak181
chr1	53351768	53352914	peak182
chr1	53706492	53707076	peak183
chr1	53783110	53785655	peak184
chr1	53823707	53824169	peak185
chr1	54193896	54195466	peak186
chr1	54250147	54251191	peak187
chr1	54438271	54439203	peak188
chr1	54556737	54558391	peak189
chr1	54838090	54838497	peak190
chr1	54924575	54926809	peak191
chr1	55025407	55029260	peak192
chr1	55052153	55054505	peak193
chr1	55086499	55089133	peak194
chr1	55130573	55132675	peak195
chr1	55224775	55227056	peak196
chr1	55236621	55239292	peak197
chr1	55363383	55363923	peak198
chr1	55405298	55407596	peak199
chr1	56970888	56973987	peak200
chr1	57377200	57378503	peak201
chr1	57405706	57407796	peak202
chr1	57429788	57430269	peak203
chr1	57436296	57437330	peak204
chr1	57774172	57776080	peak205
chr1	57969272	57970497	peak206
chr1	57995530	57996989	peak207
chr1	58029516	58031321	peak208
chr1	58113308	58115096	peak209
chr1	58391812	58394331	peak210
chr1	58421087	58424242	peak211
chr1	58444691	58446528	peak212
chr1	58503926	58505809	peak213
chr1	58585294	58587618	peak214
chr1	58652318	58653728	peak215
chr1	58710921	58716455	peak216
chr1	58795200	58797253	peak217
chr1	58802257	58803811	peak218
chr1	58972345	58974532	peak219
chr1	59119367	59120730	peak220
chr1	59236538	59238223	peak221
chr1	59481096	59486602	peak222
chr1	59669599	59671742	peak223
chr1	59684314	59686904	peak224
chr1	59762250	59766818	peak225
chr1	59912302	59915383	peak226
chr1	60042521	60043540	peak227
chr1	60096561	60099378	peak228
chr1	60158271	60158651	peak229
chr1	60179649	60181725	peak230
chr1	60342807	60344427	peak231
chr1	60409040	60410913	peak232
chr1	60565124	60567574	peak233
chr1	60667948	60669215	peak234
chr1	61181345	61181760	peak235
chr1	61638323	61639752	peak236
chr1	62702660	62707772	peak237
chr1	63112581	63116158	peak238
chr1	63129733	63130476	peak239
chr1	63175569	63178128	peak240
chr1	63273283	63274050	peak241
chr1	63445725	63446505	peak242
chr1	63730058	63731597	peak243
chr1	64117206	64122672	peak244
chr1	64531621	64534503	peak245
chr1	64615334	64618332	peak246
chr1	64689893	64692453	peak247
chr1	64736100	64739389	peak248
chr1	64956143	64957214	peak249
chr1	65177190	65180139	peak250
chr1	65185680	65188118	peak251
chr1	66175006	66175876	peak252
chr1	66700370	66702006	peak253
chr1	66815688	66818358	peak254
chr1	66861824	66864390	peak255
chr1	66896138	66897790	peak256
chr1	67038178	67039491	peak257
chr1	69106070	69108366	peak258
chr1	69591514	69592004	peak259
chr1	69684726	69689158	peak260
chr1	69759476	69759828	peak261
chr1	69790445	69790853	peak262
chr1	71101795	71103827	peak263
chr1	71556644	71558093	peak264
chr1	71650139	71654540	peak265
chr1	72211541	72212683	peak266
chr1	72225599	72226261	peak267
chr1	72236153	72237189	peak268
chr1	72243609	72244843	peak269
chr1	72254048	72255201	peak270
chr1	72283690	72284462	peak271
chr1	72306841	72308070	peak272
chr1	72582616	72584297	peak273
chr1	72641017	72641517	peak274
chr1	72710826	72712940	peak275
chr1	72824166	72826294	peak276
chr1	72870132	72875191	peak277
chr1	74033971	74037673	peak278
chr1	74066801	74069024	peak279
chr1	74089742	74091292	peak280
chr1	74098206	74098975	peak281
chr1	74124283	74125388	peak282
chr1	74235782	74241314	peak283
chr1	74283846	74285854	peak284
chr1	74302272	74304796	peak285
chr1	74332311	74333468	peak286
chr1	74368130	74368597	peak287
chr1	74386540	74387529	peak288
chr1	74389933	74393205	peak289
chr1	74396976	74398275	peak290
chr1	74505020	74507580	peak291
chr1	74587168	74588954	peak292
chr1	74600602	74601796	peak293
chr1	74661650	74662820	peak294
chr1	74712864	74716068	peak295
chr1	74771926	74773003	peak296
chr1	74783999	74784664	peak297
chr1	74803154	74803659	peak298
chr1	74816662	74817922	peak299
chr1	74854906	74855395	peak300
chr1	74951129	74951782	peak301
chr1	75124443	75125627	peak302
chr1	75140765	75143693	peak303
chr1	75168267	75169346	peak304
chr1	75179619	75180561	peak305
chr1	75191197	75193292	peak306
chr1	75208584	75211621	peak307
chr1	75218126	75219911	peak308
chr1	75235986	75237290	peak309
chr1	75316330	75318237	peak310
chr1	75360318	75364166	peak311
chr1	75381733	75382934	peak312
chr1	75435854	75436878	peak313
chr1	75478239	75479978	peak314
chr1	75487421	75488125	peak315
chr1	75505096	75506673	peak316
chr1	75520945	75522435	peak317
chr1	75546141	75546924	peak318
chr1	76866463	76867005	peak319
chr1	77513303	77516306	peak320
chr1	78203663	78204122	peak321
chr1	78216614	78217433	peak322
chr1	78487890	78489854	peak323
chr1	78537046	78538085	peak324
chr1	78657315	78658987	peak325
chr1	78816901	78820484	peak326
chr1	79580900	79581581	peak327
chr1	79671256	79672456	peak328
chr1	79759473	79762275	peak329
chr1	79775763	79776963	peak330
chr1	79823335	79824424	peak331
chr1	79857695	79859129	peak332
chr1	80339061	80341595	peak333
chr1	80664770	80665273	peak334
chr1	80709454	80710732	peak335
chr1	80757382	80758977	peak336
chr1	81593708	81594500	peak337
chr1	81675176	81675665	peak338
chr1	82282599	82293080	peak339
chr1	82316093	82317637	peak340
chr1	82586526	82587439	peak341
chr1	82641455	82641882	peak342
chr1	82724337	82725962	peak343
chr1	82839029	82840881	peak344
chr1	83037796	83038793	peak345
chr1	83159530	83160201	peak346
chr1	84282535	84284975	peak347
chr1	84695363	84696350	peak348
chr1	84837555	84840872	peak349
chr1	84934032	84935246	peak350
chr1	85527561	85527990	peak351
chr1	85600885	85601333	peak352
chr1	85650004	85652314	peak353
chr1	85735300	85736718	peak354
chr1	85793154	85795063	peak355
chr1	85894200	85896100	peak356
chr1	86015722	86016016	peak357
chr1	86018300	86018745	peak358
chr1	86045698	86047455	peak359
chr1	86059124	86059631	peak360
chr1	86064337	86065927	peak361
chr1	86154040	86155362	peak362
chr1	86303072	86304007	peak363
chr1	86358092	86360518	peak364
chr1	86434000	86435129	peak365
chr1	86440740	86443222	peak366
chr1	86486861	86488691	peak367
chr1	86503801	86505000	peak368
chr1	86524793	86529339	peak369
chr1	86581729	86583539	peak370
chr1	86586683	86587855	peak371
chr1	86669665	86670624	peak372
chr1	86703323	86704682	peak373
chr1	87186873	87187227	peak374
chr1	87213351	87215256	peak375
chr1	87264180	87265927	peak376
chr1	87326677	87328062	peak377
chr1	87509512	87510723	peak378
chr1	87620302	87621976	peak379
chr1	87755445	87757122	peak380
chr1	87852833	87854680	peak381
chr1	88007712	88008937	peak382
chr1	88095056	88096310	peak383
chr1	88276342	88278077	peak384
chr1	88698903	88702675	peak385
chr1	89015507	89015980	peak386
chr1	89069594	89071869	peak387
chr1	89454072	89456019	peak388
chr1	89580070	89581640	peak389
chr1	89927115	89927536	peak390
chr1	89930080	89931096	peak391
chr1	89968180	89968738	peak392
chr1	90203512	90208670	peak393
chr1	90602781	90604242	peak394
chr1	90838439	90843967	peak395
chr1	90998248	90999666	peak396
chr1	91052470	91055741	peak397
chr1	91179420	91182213	peak398
chr1	91249576	91251979	peak399
chr1	91297728	91299406	peak400
chr1	91366219	91366839	peak401
chr1	91397172	91399303	peak402
chr1	91412482	91414451	peak403
chr1	91457839	91460110	peak404
chr1	91494435	91495342	peak405
chr1	91539830	91541402	peak406
chr1	91800668	91804536	peak407
chr1	92178931	92181392	peak408
chr1	92472821	92474623	peak409
chr1	92641061	92642452	peak410
chr1	92774712	92775228	peak411
chr1	92830974	92832917	peak412
chr1	92906568	92907904	peak413
chr1	92910079	92912367	peak414
chr1	92933726	92935586	peak415
chr1	93100487	93102054	peak416
chr1	93176471	93177003	peak417
chr1	93235663	93236893	peak418
chr1	93305105	93306358	peak419
chr1	93342301	93344337	peak420
chr1	93443141	93446286	peak421
chr1	93477546	93480787	peak422
chr1	93511330	93513166	peak423
chr1	93634254	93636487	peak424
chr1	93668891	93669229	peak425
chr1	93685316	93687025	peak426
chr1	93753461	93756018	peak427
chr1	93801184	93804687	peak428
chr1	93824841	93826054	peak429
chr1	94035052	94035745	peak430
chr1	95313201	95314870	peak431
chr1	95665146	95668718	peak432
chr1	96871934	96872576	peak433
chr1	97659120	97662764	peak434
chr1	97768738	97771080	peak435
chr1	97976151	97977673	peak436
chr1	98094666	98096102	peak437
chr1	100230795	100231950	peak438
chr1	101902202	101902747	peak439
chr1	104993869	104994524	peak440
chr1	105355382	105357050	peak441
chr1	105662844	105665130	peak442
chr1	105780277	105782633	peak443
chr1	105971431	105972438	peak444
chr1	105988976	105994401	peak445
chr1	106171094	106174354	peak446
chr1	106711500	106714858	peak447
chr1	106758588	106760602	peak448
chr1	106795546	106797268	peak449
chr1	107589980	107593252	peak450
chr1	111863990	111865274	peak451
chr1	118310174	118311888	peak452
chr1	118321563	118322899	peak453
chr1	118387957	118390665	peak454
chr1	118458721	118460062	peak455
chr1	118627606	118628914	peak456
chr1	119047790	119048191	peak457
chr1	119051691	119054481	peak458
chr1	119151733	119152877	peak459
chr1	119417904	119422993	peak460
chr1	119457137	119457496	peak461
chr1	119503022	119505240	peak462
chr1	119525481	119526801	peak463
chr1	119647768	119649321	peak464
chr1	119835845	119838041	peak465
chr1	119912634	119913742	peak466
chr1	119996987	119997766	peak467
chr1	120072967	120074086	peak468
chr1	120120148	120122128	peak469
chr1	120264604	120265735	peak470
chr1	120963855	120964553	peak471
chr1	121096901	121097631	peak472
chr1	121326109	121328651	peak473
chr1	121430412	121432096	peak474
chr1	121566906	121568327	peak475
chr1	124045233	124046037	peak476
chr1	125431435	125436519	peak477
chr1	125559880	125562049	peak478
chr1	125911371	125912202	peak479
chr1	126737747	126738372	peak480
chr1	126829910	126831079	peak481
chr1	127204264	127206830	peak482
chr1	127677088	127678261	peak483
chr1	127773121	127775672	peak484
chr1	127868441	127869651	peak485
chr1	128101967	128104294	peak486
chr1	128243687	128245480	peak487
chr1	128357789	128360226	peak488
chr1	128416363	128417758	peak489
chr1	128590589	128593398	peak490
chr1	128832380	128832774	peak491
chr1	130421606	130422520	peak492
chr1	130461612	130463141	peak493
chr1	130715176	130718475	peak494
chr1	131095486	131098203	peak495
chr1	131137622	131139140	peak496
chr1	131152792	131154124	peak497
chr1	131198802	131200084	peak498
chr1	131244461	131246052	peak499
chr1	131278686	131279749	peak500
chr1	131523045	131529113	peak501
chr1	131688580	131690487	peak502
chr1	131827294	131829424	peak503
chr1	131867064	131868429	peak504
chr1	131909944	131912043	peak505
chr1	131962359	131963915	peak506
chr1	132006841	132009566	peak507
chr1	132067291	132068279	peak508
chr1	132139067	132139904	peak509
chr1	132190215	132191328	peak510
chr1	132298465	132299287	peak511
chr1	132315788	132317676	peak512
chr1	132389997	132392184	peak513
chr1	132417063	132418637	peak514
chr1	132476477	132478454	peak515
chr1	132880183	132881480	peak516
chr1	133024420	133026261	peak517
chr1	133033265	133034372	peak518
chr1	133045428	133047044	peak519
chr1	133129677	133136314	peak520
chr1	133163515	133164471	peak521
chr1	133181131	133182728	peak522
chr1	133363328	133364093	peak523
chr1	133417961	133418741	peak524
chr1	133422220	133424457	peak525
chr1	133434380	133434881	peak526
chr1	133492925	133493452	peak527
chr1	133594326	133595785	peak528
chr1	133609228	133610408	peak529
chr1	133659502	133661907	peak530
chr1	133798089	133801442	peak531
chr1	133917467	133921351	peak532
chr1	134075711	134079647	peak533
chr1	134298802	134299470	peak534
chr1	134344197	134344893	peak535
chr1	134360686	134362645	peak536
chr1	134381828	134382460	peak537
chr1	134405388	134406866	peak538
chr1	134414724	134416726	peak539
chr1	134454802	134456316	peak540
chr1	134493935	134496007	peak541
chr1	134513410	134514162	peak542
chr1	134555986	134557450	peak543
chr1	134559771	134562108	peak544
chr1	134646299	134647090	peak545
chr1	134800513	134804646	peak546
chr1	134954871	134956288	peak547
chr1	134962002	134963301	peak548
chr1	135103614	135105724	peak549
chr1	135146107	135148659	peak550
chr1	135281227	135284438	peak551
chr1	135312858	135314493	peak552
chr1	135324803	135327845	peak553
chr1	135368402	135369096	peak554
chr1	135374200	135375399	peak555
chr1	135429447	135430960	peak556
chr1	135510154	135510795	peak557
chr1	135583676	135585773	peak558
chr1	135685736	135688903	peak559
chr1	135699336	135699910	peak560
chr1	135728703	135732040	peak561
chr1	135765729	135768193	peak562
chr1	135793949	135794531	peak563
chr1	135818574	135819326	peak564
chr1	136007290	136008379	peak565
chr1	136017808	136019206	peak566
chr1	136131047	136132278	peak567
chr1	136139994	136140863	peak568
chr1	136233881	136234832	peak569
chr1	136259864	136260788	peak570
chr1	136343658	136346882	peak571
chr1	136414679	136415959	peak572
chr1	136465785	136466792	peak573
chr1	136624164	136626022	peak574
chr1	136946484	136949433	peak575
chr1	136952410	136953205	peak576
chr1	137806502	137807056	peak577
chr1	137898064	137901238	peak578
chr1	137928014	137928382	peak579
chr1	138173695	138175290	peak580
chr1	138617271	138620477	peak581
chr1	138841544	138842087	peak582
chr1	138856316	138856884	peak583
chr1	138912131	138913125	peak584
chr1	138962699	138964590	peak585
chr1	138982514	138983835	peak586
chr1	139421484	139425410	peak587
chr1	139454220	139455738	peak588
chr1	139929309	139929605	peak589
chr1	140180903	140183529	peak590
chr1	140245396	140246857	peak591
chr1	143701574	143703469	peak592
chr1	143738873	143740767	peak593
chr1	143776207	143778297	peak594
chr1	144000234	144005263	peak595
chr1	144247507	144249157	peak596
chr1	146497622	146498689	peak597
chr1	149960267	149961583	peak598
chr1	150099441	150100459	peak599
chr1	150164765	150165333	peak600
chr1	150391945	150394573	peak601
chr1	150933466	150933930	peak602
chr1	150991677	150993644	peak603
chr1	151250082	151251172	peak604
chr1	151342838	151346865	peak605
chr1	151427040	151429767	peak606
chr1	151499694	151501628	peak607
chr1	151571137	151573617	peak608
chr1	151754117	151756774	peak609
chr1	151947583	151948288	peak610
chr1	152023752	152024221	peak611
chr1	152084783	152085289	peak612
chr1	152088786	152091190	peak613
chr1	152385786	152387008	peak614
chr1	152399635	152401217	peak615
chr1	152622098	152625571	peak616
chr1	152765785	152768387	peak617
chr1	152808089	152808717	peak618
chr1	152901467	152904845	peak619
chr1	152954725	152956327	peak620
chr1	153185442	153186305	peak621
chr1	153328857	153333776	peak622
chr1	153413067	153414520	peak623
chr1	153424630	153425519	peak624
chr1	153485035	153487943	peak625
chr1	153549071	153550073	peak626
chr1	153748944	153749894	peak627
chr1	153751744	153753330	peak628
chr1	153899175	153902086	peak629
chr1	154726310	154726861	peak630
chr1	154883863	154884705	peak631
chr1	155083025	155084262	peak632
chr1	155096752	155099707	peak633
chr1	155145557	155147027	peak634
chr1	155158129	155159751	peak635
chr1	155243694	155245423	peak636
chr1	155416204	155417706	peak637
chr1	155557637	155559226	peak638
chr1	155741001	155743106	peak639
chr1	155811787	155813650	peak640
chr1	155971725	155974354	peak641
chr1	156034603	156037691	peak642
chr1	156040764	156043400	peak643
chr1	156303109	156303734	peak644
chr1	156420371	156421449	peak645
chr1	156472738	156474665	peak646
chr1	156558318	156560116	peak647
chr1	156615504	156617523	peak648
chr1	156673135	156675042	peak649
chr1	156717893	156719718	peak650
chr1	156752105	156752827	peak651
chr1	156838833	156839228	peak652
chr1	156938545	156940361	peak653
chr1	157086229	157086554	peak654
chr1	157410964	157413345	peak655
chr1	157449844	157450468	peak656
chr1	157458724	157459154	peak657
chr1	158355707	158356365	peak658
chr1	159231447	159233782	peak659
chr1	160044059	160047000	peak660
chr1	160194465	160196071	peak661
chr1	160211056	160214448	peak662
chr1	160351450	160352282	peak663
chr1	160791509	160793439	peak664
chr1	160905826	160907872	peak665
chr1	161033650	161037981	peak666
chr1	161069877	161072287	peak667
chr1	161076024	161076614	peak668
chr1	161130404	161131735	peak669
chr1	161170527	161171208	peak670
chr1	161195339	161196420	peak671
chr1	161248948	161251562	peak672
chr1	161727217	161727703	peak673
chr1	161766861	161767308	peak674
chr1	161875222	161877940	peak675
chr1	161968745	161970085	peak676
chr1	162207402	162207878	peak677
chr1	162217301	162221225	peak678
chr1	162476326	162478185	peak679
chr1	162547418	162549279	peak680
chr1	162569946	162571980	peak681
chr1	162738673	162740869	peak682
chr1	162857817	162859550	peak683
chr1	163309996	163315237	peak684
chr1	163402701	163404281	peak685
chr1	163779426	163780392	peak686
chr1	163929233	163931095	peak687
chr1	163993826	163995731	peak688
chr1	164184192	164184751	peak689
chr1	164248085	164250394	peak690
chr1	164275365	164276189	peak691
chr1	164306522	164308357	peak692
chr1	164457224	164458669	peak693
chr1	164796293	164800537	peak694
chr1	164898890	164899553	peak695
chr1	165191652	165194995	peak696
chr1	165235777	165237488	peak697
chr1	165280760	165282949	peak698
chr1	165458876	165462026	peak699
chr1	165632897	165635286	peak700
chr1	165641119	165643266	peak701
chr1	165706727	165708652	peak702
chr1	165718246	165718878	peak703
chr1	165763210	165764590	peak704
chr1	165780121	165781035	peak705
chr1	165844471	165845696	peak706
chr1	166000879	166003908	peak707
chr1	166047736	166049078	peak708
chr1	166253985	166254963	peak709
chr1	166308904	166309605	peak710
chr1	166378576	166380946	peak711
chr1	166409080	166410239	peak712
chr1	167000308	167002773	peak713
chr1	167283396	167285676	peak714
chr1	167307930	167309491	peak715
chr1	167340376	167340635	peak716
chr1	167349661	167351358	peak717
chr1	167392590	167394702	peak718
chr1	167688598	167689123	peak719
chr1	167802694	167803257	peak720
chr1	168423728	168433003	peak721
chr1	168597879	168598455	peak722
chr1	169530752	169532226	peak723
chr1	169746088	169747938	peak724
chr1	169968615	169969969	peak725
chr1	170108727	170111190	peak726
chr1	170173971	170175711	peak727
chr1	170214291	170215817	peak728
chr1	170255119	170256052	peak729
chr1	170588679	170590368	peak730
chr1	170643869	170645049	peak731
chr1	170866853	170869191	peak732
chr1	170884289	170885782	peak733
chr1	170901111	170901512	peak734
chr1	170907518	170908812	peak735
chr1	170974161	170976095	peak736
chr1	171032964	171034821	peak737
chr1	171036538	171038900	peak738
chr1	171043965	171045611	peak739
chr1	171057727	171059245	peak740
chr1	171063916	171065962	peak741
chr1	171070456	171071361	peak742
chr1	171078134	171081212	peak743
chr1	171085616	171086050	peak744
chr1	171101668	171103459	peak745
chr1	171110830	171114584	peak746
chr1	171149819	171151282	peak747
chr1	171192901	171196541	peak748
chr1	171221799	171223277	peak749
chr1	171231881	171234297	peak750
chr1	171246179	171248012	peak751
chr1	171249351	171252784	peak752
chr1	171269971	171271363	peak753
chr1	171280410	171281932	peak754
chr1	171287183	171288045	peak755
chr1	171293751	171295267	peak756
chr1	171328021	171330996	peak757
chr1	171345040	171346532	peak758
chr1	171360409	171361439	peak759
chr1	171389199	171390020	peak760
chr1	171410865	171412878	peak761
chr1	171437243	171440263	peak762
chr1	171501866	171504898	peak763
chr1	171606889	171607460	peak764
chr1	171681628	171682349	peak765
chr1	172026308	172027790	peak766
chr1	172053636	172054151	peak767
chr1	172081702	172084577	peak768
chr1	172126267	172127922	peak769
chr1	172147562	172150088	peak770
chr1	172205375	172207128	peak771
chr1	172297174	172297908	peak772
chr1	172309848	172313476	peak773
chr1	172326228	172326598	peak774
chr1	172375755	172377678	peak775
chr1	172481776	172482499	peak776
chr1	172499927	172503589	peak777
chr1	172520564	172521493	peak778
chr1	172549828	172550988	peak779
chr1	172562318	172563601	peak780
chr1	172632246	172633203	peak781
chr1	173366584	173367677	peak782
chr1	173598440	173599388	peak783
chr1	173630925	173631575	peak784
chr1	173739142	173741793	peak785
chr1	173765121	173767016	peak786
chr1	173802050	173802645	peak787
chr1	173877951	173880445	peak788
chr1	173910654	173913052	peak789
chr1	173939791	173942582	peak790
chr1	174029561	174031815	peak791
chr1	174501806	174503513	peak792
chr1	175491863	175492957	peak793
chr1	175624522	175626236	peak794
chr1	175691514	175693527	peak795
chr1	175880313	175881307	peak796
chr1	176223315	176224147	peak797
chr1	176811609	176815453	peak798
chr1	176834462	176836153	peak799
chr1	177257057	177259292	peak800
chr1	177322600	177323279	peak801
chr1	177338485	177339223	peak802
chr1	177440987	177443979	peak803
chr1	177495007	177495458	peak804
chr1	177702572	177703084	peak805
chr1	177794797	177797018	peak806
chr1	177982822	177984290	peak807
chr1	178186934	178188832	peak808
chr1	178275827	178276748	peak809
chr1	178317495	178321100	peak810
chr1	178334312	178338450	peak811
chr1	178368630	178369759	peak812
chr1	178405309	178406921	peak813
chr1	178527351	178530812	peak814
chr1	179516910	179518413	peak815
chr1	179545163	179547621	peak816
chr1	179667741	179669259	peak817
chr1	179801696	179804510	peak818
chr1	179847698	179848431	peak819
chr1	179940144	179940941	peak820
chr1	179959332	179962438	peak821
chr1	180195060	180196463	peak822
chr1	180225668	180226460	peak823
chr1	180255304	180257108	peak824
chr1	180265050	180265553	peak825
chr1	180329286	180335648	peak826
chr1	180365129	180365915	peak827
chr1	180387028	180388011	peak828
chr1	180568290	180570326	peak829
chr1	180640435	180642228	peak830
chr1	180696574	180697223	peak831
chr1	180725422	180728608	peak832
chr1	180768028	180768903	peak833
chr1	180777275	180778842	peak834
chr1	180793927	180794609	peak835
chr1	180810637	180814775	peak836
chr1	180847955	180848672	peak837
chr1	180850097	180851978	peak838
chr1	180903777	180905311	peak839
chr1	180936362	180937234	peak840
chr1	180941521	180945562	peak841
chr1	181016645	181017566	peak842
chr1	181143279	181145508	peak843
chr1	181150803	181151900	peak844
chr1	181209612	181213030	peak845
chr1	181255816	181257462	peak846
chr1	181352255	181353415	peak847
chr1	181840054	181843107	peak848
chr1	182018394	182020769	peak849
chr1	182124601	182125943	peak850
chr1	182281360	182283150	peak851
chr1	182340385	182342149	peak852
chr1	182408181	182410181	peak853
chr1	182515799	182518017	peak854
chr1	182763725	182764813	peak855
chr1	182823800	182824350	peak856
chr1	182954655	182955449	peak857
chr1	182959551	182960352	peak858
chr1	183220549	183221657	peak859
chr1	183296350	183299221	peak860
chr1	183344684	183346215	peak861
chr1	183367922	183370175	peak862
chr1	183388411	183389943	peak863
chr1	183438981	183439295	peak864
chr1	184033125	184035838	peak865
chr1	184048779	184049252	peak866
chr1	184244399	184245254	peak867
chr1	184440848	184441553	peak868
chr1	184729726	184735116	peak869
chr1	184844491	184846748	peak870
chr1	184881746	184883213	peak871
chr1	184998646	185000291	peak872
chr1	185203178	185205567	peak873
chr1	185328336	185329773	peak874
chr1	185331752	185332928	peak875
chr1	185362289	185364482	peak876
chr1	186116541	186117564	peak877
chr1	186182595	186183048	peak878
chr1	186702276	186706075	peak879
chr1	186748330	186750087	peak880
chr1	187214798	187216347	peak881
chr1	187608927	187609493	peak882
chr1	187651600	187652418	peak883
chr1	187997359	187997923	peak884
chr1	189006629	189008077	peak885
chr1	189342670	189344097	peak886
chr1	189687429	189688881	peak887
chr1	189727564	189729990	peak888
chr1	189921185	189922813	peak889
chr1	190169187	190170849	peak890
chr1	190910959	190912381	peak891
chr1	190927754	190929778	peak892
chr1	190978247	190979607	peak893
chr1	191024836	191026856	peak894
chr1	191062275	191063821	peak895
chr1	191075190	191075650	peak896
chr1	191097499	191098981	peak897
chr1	191181862	191186448	peak898
chr1	191224177	191225419	peak899
chr1	191312528	191313247	peak900
chr1	191317332	191318447	peak901
chr1	191325761	191326832	peak902
chr1	191394216	191398216	peak903
chr1	191574036	191576837	peak904
chr1	191717435	191719656	peak905
chr1	191821002	191822333	peak906
chr1	191905963	191908194	peak907
chr1	191989459	191990509	peak908
chr1	192090840	192093142	peak909
chr1	192136180	192139045	peak910
chr1	192190700	192191116	peak911
chr1	192770211	192771417	peak912
chr1	192834622	192835422	peak913
chr1	192854270	192856167	peak914
chr1	193129297	193130682	peak915
chr1	193160249	193160796	peak916
chr1	193172679	193174221	peak917
chr1	193272164	193273486	peak918
chr1	194619014	194622037	peak919
chr1	194938459	194943464	peak920
chr1	194976122	194977363	peak921
chr1	195017076	195018057	peak922
chr1	195092017	195092780	peak923
chr1	195130444	195132393	peak924
chr1	195241498	195241980	peak925
chr10	3366029	3367131	peak926
chr10	3739862	3742121	peak927
chr10	3972769	3974302	peak928
chr10	4265951	4267436	peak929
chr10	4333669	4335141	peak930
chr10	4338939	4339286	peak931
chr10	4385957	4389442	peak932
chr10	4431592	4433572	peak933
chr10	4611617	4613967	peak934
chr10	4631918	4633690	peak935
chr10	4675138	4675621	peak936
chr10	4709603	4717247	peak937
chr10	5194188	5195082	peak938
chr10	5287995	5289800	peak939
chr10	5550034	5550713	peak940
chr10	5593783	5595980	peak941
chr10	5804649	5806837	peak942
chr10	5822836	5825034	peak943
chr10	5921253	5922822	peak944
chr10	7209683	7213351	peak945
chr10	7390503	7393024	peak946
chr10	7473073	7474363	peak947
chr10	7589255	7590833	peak948
chr10	7662415	7664237	peak949
chr10	7667088	7668230	peak950
chr10	7680019	7682542	peak951
chr10	7725509	7727378	peak952
chr10	7780116	7781487	peak953
chr10	7791992	7793790	peak954
chr10	7832121	7832623	peak955
chr10	7954569	7957243	peak956
chr10	8517304	8519617	peak957
chr10	8760891	8762838	peak958
chr10	8884095	8887161	peak959
chr10	8944491	8945519	peak960
chr10	9117952	9118427	peak961
chr10	9648052	9648522	peak962
chr10	9674437	9677513	peak963
chr10	9899558	9902127	peak964
chr10	10471966	10472596	peak965
chr10	10555521	10558343	peak966
chr10	11149326	11150627	peak967
chr10	11280132	11282636	peak968
chr10	11342973	11344389	peak969
chr10	11609234	11609590	peak970
chr10	12547065	12549211	peak971
chr10	12811911	12813535	peak972
chr10	12866693	12869898	peak973
chr10	12911848	12912352	peak974
chr10	12921642	12923503	peak975
chr10	12963306	12964801	peak976
chr10	13007884	13009399	peak977
chr10	13090321	13092049	peak978
chr10	13192391	13193562	peak979
chr10	13322946	13324604	peak980
chr10	13473627	13474760	peak981
chr10	13500935	13501753	peak982
chr10	13552487	13554204	peak983
chr10	13564803	13565254	peak984
chr10	13868172	13869981	peak985
chr10	13964101	13969107	peak986
chr10	13982488	13983590	peak987
chr10	14017864	14018495	peak988
chr10	14085607	14086574	peak989
chr10	14544387	14545694	peak990
chr10	14704160	14705789	peak991
chr10	15300259	15300739	peak992
chr10	17655736	17656404	peak993
chr10	17721630	17725909	peak994
chr10	17795920	17796581	peak995
chr10	17946333	17948376	peak996
chr10	18005350	18005805	peak997
chr10	18021544	18023562	peak998
chr10	18055129	18057369	peak999
chr10	18197121	18197519	peak1000
chr10	18234465	18235827	peak1001
chr10	18318196	18319758	peak1002
chr10	18329349	18330111	peak1003
chr10	18407163	18408327	peak1004
chr10	18430714	18431924	peak1005
chr10	18545278	18546392	peak1006
chr10	18743375	18744216	peak1007
chr10	18844787	18846191	peak1008
chr10	19014118	19016128	peak1009
chr10	19185801	19186364	peak1010
chr10	19471851	19472661	peak1011
chr10	19591256	19594578	peak1012
chr10	19712517	19712869	peak1013
chr10	19849817	19851641	peak1014
chr10	19906977	19907833	peak1015
chr10	19933366	19935579	peak1016
chr10	20148398	20150288	peak1017
chr10	20311169	20313918	peak1018
chr10	20347244	20348355	peak1019
chr10	20546935	20548548	peak1020
chr10	20723103	20725379	peak1021
chr10	20951758	20954275	peak1022
chr10	21144705	21145425	peak1023
chr10	21158611	21161677	peak1024
chr10	21188658	21189276	peak1025
chr10	21295551	21297088	peak1026
chr10	21882012	21882796	peak1027
chr10	21991352	22000308	peak1028
chr10	22058353	22059173	peak1029
chr10	22148131	22151585	peak1030
chr10	22273105	22274234	peak1031
chr10	22301445	22302333	peak1032
chr10	22644798	22646241	peak1033
chr10	22729983	22732387	peak1034
chr10	22813470	22813989	peak1035
chr10	22815139	22820342	peak1036
chr10	23076768	23077736	peak1037
chr10	23349332	23350497	peak1038
chr10	23785620	23788550	peak1039
chr10	23796569	23797738	peak1040
chr10	23894451	23895386	peak1041
chr10	24148857	24150757	peak1042
chr10	24223039	24223986	peak1043
chr10	24594835	24598009	peak1044
chr10	24711004	24712779	peak1045
chr10	24778505	24779060	peak1046
chr10	24835342	24836297	peak1047
chr10	24869560	24870792	peak1048
chr10	25199747	25200593	peak1049
chr10	25296308	25298242	peak1050
chr10	25359228	25362716	peak1051
chr10	26077963	26079220	peak1052
chr10	26372988	26376743	peak1053
chr10	26772216	26773784	peak1054
chr10	27615944	27616989	peak1055
chr10	28073951	28076918	peak1056
chr10	28113539	28113924	peak1057
chr10	29146685	29147723	peak1058
chr10	29312597	29314046	peak1059
chr10	29360645	29362799	peak1060
chr10	29532984	29536263	peak1061
chr10	30199770	30200926	peak1062
chr10	30599757	30601263	peak1063
chr10	30617495	30619135	peak1064
chr10	30654619	30656224	peak1065
chr10	30802006	30803902	peak1066
chr10	30810266	30811131	peak1067
chr10	30841420	30844066	peak1068
chr10	31312969	31314235	peak1069
chr10	31357684	31358174	peak1070
chr10	31445240	31446111	peak1071
chr10	31607208	31610319	peak1072
chr10	32889641	32890905	peak1073
chr10	33621618	33624879	peak1074
chr10	33904780	33905455	peak1075
chr10	33949410	33951833	peak1076
chr10	34018639	34020763	peak1077
chr10	34095008	34096908	peak1078
chr10	34126927	34128512	peak1079
chr10	34205512	34208304	peak1080
chr10	34280708	34284229	peak1081
chr10	34296840	34298316	peak1082
chr10	34417514	34418979	peak1083
chr10	34483233	34484854	peak1084
chr10	35711314	35711848	peak1085
chr10	36506912	36507827	peak1086
chr10	36973831	36975748	peak1087
chr10	37134868	37141809	peak1088
chr10	37397212	37397931	peak1089
chr10	38553851	38554410	peak1090
chr10	38965143	38971519	peak1091
chr10	39133386	39134558	peak1092
chr10	39165702	39166105	peak1093
chr10	39171184	39173175	peak1094
chr10	39227762	39228218	peak1095
chr10	39369255	39371416	peak1096
chr10	39612178	39615858	peak1097
chr10	39730614	39734256	peak1098
chr10	39898557	39899669	peak1099
chr10	39959453	39960401	peak1100
chr10	40024672	40025409	peak1101
chr10	40140683	40142528	peak1102
chr10	40191522	40192054	peak1103
chr10	40246281	40247580	peak1104
chr10	40256808	40259404	peak1105
chr10	40300162	40303092	peak1106
chr10	40348258	40350507	peak1107
chr10	40629799	40630572	peak1108
chr10	40682661	40683854	peak1109
chr10	40737572	40737993	peak1110
chr10	40882166	40884966	peak1111
chr10	41302414	41304420	peak1112
chr10	41449725	41451132	peak1113
chr10	41475814	41477847	peak1114
chr10	41489010	41491147	peak1115
chr10	41518458	41522204	peak1116
chr10	41690053	41690637	peak1117
chr10	41809185	41813536	peak1118
chr10	41886927	41890615	peak1119
chr10	42018122	42018991	peak1120
chr10	42055181	42055568	peak1121
chr10	42273696	42278731	peak1122
chr10	42308346	42308721	peak1123
chr10	42477729	42478638	peak1124
chr10	42501617	42504264	peak1125
chr10	42632461	42633836	peak1126
chr10	42678547	42680143	peak1127
chr10	42760993	42763711	peak1128
chr10	42862056	42864478	peak1129
chr10	43002429	43003089	peak1130
chr10	43021217	43022043	peak1131
chr10	43172207	43175583	peak1132
chr10	43220298	43222336	peak1133
chr10	43452108	43452721	peak1134
chr10	43477991	43480496	peak1135
chr10	43540056	43541072	peak1136
chr10	43577886	43581225	peak1137
chr10	43722807	43723981	peak1138
chr10	43900959	43902567	peak1139
chr10	44003086	44004613	peak1140
chr10	44267293	44269265	peak1141
chr10	44380444	44380946	peak1142
chr10	44427403	44427710	peak1143
chr10	44453645	44459751	peak1144
chr10	44482967	44483354	peak1145
chr10	44526869	44530330	peak1146
chr10	44599790	44600902	peak1147
chr10	45000392	45001037	peak1148
chr10	45066257	45068019	peak1149
chr10	45289249	45290065	peak1150
chr10	45335282	45336816	peak1151
chr10	45485608	45486848	peak1152
chr10	45577621	45578807	peak1153
chr10	49782500	49783590	peak1154
chr10	49788372	49788984	peak1155
chr10	50591687	50593666	peak1156
chr10	50894288	50894891	peak1157
chr10	51491058	51492269	peak1158
chr10	51526545	51528998	peak1159
chr10	51553454	51554067	peak1160
chr10	52232624	52234878	peak1161
chr10	52381012	52383214	peak1162
chr10	52416682	52419582	peak1163
chr10	52690199	52691543	peak1164
chr10	53378344	53380348	peak1165
chr10	53398295	53398740	peak1166
chr10	53580668	53581013	peak1167
chr10	53595851	53598212	peak1168
chr10	53628971	53630623	peak1169
chr10	53750380	53751573	peak1170
chr10	54070521	54077008	peak1171
chr10	56106783	56107563	peak1172
chr10	56114815	56115845	peak1173
chr10	56228283	56229285	peak1174
chr10	56376908	56381718	peak1175
chr10	56431774	56432344	peak1176
chr10	56468980	56469699	peak1177
chr10	57001171	57001670	peak1178
chr10	57448074	57448472	peak1179
chr10	57485913	57487682	peak1180
chr10	57531091	57532912	peak1181
chr10	57632112	57632565	peak1182
chr10	57743575	57743986	peak1183
chr10	57794399	57795559	peak1184
chr10	58254755	58256428	peak1185
chr10	58322658	58326957	peak1186
chr10	58393337	58394882	peak1187
chr10	58445615	58447931	peak1188
chr10	58497182	58498804	peak1189
chr10	58714017	58714730	peak1190
chr10	58812127	58814096	peak1191
chr10	59220661	59223555	peak1192
chr10	59322706	59325651	peak1193
chr10	59589638	59590249	peak1194
chr10	59614803	59617239	peak1195
chr10	59636599	59638148	peak1196
chr10	59702054	59703766	peak1197
chr10	59878912	59880759	peak1198
chr10	59920678	59921570	peak1199
chr10	59949480	59952710	peak1200
chr10	59969859	59970502	peak1201
chr10	60002106	60004050	peak1202
chr10	60106390	60107869	peak1203
chr10	60218615	60219468	peak1204
chr10	60277476	60282424	peak1205
chr10	60346801	60349589	peak1206
chr10	60686682	60687665	peak1207
chr10	60751690	60752959	peak1208
chr10	60830252	60832209	peak1209
chr10	61145565	61148315	peak1210
chr10	61272312	61273822	peak1211
chr10	61381153	61384020	peak1212
chr10	61418307	61418810	peak1213
chr10	61451215	61452905	peak1214
chr10	61475379	61476724	peak1215
chr10	61625485	61626205	peak1216
chr10	61647885	61649722	peak1217
chr10	61679707	61682715	peak1218
chr10	61694981	61696962	peak1219
chr10	61714998	61715748	peak1220
chr10	61782816	61784371	peak1221
chr10	61977984	61979213	peak1222
chr10	62110707	62111113	peak1223
chr10	62230641	62231547	peak1224
chr10	62338758	62341239	peak1225
chr10	62448795	62450528	peak1226
chr10	62485545	62487649	peak1227
chr10	62506128	62508955	peak1228
chr10	62577544	62578885	peak1229
chr10	62601189	62603011	peak1230
chr10	62649668	62652220	peak1231
chr10	62664934	62665857	peak1232
chr10	62725534	62726478	peak1233
chr10	62791257	62793070	peak1234
chr10	62864971	62865985	peak1235
chr10	62885632	62887595	peak1236
chr10	62919883	62921533	peak1237
chr10	62946630	62947618	peak1238
chr10	62979841	62981209	peak1239
chr10	63021925	63025220	peak1240
chr10	63089724	63090251	peak1241
chr10	63099906	63100775	peak1242
chr10	63242732	63245196	peak1243
chr10	63337591	63339609	peak1244
chr10	63381511	63382939	peak1245
chr10	63386268	63387288	peak1246
chr10	63428509	63430537	peak1247
chr10	63457255	63458037	peak1248
chr10	66901410	66902104	peak1249
chr10	66920022	66921182	peak1250
chr10	67002468	67005101	peak1251
chr10	67095739	67098325	peak1252
chr10	67126286	67128402	peak1253
chr10	67185517	67188008	peak1254
chr10	67283913	67285887	peak1255
chr10	67535573	67539307	peak1256
chr10	67546833	67550054	peak1257
chr10	67636577	67637170	peak1258
chr10	67911969	67912861	peak1259
chr10	67979154	67980211	peak1260
chr10	68134430	68137011	peak1261
chr10	68191809	68192438	peak1262
chr10	68238797	68239743	peak1263
chr10	68275347	68280721	peak1264
chr10	68282518	68283297	peak1265
chr10	68353701	68354104	peak1266
chr10	68445835	68446477	peak1267
chr10	68541410	68542112	peak1268
chr10	68577202	68577785	peak1269
chr10	68723694	68724803	peak1270
chr10	69185564	69186446	peak1271
chr10	69211765	69214246	peak1272
chr10	69351043	69353434	peak1273
chr10	69398347	69399671	peak1274
chr10	69533710	69535743	peak1275
chr10	69571107	69572471	peak1276
chr10	69787169	69787977	peak1277
chr10	69924994	69927072	peak1278
chr10	70094676	70099260	peak1279
chr10	70244639	70246143	peak1280
chr10	70440190	70442439	peak1281
chr10	70520574	70521508	peak1282
chr10	70598730	70600151	peak1283
chr10	71024771	71025477	peak1284
chr10	71157935	71160181	peak1285
chr10	71237115	71238495	peak1286
chr10	71239495	71240033	peak1287
chr10	71284193	71285863	peak1288
chr10	71344064	71345407	peak1289
chr10	71347121	71349284	peak1290
chr10	72309205	72309520	peak1291
chr10	72654293	72655868	peak1292
chr10	74966769	74968094	peak1293
chr10	75036700	75037577	peak1294
chr10	75060069	75062404	peak1295
chr10	75211548	75213443	peak1296
chr10	75316978	75317951	peak1297
chr10	75516099	75518918	peak1298
chr10	75559051	75560415	peak1299
chr10	75589345	75591392	peak1300
chr10	75666947	75668455	peak1301
chr10	75763686	75765368	peak1302
chr10	75772708	75773750	peak1303
chr10	75780452	75781484	peak1304
chr10	75797600	75798777	peak1305
chr10	75833449	75837996	peak1306
chr10	75859145	75860511	peak1307
chr10	75872640	75873277	peak1308
chr10	75920573	75922283	peak1309
chr10	75931751	75932792	peak1310
chr10	75935584	75936446	peak1311
chr10	75951104	75952013	peak1312
chr10	76032382	76033596	peak1313
chr10	76237086	76238520	peak1314
chr10	76344384	76346425	peak1315
chr10	76441840	76443395	peak1316
chr10	76468215	76469592	peak1317
chr10	76530780	76532124	peak1318
chr10	76618174	76623462	peak1319
chr10	76723033	76725986	peak1320
chr10	76961347	76962056	peak1321
chr10	77032541	77033841	peak1322
chr10	77165327	77166477	peak1323
chr10	77251267	77251981	peak1324
chr10	77258632	77260290	peak1325
chr10	77339676	77340241	peak1326
chr10	77417027	77418844	peak1327
chr10	77515008	77516582	peak1328
chr10	77581260	77583981	peak1329
chr10	77605839	77607545	peak1330
chr10	77621878	77624490	peak1331
chr10	77902114	77903403	peak1332
chr10	77978087	77979245	peak1333
chr10	78008922	78010442	peak1334
chr10	78068676	78070210	peak1335
chr10	78169003	78170152	peak1336
chr10	78184451	78185658	peak1337
chr10	78243659	78245525	peak1338
chr10	78351320	78352851	peak1339
chr10	78411955	78413373	peak1340
chr10	78425280	78426529	peak1341
chr10	78463885	78465392	peak1342
chr10	78481785	78482630	peak1343
chr10	78573984	78575771	peak1344
chr10	78590572	78592297	peak1345
chr10	78752153	78753151	peak1346
chr10	78779735	78780708	peak1347
chr10	78787530	78788146	peak1348
chr10	79096245	79097904	peak1349
chr10	79322041	79322590	peak1350
chr10	79532955	79533981	peak1351
chr10	79554137	79555559	peak1352
chr10	79613613	79614202	peak1353
chr10	79637146	79639016	peak1354
chr10	79668784	79670649	peak1355
chr10	79681244	79683822	peak1356
chr10	79703948	79705576	peak1357
chr10	79716599	79717465	peak1358
chr10	79746017	79747138	peak1359
chr10	79765950	79767911	peak1360
chr10	79777182	79778340	peak1361
chr10	79780393	79780864	peak1362
chr10	79793216	79794929	peak1363
chr10	79840947	79841622	peak1364
chr10	79853621	79858212	peak1365
chr10	79873908	79874871	peak1366
chr10	79908072	79909095	peak1367
chr10	79916049	79917425	peak1368
chr10	79925855	79928500	peak1369
chr10	79960011	79960980	peak1370
chr10	79983365	79986167	peak1371
chr10	79987647	79991497	peak1372
chr10	79996398	79997675	peak1373
chr10	80016729	80017872	peak1374
chr10	80038576	80040061	peak1375
chr10	80053032	80054961	peak1376
chr10	80074549	80075440	peak1377
chr10	80101693	80102858	peak1378
chr10	80114721	80117834	peak1379
chr10	80138441	80139543	peak1380
chr10	80141388	80143031	peak1381
chr10	80147867	80152662	peak1382
chr10	80164284	80165256	peak1383
chr10	80167259	80169011	peak1384
chr10	80172855	80173646	peak1385
chr10	80179091	80180203	peak1386
chr10	80190405	80190920	peak1387
chr10	80225996	80227572	peak1388
chr10	80248623	80250323	peak1389
chr10	80260053	80262263	peak1390
chr10	80264170	80266037	peak1391
chr10	80292328	80293750	peak1392
chr10	80295709	80296348	peak1393
chr10	80319723	80320760	peak1394
chr10	80322810	80323823	peak1395
chr10	80329859	80330436	peak1396
chr10	80347623	80348784	peak1397
chr10	80385660	80388206	peak1398
chr10	80398290	80400376	peak1399
chr10	80405968	80407310	peak1400
chr10	80432305	80434054	peak1401
chr10	80474984	80475894	peak1402
chr10	80560619	80562250	peak1403
chr10	80575978	80578639	peak1404
chr10	80589357	80590837	peak1405
chr10	80602765	80604039	peak1406
chr10	80621559	80623980	peak1407
chr10	80655627	80657121	peak1408
chr10	80659053	80659748	peak1409
chr10	80674083	80677697	peak1410
chr10	80700321	80703453	peak1411
chr10	80740302	80742377	peak1412
chr10	80751433	80752072	peak1413
chr10	80754760	80756308	peak1414
chr10	80797110	80799911	peak1415
chr10	80807060	80807519	peak1416
chr10	80825957	80828758	peak1417
chr10	80854460	80856064	peak1418
chr10	80899834	80900962	peak1419
chr10	80917421	80918532	peak1420
chr10	80921922	80922513	peak1421
chr10	80928594	80932943	peak1422
chr10	80985570	80986177	peak1423
chr10	81036768	81037439	peak1424
chr10	81059310	81060755	peak1425
chr10	81069530	81070680	peak1426
chr10	81105246	81106921	peak1427
chr10	81128953	81129881	peak1428
chr10	81134002	81139419	peak1429
chr10	81166884	81169567	peak1430
chr10	81175791	81177966	peak1431
chr10	81182931	81183779	peak1432
chr10	81192037	81193140	peak1433
chr10	81232741	81233705	peak1434
chr10	81257325	81257957	peak1435
chr10	81266149	81267104	peak1436
chr10	81268135	81268971	peak1437
chr10	81285396	81286237	peak1438
chr10	81292924	81294242	peak1439
chr10	81319839	81322017	peak1440
chr10	81342893	81343697	peak1441
chr10	81349410	81351040	peak1442
chr10	81357019	81358853	peak1443
chr10	81377617	81379336	peak1444
chr10	81383841	81385272	peak1445
chr10	81393536	81393978	peak1446
chr10	81425014	81427510	peak1447
chr10	81429709	81431368	peak1448
chr10	81432841	81434037	peak1449
chr10	81482372	81482893	peak1450
chr10	81495454	81499670	peak1451
chr10	81523591	81524358	peak1452
chr10	81543953	81545282	peak1453
chr10	81559108	81561188	peak1454
chr10	81570807	81572122	peak1455
chr10	81575047	81575945	peak1456
chr10	81605459	81606951	peak1457
chr10	81626901	81628044	peak1458
chr10	81633277	81634193	peak1459
chr10	81642930	81644275	peak1460
chr10	81648705	81649784	peak1461
chr10	81687411	81687833	peak1462
chr10	81704345	81705471	peak1463
chr10	81770373	81771424	peak1464
chr10	81812127	81812561	peak1465
chr10	81863432	81864650	peak1466
chr10	81929787	81930879	peak1467
chr10	81997142	81997821	peak1468
chr10	82047624	82048858	peak1469
chr10	82082979	82084013	peak1470
chr10	82127549	82128799	peak1471
chr10	82177833	82179137	peak1472
chr10	82240553	82241658	peak1473
chr10	82353906	82354960	peak1474
chr10	82622231	82623834	peak1475
chr10	82629215	82631024	peak1476
chr10	82689879	82691029	peak1477
chr10	82698652	82700272	peak1478
chr10	82762664	82764664	peak1479
chr10	82811941	82812432	peak1480
chr10	82858580	82861166	peak1481
chr10	82984636	82988126	peak1482
chr10	83336865	83338214	peak1483
chr10	83359701	83361174	peak1484
chr10	83532977	83534393	peak1485
chr10	83543365	83545200	peak1486
chr10	83647644	83649437	peak1487
chr10	83722397	83723468	peak1488
chr10	84438353	84441883	peak1489
chr10	84531826	84534618	peak1490
chr10	84575969	84577956	peak1491
chr10	84621794	84623314	peak1492
chr10	84916710	84918522	peak1493
chr10	85101904	85105045	peak1494
chr10	85127536	85128684	peak1495
chr10	85183049	85185975	peak1496
chr10	85221314	85221588	peak1497
chr10	85386767	85388638	peak1498
chr10	85458685	85459148	peak1499
chr10	85598349	85599197	peak1500
chr10	85624688	85625137	peak1501
chr10	85828911	85830075	peak1502
chr10	85871401	85872904	peak1503
chr10	85916125	85917696	peak1504
chr10	85927806	85929053	peak1505
chr10	85956638	85958071	peak1506
chr10	86021708	86022858	peak1507
chr10	86300478	86303359	peak1508
chr10	86498284	86498939	peak1509
chr10	86636920	86637374	peak1510
chr10	86684911	86686209	peak1511
chr10	86702702	86706977	peak1512
chr10	86727426	86727794	peak1513
chr10	86730718	86731397	peak1514
chr10	86778276	86780230	peak1515
chr10	87492536	87493673	peak1516
chr10	87858774	87862371	peak1517
chr10	88146419	88147608	peak1518
chr10	88200560	88201880	peak1519
chr10	88356479	88357654	peak1520
chr10	88378849	88380629	peak1521
chr10	88457514	88457932	peak1522
chr10	88502984	88504404	peak1523
chr10	88730367	88732762	peak1524
chr10	88825950	88827484	peak1525
chr10	89256394	89257559	peak1526
chr10	89344636	89345199	peak1527
chr10	89442815	89444417	peak1528
chr10	89685347	89686836	peak1529
chr10	89731487	89733114	peak1530
chr10	89744524	89746100	peak1531
chr10	89872870	89874354	peak1532
chr10	90829016	90829718	peak1533
chr10	90969576	90970227	peak1534
chr10	91081163	91083897	peak1535
chr10	91122658	91124598	peak1536
chr10	91167022	91167769	peak1537
chr10	91169212	91172774	peak1538
chr10	91180108	91183150	peak1539
chr10	91187309	91188378	peak1540
chr10	91249542	91250205	peak1541
chr10	91270586	91271270	peak1542
chr10	92162220	92163867	peak1543
chr10	92721653	92722978	peak1544
chr10	93081211	93081764	peak1545
chr10	93160219	93163054	peak1546
chr10	93307045	93311596	peak1547
chr10	93452181	93455311	peak1548
chr10	93539694	93540741	peak1549
chr10	93588737	93590063	peak1550
chr10	93594009	93594609	peak1551
chr10	93640849	93642409	peak1552
chr10	93833611	93834544	peak1553
chr10	93888449	93890567	peak1554
chr10	94034540	94037567	peak1555
chr10	94147388	94149385	peak1556
chr10	94198423	94199833	peak1557
chr10	94311835	94312784	peak1558
chr10	94357123	94358181	peak1559
chr10	94479650	94480138	peak1560
chr10	94505169	94505837	peak1561
chr10	94514302	94516078	peak1562
chr10	94545209	94545884	peak1563
chr10	94687618	94689682	peak1564
chr10	94829304	94829736	peak1565
chr10	94919322	94919920	peak1566
chr10	94943194	94945447	peak1567
chr10	95264262	95265302	peak1568
chr10	95323209	95324229	peak1569
chr10	95394705	95396799	peak1570
chr10	95412102	95417832	peak1571
chr10	95500376	95502152	peak1572
chr10	95514340	95516431	peak1573
chr10	95561468	95564784	peak1574
chr10	95677569	95678103	peak1575
chr10	95894301	95894927	peak1576
chr10	95939763	95942184	peak1577
chr10	96160833	96161656	peak1578
chr10	96616078	96622579	peak1579
chr10	96751405	96752041	peak1580
chr10	96955608	96956282	peak1581
chr10	97312589	97314245	peak1582
chr10	97479232	97480650	peak1583
chr10	97482147	97485415	peak1584
chr10	97565466	97568968	peak1585
chr10	98684025	98684893	peak1586
chr10	98913503	98917515	peak1587
chr10	99106316	99108981	peak1588
chr10	99203678	99205131	peak1589
chr10	99260882	99267365	peak1590
chr10	99460949	99461887	peak1591
chr10	99519724	99520086	peak1592
chr10	99599347	99600479	peak1593
chr10	99618854	99619640	peak1594
chr10	99912972	99913960	peak1595
chr10	100015261	100020126	peak1596
chr10	100486531	100488205	peak1597
chr10	100588535	100589440	peak1598
chr10	100629880	100630286	peak1599
chr10	102512123	102513054	peak1600
chr10	103235789	103236412	peak1601
chr10	103367566	103369552	peak1602
chr10	104455885	104456373	peak1603
chr10	105572235	105575458	peak1604
chr10	105841063	105842348	peak1605
chr10	106469583	106471100	peak1606
chr10	107121648	107124102	peak1607
chr10	107271426	107273192	peak1608
chr10	107493126	107493655	peak1609
chr10	108161156	108165204	peak1610
chr10	108331550	108334427	peak1611
chr10	108445958	108446561	peak1612
chr10	109010609	109011755	peak1613
chr10	109136993	109137452	peak1614
chr10	109903338	109904080	peak1615
chr10	109920945	109921683	peak1616
chr10	110455391	110456279	peak1617
chr10	110744664	110746369	peak1618
chr10	110919096	110921548	peak1619
chr10	111008747	111011643	peak1620
chr10	111031439	111032022	peak1621
chr10	111102606	111103335	peak1622
chr10	111164123	111166569	peak1623
chr10	111297916	111299285	peak1624
chr10	111419715	111420223	peak1625
chr10	111422579	111423091	peak1626
chr10	111472662	111474422	peak1627
chr10	111505951	111508630	peak1628
chr10	111516195	111516482	peak1629
chr10	111972568	111974004	peak1630
chr10	111995576	111997291	peak1631
chr10	112270087	112271617	peak1632
chr10	112927928	112929533	peak1633
chr10	114800221	114802763	peak1634
chr10	115249714	115252637	peak1635
chr10	115313844	115316669	peak1636
chr10	115361360	115363110	peak1637
chr10	115383445	115387542	peak1638
chr10	115478863	115479353	peak1639
chr10	115586647	115588032	peak1640
chr10	116473097	116474536	peak1641
chr10	116580380	116583147	peak1642
chr10	116948840	116951290	peak1643
chr10	117062767	117064483	peak1644
chr10	117146452	117150980	peak1645
chr10	117223598	117225178	peak1646
chr10	117279802	117282733	peak1647
chr10	117375177	117377882	peak1648
chr10	117393147	117394024	peak1649
chr10	117417713	117418992	peak1650
chr10	117494313	117494768	peak1651
chr10	117629055	117630075	peak1652
chr10	117675988	117677118	peak1653
chr10	117708911	117711357	peak1654
chr10	117745411	117746861	peak1655
chr10	117791846	117793459	peak1656
chr10	117843419	117846684	peak1657
chr10	117905624	117907132	peak1658
chr10	118103109	118103706	peak1659
chr10	118141369	118142604	peak1660
chr10	118866541	118870320	peak1661
chr10	119238419	119241145	peak1662
chr10	119453461	119455301	peak1663
chr10	120112130	120113548	peak1664
chr10	120200880	120202474	peak1665
chr10	120208071	120210212	peak1666
chr10	120226632	120228130	peak1667
chr10	120428329	120429258	peak1668
chr10	120474189	120477304	peak1669
chr10	120552504	120553440	peak1670
chr10	120744799	120745575	peak1671
chr10	120882326	120882935	peak1672
chr10	120897280	120900198	peak1673
chr10	120976997	120980158	peak1674
chr10	121033274	121034296	peak1675
chr10	121263515	121264141	peak1676
chr10	121310171	121311456	peak1677
chr10	121350485	121351937	peak1678
chr10	121364545	121366507	peak1679
chr10	121471776	121477194	peak1680
chr10	121505111	121505659	peak1681
chr10	121585485	121587859	peak1682
chr10	121624894	121627130	peak1683
chr10	121641226	121642147	peak1684
chr10	121692975	121693493	peak1685
chr10	121739332	121740774	peak1686
chr10	121836465	121837831	peak1687
chr10	122029273	122030048	peak1688
chr10	122046045	122048008	peak1689
chr10	122096180	122097931	peak1690
chr10	122448442	122449642	peak1691
chr10	122544110	122544697	peak1692
chr10	122563990	122564581	peak1693
chr10	122678523	122680734	peak1694
chr10	122794534	122794932	peak1695
chr10	122983748	122988632	peak1696
chr10	123075217	123076940	peak1697
chr10	123195681	123197829	peak1698
chr10	123264511	123265378	peak1699
chr10	124288073	124289104	peak1700
chr10	125388610	125390054	peak1701
chr10	125786311	125787652	peak1702
chr10	125965570	125969463	peak1703
chr10	126809726	126810275	peak1704
chr10	126844829	126845966	peak1705
chr10	126900691	126901661	peak1706
chr10	126905443	126906181	peak1707
chr10	126927918	126928976	peak1708
chr10	126978146	126982798	peak1709
chr10	127030026	127030946	peak1710
chr10	127040398	127042755	peak1711
chr10	127048767	127049873	peak1712
chr10	127058577	127060651	peak1713
chr10	127063030	127064744	peak1714
chr10	127069061	127071256	peak1715
chr10	127078987	127080289	peak1716
chr10	127120364	127121317	peak1717
chr10	127164735	127166492	peak1718
chr10	127188041	127190206	peak1719
chr10	127194634	127196485	peak1720
chr10	127210801	127212077	peak1721
chr10	127262768	127263445	peak1722
chr10	127266177	127267344	peak1723
chr10	127287719	127292491	peak1724
chr10	127310943	127312756	peak1725
chr10	127323609	127324424	peak1726
chr10	127326249	127326937	peak1727
chr10	127339171	127340462	peak1728
chr10	127380051	127381805	peak1729
chr10	127511625	127513349	peak1730
chr10	127521685	127522640	peak1731
chr10	127534179	127534496	peak1732
chr10	127618308	127622270	peak1733
chr10	127642149	127644701	peak1734
chr10	127665005	127669073	peak1735
chr10	127675072	127678041	peak1736
chr10	127721890	127722372	peak1737
chr10	127738976	127740631	peak1738
chr10	128015015	128015760	peak1739
chr10	128034713	128037783	peak1740
chr10	128057939	128060625	peak1741
chr10	128082324	128084585	peak1742
chr10	128091120	128095099	peak1743
chr10	128096808	128098364	peak1744
chr10	128175150	128176806	peak1745
chr10	128178882	128180436	peak1746
chr10	128193909	128195490	peak1747
chr10	128211079	128213425	peak1748
chr10	128231453	128233039	peak1749
chr10	128247200	128247617	peak1750
chr10	128269880	128272432	peak1751
chr10	128302457	128304356	peak1752
chr10	128321601	128323562	peak1753
chr10	128337127	128338923	peak1754
chr10	128344963	128345459	peak1755
chr10	128368032	128369606	peak1756
chr10	128376653	128378146	peak1757
chr10	128408971	128412757	peak1758
chr10	128458331	128460412	peak1759
chr10	128491493	128495066	peak1760
chr10	128498391	128499839	peak1761
chr10	128524229	128526904	peak1762
chr10	128546543	128549207	peak1763
chr10	128564713	128566870	peak1764
chr10	128589137	128590720	peak1765
chr10	128625479	128627194	peak1766
chr10	128645643	128646338	peak1767
chr10	128668931	128669471	peak1768
chr10	128673297	128674745	peak1769
chr10	128695147	128696880	peak1770
chr10	128703860	128705484	peak1771
chr10	128742953	128745249	peak1772
chr10	128747446	128749350	peak1773
chr10	128790917	128791606	peak1774
chr10	128802570	128808082	peak1775
chr10	128821053	128823070	peak1776
chr10	128890520	128892528	peak1777
chr10	128909342	128911432	peak1778
chr10	128922419	128924181	peak1779
chr10	128933755	128936467	peak1780
chr10	130412146	130412625	peak1781
chr10	130470213	130470813	peak1782
chr10	130541747	130542813	peak1783
chr11	3100231	3104910	peak1784
chr11	3123163	3124786	peak1785
chr11	3201724	3203537	peak1786
chr11	3265141	3267374	peak1787
chr11	3288441	3292857	peak1788
chr11	3330614	3332291	peak1789
chr11	3370903	3371781	peak1790
chr11	3407928	3409640	peak1791
chr11	3451045	3453300	peak1792
chr11	3514111	3515589	peak1793
chr11	3535184	3539898	peak1794
chr11	3647621	3650234	peak1795
chr11	3761707	3762481	peak1796
chr11	3863160	3864521	peak1797
chr11	3894535	3895748	peak1798
chr11	3910895	3914785	peak1799
chr11	3931356	3932447	peak1800
chr11	3963423	3965141	peak1801
chr11	4094640	4097335	peak1802
chr11	4118116	4118894	peak1803
chr11	4135150	4136164	peak1804
chr11	4159806	4161546	peak1805
chr11	4186325	4188497	peak1806
chr11	4218054	4218838	peak1807
chr11	4236464	4237440	peak1808
chr11	4266446	4267383	peak1809
chr11	4593299	4595300	peak1810
chr11	4637229	4638547	peak1811
chr11	4703144	4705664	peak1812
chr11	4746429	4747119	peak1813
chr11	4848116	4850263	peak1814
chr11	4873817	4874506	peak1815
chr11	4894859	4896132	peak1816
chr11	4946848	4948055	peak1817
chr11	4986472	4988528	peak1818
chr11	5057915	5058596	peak1819
chr11	5064500	5065832	peak1820
chr11	5097120	5100675	peak1821
chr11	5136246	5137161	peak1822
chr11	5151528	5152261	peak1823
chr11	5260380	5262455	peak1824
chr11	5443465	5445632	peak1825
chr11	5485451	5486583	peak1826
chr11	5520282	5524433	peak1827
chr11	5540846	5542543	peak1828
chr11	5706874	5707959	peak1829
chr11	5740164	5741615	peak1830
chr11	5761276	5762912	peak1831
chr11	5787568	5789515	peak1832
chr11	5837121	5838190	peak1833
chr11	5861456	5864062	peak1834
chr11	5877385	5878707	peak1835
chr11	5901863	5902376	peak1836
chr11	5955048	5956866	peak1837
chr11	6006358	6007741	peak1838
chr11	6065071	6066074	peak1839
chr11	6198905	6200812	peak1840
chr11	6266919	6268375	peak1841
chr11	6273799	6275259	peak1842
chr11	6291137	6293072	peak1843
chr11	6389051	6390169	peak1844
chr11	6415162	6417852	peak1845
chr11	6443381	6445181	peak1846
chr11	6471021	6476685	peak1847
chr11	6520050	6520866	peak1848
chr11	6526988	6528866	peak1849
chr11	6546029	6548236	peak1850
chr11	6605000	6605918	peak1851
chr11	6624831	6626950	peak1852
chr11	6658202	6658768	peak1853
chr11	6679919	6680732	peak1854
chr11	7063096	7064149	peak1855
chr11	7212854	7214688	peak1856
chr11	8467668	8469082	peak1857
chr11	8623700	8624980	peak1858
chr11	8662743	8665005	peak1859
chr11	9010188	9011616	peak1860
chr11	9048459	9049126	peak1861
chr11	9117850	9119557	peak1862
chr11	11115345	11116449	peak1863
chr11	11461468	11462860	peak1864
chr11	11685318	11689022	peak1865
chr11	11690542	11691834	peak1866
chr11	11808247	11809716	peak1867
chr11	12034531	12038217	peak1868
chr11	12464522	12465303	peak1869
chr11	16257359	16258016	peak1870
chr11	16260677	16261232	peak1871
chr11	16506453	16508894	peak1872
chr11	16751913	16754777	peak1873
chr11	16950549	16952182	peak1874
chr11	17006790	17008615	peak1875
chr11	17051264	17053101	peak1876
chr11	17158618	17161564	peak1877
chr11	17210633	17212902	peak1878
chr11	17257207	17258604	peak1879
chr11	17952832	17954171	peak1880
chr11	18011197	18011669	peak1881
chr11	18870422	18872167	peak1882
chr11	18877117	18878406	peak1883
chr11	19012893	19021066	peak1884
chr11	19026249	19027746	peak1885
chr11	19760886	19761245	peak1886
chr11	19919551	19920924	peak1887
chr11	19923713	19926504	peak1888
chr11	20111747	20114075	peak1889
chr11	20132972	20133462	peak1890
chr11	20200614	20204310	peak1891
chr11	20248264	20250107	peak1892
chr11	20331502	20333673	peak1893
chr11	20445245	20446050	peak1894
chr11	20455163	20456509	peak1895
chr11	20531608	20533095	peak1896
chr11	20541951	20544516	peak1897
chr11	20561256	20561777	peak1898
chr11	20631197	20633558	peak1899
chr11	20740322	20742862	peak1900
chr11	20830142	20831847	peak1901
chr11	20859253	20859972	peak1902
chr11	21033855	21034574	peak1903
chr11	21091221	21092925	peak1904
chr11	21238273	21240432	peak1905
chr11	21368557	21371855	peak1906
chr11	21570972	21572958	peak1907
chr11	22001120	22003014	peak1908
chr11	22285394	22288289	peak1909
chr11	22376541	22377227	peak1910
chr11	22512071	22513390	peak1911
chr11	22857484	22861459	peak1912
chr11	22871724	22872606	peak1913
chr11	22971994	22976210	peak1914
chr11	22981383	22982739	peak1915
chr11	22989987	22991837	peak1916
chr11	23007295	23008907	peak1917
chr11	23067196	23068545	peak1918
chr11	23124273	23124994	peak1919
chr11	23211225	23211637	peak1920
chr11	23255011	23258062	peak1921
chr11	23305426	23307924	peak1922
chr11	23496781	23498684	peak1923
chr11	23632787	23634203	peak1924
chr11	23664883	23667100	peak1925
chr11	23769698	23771915	peak1926
chr11	23894132	23895749	peak1927
chr11	24075906	24082250	peak1928
chr11	26209854	26211159	peak1929
chr11	26386799	26387798	peak1930
chr11	26592573	26594051	peak1931
chr11	28339464	28339862	peak1932
chr11	28365245	28365945	peak1933
chr11	28583161	28584343	peak1934
chr11	28852914	28854492	peak1935
chr11	29129957	29131680	peak1936
chr11	29171545	29174222	peak1937
chr11	29246216	29247876	peak1938
chr11	29372969	29374921	peak1939
chr11	29514174	29515558	peak1940
chr11	29525760	29527464	peak1941
chr11	29546870	29549002	peak1942
chr11	29692240	29694643	peak1943
chr11	29824669	29825400	peak1944
chr11	30024321	30026763	peak1945
chr11	30197161	30198849	peak1946
chr11	30263968	30269409	peak1947
chr11	30471461	30472477	peak1948
chr11	30572315	30573375	peak1949
chr11	30648795	30649776	peak1950
chr11	30754731	30755641	peak1951
chr11	30771189	30773375	peak1952
chr11	30885019	30885743	peak1953
chr11	30952952	30955209	peak1954
chr11	30985755	30986870	peak1955
chr11	31169002	31169998	peak1956
chr11	31368260	31370654	peak1957
chr11	31670973	31672575	peak1958
chr11	31870009	31874525	peak1959
chr11	31948863	31949636	peak1960
chr11	32204931	32205962	peak1961
chr11	32220719	32222631	peak1962
chr11	32226428	32227215	peak1963
chr11	32266785	32268081	peak1964
chr11	32324349	32324841	peak1965
chr11	32347350	32349956	peak1966
chr11	32454230	32456955	peak1967
chr11	32532072	32534157	peak1968
chr11	32641678	32644365	peak1969
chr11	33147194	33148473	peak1970
chr11	33161831	33163843	peak1971
chr11	33512753	33514106	peak1972
chr11	34047150	34049255	peak1973
chr11	34543179	34545078	peak1974
chr11	34783403	34783942	peak1975
chr11	34833142	34834669	peak1976
chr11	34845930	34846515	peak1977
chr11	35120804	35123476	peak1978
chr11	35768989	35771471	peak1979
chr11	35833285	35834657	peak1980
chr11	35838176	35838909	peak1981
chr11	35979869	35980820	peak1982
chr11	36677308	36678315	peak1983
chr11	37235608	37237042	peak1984
chr11	40690878	40695340	peak1985
chr11	40732744	40734813	peak1986
chr11	40754257	40755803	peak1987
chr11	42181962	42183013	peak1988
chr11	42419850	42421787	peak1989
chr11	43384722	43385971	peak1990
chr11	43425648	43426789	peak1991
chr11	43433508	43434430	peak1992
chr11	43474179	43475505	peak1993
chr11	43528222	43529734	peak1994
chr11	43681223	43683087	peak1995
chr11	43747073	43748446	peak1996
chr11	43767027	43767456	peak1997
chr11	43836137	43836701	peak1998
[truncated: 14,179 more rows]

## Sheet: K4me3 TNIL ChIP Peaks
H3K4me3 TNIL IDR Peaks
Chromosome	Start	End	Name
chr1	3670571	3672430	peak1
chr1	4490961	4494647	peak2
chr1	4495972	4497907	peak3
chr1	4571430	4572242	peak4
chr1	4784893	4786411	peak5
chr1	4807168	4809710	peak6
chr1	4856765	4858960	peak7
chr1	5018604	5020518	peak8
chr1	5082746	5083828	peak9
chr1	6213272	6216115	peak10
chr1	6359107	6359511	peak11
chr1	6382362	6383316	peak12
chr1	7088048	7091403	peak13
chr1	7206581	7206911	peak14
chr1	7396927	7398844	peak15
chr1	9237033	9237759	peak16
chr1	9544802	9548841	peak17
chr1	9629852	9631208	peak18
chr1	9699563	9701482	peak19
chr1	9742970	9748862	peak20
chr1	9797360	9800011	peak21
chr1	9847836	9849931	peak22
chr1	9942417	9944711	peak23
chr1	9966956	9968588	peak24
chr1	10036851	10040620	peak25
chr1	10231380	10234106	peak26
chr1	10718611	10719339	peak27
chr1	10993300	10994827	peak28
chr1	11329354	11329959	peak29
chr1	11413390	11414588	peak30
chr1	12691699	12693832	peak31
chr1	12718205	12719476	peak32
chr1	12987649	12989359	peak33
chr1	12990529	12992847	peak34
chr1	13293270	13293893	peak35
chr1	13371901	13375037	peak36
chr1	13426321	13427048	peak37
chr1	13494609	13495372	peak38
chr1	13587553	13590439	peak39
chr1	13659370	13661024	peak40
chr1	14307468	14310404	peak41
chr1	14754978	14757107	peak42
chr1	15286355	15287466	peak43
chr1	15805138	15806846	peak44
chr1	15892321	15893121	peak45
chr1	16092820	16093581	peak46
chr1	16102366	16107652	peak47
chr1	16518565	16520303	peak48
chr1	16617246	16619936	peak49
chr1	16655560	16657812	peak50
chr1	16664856	16666754	peak51
chr1	16687665	16690071	peak52
chr1	17096424	17098042	peak53
chr1	17601750	17607506	peak54
chr1	17727174	17727708	peak55
chr1	18057780	18058778	peak56
chr1	20819363	20820821	peak57
chr1	20890147	20891842	peak58
chr1	20951155	20952173	peak59
chr1	21075791	21079948	peak60
chr1	21166429	21166945	peak61
chr1	21218272	21219543	peak62
chr1	21271756	21272437	peak63
chr1	21959988	21962691	peak64
chr1	22533177	22533974	peak65
chr1	22805508	22806527	peak66
chr1	23255818	23258139	peak67
chr1	23321388	23322064	peak68
chr1	23382034	23383832	peak69
chr1	23761714	23763238	peak70
chr1	23920882	23922875	peak71
chr1	23959025	23959426	peak72
chr1	24004571	24006019	peak73
chr1	24099129	24100959	peak74
chr1	24367808	24368219	peak75
chr1	24557989	24558288	peak76
chr1	24586345	24587478	peak77
chr1	24677820	24679655	peak78
chr1	25829830	25830328	peak79
chr1	30871922	30874826	peak80
chr1	30947096	30950689	peak81
chr1	32172634	32173223	peak82
chr1	33533409	33533900	peak83
chr1	33669161	33670829	peak84
chr1	33719588	33720933	peak85
chr1	33756168	33758254	peak86
chr1	33813352	33814913	peak87
chr1	33883109	33883882	peak88
chr1	33907099	33908961	peak89
chr1	34005480	34006574	peak90
chr1	34010994	34012448	peak91
chr1	34120520	34122207	peak92
chr1	34236091	34240615	peak93
chr1	34432609	34435596	peak94
chr1	34438787	34440620	peak95
chr1	34459192	34460523	peak96
chr1	34472360	34473890	peak97
chr1	34485369	34486025	peak98
chr1	34677948	34678864	peak99
chr1	34750266	34751041	peak100
chr1	34801649	34802367	peak101
chr1	34841311	34843830	peak102
chr1	34849619	34853118	peak103
chr1	36067996	36070472	peak104
chr1	36243346	36244816	peak105
chr1	36307659	36309414	peak106
chr1	36367935	36369609	peak107
chr1	36444454	36445589	peak108
chr1	36470774	36472465	peak109
chr1	36511502	36513460	peak110
chr1	36546395	36547315	peak111
chr1	36555714	36558766	peak112
chr1	36691042	36692541	peak113
chr1	36708929	36710432	peak114
chr1	36784836	36785505	peak115
chr1	36937460	36940560	peak116
chr1	37028700	37030136	peak117
chr1	37299444	37301106	peak118
chr1	37428906	37431120	peak119
chr1	37477907	37478589	peak120
chr1	37495701	37496312	peak121
chr1	37539959	37541706	peak122
chr1	37718942	37720256	peak123
chr1	37864255	37866230	peak124
chr1	37871637	37873178	peak125
chr1	37889285	37891811	peak126
chr1	37996220	37999512	peak127
chr1	38128403	38130701	peak128
chr1	38320012	38320724	peak129
chr1	38626547	38628351	peak130
chr1	38835333	38836779	peak131
chr1	38897405	38898410	peak132
chr1	38987108	38989161	peak133
chr1	39192598	39195059	peak134
chr1	39367157	39369707	peak135
chr1	39476535	39479208	peak136
chr1	39535118	39536846	peak137
chr1	39574834	39577975	peak138
chr1	39650062	39651329	peak139
chr1	39900170	39903525	peak140
chr1	39936241	39936668	peak141
chr1	40084864	40086286	peak142
chr1	40224936	40225609	peak143
chr1	40266411	40267837	peak144
chr1	40324367	40326260	peak145
chr1	40680294	40682020	peak146
chr1	40789859	40791277	peak147
chr1	42696555	42697694	peak148
chr1	42713158	42714258	peak149
chr1	42850893	42852281	peak150
chr1	42952818	42953850	peak151
chr1	43091358	43093325	peak152
chr1	43097853	43099740	peak153
chr1	43162574	43164155	peak154
chr1	43444867	43447858	peak155
chr1	43826650	43828530	peak156
chr1	43933028	43935604	peak157
chr1	44042048	44042559	peak158
chr1	44101146	44102932	peak159
chr1	44117994	44120562	peak160
chr1	44147047	44149015	peak161
chr1	44198532	44199105	peak162
chr1	44551249	44553873	peak163
chr1	45311088	45316814	peak164
chr1	45499745	45503778	peak165
chr1	45794815	45796628	peak166
chr1	45924111	45926296	peak167
chr1	46066427	46067415	peak168
chr1	46425226	46425823	peak169
chr1	46852206	46854786	peak170
chr1	48881365	48881794	peak171
chr1	50926707	50928299	peak172
chr1	51288652	51294522	peak173
chr1	51333434	51334229	peak174
chr1	51477069	51479300	peak175
chr1	51863016	51863847	peak176
chr1	51914755	51916244	peak177
chr1	52008383	52009253	peak178
chr1	52113312	52113778	peak179
chr1	52118804	52121038	peak180
chr1	52230224	52233988	peak181
chr1	52498736	52501082	peak182
chr1	52630464	52631417	peak183
chr1	52726202	52727692	peak184
chr1	52799095	52799833	peak185
chr1	52816379	52818083	peak186
chr1	52844447	52846160	peak187
chr1	52952004	52953501	peak188
chr1	53296468	53298045	peak189
chr1	53313096	53314275	peak190
chr1	53351746	53352903	peak191
chr1	53706486	53706962	peak192
chr1	53783070	53785699	peak193
chr1	54193808	54195511	peak194
chr1	54250179	54251214	peak195
chr1	54438224	54439197	peak196
chr1	54556677	54558469	peak197
chr1	54925030	54926830	peak198
chr1	55024677	55029451	peak199
chr1	55052096	55054140	peak200
chr1	55086722	55090327	peak201
chr1	55130519	55132760	peak202
chr1	55225029	55227035	peak203
chr1	55236599	55239529	peak204
chr1	55363247	55363948	peak205
chr1	55405156	55407925	peak206
chr1	56970922	56974020	peak207
chr1	57377392	57378597	peak208
chr1	57405719	57407860	peak209
chr1	57429265	57430184	peak210
chr1	57436349	57437228	peak211
chr1	57774056	57776101	peak212
chr1	57849812	57850435	peak213
chr1	57852628	57853228	peak214
chr1	57969296	57970450	peak215
chr1	57995572	57997107	peak216
chr1	58029704	58031148	peak217
chr1	58113179	58114991	peak218
chr1	58391832	58394331	peak219
chr1	58421063	58424245	peak220
chr1	58444684	58446363	peak221
chr1	58503916	58508750	peak222
chr1	58585193	58587425	peak223
chr1	58652366	58653865	peak224
chr1	58711004	58716858	peak225
chr1	58795101	58797716	peak226
chr1	58802834	58804149	peak227
chr1	58972382	58974540	peak228
chr1	59119338	59120791	peak229
chr1	59236464	59238224	peak230
chr1	59480973	59486559	peak231
chr1	59669632	59671730	peak232
chr1	59684385	59686733	peak233
chr1	59762253	59767102	peak234
chr1	59912229	59916034	peak235
chr1	60042499	60043594	peak236
chr1	60096685	60099262	peak237
chr1	60179676	60181898	peak238
chr1	60342663	60344520	peak239
chr1	60408902	60411210	peak240
chr1	60564942	60567653	peak241
chr1	60668164	60669482	peak242
chr1	61402426	61402813	peak243
chr1	61638111	61640277	peak244
chr1	62702644	62707749	peak245
chr1	63112628	63116396	peak246
chr1	63175652	63178572	peak247
chr1	63272907	63273981	peak248
chr1	63445782	63446556	peak249
chr1	63730030	63731523	peak250
chr1	64117011	64122694	peak251
chr1	64302599	64303553	peak252
chr1	64531670	64535171	peak253
chr1	64615601	64618529	peak254
chr1	64689905	64693066	peak255
chr1	64735018	64739133	peak256
chr1	64956049	64957275	peak257
chr1	65112229	65113107	peak258
chr1	65177059	65180102	peak259
chr1	65185683	65187888	peak260
chr1	66174804	66176094	peak261
chr1	66467599	66468606	peak262
chr1	66700359	66701888	peak263
chr1	66815664	66818418	peak264
chr1	66860872	66864414	peak265
chr1	66896044	66897883	peak266
chr1	67038027	67039463	peak267
chr1	69105485	69108607	peak268
chr1	69591223	69592010	peak269
chr1	69684360	69689148	peak270
chr1	69790424	69790909	peak271
chr1	71101858	71103871	peak272
chr1	71556622	71558880	peak273
chr1	71649600	71654487	peak274
chr1	71837044	71838033	peak275
chr1	72211460	72212565	peak276
chr1	72225646	72226626	peak277
chr1	72236041	72237266	peak278
chr1	72243637	72244735	peak279
chr1	72254220	72255960	peak280
chr1	72283753	72284673	peak281
chr1	72306880	72308122	peak282
chr1	72582678	72584125	peak283
chr1	72640873	72641516	peak284
chr1	72710634	72713016	peak285
chr1	72824054	72826152	peak286
chr1	72870066	72874985	peak287
chr1	74034124	74037522	peak288
chr1	74067322	74069045	peak289
chr1	74089620	74091340	peak290
chr1	74098274	74099165	peak291
chr1	74124271	74125276	peak292
chr1	74235839	74241476	peak293
chr1	74283827	74285767	peak294
chr1	74302006	74304772	peak295
chr1	74332195	74333264	peak296
chr1	74386534	74387507	peak297
chr1	74390602	74393281	peak298
chr1	74396900	74398384	peak299
chr1	74504752	74507319	peak300
chr1	74586542	74588873	peak301
chr1	74600587	74601790	peak302
chr1	74661290	74662795	peak303
chr1	74712203	74716111	peak304
chr1	74771235	74773480	peak305
chr1	74784037	74784687	peak306
chr1	74803109	74803603	peak307
chr1	74816668	74817622	peak308
chr1	74854795	74855612	peak309
chr1	74882044	74882661	peak310
chr1	74951095	74951955	peak311
chr1	75124666	75125652	peak312
chr1	75140830	75143701	peak313
chr1	75168224	75169350	peak314
chr1	75179504	75180523	peak315
chr1	75191126	75193390	peak316
chr1	75208620	75211575	peak317
chr1	75218188	75220069	peak318
chr1	75235958	75237307	peak319
chr1	75316202	75318406	peak320
chr1	75360293	75364120	peak321
chr1	75381665	75383177	peak322
chr1	75435764	75436907	peak323
chr1	75478253	75479946	peak324
chr1	75487177	75488087	peak325
chr1	75505148	75506638	peak326
chr1	75521032	75522370	peak327
chr1	75545978	75546928	peak328
chr1	76866331	76867012	peak329
chr1	77513268	77516341	peak330
chr1	78203457	78204387	peak331
chr1	78215832	78218368	peak332
chr1	78309964	78311310	peak333
chr1	78487970	78489910	peak334
chr1	78537089	78538197	peak335
chr1	78657321	78659384	peak336
chr1	78816923	78820188	peak337
chr1	79580862	79581608	peak338
chr1	79671269	79672497	peak339
chr1	79759153	79762228	peak340
chr1	79775612	79776883	peak341
chr1	79823815	79824412	peak342
chr1	79857799	79859108	peak343
chr1	80338477	80341603	peak344
chr1	80757353	80759026	peak345
chr1	81593586	81594462	peak346
chr1	82282513	82293037	peak347
chr1	82316116	82317536	peak348
chr1	82586559	82587245	peak349
chr1	82724275	82726031	peak350
chr1	82839194	82841061	peak351
chr1	83037691	83038916	peak352
chr1	83075913	83076549	peak353
chr1	83159563	83160184	peak354
chr1	84282077	84284630	peak355
chr1	84695442	84696282	peak356
chr1	84709909	84710580	peak357
chr1	84837469	84841093	peak358
chr1	84933845	84935324	peak359
chr1	85597868	85599247	peak360
chr1	85650016	85652348	peak361
chr1	85657122	85658403	peak362
chr1	85735466	85736715	peak363
chr1	85793084	85795553	peak364
chr1	85894154	85896063	peak365
chr1	86018264	86018941	peak366
chr1	86045532	86047513	peak367
chr1	86058992	86059583	peak368
chr1	86064349	86066013	peak369
chr1	86154037	86155437	peak370
chr1	86303123	86303933	peak371
chr1	86357727	86360418	peak372
chr1	86440674	86443168	peak373
chr1	86486742	86488614	peak374
chr1	86503846	86504989	peak375
chr1	86524842	86529140	peak376
chr1	86581728	86583441	peak377
chr1	86586722	86587844	peak378
chr1	86669614	86670592	peak379
chr1	86703255	86704705	peak380
chr1	87186884	87187245	peak381
chr1	87213389	87215357	peak382
chr1	87263960	87266069	peak383
chr1	87326965	87328097	peak384
chr1	87509553	87510711	peak385
chr1	87620280	87622259	peak386
chr1	87755373	87757267	peak387
chr1	87852707	87855239	peak388
chr1	88007684	88009034	peak389
chr1	88094931	88097414	peak390
chr1	88205144	88205830	peak391
chr1	88276183	88278142	peak392
chr1	88698929	88702713	peak393
chr1	89069609	89071858	peak394
chr1	89454007	89456167	peak395
chr1	89579879	89581760	peak396
chr1	89927039	89927639	peak397
chr1	89930036	89931870	peak398
chr1	89968060	89968834	peak399
chr1	90203728	90209285	peak400
chr1	90602918	90604411	peak401
chr1	90838537	90844335	peak402
chr1	90914854	90915671	peak403
chr1	90998253	90999877	peak404
chr1	91052373	91056280	peak405
chr1	91179575	91182548	peak406
chr1	91249517	91251936	peak407
chr1	91297714	91299652	peak408
chr1	91366361	91366861	peak409
chr1	91397220	91399365	peak410
chr1	91412428	91414621	peak411
chr1	91457812	91460050	peak412
chr1	91494440	91495414	peak413
chr1	91539815	91541378	peak414
chr1	91800736	91803655	peak415
chr1	92178937	92181383	peak416
chr1	92472831	92474714	peak417
chr1	92641028	92642485	peak418
chr1	92831038	92832801	peak419
chr1	92906730	92907912	peak420
chr1	92910044	92912069	peak421
chr1	92933761	92935547	peak422
chr1	93100373	93102128	peak423
chr1	93235611	93236864	peak424
chr1	93305133	93306442	peak425
chr1	93342326	93344562	peak426
chr1	93443178	93446339	peak427
chr1	93477526	93481154	peak428
chr1	93511354	93513020	peak429
chr1	93633947	93636571	peak430
chr1	93685158	93686868	peak431
chr1	93753614	93755689	peak432
chr1	93801174	93804810	peak433
chr1	93824885	93826138	peak434
chr1	94035138	94035807	peak435
chr1	94147175	94147489	peak436
chr1	95313210	95314812	peak437
chr1	95664799	95668798	peak438
chr1	96871329	96872577	peak439
chr1	97658531	97662884	peak440
chr1	97768712	97771402	peak441
chr1	97976122	97977705	peak442
chr1	98094524	98096131	peak443
chr1	100230687	100231964	peak444
chr1	101901858	101902811	peak445
chr1	104993905	104994561	peak446
chr1	105355528	105356959	peak447
chr1	105662837	105665319	peak448
chr1	105780299	105782467	peak449
chr1	105971497	105972528	peak450
chr1	105987968	105994350	peak451
chr1	106171624	106174350	peak452
chr1	106711471	106714921	peak453
chr1	106758617	106760551	peak454
chr1	106795140	106797328	peak455
chr1	107589970	107593582	peak456
chr1	111863872	111865385	peak457
chr1	118310127	118312109	peak458
chr1	118321455	118322907	peak459
chr1	118387819	118390832	peak460
chr1	118458770	118460099	peak461
chr1	118627606	118629892	peak462
chr1	119047788	119048209	peak463
chr1	119051679	119054464	peak464
chr1	119151684	119153005	peak465
chr1	119418438	119422985	peak466
chr1	119503063	119505245	peak467
chr1	119525327	119526797	peak468
chr1	119647226	119649211	peak469
chr1	119835685	119838038	peak470
chr1	119912627	119913720	peak471
chr1	119996956	119997768	peak472
chr1	120072894	120073920	peak473
chr1	120120069	120121927	peak474
chr1	120264202	120265670	peak475
chr1	121096875	121097624	peak476
chr1	121326168	121328708	peak477
chr1	121430352	121432086	peak478
chr1	121566733	121568095	peak479
chr1	124045228	124045975	peak480
chr1	125430074	125436600	peak481
chr1	125559538	125562459	peak482
chr1	125911321	125912352	peak483
chr1	126737580	126738363	peak484
chr1	126829941	126830849	peak485
chr1	127204367	127206762	peak486
chr1	127677114	127678739	peak487
chr1	127773063	127775702	peak488
chr1	127868350	127869888	peak489
chr1	128101972	128104519	peak490
chr1	128243711	128246152	peak491
chr1	128357734	128360254	peak492
chr1	128416390	128417720	peak493
chr1	128590587	128593566	peak494
chr1	128832270	128832770	peak495
chr1	129273410	129274007	peak496
chr1	130421605	130422569	peak497
chr1	130460490	130463372	peak498
chr1	130715145	130718470	peak499
chr1	131095661	131098238	peak500
chr1	131137556	131139432	peak501
chr1	131152624	131154065	peak502
chr1	131198984	131200095	peak503
chr1	131244601	131245939	peak504
chr1	131278689	131279727	peak505
chr1	131522944	131529014	peak506
chr1	131688591	131690500	peak507
chr1	131827237	131828995	peak508
chr1	131866682	131868348	peak509
chr1	131909887	131911902	peak510
chr1	131962567	131965216	peak511
chr1	132006964	132009742	peak512
chr1	132067206	132068348	peak513
chr1	132138927	132139767	peak514
chr1	132190171	132191137	peak515
chr1	132298494	132299383	peak516
chr1	132315743	132317888	peak517
chr1	132388575	132392197	peak518
chr1	132417027	132419016	peak519
chr1	132476518	132478330	peak520
chr1	132741472	132742049	peak521
chr1	132880101	132881602	peak522
chr1	133024310	133026228	peak523
chr1	133033241	133034444	peak524
chr1	133045434	133046975	peak525
chr1	133129503	133136318	peak526
chr1	133163538	133164503	peak527
chr1	133181156	133182878	peak528
chr1	133363276	133364161	peak529
chr1	133417903	133418663	peak530
chr1	133422163	133424464	peak531
chr1	133434397	133435041	peak532
chr1	133609059	133610396	peak533
chr1	133656952	133662482	peak534
chr1	133798217	133801403	peak535
chr1	133854731	133855252	peak536
chr1	133917120	133921354	peak537
chr1	134060643	134061513	peak538
chr1	134075570	134079637	peak539
chr1	134092876	134093610	peak540
chr1	134234833	134235755	peak541
chr1	134298762	134299486	peak542
chr1	134344166	134345223	peak543
chr1	134360945	134362650	peak544
chr1	134381516	134382467	peak545
chr1	134405369	134406738	peak546
chr1	134414425	134417480	peak547
chr1	134454784	134456327	peak548
chr1	134494007	134495873	peak549
chr1	134513235	134514170	peak550
chr1	134555868	134557341	peak551
chr1	134559783	134562150	peak552
chr1	134646222	134647246	peak553
chr1	134800400	134804591	peak554
chr1	134954951	134956372	peak555
chr1	134962005	134963406	peak556
chr1	135103679	135105736	peak557
chr1	135146119	135148577	peak558
chr1	135281583	135284415	peak559
chr1	135312690	135314393	peak560
chr1	135368367	135369165	peak561
chr1	135374246	135375440	peak562
chr1	135429041	135430991	peak563
chr1	135509666	135510817	peak564
chr1	135583676	135585796	peak565
chr1	135686437	135688923	peak566
chr1	135728721	135732357	peak567
chr1	135765723	135768191	peak568
chr1	135793681	135794433	peak569
chr1	135818541	135819710	peak570
chr1	136007430	136008454	peak571
chr1	136017661	136019168	peak572
chr1	136131274	136132288	peak573
chr1	136140046	136140763	peak574
chr1	136233683	136234900	peak575
chr1	136259798	136260850	peak576
chr1	136343878	136346983	peak577
chr1	136414695	136416096	peak578
chr1	136465722	136466801	peak579
chr1	136624177	136626506	peak580
chr1	136685406	136686009	peak581
chr1	136947546	136949364	peak582
chr1	137221435	137222048	peak583
chr1	137897859	137901531	peak584
chr1	137927882	137928537	peak585
chr1	138172930	138175749	peak586
chr1	138244116	138244953	peak587
chr1	138617286	138620627	peak588
chr1	138843499	138844062	peak589
chr1	138856304	138857150	peak590
chr1	138912022	138913328	peak591
chr1	138962732	138964634	peak592
chr1	138982496	138983835	peak593
chr1	139421439	139425380	peak594
chr1	139454225	139455639	peak595
chr1	140180792	140183657	peak596
chr1	140245405	140246754	peak597
chr1	140660971	140661611	peak598
chr1	143640595	143641318	peak599
chr1	143701234	143703636	peak600
chr1	143738863	143740629	peak601
chr1	143776094	143778623	peak602
chr1	144001039	144005357	peak603
chr1	144247018	144249238	peak604
chr1	146497297	146498811	peak605
chr1	149960342	149961765	peak606
chr1	150099387	150100501	peak607
chr1	150164703	150165259	peak608
chr1	150391803	150394600	peak609
chr1	150991545	150993892	peak610
chr1	151250071	151251193	peak611
chr1	151342922	151347267	peak612
chr1	151427263	151429805	peak613
chr1	151499652	151501713	peak614
chr1	151571107	151573985	peak615
chr1	151753949	151756677	peak616
chr1	151947525	151948227	peak617
chr1	152084543	152085486	peak618
chr1	152088896	152091199	peak619
chr1	152385708	152386964	peak620
chr1	152399660	152401254	peak621
chr1	152622164	152625589	peak622
chr1	152764860	152768580	peak623
chr1	152807986	152809891	peak624
chr1	152901421	152904847	peak625
chr1	153185148	153186325	peak626
chr1	153327759	153333884	peak627
chr1	153412833	153414215	peak628
chr1	153424378	153425504	peak629
chr1	153485049	153487986	peak630
chr1	153532334	153532781	peak631
chr1	153548951	153549862	peak632
chr1	153739942	153742261	peak633
chr1	153748791	153750083	peak634
chr1	153751674	153753523	peak635
chr1	153899233	153902218	peak636
chr1	154726286	154727069	peak637
chr1	154883728	154884755	peak638
chr1	155082959	155084164	peak639
chr1	155096680	155099780	peak640
chr1	155145225	155147080	peak641
chr1	155158153	155159963	peak642
chr1	155243773	155245100	peak643
chr1	155416288	155417466	peak644
chr1	155557606	155559238	peak645
chr1	155740721	155743250	peak646
chr1	155810179	155813642	peak647
chr1	155971719	155974429	peak648
chr1	156034526	156037858	peak649
chr1	156040647	156043242	peak650
chr1	156302982	156303711	peak651
chr1	156420338	156421499	peak652
chr1	156472796	156474708	peak653
chr1	156558225	156560407	peak654
chr1	156615207	156617595	peak655
chr1	156673176	156675080	peak656
chr1	156717885	156719735	peak657
chr1	156752225	156752867	peak658
chr1	156838745	156839224	peak659
chr1	156938406	156940340	peak660
chr1	157086134	157086523	peak661
chr1	157410736	157413412	peak662
chr1	157458693	157459121	peak663
chr1	157506718	157507411	peak664
chr1	158355362	158356512	peak665
chr1	159231319	159233774	peak666
chr1	160044057	160047901	peak667
chr1	160194667	160196103	peak668
chr1	160211095	160213976	peak669
chr1	160306821	160309078	peak670
chr1	160351161	160352184	peak671
chr1	160791432	160793474	peak672
chr1	160905803	160907933	peak673
chr1	161033640	161038421	peak674
chr1	161069888	161072566	peak675
chr1	161076188	161076623	peak676
chr1	161130485	161131706	peak677
chr1	161170535	161171042	peak678
chr1	161195263	161196605	peak679
chr1	161249205	161251604	peak680
chr1	161687335	161688185	peak681
chr1	161727212	161727760	peak682
chr1	161875269	161877863	peak683
chr1	161968701	161970087	peak684
chr1	162207181	162207909	peak685
chr1	162217204	162221207	peak686
chr1	162476160	162478108	peak687
chr1	162547298	162549376	peak688
chr1	162569898	162572017	peak689
chr1	162738385	162741032	peak690
chr1	162858650	162859837	peak691
chr1	162897918	162898913	peak692
chr1	163150251	163150556	peak693
chr1	163310253	163315249	peak694
chr1	163402727	163404340	peak695
chr1	163779317	163780460	peak696
chr1	163898426	163898778	peak697
chr1	163929043	163931002	peak698
chr1	163993974	163995752	peak699
chr1	164184164	164184775	peak700
chr1	164217967	164218631	peak701
chr1	164247927	164250784	peak702
chr1	164275286	164276268	peak703
chr1	164306314	164308292	peak704
chr1	164456435	164458840	peak705
chr1	164796613	164799963	peak706
chr1	164898967	164899518	peak707
chr1	165191870	165195023	peak708
chr1	165235555	165237662	peak709
chr1	165281048	165282897	peak710
chr1	165458916	165461950	peak711
chr1	165633123	165635539	peak712
chr1	165641190	165643295	peak713
chr1	165706540	165708748	peak714
chr1	165718146	165719066	peak715
chr1	165763113	165764742	peak716
chr1	165780076	165780984	peak717
chr1	165844892	165845680	peak718
chr1	166000622	166003943	peak719
chr1	166047759	166049053	peak720
chr1	166253934	166254884	peak721
chr1	166308776	166309660	peak722
chr1	166378628	166380867	peak723
chr1	166408925	166410279	peak724
chr1	167000309	167002718	peak725
chr1	167283392	167285659	peak726
chr1	167307822	167309552	peak727
chr1	167349649	167351206	peak728
chr1	167392558	167394621	peak729
chr1	167688488	167689132	peak730
chr1	167802574	167803260	peak731
chr1	167929740	167930212	peak732
chr1	168391940	168392401	peak733
chr1	168424116	168432984	peak734
chr1	168597842	168598825	peak735
chr1	169531128	169532327	peak736
chr1	169746145	169747806	peak737
chr1	169968532	169970025	peak738
chr1	170108706	170111732	peak739
chr1	170172857	170175660	peak740
chr1	170214340	170215825	peak741
chr1	170254880	170256054	peak742
chr1	170587996	170590412	peak743
chr1	170643942	170644798	peak744
chr1	170866898	170869225	peak745
chr1	170884435	170885674	peak746
chr1	170907515	170908593	peak747
chr1	170972244	170976108	peak748
chr1	170998014	170998838	peak749
chr1	171032885	171034736	peak750
chr1	171036619	171038770	peak751
chr1	171043973	171045557	peak752
chr1	171057745	171059222	peak753
chr1	171064417	171065936	peak754
chr1	171070471	171071393	peak755
chr1	171078049	171081208	peak756
chr1	171085642	171086080	peak757
chr1	171101669	171103480	peak758
chr1	171110830	171112477	peak759
chr1	171113545	171114563	peak760
chr1	171149792	171151206	peak761
chr1	171193136	171196573	peak762
chr1	171221730	171222942	peak763
chr1	171231473	171234303	peak764
chr1	171246365	171247792	peak765
chr1	171250027	171252966	peak766
chr1	171269923	171271449	peak767
chr1	171280312	171281902	peak768
chr1	171287195	171288214	peak769
chr1	171293822	171295570	peak770
chr1	171327814	171331024	peak771
chr1	171344902	171346527	peak772
chr1	171360392	171361451	peak773
chr1	171410859	171412931	peak774
chr1	171437156	171441010	peak775
chr1	171503082	171504849	peak776
chr1	171840646	171842380	peak777
chr1	172026466	172027875	peak778
chr1	172081581	172084319	peak779
chr1	172126094	172127744	peak780
chr1	172147641	172150141	peak781
chr1	172205544	172207094	peak782
chr1	172297637	172298043	peak783
chr1	172309871	172313165	peak784
chr1	172326243	172326900	peak785
chr1	172340772	172341524	peak786
chr1	172375732	172377848	peak787
chr1	172481807	172482593	peak788
chr1	172499844	172503590	peak789
chr1	172520571	172521504	peak790
chr1	172549887	172551031	peak791
chr1	172562342	172563593	peak792
chr1	172632212	172633526	peak793
chr1	173366218	173367990	peak794
chr1	173419352	173421299	peak795
chr1	173737916	173742364	peak796
chr1	173764705	173767090	peak797
chr1	173802013	173802742	peak798
chr1	173877192	173880306	peak799
chr1	173910759	173913078	peak800
chr1	173940212	173942574	peak801
chr1	174029531	174031798	peak802
chr1	174501716	174503444	peak803
chr1	175491890	175492942	peak804
chr1	175624564	175626268	peak805
chr1	175691464	175693612	peak806
chr1	175880332	175881256	peak807
chr1	176223422	176224211	peak808
chr1	176274764	176275733	peak809
chr1	176812210	176815498	peak810
chr1	176834287	176836972	peak811
chr1	177256976	177259240	peak812
chr1	177322554	177323336	peak813
chr1	177338531	177339317	peak814
chr1	177440928	177443999	peak815
chr1	177555974	177556292	peak816
chr1	177702544	177703096	peak817
chr1	177794729	177797086	peak818
chr1	177982881	177984315	peak819
chr1	178186837	178188955	peak820
chr1	178275740	178276831	peak821
chr1	178299382	178300226	peak822
chr1	178317475	178321366	peak823
chr1	178333604	178338774	peak824
chr1	178368630	178369790	peak825
chr1	178405309	178406877	peak826
chr1	178527294	178531026	peak827
chr1	179516628	179518489	peak828
chr1	179545175	179547632	peak829
chr1	179667713	179669390	peak830
chr1	179801948	179804473	peak831
chr1	179847901	179848374	peak832
chr1	179940212	179940894	peak833
chr1	179959105	179962513	peak834
chr1	180195198	180196440	peak835
chr1	180225629	180226514	peak836
chr1	180255326	180257119	peak837
chr1	180329860	180335602	peak838
chr1	180386959	180388159	peak839
chr1	180482739	180484110	peak840
chr1	180568410	180570182	peak841
chr1	180640438	180642238	peak842
chr1	180696668	180697439	peak843
chr1	180725365	180727919	peak844
chr1	180763524	180764020	peak845
chr1	180767955	180768934	peak846
chr1	180777286	180778788	peak847
chr1	180793841	180794628	peak848
chr1	180810829	180814785	peak849
chr1	180850258	180852031	peak850
chr1	180903760	180905313	peak851
chr1	180936302	180937268	peak852
chr1	180941325	180943666	peak853
chr1	181016727	181017536	peak854
chr1	181143193	181145551	peak855
chr1	181150798	181152039	peak856
chr1	181209243	181213044	peak857
chr1	181234151	181234840	peak858
chr1	181255940	181257399	peak859
chr1	181352252	181353177	peak860
chr1	181839661	181843331	peak861
chr1	182018285	182020826	peak862
chr1	182124624	182125955	peak863
chr1	182281134	182283257	peak864
chr1	182339914	182342199	peak865
chr1	182408139	182411020	peak866
chr1	182515712	182517956	peak867
chr1	182763635	182764860	peak868
chr1	182954662	182955675	peak869
chr1	182959558	182960323	peak870
chr1	183220747	183221665	peak871
chr1	183296376	183299203	peak872
chr1	183344699	183346281	peak873
chr1	183368476	183370192	peak874
chr1	183388371	183390034	peak875
chr1	183438824	183439373	peak876
chr1	184033065	184035689	peak877
chr1	184244287	184245032	peak878
chr1	184440899	184441741	peak879
chr1	184728538	184734742	peak880
chr1	184844532	184846839	peak881
chr1	184880246	184883197	peak882
chr1	184998882	185000470	peak883
chr1	185203132	185205715	peak884
chr1	185328345	185329792	peak885
chr1	185331736	185332898	peak886
chr1	185362318	185364512	peak887
chr1	186116549	186117469	peak888
chr1	186182470	186183256	peak889
chr1	186702145	186706261	peak890
chr1	186748140	186750108	peak891
chr1	187215024	187216805	peak892
chr1	187608714	187609824	peak893
chr1	187651546	187652394	peak894
chr1	187997512	187998110	peak895
chr1	189006706	189008306	peak896
chr1	189342590	189344068	peak897
chr1	189687062	189688950	peak898
chr1	189727471	189730633	peak899
chr1	189921349	189922835	peak900
chr1	190168296	190171200	peak901
chr1	190910768	190912405	peak902
chr1	190927729	190929760	peak903
chr1	190978126	190979657	peak904
chr1	191024582	191026711	peak905
chr1	191062254	191063831	peak906
chr1	191097523	191098955	peak907
chr1	191125807	191126172	peak908
chr1	191181810	191186410	peak909
chr1	191224070	191225265	peak910
chr1	191312514	191313271	peak911
chr1	191317240	191318418	peak912
chr1	191325844	191326894	peak913
chr1	191393117	191398245	peak914
chr1	191574186	191577101	peak915
chr1	191717349	191719676	peak916
chr1	191820964	191822273	peak917
chr1	191905841	191908586	peak918
chr1	191989573	191990534	peak919
chr1	192091308	192093060	peak920
chr1	192136096	192139378	peak921
chr1	192190648	192191175	peak922
chr1	192753120	192753943	peak923
chr1	192770126	192771393	peak924
chr1	192834602	192835512	peak925
chr1	192854426	192856013	peak926
chr1	193035392	193035756	peak927
chr1	193129307	193130802	peak928
chr1	193153032	193153874	peak929
chr1	193172591	193174154	peak930
chr1	194618910	194622278	peak931
chr1	194879806	194880233	peak932
chr1	194938616	194943810	peak933
chr1	194976175	194977399	peak934
chr1	195016819	195018674	peak935
chr1	195091928	195092805	peak936
chr1	195130425	195132131	peak937
chr1	195241510	195241982	peak938
chr10	3365872	3367375	peak939
chr10	3739923	3742169	peak940
chr10	3972651	3974290	peak941
chr10	4265874	4267847	peak942
chr10	4333633	4335832	peak943
chr10	4386154	4390176	peak944
chr10	4430786	4433691	peak945
chr10	4611431	4613842	peak946
chr10	4631832	4633916	peak947
chr10	4675028	4675738	peak948
chr10	4709359	4719494	peak949
chr10	5194197	5195149	peak950
chr10	5288142	5289425	peak951
chr10	5549972	5550874	peak952
chr10	5593686	5597877	peak953
chr10	5802789	5806705	peak954
chr10	5822627	5825115	peak955
chr10	5921723	5922925	peak956
chr10	7209736	7213405	peak957
chr10	7390524	7393172	peak958
chr10	7470213	7474512	peak959
chr10	7589121	7590809	peak960
chr10	7662316	7664252	peak961
chr10	7667113	7668356	peak962
chr10	7680091	7682670	peak963
chr10	7725590	7727379	peak964
chr10	7779865	7781393	peak965
chr10	7791994	7793964	peak966
chr10	7888279	7888727	peak967
chr10	7954169	7957293	peak968
chr10	8517539	8519782	peak969
chr10	8760777	8762564	peak970
chr10	8883524	8887006	peak971
chr10	8944724	8945600	peak972
chr10	9117583	9118435	peak973
chr10	9647882	9648456	peak974
chr10	9674235	9677500	peak975
chr10	9898969	9902184	peak976
chr10	10555618	10558415	peak977
chr10	10689033	10689484	peak978
chr10	11148936	11150482	peak979
chr10	11280081	11282677	peak980
chr10	11342969	11344377	peak981
chr10	12547048	12549280	peak982
chr10	12811968	12813640	peak983
chr10	12866641	12869940	peak984
chr10	12921649	12923528	peak985
chr10	12963265	12964836	peak986
chr10	13007887	13009548	peak987
chr10	13090271	13092662	peak988
chr10	13192295	13193518	peak989
chr10	13323014	13324604	peak990
chr10	13473545	13474780	peak991
chr10	13500637	13501797	peak992
chr10	13552373	13554090	peak993
chr10	13564787	13565282	peak994
chr10	13868350	13869899	peak995
chr10	13963966	13968399	peak996
chr10	13982362	13983545	peak997
chr10	14055406	14056056	peak998
chr10	14085240	14086638	peak999
chr10	14544370	14546391	peak1000
chr10	14703877	14705868	peak1001
chr10	17331349	17331932	peak1002
chr10	17655762	17656287	peak1003
chr10	17721347	17726385	peak1004
chr10	17946329	17948640	peak1005
chr10	18005374	18006209	peak1006
chr10	18021333	18023589	peak1007
chr10	18055109	18057266	peak1008
chr10	18197024	18197589	peak1009
chr10	18234401	18235870	peak1010
chr10	18318077	18319840	peak1011
chr10	18329276	18329925	peak1012
chr10	18407075	18408849	peak1013
chr10	18430650	18432109	peak1014
chr10	18545170	18546226	peak1015
chr10	18549251	18549794	peak1016
chr10	18743386	18744187	peak1017
chr10	18844793	18847046	peak1018
chr10	19013259	19016132	peak1019
chr10	19185808	19186490	peak1020
chr10	19471849	19472805	peak1021
chr10	19591268	19594580	peak1022
chr10	19712288	19713067	peak1023
chr10	19849576	19851876	peak1024
chr10	19906805	19907846	peak1025
chr10	19933348	19936177	peak1026
chr10	20148412	20150556	peak1027
chr10	20311282	20314444	peak1028
chr10	20347253	20348644	peak1029
chr10	20528294	20529273	peak1030
chr10	20546926	20548544	peak1031
chr10	20722687	20725121	peak1032
chr10	20951848	20954632	peak1033
chr10	21144705	21145536	peak1034
chr10	21157973	21161780	peak1035
chr10	21188657	21189252	peak1036
chr10	21295488	21297190	peak1037
chr10	21881983	21883674	peak1038
chr10	21991346	22000305	peak1039
chr10	22058366	22059611	peak1040
chr10	22148172	22150968	peak1041
chr10	22154209	22154586	peak1042
chr10	22157908	22158756	peak1043
chr10	22273129	22274243	peak1044
chr10	22301652	22302737	peak1045
chr10	22644661	22646750	peak1046
chr10	22729823	22732350	peak1047
chr10	22813408	22820336	peak1048
chr10	23076768	23077553	peak1049
chr10	23349516	23350551	peak1050
chr10	23785242	23788700	peak1051
chr10	23796551	23797923	peak1052
chr10	23894461	23895105	peak1053
chr10	24149064	24150844	peak1054
chr10	24222983	24224518	peak1055
chr10	24594899	24598176	peak1056
chr10	24710843	24712717	peak1057
chr10	24823698	24824196	peak1058
chr10	24834247	24836680	peak1059
chr10	24869531	24870841	peak1060
chr10	25199640	25200596	peak1061
chr10	25296311	25298291	peak1062
chr10	25331376	25331794	peak1063
chr10	25359083	25362944	peak1064
chr10	26077910	26079222	peak1065
chr10	26372897	26376909	peak1066
chr10	26494371	26494821	peak1067
chr10	26772083	26774472	peak1068
chr10	27615839	27616954	peak1069
chr10	28073932	28077038	peak1070
chr10	28113432	28114200	peak1071
chr10	28155552	28156049	peak1072
chr10	29146597	29147585	peak1073
chr10	29312531	29314183	peak1074
chr10	29360108	29363055	peak1075
chr10	29533030	29536356	peak1076
chr10	30199831	30200920	peak1077
chr10	30599773	30601212	peak1078
chr10	30617503	30619136	peak1079
chr10	30653287	30656346	peak1080
chr10	30802063	30804042	peak1081
chr10	30810210	30811095	peak1082
chr10	30841858	30844475	peak1083
chr10	31313092	31314275	peak1084
chr10	31445341	31446163	peak1085
chr10	31607076	31610254	peak1086
chr10	32889699	32890885	peak1087
chr10	33621551	33624970	peak1088
chr10	33904740	33905557	peak1089
chr10	33950261	33952246	peak1090
chr10	34018224	34020697	peak1091
chr10	34094817	34097008	peak1092
chr10	34127165	34128434	peak1093
chr10	34205053	34208402	peak1094
chr10	34280622	34284696	peak1095
chr10	34296812	34298320	peak1096
chr10	34417273	34418990	peak1097
chr10	34483204	34485063	peak1098
chr10	35711289	35711869	peak1099
chr10	36506883	36508241	peak1100
chr10	36973759	36975745	peak1101
chr10	37134667	37141754	peak1102
chr10	38553949	38554389	peak1103
chr10	38965258	38971985	peak1104
chr10	39133393	39134534	peak1105
chr10	39165752	39166195	peak1106
chr10	39171210	39173415	peak1107
chr10	39227843	39228511	peak1108
chr10	39368940	39371459	peak1109
chr10	39612082	39615979	peak1110
chr10	39730511	39734327	peak1111
chr10	39898487	39899637	peak1112
chr10	39926539	39927249	peak1113
chr10	39959260	39960290	peak1114
chr10	40024630	40025514	peak1115
chr10	40140733	40142392	peak1116
chr10	40164459	40165189	peak1117
chr10	40191332	40192087	peak1118
chr10	40245945	40247673	peak1119
chr10	40256777	40259482	peak1120
chr10	40300172	40303168	peak1121
chr10	40348117	40350549	peak1122
chr10	40629811	40630681	peak1123
chr10	40682745	40683818	peak1124
chr10	40881526	40885974	peak1125
chr10	41302350	41304444	peak1126
chr10	41449624	41451153	peak1127
chr10	41475905	41478056	peak1128
chr10	41489168	41491315	peak1129
chr10	41518489	41521828	peak1130
chr10	41690024	41690662	peak1131
chr10	41809096	41813447	peak1132
chr10	41886974	41891362	peak1133
chr10	42018166	42018990	peak1134
chr10	42273604	42278803	peak1135
chr10	42477634	42478562	peak1136
chr10	42501747	42504873	peak1137
chr10	42632498	42633846	peak1138
chr10	42636606	42637404	peak1139
chr10	42678503	42680140	peak1140
chr10	42760823	42763799	peak1141
chr10	42861998	42864500	peak1142
chr10	42994213	42994837	peak1143
chr10	43002489	43003122	peak1144
chr10	43021163	43022087	peak1145
chr10	43172289	43175470	peak1146
chr10	43220249	43222261	peak1147
chr10	43478008	43480521	peak1148
chr10	43539968	43541105	peak1149
chr10	43577841	43582496	peak1150
chr10	43689293	43690010	peak1151
chr10	43722919	43724153	peak1152
chr10	43900948	43902992	peak1153
chr10	44002679	44006253	peak1154
chr10	44148516	44149318	peak1155
chr10	44266909	44269379	peak1156
chr10	44447653	44448690	peak1157
chr10	44453294	44459482	peak1158
chr10	44499669	44500363	peak1159
chr10	44526820	44530275	peak1160
chr10	44630646	44631566	peak1161
chr10	44997626	44998015	peak1162
chr10	45000232	45001077	peak1163
chr10	45066257	45068068	peak1164
chr10	45289077	45290043	peak1165
chr10	45335292	45337123	peak1166
chr10	45485615	45486945	peak1167
chr10	45577672	45578891	peak1168
chr10	49782319	49783744	peak1169
chr10	49788208	49788993	peak1170
chr10	50591591	50593850	peak1171
chr10	50894164	50895777	peak1172
chr10	51491020	51492978	peak1173
chr10	51526423	51529726	peak1174
chr10	51553688	51553972	peak1175
chr10	52232577	52235277	peak1176
chr10	52380834	52383232	peak1177
chr10	52416610	52420225	peak1178
chr10	52690456	52692008	peak1179
chr10	53378040	53380396	peak1180
chr10	53580642	53581530	peak1181
chr10	53595825	53599260	peak1182
chr10	53628988	53630702	peak1183
chr10	53750362	53751765	peak1184
chr10	54070132	54077015	peak1185
chr10	56106701	56107473	peak1186
chr10	56114878	56115843	peak1187
chr10	56228255	56229437	peak1188
chr10	56376919	56381739	peak1189
chr10	56468777	56469580	peak1190
chr10	57448069	57448466	peak1191
chr10	57485869	57488019	peak1192
chr10	57530773	57532885	peak1193
chr10	57631975	57632778	peak1194
chr10	57743621	57743992	peak1195
chr10	57794370	57796104	peak1196
chr10	58254730	58256342	peak1197
chr10	58322659	58327157	peak1198
chr10	58393483	58396350	peak1199
chr10	58445704	58448190	peak1200
chr10	58497260	58498829	peak1201
chr10	58675263	58675762	peak1202
chr10	58714180	58714833	peak1203
chr10	58812203	58814075	peak1204
chr10	59220653	59224046	peak1205
chr10	59322724	59325839	peak1206
chr10	59577860	59578918	peak1207
chr10	59614928	59617240	peak1208
chr10	59636605	59638134	peak1209
chr10	59702034	59703763	peak1210
chr10	59878831	59880932	peak1211
chr10	59920714	59921533	peak1212
chr10	59950287	59952723	peak1213
chr10	59969814	59970435	peak1214
chr10	60002036	60003984	peak1215
chr10	60106222	60107803	peak1216
chr10	60218532	60219481	peak1217
chr10	60277448	60282787	peak1218
chr10	60346819	60348757	peak1219
chr10	60686697	60687752	peak1220
chr10	60751945	60753217	peak1221
chr10	60830028	60832203	peak1222
chr10	61089178	61089561	peak1223
chr10	61145588	61148238	peak1224
chr10	61272419	61273397	peak1225
chr10	61382354	61383949	peak1226
chr10	61418297	61418869	peak1227
chr10	61451274	61452914	peak1228
chr10	61475242	61476857	peak1229
chr10	61625332	61626204	peak1230
chr10	61647685	61649740	peak1231
chr10	61679291	61681861	peak1232
chr10	61694908	61696970	peak1233
chr10	61714878	61715868	peak1234
chr10	61782800	61784323	peak1235
chr10	61978067	61979294	peak1236
chr10	62110621	62111172	peak1237
chr10	62230590	62231470	peak1238
chr10	62338776	62341274	peak1239
chr10	62448757	62450577	peak1240
chr10	62485480	62488403	peak1241
chr10	62505813	62508834	peak1242
chr10	62577375	62578952	peak1243
chr10	62601176	62603251	peak1244
chr10	62649028	62652245	peak1245
chr10	62665066	62665873	peak1246
chr10	62725476	62726472	peak1247
chr10	62790885	62793072	peak1248
chr10	62864956	62866050	peak1249
chr10	62885701	62887575	peak1250
chr10	62919893	62921613	peak1251
chr10	62946599	62947570	peak1252
chr10	62979829	62981163	peak1253
chr10	63021717	63025320	peak1254
chr10	63089704	63090292	peak1255
chr10	63099828	63100671	peak1256
chr10	63242770	63245194	peak1257
chr10	63337451	63339899	peak1258
chr10	63381299	63382912	peak1259
chr10	63386158	63387338	peak1260
chr10	63428427	63430597	peak1261
chr10	63457085	63458299	peak1262
chr10	66901383	66902105	peak1263
chr10	67002574	67005226	peak1264
chr10	67095460	67099560	peak1265
chr10	67126135	67128532	peak1266
chr10	67185505	67188849	peak1267
chr10	67283322	67285823	peak1268
chr10	67535285	67539430	peak1269
chr10	67546737	67550075	peak1270
chr10	67636600	67637148	peak1271
chr10	67647210	67648282	peak1272
chr10	67912026	67912840	peak1273
chr10	67979017	67980253	peak1274
chr10	68132563	68137265	peak1275
chr10	68191558	68192559	peak1276
chr10	68238578	68240231	peak1277
chr10	68275134	68280893	peak1278
chr10	68282454	68283307	peak1279
chr10	68445768	68446471	peak1280
chr10	68541304	68542183	peak1281
chr10	68577026	68577821	peak1282
chr10	68723715	68724782	peak1283
chr10	69185280	69186617	peak1284
chr10	69211469	69214245	peak1285
chr10	69351013	69353009	peak1286
chr10	69398363	69400067	peak1287
chr10	69533719	69535672	peak1288
chr10	69570935	69572603	peak1289
chr10	69787305	69787955	peak1290
chr10	69924902	69926886	peak1291
chr10	70094684	70099182	peak1292
chr10	70244709	70246238	peak1293
chr10	70440243	70442344	peak1294
chr10	70520553	70521505	peak1295
chr10	70598491	70600187	peak1296
chr10	71024708	71025664	peak1297
chr10	71158126	71160214	peak1298
chr10	71237265	71238719	peak1299
chr10	71239643	71240041	peak1300
chr10	71284198	71285730	peak1301
chr10	71344103	71345388	peak1302
chr10	71347073	71349216	peak1303
chr10	72309102	72309519	peak1304
chr10	72654349	72655925	peak1305
chr10	74966786	74968083	peak1306
chr10	75036694	75037576	peak1307
chr10	75059814	75062418	peak1308
chr10	75211609	75213526	peak1309
chr10	75316921	75317784	peak1310
chr10	75365011	75365704	peak1311
chr10	75516241	75519005	peak1312
chr10	75559387	75560557	peak1313
chr10	75589355	75591526	peak1314
chr10	75666693	75668359	peak1315
chr10	75763639	75765315	peak1316
chr10	75772689	75773771	peak1317
chr10	75780472	75781624	peak1318
chr10	75797618	75798672	peak1319
chr10	75833486	75835670	peak1320
chr10	75836892	75837978	peak1321
chr10	75859313	75860385	peak1322
chr10	75872489	75873479	peak1323
chr10	75920503	75922357	peak1324
chr10	75931878	75932777	peak1325
chr10	75935555	75936356	peak1326
chr10	76032366	76033521	peak1327
chr10	76237163	76238480	peak1328
chr10	76344226	76346451	peak1329
chr10	76441803	76443470	peak1330
chr10	76468253	76469657	peak1331
chr10	76530790	76532175	peak1332
chr10	76619981	76623385	peak1333
chr10	76723585	76726038	peak1334
chr10	76906208	76906752	peak1335
chr10	76961227	76962313	peak1336
chr10	77032613	77033932	peak1337
chr10	77165250	77166544	peak1338
chr10	77258587	77260434	peak1339
chr10	77416781	77418842	peak1340
chr10	77514985	77516410	peak1341
chr10	77581208	77583755	peak1342
chr10	77605887	77607334	peak1343
chr10	77621833	77624021	peak1344
chr10	77901998	77903460	peak1345
chr10	77978064	77979170	peak1346
chr10	78008864	78010612	peak1347
chr10	78068714	78070172	peak1348
chr10	78169019	78170193	peak1349
chr10	78184500	78185657	peak1350
chr10	78243610	78245541	peak1351
chr10	78351117	78352838	peak1352
chr10	78411923	78413425	peak1353
chr10	78425275	78426641	peak1354
chr10	78463938	78465256	peak1355
chr10	78481688	78482605	peak1356
chr10	78573974	78575571	peak1357
chr10	78590657	78592400	peak1358
chr10	78752167	78753174	peak1359
chr10	78779589	78780748	peak1360
chr10	78787305	78788217	peak1361
chr10	79096089	79097918	peak1362
chr10	79322029	79322565	peak1363
chr10	79532929	79534018	peak1364
chr10	79553994	79555469	peak1365
chr10	79613577	79614223	peak1366
chr10	79637074	79638965	peak1367
chr10	79668805	79670550	peak1368
chr10	79681323	79683590	peak1369
chr10	79703924	79705563	peak1370
chr10	79716300	79717437	peak1371
chr10	79745983	79747011	peak1372
chr10	79765973	79768049	peak1373
chr10	79777273	79778444	peak1374
chr10	79780381	79780844	peak1375
chr10	79793445	79794968	peak1376
chr10	79853586	79858595	peak1377
chr10	79874021	79874954	peak1378
chr10	79908141	79909083	peak1379
chr10	79915937	79917437	peak1380
chr10	79925998	79928499	peak1381
chr10	79960036	79960884	peak1382
chr10	79970903	79971294	peak1383
chr10	79983334	79986171	peak1384
chr10	79987940	79991560	peak1385
chr10	79996380	79997797	peak1386
chr10	80038824	80040063	peak1387
chr10	80053179	80055401	peak1388
chr10	80074072	80075472	peak1389
chr10	80101071	80102833	peak1390
chr10	80114879	80117768	peak1391
chr10	80138349	80139591	peak1392
chr10	80141063	80143019	peak1393
chr10	80147868	80152753	peak1394
chr10	80164615	80165759	peak1395
chr10	80167673	80168941	peak1396
chr10	80172858	80173654	peak1397
chr10	80179163	80180173	peak1398
chr10	80226115	80227627	peak1399
chr10	80248628	80250309	peak1400
chr10	80260175	80262220	peak1401
chr10	80264425	80266056	peak1402
chr10	80292295	80293677	peak1403
chr10	80295695	80296335	peak1404
chr10	80319671	80320808	peak1405
chr10	80322886	80323932	peak1406
chr10	80347669	80348837	peak1407
chr10	80385513	80388238	peak1408
chr10	80398031	80400413	peak1409
chr10	80405965	80407383	peak1410
chr10	80432366	80434007	peak1411
chr10	80475075	80475897	peak1412
chr10	80494727	80495788	peak1413
chr10	80560310	80562246	peak1414
chr10	80576066	80578839	peak1415
chr10	80589393	80590868	peak1416
chr10	80602722	80603907	peak1417
chr10	80621567	80624019	peak1418
chr10	80655810	80657107	peak1419
chr10	80673570	80677455	peak1420
chr10	80700531	80703465	peak1421
chr10	80740461	80742370	peak1422
chr10	80754670	80756282	peak1423
chr10	80797005	80799898	peak1424
chr10	80806996	80807632	peak1425
chr10	80825937	80828604	peak1426
chr10	80854441	80856138	peak1427
chr10	80899824	80900952	peak1428
chr10	80917465	80918597	peak1429
chr10	80922098	80922606	peak1430
chr10	80928617	80933788	peak1431
chr10	80985693	80986243	peak1432
chr10	81036776	81037493	peak1433
chr10	81059350	81060743	peak1434
chr10	81069998	81070740	peak1435
chr10	81105247	81107169	peak1436
chr10	81128930	81129905	peak1437
chr10	81134088	81138925	peak1438
chr10	81166856	81169587	peak1439
chr10	81176054	81177962	peak1440
chr10	81182929	81183891	peak1441
chr10	81192062	81193159	peak1442
chr10	81232747	81233724	peak1443
chr10	81257278	81257875	peak1444
chr10	81266076	81268964	peak1445
chr10	81285293	81286260	peak1446
chr10	81292926	81294144	peak1447
chr10	81319718	81322096	peak1448
chr10	81342837	81343648	peak1449
chr10	81349357	81351057	peak1450
chr10	81357097	81358749	peak1451
chr10	81377392	81379332	peak1452
chr10	81383891	81385350	peak1453
chr10	81425307	81427578	peak1454
chr10	81429769	81431373	peak1455
chr10	81482340	81482766	peak1456
chr10	81495445	81497882	peak1457
chr10	81523141	81524263	peak1458
chr10	81543912	81545688	peak1459
chr10	81558993	81561400	peak1460
chr10	81570778	81572235	peak1461
chr10	81575058	81575891	peak1462
chr10	81605476	81606885	peak1463
chr10	81626813	81628056	peak1464
chr10	81633314	81634118	peak1465
chr10	81642922	81644217	peak1466
chr10	81648664	81649954	peak1467
chr10	81703793	81705614	peak1468
chr10	81770381	81771453	peak1469
chr10	81812140	81813480	peak1470
chr10	81855594	81857452	peak1471
chr10	81863310	81864775	peak1472
chr10	81929754	81930822	peak1473
chr10	81997150	81997868	peak1474
chr10	82047822	82048994	peak1475
chr10	82082858	82084009	peak1476
chr10	82127567	82128647	peak1477
chr10	82177802	82179199	peak1478
chr10	82240465	82241612	peak1479
chr10	82353874	82355048	peak1480
chr10	82621866	82623852	peak1481
chr10	82629213	82630854	peak1482
chr10	82689956	82690985	peak1483
chr10	82698665	82700223	peak1484
chr10	82762614	82764603	peak1485
chr10	82795157	82796699	peak1486
chr10	82858529	82861252	peak1487
chr10	82984721	82988123	peak1488
chr10	83336548	83338195	peak1489
chr10	83359770	83361191	peak1490
chr10	83532947	83534351	peak1491
chr10	83543370	83544900	peak1492
chr10	83647760	83649455	peak1493
chr10	83722545	83723547	peak1494
chr10	84438412	84441848	peak1495
chr10	84532000	84534608	peak1496
chr10	84575891	84578183	peak1497
chr10	84621797	84623454	peak1498
chr10	84756725	84757029	peak1499
chr10	84916660	84918532	peak1500
chr10	85101845	85104787	peak1501
chr10	85127439	85128564	peak1502
chr10	85183037	85186161	peak1503
chr10	85221103	85221761	peak1504
chr10	85386777	85388616	peak1505
chr10	85598380	85599221	peak1506
chr10	85624674	85625127	peak1507
chr10	85828784	85830092	peak1508
chr10	85871502	85872837	peak1509
chr10	85915459	85917660	peak1510
chr10	85927593	85929132	peak1511
chr10	85956716	85958062	peak1512
chr10	86021833	86022953	peak1513
chr10	86300477	86303274	peak1514
chr10	86498241	86499019	peak1515
chr10	86684888	86686379	peak1516
chr10	86702832	86707101	peak1517
chr10	86727331	86727758	peak1518
chr10	86730813	86731388	peak1519
chr10	86778209	86780359	peak1520
chr10	87492672	87493706	peak1521
chr10	87858785	87861941	peak1522
chr10	88146182	88147794	peak1523
chr10	88200676	88201934	peak1524
chr10	88356345	88357657	peak1525
chr10	88378826	88380687	peak1526
chr10	88457516	88458014	peak1527
chr10	88502325	88504324	peak1528
chr10	88730312	88732911	peak1529
chr10	88825913	88827543	peak1530
chr10	88885768	88886821	peak1531
chr10	89256957	89257602	peak1532
chr10	89344450	89345175	peak1533
chr10	89442633	89444442	peak1534
chr10	89685106	89686861	peak1535
chr10	89731375	89733206	peak1536
chr10	89744495	89746525	peak1537
chr10	89872555	89874085	peak1538
chr10	90717997	90718567	peak1539
chr10	90728515	90728848	peak1540
chr10	90829066	90830015	peak1541
chr10	90969396	90970776	peak1542
chr10	91080783	91084078	peak1543
chr10	91122093	91124639	peak1544
chr10	91167011	91172440	peak1545
chr10	91180178	91183138	peak1546
chr10	91187272	91188407	peak1547
chr10	91229469	91230161	peak1548
chr10	91249563	91250208	peak1549
chr10	91270681	91271347	peak1550
chr10	92162204	92163158	peak1551
chr10	92721601	92722856	peak1552
chr10	93081160	93081684	peak1553
chr10	93160132	93163189	peak1554
chr10	93306639	93311678	peak1555
chr10	93452067	93455278	peak1556
chr10	93539694	93540557	peak1557
chr10	93588601	93590100	peak1558
chr10	93623718	93624526	peak1559
chr10	93640559	93642461	peak1560
chr10	93833293	93834606	peak1561
chr10	93888440	93890547	peak1562
chr10	94034205	94038192	peak1563
chr10	94147328	94149829	peak1564
chr10	94198422	94199832	peak1565
chr10	94311867	94312683	peak1566
chr10	94378239	94378970	peak1567
chr10	94505358	94505798	peak1568
chr10	94514250	94517314	peak1569
chr10	94544944	94546059	peak1570
chr10	94687745	94689824	peak1571
chr10	94829325	94829804	peak1572
chr10	94943211	94945517	peak1573
chr10	95264674	95266081	peak1574
chr10	95323046	95324268	peak1575
chr10	95394700	95396415	peak1576
chr10	95412701	95418007	peak1577
chr10	95500754	95502081	peak1578
chr10	95514246	95516716	peak1579
chr10	95559534	95564826	peak1580
chr10	95677490	95678230	peak1581
chr10	95894266	95895020	peak1582
chr10	95939816	95942073	peak1583
chr10	96160829	96161648	peak1584
chr10	96480004	96480565	peak1585
chr10	96615818	96623154	peak1586
chr10	96690310	96690737	peak1587
chr10	96750958	96752028	peak1588
chr10	97312626	97314155	peak1589
chr10	97479176	97486279	peak1590
chr10	97565339	97568271	peak1591
chr10	98683942	98684960	peak1592
chr10	98913398	98917801	peak1593
chr10	99036729	99037886	peak1594
chr10	99106387	99108933	peak1595
chr10	99203735	99205182	peak1596
chr10	99260891	99268933	peak1597
chr10	99461075	99461957	peak1598
chr10	99599527	99600598	peak1599
chr10	99618943	99619642	peak1600
chr10	99912988	99913848	peak1601
chr10	100015317	100018380	peak1602
chr10	100031528	100032023	peak1603
chr10	100486404	100488236	peak1604
chr10	100588515	100589522	peak1605
chr10	100629926	100630323	peak1606
chr10	102512107	102514413	peak1607
chr10	102622779	102623345	peak1608
chr10	103027943	103028760	peak1609
chr10	103235634	103236526	peak1610
chr10	103367739	103369438	peak1611
chr10	104455708	104456513	peak1612
chr10	105284393	105284867	peak1613
chr10	105572398	105575435	peak1614
chr10	105841098	105842428	peak1615
chr10	106469298	106471214	peak1616
chr10	106632384	106632911	peak1617
chr10	107121687	107124396	peak1618
chr10	107271433	107273380	peak1619
chr10	108113230	108113600	peak1620
chr10	108161136	108167008	peak1621
chr10	108331596	108334866	peak1622
chr10	108425966	108426272	peak1623
chr10	108445993	108446673	peak1624
chr10	109010538	109011643	peak1625
chr10	109136929	109137507	peak1626
chr10	109903423	109904304	peak1627
chr10	109921058	109921732	peak1628
chr10	110455351	110456208	peak1629
chr10	110744647	110746572	peak1630
chr10	110918740	110921457	peak1631
chr10	110931711	110932165	peak1632
chr10	111008735	111011703	peak1633
chr10	111031416	111032054	peak1634
chr10	111108726	111109066	peak1635
chr10	111164027	111166832	peak1636
chr10	111248065	111248519	peak1637
chr10	111297903	111299326	peak1638
chr10	111419759	111420433	peak1639
chr10	111422513	111423108	peak1640
chr10	111472704	111474500	peak1641
chr10	111505940	111508748	peak1642
chr10	111972623	111973911	peak1643
chr10	111995722	111997332	peak1644
chr10	112138729	112139122	peak1645
chr10	112270046	112272174	peak1646
chr10	112926993	112929621	peak1647
chr10	114743010	114743644	peak1648
chr10	114800342	114803071	peak1649
chr10	115249700	115252763	peak1650
chr10	115313907	115316445	peak1651
chr10	115361146	115363227	peak1652
chr10	115383282	115388488	peak1653
chr10	115470901	115471265	peak1654
chr10	115478840	115479559	peak1655
chr10	115586660	115587971	peak1656
chr10	115816403	115819862	peak1657
chr10	116017782	116018668	peak1658
chr10	116177153	116177995	peak1659
chr10	116275598	116277249	peak1660
chr10	116301334	116305493	peak1661
chr10	116472733	116474531	peak1662
chr10	116579869	116583133	peak1663
chr10	116948861	116951254	peak1664
chr10	117062802	117064501	peak1665
chr10	117145094	117150591	peak1666
chr10	117223688	117225164	peak1667
chr10	117280248	117282286	peak1668
chr10	117375161	117377991	peak1669
chr10	117393214	117394012	peak1670
chr10	117417659	117418644	peak1671
chr10	117494196	117494816	peak1672
chr10	117571208	117571729	peak1673
chr10	117629039	117630598	peak1674
chr10	117676084	117677172	peak1675
chr10	117708799	117711431	peak1676
chr10	117745093	117746896	peak1677
chr10	117791814	117793324	peak1678
chr10	117843006	117846936	peak1679
chr10	117905589	117907061	peak1680
chr10	117947300	117948051	peak1681
chr10	118103041	118104191	peak1682
chr10	118141329	118142599	peak1683
chr10	118866445	118870228	peak1684
chr10	119238507	119241171	peak1685
chr10	119453406	119455257	peak1686
chr10	120111999	120113545	peak1687
chr10	120200823	120202338	peak1688
chr10	120207992	120210216	peak1689
chr10	120226531	120228100	peak1690
chr10	120377211	120378219	peak1691
chr10	120428498	120429172	peak1692
chr10	120474337	120477329	peak1693
chr10	120551978	120553490	peak1694
chr10	120745129	120745597	peak1695
chr10	120811900	120812376	peak1696
chr10	120882247	120883312	peak1697
chr10	120895955	120900556	peak1698
chr10	120977108	120980205	peak1699
chr10	121033080	121034401	peak1700
chr10	121263604	121264164	peak1701
chr10	121310327	121311429	peak1702
chr10	121350237	121351800	peak1703
chr10	121364655	121367012	peak1704
chr10	121473779	121477344	peak1705
chr10	121504947	121505708	peak1706
chr10	121585520	121587837	peak1707
chr10	121625014	121627224	peak1708
chr10	121641089	121642403	peak1709
chr10	121739354	121740717	peak1710
chr10	121836468	121837354	peak1711
chr10	122029290	122029994	peak1712
chr10	122046423	122048030	peak1713
chr10	122095801	122097842	peak1714
chr10	122448400	122449544	peak1715
chr10	122544095	122544637	peak1716
chr10	122678355	122680847	peak1717
chr10	122983229	122986977	peak1718
chr10	122988023	122988606	peak1719
chr10	123074911	123077374	peak1720
chr10	123195226	123197752	peak1721
chr10	123264390	123265645	peak1722
chr10	124288140	124288955	peak1723
chr10	125387860	125390142	peak1724
chr10	125785828	125787532	peak1725
chr10	125965661	125969258	peak1726
chr10	126900680	126901809	peak1727
chr10	126905458	126906066	peak1728
chr10	126927863	126928874	peak1729
chr10	126978170	126983342	peak1730
chr10	127029958	127030964	peak1731
chr10	127040404	127042759	peak1732
chr10	127048425	127049746	peak1733
chr10	127058522	127060676	peak1734
chr10	127063013	127064716	peak1735
chr10	127069346	127071283	peak1736
chr10	127079012	127080283	peak1737
chr10	127081397	127081788	peak1738
chr10	127120362	127121273	peak1739
chr10	127123071	127123543	peak1740
chr10	127164903	127167101	peak1741
chr10	127188112	127190384	peak1742
chr10	127194643	127196447	peak1743
chr10	127210895	127212037	peak1744
chr10	127262836	127263491	peak1745
chr10	127266162	127267319	peak1746
chr10	127287617	127292295	peak1747
chr10	127310835	127312730	peak1748
chr10	127326252	127326989	peak1749
chr10	127339129	127342381	peak1750
chr10	127379964	127381784	peak1751
chr10	127421192	127422336	peak1752
chr10	127511664	127513343	peak1753
chr10	127521783	127522559	peak1754
chr10	127534034	127534925	peak1755
chr10	127618113	127622717	peak1756
chr10	127642040	127644771	peak1757
chr10	127664780	127669056	peak1758
chr10	127674961	127678049	peak1759
chr10	127739002	127740582	peak1760
chr10	128015007	128015894	peak1761
chr10	128034688	128037514	peak1762
chr10	128058093	128060871	peak1763
chr10	128082271	128085348	peak1764
chr10	128091078	128095270	peak1765
chr10	128096798	128098280	peak1766
chr10	128173413	128177091	peak1767
chr10	128179360	128180543	peak1768
chr10	128193930	128195442	peak1769
chr10	128211056	128213520	peak1770
chr10	128231454	128232958	peak1771
chr10	128269941	128272422	peak1772
chr10	128302529	128304395	peak1773
chr10	128321839	128323688	peak1774
chr10	128336948	128338913	peak1775
chr10	128344786	128345379	peak1776
chr10	128367893	128369637	peak1777
chr10	128376439	128378184	peak1778
chr10	128408988	128412639	peak1779
chr10	128458344	128460593	peak1780
chr10	128490769	128494980	peak1781
chr10	128498393	128499746	peak1782
chr10	128524257	128526777	peak1783
chr10	128546460	128549293	peak1784
chr10	128564784	128566882	peak1785
chr10	128589126	128590700	peak1786
chr10	128625475	128627125	peak1787
chr10	128668830	128669498	peak1788
chr10	128673212	128674789	peak1789
chr10	128695008	128696888	peak1790
chr10	128703863	128705748	peak1791
chr10	128742959	128745377	peak1792
chr10	128747401	128749375	peak1793
chr10	128790896	128791710	peak1794
chr10	128802819	128808051	peak1795
chr10	128820980	128823180	peak1796
chr10	128890658	128892490	peak1797
chr10	128909256	128911837	peak1798
chr10	128922145	128924430	peak1799
chr10	128933333	128934838	peak1800
chr10	130412125	130412721	peak1801
chr10	130470273	130470792	peak1802
chr10	130541733	130542821	peak1803
chr11	3100243	3104610	peak1804
chr11	3123173	3124585	peak1805
chr11	3201697	3203660	peak1806
chr11	3265217	3267538	peak1807
chr11	3288389	3292652	peak1808
chr11	3330633	3332299	peak1809
chr11	3370940	3371755	peak1810
chr11	3408053	3409726	peak1811
chr11	3451088	3453253	peak1812
chr11	3514125	3516155	peak1813
chr11	3535383	3539865	peak1814
chr11	3628780	3629519	peak1815
chr11	3647731	3650133	peak1816
chr11	3761622	3762574	peak1817
chr11	3863368	3864371	peak1818
chr11	3894516	3895719	peak1819
chr11	3911373	3914806	peak1820
chr11	3930705	3932461	peak1821
chr11	3963350	3964948	peak1822
chr11	4094616	4097346	peak1823
chr11	4118142	4118856	peak1824
chr11	4135156	4136040	peak1825
chr11	4159785	4161475	peak1826
chr11	4186221	4189150	peak1827
chr11	4218027	4219325	peak1828
chr11	4266490	4267408	peak1829
chr11	4592415	4595344	peak1830
chr11	4637270	4638670	peak1831
chr11	4703442	4705463	peak1832
chr11	4746206	4747123	peak1833
chr11	4847574	4850294	peak1834
chr11	4873728	4874571	peak1835
chr11	4894871	4896201	peak1836
chr11	4946811	4948041	peak1837
chr11	4986454	4988162	peak1838
chr11	5057850	5058662	peak1839
chr11	5061560	5062339	peak1840
chr11	5064057	5065898	peak1841
chr11	5096858	5100672	peak1842
chr11	5151264	5152277	peak1843
chr11	5260098	5262332	peak1844
chr11	5443299	5445667	peak1845
chr11	5485371	5486463	peak1846
chr11	5520240	5524470	peak1847
chr11	5539986	5542554	peak1848
chr11	5706859	5708116	peak1849
chr11	5740461	5741796	peak1850
chr11	5761161	5762918	peak1851
chr11	5787462	5789967	peak1852
chr11	5837094	5838225	peak1853
chr11	5861530	5863848	peak1854
chr11	5877528	5878636	peak1855
chr11	5955032	5956912	peak1856
chr11	6064986	6065996	peak1857
chr11	6199183	6200946	peak1858
chr11	6266919	6268408	peak1859
chr11	6273707	6275070	peak1860
chr11	6291132	6292994	peak1861
chr11	6388743	6390257	peak1862
chr11	6415165	6417808	peak1863
chr11	6443285	6445253	peak1864
chr11	6470135	6476680	peak1865
chr11	6527086	6528808	peak1866
chr11	6546076	6548051	peak1867
chr11	6560728	6562132	peak1868
chr11	6604636	6605847	peak1869
chr11	6624890	6627005	peak1870
chr11	7063152	7064508	peak1871
chr11	7212201	7214845	peak1872
chr11	8468193	8469186	peak1873
chr11	8623290	8625133	peak1874
chr11	8663019	8664957	peak1875
chr11	9010284	9011622	peak1876
chr11	9048249	9049140	peak1877
chr11	9115857	9116423	peak1878
chr11	9117780	9119459	peak1879
chr11	9291227	9291520	peak1880
chr11	11115298	11116320	peak1881
chr11	11461587	11462759	peak1882
chr11	11685222	11689344	peak1883
chr11	11808103	11809766	peak1884
chr11	12034647	12038215	peak1885
chr11	12463891	12465279	peak1886
chr11	16257459	16258030	peak1887
chr11	16260944	16261308	peak1888
chr11	16506822	16508936	peak1889
chr11	16751868	16754615	peak1890
chr11	16950603	16952121	peak1891
chr11	17007159	17008695	peak1892
chr11	17051295	17053221	peak1893
chr11	17158611	17161210	peak1894
chr11	17210797	17212783	peak1895
chr11	17257432	17259391	peak1896
chr11	17952825	17954057	peak1897
chr11	18750870	18751496	peak1898
chr11	18870905	18872054	peak1899
chr11	18875832	18878449	peak1900
chr11	19013308	19021335	peak1901
chr11	19026174	19027705	peak1902
chr11	19424324	19424828	peak1903
chr11	19919484	19920917	peak1904
chr11	19923733	19926348	peak1905
chr11	20110547	20114163	peak1906
chr11	20200572	20205266	peak1907
chr11	20248439	20250101	peak1908
chr11	20331405	20333818	peak1909
chr11	20445287	20446069	peak1910
chr11	20455155	20456429	peak1911
chr11	20531776	20533506	peak1912
chr11	20541851	20545349	peak1913
chr11	20561277	20561892	peak1914
chr11	20631045	20633448	peak1915
chr11	20740268	20742895	peak1916
chr11	20830139	20831970	peak1917
chr11	20859099	20860026	peak1918
chr11	21033936	21034920	peak1919
chr11	21090931	21093705	peak1920
chr11	21238302	21240503	peak1921
chr11	21368561	21371963	peak1922
chr11	21570909	21573065	peak1923
chr11	22000983	22003775	peak1924
chr11	22285475	22288288	peak1925
chr11	22376598	22377230	peak1926
chr11	22512037	22513487	peak1927
chr11	22617405	22617788	peak1928
chr11	22857004	22861674	peak1929
chr11	22971970	22974653	peak1930
chr11	22981231	22982770	peak1931
chr11	22990022	22992295	peak1932
chr11	23007306	23008863	peak1933
chr11	23067257	23068620	peak1934
chr11	23124283	23125165	peak1935
chr11	23211079	23211750	peak1936
chr11	23254773	23258105	peak1937
chr11	23305355	23307897	peak1938
chr11	23496866	23498687	peak1939
chr11	23632787	23634241	peak1940
chr11	23664862	23667262	peak1941
chr11	23769585	23772021	peak1942
chr11	23894120	23895675	peak1943
chr11	24075932	24082245	peak1944
chr11	26209887	26211202	peak1945
chr11	26386836	26387725	peak1946
chr11	26592472	26594132	peak1947
chr11	28339407	28339867	peak1948
chr11	28365298	28365982	peak1949
chr11	28583438	28584347	peak1950
chr11	28852916	28854620	peak1951
chr11	29130109	29131793	peak1952
chr11	29171679	29174363	peak1953
chr11	29246214	29247751	peak1954
chr11	29372948	29374929	peak1955
chr11	29514084	29515477	peak1956
chr11	29525849	29527416	peak1957
chr11	29546504	29549253	peak1958
chr11	29647621	29648346	peak1959
chr11	29692144	29695711	peak1960
chr11	29824978	29825335	peak1961
chr11	30024382	30026807	peak1962
chr11	30196243	30198740	peak1963
chr11	30264998	30269797	peak1964
chr11	30471576	30472407	peak1965
chr11	30572557	30573377	peak1966
chr11	30648646	30649817	peak1967
chr11	30754746	30755639	peak1968
chr11	30771153	30773422	peak1969
chr11	30885064	30885695	peak1970
chr11	30953180	30955437	peak1971
chr11	30985640	30987152	peak1972
chr11	31169097	31170048	peak1973
chr11	31368218	31370611	peak1974
chr11	31670552	31672674	peak1975
chr11	31869885	31874642	peak1976
chr11	31949062	31949740	peak1977
chr11	32204974	32206024	peak1978
chr11	32220850	32222653	peak1979
chr11	32226404	32227129	peak1980
chr11	32266813	32268092	peak1981
chr11	32324348	32324820	peak1982
chr11	32347389	32349913	peak1983
chr11	32454195	32456891	peak1984
chr11	32532102	32534119	peak1985
chr11	32641785	32644402	peak1986
chr11	33122825	33123365	peak1987
chr11	33146710	33148295	peak1988
chr11	33161338	33163834	peak1989
chr11	33512629	33514042	peak1990
chr11	33932206	33932905	peak1991
chr11	34047178	34049574	peak1992
chr11	34314725	34315099	peak1993
chr11	34543176	34545167	peak1994
chr11	34681518	34683358	peak1995
chr11	34782967	34783925	peak1996
chr11	34833156	34834653	peak1997
chr11	35121044	35124233	peak1998
[truncated: 14,316 more rows]

## Sheet: K4me3 LAB ChIP Peaks
H3K4me3 LAB IDR Peaks
Chromosome	Start	End	Name
chr1	3670654	3672557	peak1
chr1	4490817	4493640	peak2
chr1	4496227	4497786	peak3
chr1	4571418	4572209	peak4
chr1	4784967	4786304	peak5
chr1	4807341	4808793	peak6
chr1	4857189	4858789	peak7
chr1	5018482	5020932	peak8
chr1	5082857	5083800	peak9
chr1	5916819	5917506	peak10
chr1	6213778	6215893	peak11
chr1	6382645	6383219	peak12
chr1	6441119	6441633	peak13
chr1	7088211	7090612	peak14
chr1	7206295	7206718	peak15
chr1	7396940	7398894	peak16
chr1	9237127	9237747	peak17
chr1	9298667	9300152	peak18
chr1	9544912	9548718	peak19
chr1	9699487	9701421	peak20
chr1	9744464	9748905	peak21
chr1	9797596	9800314	peak22
chr1	9848259	9849193	peak23
chr1	9942475	9944602	peak24
chr1	9967042	9968650	peak25
chr1	10008906	10009526	peak26
chr1	10037242	10040552	peak27
chr1	10231376	10233941	peak28
chr1	10993124	10994939	peak29
chr1	11413564	11414762	peak30
chr1	12691946	12693864	peak31
chr1	12987154	12993032	peak32
chr1	13371967	13374932	peak33
chr1	13426359	13426910	peak34
chr1	13494635	13495329	peak35
chr1	13588258	13590310	peak36
chr1	13659542	13660890	peak37
chr1	14309242	14310297	peak38
chr1	14754339	14757221	peak39
chr1	15286385	15287380	peak40
chr1	15805196	15806490	peak41
chr1	15892409	15893129	peak42
chr1	16092836	16093486	peak43
chr1	16103196	16107730	peak44
chr1	16518414	16520191	peak45
chr1	16617203	16619869	peak46
chr1	16655402	16657695	peak47
chr1	16665002	16667442	peak48
chr1	16687935	16689961	peak49
chr1	17096468	17097883	peak50
chr1	17727017	17727796	peak51
chr1	18057673	18058880	peak52
chr1	20819278	20820702	peak53
chr1	20890124	20891563	peak54
chr1	20951231	20952304	peak55
chr1	21077279	21079928	peak56
chr1	21166342	21166935	peak57
chr1	21218457	21219011	peak58
chr1	21271544	21272511	peak59
chr1	21959939	21963420	peak60
chr1	22533227	22533964	peak61
chr1	22805545	22806070	peak62
chr1	23256143	23257781	peak63
chr1	23382352	23383767	peak64
chr1	23761708	23763205	peak65
chr1	23920725	23922784	peak66
chr1	24005063	24005953	peak67
chr1	24099012	24100917	peak68
chr1	24586500	24587386	peak69
chr1	24612782	24614973	peak70
chr1	24677956	24679489	peak71
chr1	30872429	30874419	peak72
chr1	30946756	30950699	peak73
chr1	32172526	32173169	peak74
chr1	33669376	33670799	peak75
chr1	33719671	33720860	peak76
chr1	33756104	33758248	peak77
chr1	33813109	33814778	peak78
chr1	33883278	33883922	peak79
chr1	33907154	33909016	peak80
chr1	34005581	34006519	peak81
chr1	34010973	34012341	peak82
chr1	34120728	34122296	peak83
chr1	34236125	34240540	peak84
chr1	34432646	34435564	peak85
chr1	34438907	34440596	peak86
chr1	34459168	34460359	peak87
chr1	34472692	34473625	peak88
chr1	34485320	34486032	peak89
chr1	34677803	34678889	peak90
chr1	34749582	34750957	peak91
chr1	34801682	34802279	peak92
chr1	34841552	34843756	peak93
chr1	34849615	34852431	peak94
chr1	36068074	36070707	peak95
chr1	36243438	36244404	peak96
chr1	36272835	36273653	peak97
chr1	36307710	36309542	peak98
chr1	36367925	36369510	peak99
chr1	36444572	36445539	peak100
chr1	36470916	36472538	peak101
chr1	36511433	36513545	peak102
chr1	36546453	36547353	peak103
chr1	36555867	36559125	peak104
chr1	36691058	36692375	peak105
chr1	36708764	36710035	peak106
chr1	36784840	36785540	peak107
chr1	36938112	36940574	peak108
chr1	37028751	37030035	peak109
chr1	37299483	37300951	peak110
chr1	37429296	37431258	peak111
chr1	37540157	37541552	peak112
chr1	37719381	37720290	peak113
chr1	37864301	37865832	peak114
chr1	37871581	37873009	peak115
chr1	37889081	37891598	peak116
chr1	37996553	37999182	peak117
chr1	38128776	38130403	peak118
chr1	38626491	38628378	peak119
chr1	38834892	38836774	peak120
chr1	38897185	38898515	peak121
chr1	38987287	38988986	peak122
chr1	39192417	39195595	peak123
chr1	39366917	39369257	peak124
chr1	39477274	39479238	peak125
chr1	39535069	39536894	peak126
chr1	39575982	39577819	peak127
chr1	39650079	39651269	peak128
chr1	39900113	39903157	peak129
chr1	39936315	39936628	peak130
chr1	40085610	40086089	peak131
chr1	40225010	40225455	peak132
chr1	40266089	40267138	peak133
chr1	40324296	40326226	peak134
chr1	40680394	40682072	peak135
chr1	40789984	40791211	peak136
chr1	42695744	42697774	peak137
chr1	42713167	42714901	peak138
chr1	42850948	42852259	peak139
chr1	42952751	42954130	peak140
chr1	43091624	43093256	peak141
chr1	43098000	43099377	peak142
chr1	43162638	43164272	peak143
chr1	43444661	43447211	peak144
chr1	43826706	43828530	peak145
chr1	43933215	43936260	peak146
chr1	44042142	44042537	peak147
chr1	44101206	44103191	peak148
chr1	44118054	44120446	peak149
chr1	44147230	44148986	peak150
chr1	44198545	44199236	peak151
chr1	44551328	44552758	peak152
chr1	45311526	45314776	peak153
chr1	45499066	45503583	peak154
chr1	45794837	45796342	peak155
chr1	45923486	45926258	peak156
chr1	46066534	46067491	peak157
chr1	46425380	46425867	peak158
chr1	46852344	46854726	peak159
chr1	48881324	48881829	peak160
chr1	50926533	50928332	peak161
chr1	51288987	51292369	peak162
chr1	51333262	51334187	peak163
chr1	51477233	51479117	peak164
chr1	51914897	51916283	peak165
chr1	52118866	52120929	peak166
chr1	52230525	52233900	peak167
chr1	52499159	52501164	peak168
chr1	52630436	52631365	peak169
chr1	52726331	52727774	peak170
chr1	52799136	52799966	peak171
chr1	52816561	52817986	peak172
chr1	52844386	52845876	peak173
chr1	52952016	52953493	peak174
chr1	53296536	53297819	peak175
chr1	53313224	53314224	peak176
chr1	53352093	53352805	peak177
chr1	53706510	53706969	peak178
chr1	53783186	53785695	peak179
chr1	54193854	54195321	peak180
chr1	54250757	54251168	peak181
chr1	54438274	54439118	peak182
chr1	54556783	54558480	peak183
chr1	54924940	54926857	peak184
chr1	55025601	55027932	peak185
chr1	55052167	55054342	peak186
chr1	55086833	55088975	peak187
chr1	55130824	55132409	peak188
chr1	55225406	55226922	peak189
chr1	55236611	55238954	peak190
chr1	55363208	55363970	peak191
chr1	55404870	55407615	peak192
chr1	56970799	56974001	peak193
chr1	57377323	57378470	peak194
chr1	57405762	57407615	peak195
chr1	57436275	57437286	peak196
chr1	57774084	57775934	peak197
chr1	57852705	57853346	peak198
chr1	57969189	57970169	peak199
chr1	57995634	57997461	peak200
chr1	58029720	58031288	peak201
chr1	58391794	58394411	peak202
chr1	58421719	58424249	peak203
chr1	58444751	58446448	peak204
chr1	58503645	58505557	peak205
chr1	58585372	58587243	peak206
chr1	58652375	58653478	peak207
chr1	58710966	58716595	peak208
chr1	58795165	58797912	peak209
chr1	58802705	58803937	peak210
chr1	58972607	58974434	peak211
chr1	59119417	59120692	peak212
chr1	59236490	59238173	peak213
[truncated: 15,063 more rows]

## Sheet: K4me3 PP ChIP Peaks
H3K4me3 PP IDR Peaks
[truncated: 16,468 more rows]
