# Supplementary material for: The pregnant myometrium is epigenetically activated at contractility-driving gene loci prior to the onset of labor in mice
Source: PLoS Biol. 2020 Jul 15;18(7):e3000710. doi: 10.1371/journal.pbio.3000710 (PMC7384763; doi:10.1371/journal.pbio.3000710)
Supplement: S11 Table — d, day; H3K27ac, H3 acetylation on lysine residue 27. (XLSX) [file pbio.3000710.s029.xlsx]

## Sheet: Increased binding peaks in LAB
diffBind significant H3K27ac increased signal peaks LAB vs. D15 (n=2). Closest gene and FoldChange info from DEseq2
chr_chip	start_chip	end_chip	chr_gene	start_gene	end_gene	gene_name	distance_TSS	log2FoldChange	padj	Fold_chip	FDR_chip
chr3	92279668	92281148	chr3	92285417	92291405	Sprr2a3	4270	6.46775	3.25814e-08	5.25	5.37e-07
chr15	85580551	85581715	chr15	85535437	85582473	Wnt7b	0	4.53779	2.42614e-58	3.02	0.00692
chr8	35824615	35827081	chr8	35824712	35826559	Cldn23	0	2.8178	3.72093e-08	2.58	0.00745
chr9	24541897	24542276	chr9	24557047	24696293	Dpy19l2	14772	2.59766	0.213037	7.13	4.24e-07
chr4	130273744	130275484	chr4	130253495	130279205	Serinc2	0	2.57355	9.03513e-13	2.57	0.000927
chr11	75794001	75796257	chr11	75768966	75796049	Doc2b	0	1.88438	0.000153782	2.73	0.00985
chr2	167707921	167709243	chr2	167688915	167690418	Cebpb	-17504	1.7539	8.72008e-08	2.71	0.00702
chrX	143482862	143483255	chrX	143518591	143797796	Pak3	35337	1.04051	9.10411e-07	9.46	1.2e-08
chr11	103386369	103387998	chr11	103364275	103412687	Plekhm1	0	0.992902	1.23433e-09	5.04	0.00043
chr4	59419458	59421605	chr4	59314683	59438633	Susd1	0	0.629796	0.0150287	4.19	0.0017
chrX	169980795	169981923	chrX	169685199	170005736	Mid1	0	0.613736	0.073005	2.33	0.00311
chrX	169996582	169999299	chrX	169685199	170005736	Mid1	0	0.613736	0.073005	8.75	1.51e-07
chr17	44030018	44031832	chr17	43801351	44039516	Rcan2	0	0.389663	0.0762883	2.43	0.00534
chr18	36403800	36405468	chr18	36403679	36454495	Pfdn1	0	0.221095	0.136144	3.64	0.00289
chr13	37459912	37460961	chr13	37345208	37419036	Ly86	-40877	0.209739	0.769111	4.27	0.00551
chr11	60779337	60782071	chr11	60777524	60788287	Smcr8	0	0.185252	0.309586	2.49	0.00435
chr17	47300619	47302688	chr17	47368887	47381417	Mrps10	66200	0.122851	0.470424	4.44	9.33e-05
chr1	106406733	106409848	chr1	106171752	106394250	Phlpp1	-12484	0.09315	0.69812	2.34	0.00522
chr16	93292588	93293600	chr16	93583457	93604063	Setd4	289858	0.0603149	0.895644	3.6	0.00981
chr5	32051795	32053545	chr5	31697684	32084962	Babam2	0	-0.0127394	0.949128	3.19	0.00939
chr1	127990214	127991872	chr1	127954184	128103047	Zranb3	0	-0.167857	0.47993	3.33	0.00426
chr11	3126070	3127380	chr11	3131850	3193463	Sfi1	4471	-0.271265	0.226706	7.19	1.99e-07
chr11	3142582	3144898	chr11	3131850	3193463	Sfi1	0	-0.271265	0.226706	7.71	2.97e-06
chr14	55153460	55154375	chr14	55106826	55116935	Jph4	-36526	-0.429142	0.280937	4.12	0.002
chr6	103649001	103649389	chr6	103510586	103750211	Chl1	0	-1.03424	0.372516	11.54	1.65e-10
chr15	91908258	91910142	chr15	91838265	91861438	Smgc	-46821	-1.07175	NA	7.41	7.09e-06
chr4	47302416	47303993	chr4	47208161	47313167	Col15a1	0	-2.04947	6.4728e-29	4.96	0.000614
