# Supplementary material for: The pregnant myometrium is epigenetically activated at contractility-driving gene loci prior to the onset of labor in mice
Source: PLoS Biol. 2020 Jul 15;18(7):e3000710. doi: 10.1371/journal.pbio.3000710 (PMC7384763; doi:10.1371/journal.pbio.3000710)
Supplement: S12 Table — d, day; eRNA, enhancer RNA. (XLSX) [file pbio.3000710.s030.xlsx]

## Sheet: All eRNA DESEQ2 results
DESeq2 mm10 eRNA analysis from H3K27ac peaks in Labour. Highlighted significance: log2FC >= 2, padju < 0.05. Closest gene to the peak in gene_name
Chromosome	Start	End	chr_gene	start_gene	end_gene	gene_id	gene_name	distance_TSS	log2FoldChange	padj
chr6	112508625	112510709	chr6	112473683	112489943	ENSMUSG00000049112.9	Oxtr	-18683	6.08512	3.56395e-08
chr6	112543326	112545831	chr6	112473683	112489943	ENSMUSG00000049112.9	Oxtr	-53384	5.54604	4.16143e-06
chr13	51961371	51965452	chr13	51846678	51848468	ENSMUSG00000021453.2	Gadd45g	-112904	5.24959	1.88629e-08
chr1	88474347	88475946	chr1	88499871	88510066	ENSMUSG00000062310.7	Glrp1	23926	5.0078	1.43938e-06
chr1	34399225	34399885	chr1	34436670	34439672	ENSMUSG00000042111.9	Ccdc115	36786	4.76254	5.74785e-06
chr10	14212193	14213479	chr10	13966075	14151374	ENSMUSG00000015501.10	Hivep2	-60820	4.74213	0.0059984
chr13	6191416	6194612	chr13	5861482	5870394	ENSMUSG00000000078.7	Klf6	-321023	4.72556	0.0104141
chr2	144236047	144239683	chr2	144250123	144270906	ENSMUSG00000027423.15	Snx5	10441	4.71985	7.64072e-06
chr11	109039118	109042999	chr11	108920349	108950783	ENSMUSG00000000142.15	Axin2	-88336	4.71486	0.0161837
chr2	173377532	173380464	chr2	173224458	173276533	ENSMUSG00000038400.15	Pmepa1	-101000	4.61452	0.0207653
chr16	93082842	93083502	chr16	92601466	92826149	ENSMUSG00000022952.17	Runx1	-256694	4.46679	0.0337574
chr17	31753232	31754185	chr17	31677933	31681724	ENSMUSG00000024041.9	Cryaa	-71509	4.41369	0.0658232
chr2	102536223	102537557	chr2	102550012	102643041	ENSMUSG00000027188.8	Pamr1	12456	4.33487	0.0447504
chr12	80010128	80015182	chr12	80107754	80113013	ENSMUSG00000021127.7	Zfp36l1	92573	4.30862	0.0403717
chr9	98629111	98630997	chr9	98588730	98601660	ENSMUSG00000032459.9	Mrps22	-27452	4.18493	0.0630798
chr17	73036569	73037446	chr17	73107985	73243368	ENSMUSG00000054469.14	Lclat1	70540	4.16834	0.0316527
chr9	72639111	72641857	chr9	72532240	72622937	ENSMUSG00000037674.15	Rfx7	-16175	4.1539	0.0658232
chr5	52910262	52910656	chr5	52834012	52867797	ENSMUSG00000029176.13	Anapc4	-42466	4.15067	0.0606405
chr17	72955252	72956527	chr17	72918305	72941947	ENSMUSG00000024063.13	Lbh	-13306	4.15062	0.0332594
chr10	118710534	118711580	chr10	118855603	118870209	ENSMUSG00000028630.9	Dyrk2	144024	4.09997	0.00844104
chr18	80553948	80556368	chr18	80606205	80713071	ENSMUSG00000033016.15	Nfatc1	49838	4.09915	0.0072073
chr9	98736342	98739071	chr9	98842503	98843385	ENSMUSG00000091080.2	Prr23a1	103433	4.04038	0.01348
chr15	80219079	80219978	chr15	80173721	80215519	ENSMUSG00000042428.6	Mgat3	-3561	4.03667	0.0511085
chr3	145962333	145965320	chr3	145938014	145944829	ENSMUSG00000036873.13	2410004B18Rik	-17505	4.01662	0.23115
chr9	31687630	31689353	chr9	31846044	31913462	ENSMUSG00000032033.11	Barx2	156692	3.99651	4.12558e-06
chr1	182526654	182529518	chr1	182467260	182517608	ENSMUSG00000026509.15	Capn2	-9047	3.96005	0.0978855
chr14	64632181	64633684	chr14	64647265	64809617	ENSMUSG00000060012.9	Kif13b	13582	3.91497	0.010304
chr2	102943388	102946313	chr2	102811141	102901665	ENSMUSG00000005087.17	Cd44	-41724	3.86324	0.111294
chr14	32003240	32006862	chr14	32028989	32062197	ENSMUSG00000021903.11	Galnt15	22128	3.81216	0.0223762
chr1	182982457	182984325	chr1	182954788	182976044	ENSMUSG00000079164.8	Tlr5	-6414	3.80401	0.211523
chr3	83862496	83865238	chr3	83836272	83841767	ENSMUSG00000027995.10	Tlr2	-20730	3.79361	0.211695
chr5	100605738	100607562	chr5	100553725	100572245	ENSMUSG00000029322.12	Plac8	-33494	3.79361	0.211695
chr2	170290279	170297526	chr2	170346991	170427845	ENSMUSG00000013523.13	Bcas1	49466	3.791	0.000271552
chr3	54601180	54602154	chr3	54692807	54728766	ENSMUSG00000027751.13	Supt20	90654	3.77154	0.144838
chr10	96690460	96691900	chr10	96617006	96622809	ENSMUSG00000036478.8	Btg1	-67652	3.7695	0.216309
chr9	96381190	96382137	chr9	96332655	96364442	ENSMUSG00000032412.8	Atp1b3	-16749	3.76435	0.211523
chr13	103538955	103541166	chr13	103739348	103774608	ENSMUSG00000032621.8	Srek1	198183	3.75181	0.141382
chr3	119995665	119997322	chr3	119718742	119784466	ENSMUSG00000028134.11	Ptbp2	-211200	3.74459	0.148632
chr11	107011313	107012829	chr11	106988629	106999541	ENSMUSG00000018362.14	Kpna2	-11773	3.74367	0.212292
chr19	21035673	21038197	chr19	20783458	20954202	ENSMUSG00000024749.8	Tmc1	-81472	3.72731	NA
chr17	87612852	87613904	chr17	87635979	87651129	ENSMUSG00000045394.9	Epcam	22076	3.65393	NA
chr17	73066418	73073550	chr17	73107985	73243368	ENSMUSG00000054469.14	Lclat1	34436	3.65067	7.74154e-19
chr16	86882832	86884078	chr16	87354185	87368742	ENSMUSG00000044442.11	N6amt1	470108	3.5623	NA
chr3	87515164	87516923	chr3	87525407	87540156	ENSMUSG00000003382.18	Etv3	8485	3.54175	0.00615913
chr1	34325950	34327305	chr1	33908225	34308661	ENSMUSG00000026131.18	Dst	-17290	3.53967	0.0402226
chr10	21852843	21855191	chr10	21882184	21999903	ENSMUSG00000019970.15	Sgk1	26994	3.51983	NA
chr14	76697250	76699456	chr14	76532814	76556889	ENSMUSG00000052584.10	Serp2	-140362	3.51983	NA
chr8	125340835	125345306	chr8	125418063	125569808	ENSMUSG00000001995.9	Sipa1l2	72758	3.5097	NA
chr1	72778832	72780440	chr1	72824503	72852474	ENSMUSG00000039323.18	Igfbp2	44064	3.48694	0.0562562
chr17	83310294	83313780	chr17	83350931	83480361	ENSMUSG00000032624.16	Eml4	37152	3.47952	NA
chr7	98571175	98575826	chr7	98587137	98656783	ENSMUSG00000035401.9	Emsy	11312	3.47913	NA
chr3	21952717	21954144	chr3	22076652	22216594	ENSMUSG00000027630.13	Tbl1xr1	122509	3.46416	NA
chr1	90496973	90498821	chr1	90602981	90613341	ENSMUSG00000034432.11	Cops8	104161	3.45755	0.0607758
chr2	30699388	30701646	chr2	30595040	30608943	ENSMUSG00000047363.4	Cstad	-90446	3.44813	NA
chr13	52215111	52218540	chr13	52504380	52531279	ENSMUSG00000047842.7	Diras2	285841	3.44706	0.0136573
chr9	96394583	96397125	chr9	96332655	96364442	ENSMUSG00000032412.8	Atp1b3	-30142	3.39188	6.99915e-05
chr15	59167667	59170108	chr15	58941234	59082005	ENSMUSG00000022353.10	Mtss1	-85663	3.3834	0.0337775
chr1	34378542	34379785	chr1	34436670	34439672	ENSMUSG00000042111.9	Ccdc115	56886	3.37573	0.187688
chr7	70624554	70625927	chr7	70351944	70366735	ENSMUSG00000030551.14	Nr2f2	-257820	3.36678	NA
chr1	94034956	94035995	chr1	94038305	94052553	ENSMUSG00000026285.7	Pdcd1	2311	3.3588	NA
chr10	21776284	21776964	chr10	21882184	21999903	ENSMUSG00000019970.15	Sgk1	105221	3.35863	7.81338e-06
chr7	113150024	113153265	chr7	113207465	113314126	ENSMUSG00000055116.8	Arntl	54201	3.35843	NA
chr11	117930681	117936623	chr11	117966079	117970047	ENSMUSG00000053113.3	Socs3	29457	3.31142	0.0152188
chr3	152066890	152067700	chr3	152093533	152166230	ENSMUSG00000039131.15	Gipc2	25834	3.29646	3.04936e-10
chr4	86689193	86691605	chr4	86648386	86670060	ENSMUSG00000028494.12	Plin2	-19134	3.2529	0.0921863
chr4	120368762	120370220	chr4	120405281	120530186	ENSMUSG00000000085.16	Scmh1	35062	3.22594	0.211523
chr10	68353028	68357621	chr10	68430953	68541896	ENSMUSG00000019945.10	Cabcoco1	73333	3.21689	NA
chr4	129031738	129036496	chr4	128991958	129011529	ENSMUSG00000028792.14	Ak2	-20210	3.21241	0.211695
chr17	73074517	73075396	chr17	73107985	73243368	ENSMUSG00000054469.14	Lclat1	32590	3.2078	2.68789e-07
chr2	167739957	167741767	chr2	167688915	167690418	ENSMUSG00000056501.3	Cebpb	-49540	3.20485	NA
chr2	158153564	158155176	chr2	158116402	158146436	ENSMUSG00000037820.15	Tgm2	-7129	3.19234	NA
chr13	92986938	92989047	chr13	93040713	93144724	ENSMUSG00000047419.5	Cmya5	51667	3.19189	NA
chr6	22279696	22280728	chr6	22288227	22298522	ENSMUSG00000029671.15	Wnt16	7500	3.18355	0.26425
chr17	83322514	83325122	chr17	83350931	83480361	ENSMUSG00000032624.16	Eml4	25810	3.18138	NA
chr2	158173594	158176012	chr2	158182533	158229222	ENSMUSG00000037813.13	D630003M21Rik	6522	3.18138	NA
chr8	24517982	24519299	chr8	24531892	24576333	ENSMUSG00000031549.16	Ido2	12594	3.18108	0.152558
chr2	166728251	166732311	chr2	166566342	166713832	ENSMUSG00000039621.13	Prex1	-14420	3.1765	NA
chr6	115717186	115718870	chr6	115729131	115762410	ENSMUSG00000059900.14	Tmem40	10262	3.15987	NA
chr12	79984221	79987440	chr12	80107754	80113013	ENSMUSG00000021127.7	Zfp36l1	120315	3.15889	NA
chr7	128309896	128311322	chr7	128271379	128298170	ENSMUSG00000030780.15	BC017158	-11727	3.15075	0.151694
chr18	82469859	82472297	chr18	82475146	82585637	ENSMUSG00000041607.16	Mbp	2850	3.14013	NA
chr17	83981685	83984531	chr17	83831156	83847963	ENSMUSG00000000673.9	Haao	-133723	3.11578	NA
chr14	72782652	72783638	chr14	72537946	72710003	ENSMUSG00000033487.14	Fndc3a	-72650	3.11478	NA
chr13	52673915	52677370	chr13	52583173	52648792	ENSMUSG00000021457.14	Syk	-25124	3.09275	NA
chr9	30590663	30592391	chr9	30427108	30466733	ENSMUSG00000031993.7	Snx19	-123931	3.05291	0.00855089
chr3	122032841	122036856	chr3	122044443	122180123	ENSMUSG00000028125.14	Abca4	7588	3.03346	0.209714
chr17	8505236	8509589	chr17	8525372	8986648	ENSMUSG00000023868.17	Pde10a	15784	3.02987	0.207258
chr17	84070678	84075967	chr17	84183931	84187947	ENSMUSG00000045817.8	Zfp36l2	107965	3.01301	0.0178709
chr16	30735940	30737806	chr16	30599723	30602797	ENSMUSG00000046546.3	Fam43a	-133144	3.00778	NA
chr4	88529914	88530841	chr4	88522025	88522774	ENSMUSG00000048806.4	Ifnb1	-7141	3.00223	NA
chr19	10951293	10953392	chr19	10941481	10949266	ENSMUSG00000024732.7	Ccdc86	-2028	2.98491	2.46884e-05
chr1	72781463	72783746	chr1	72824503	72852474	ENSMUSG00000039323.18	Igfbp2	40758	2.98355	0.0134619
chr5	53437631	53438737	chr5	53466152	53657362	ENSMUSG00000039191.12	Rbpj	27416	2.97755	NA
chr2	148509743	148511908	chr2	148436640	148443563	ENSMUSG00000027435.8	Cd93	-66181	2.95863	NA
chr7	89482723	89484188	chr7	89507783	89527187	ENSMUSG00000039405.7	Prss23	23596	2.94259	NA
chr7	72495825	72497583	chr7	72077830	72306608	ENSMUSG00000032776.9	Mctp2	-189218	2.91474	NA
chr3	60408456	60409578	chr3	60472830	60629750	ENSMUSG00000027763.13	Mbnl1	63253	2.90336	0.142633
chr4	128837868	128842701	chr4	128773088	128806045	ENSMUSG00000028799.15	Zfp362	-31824	2.88548	0.0436142
chr5	53427115	53430650	chr5	53466152	53657362	ENSMUSG00000039191.12	Rbpj	35503	2.85512	0.316072
chr18	64710805	64712177	chr18	64528979	64661000	ENSMUSG00000039529.8	Atp8b1	-49806	2.83541	0.32774
chr12	78910780	78912433	chr12	78888691	78906964	ENSMUSG00000021118.7	Plek2	-3817	2.82007	NA
chr2	158158475	158160392	chr2	158116402	158146436	ENSMUSG00000037820.15	Tgm2	-12040	2.78847	NA
chr6	112552782	112554522	chr6	112473683	112489943	ENSMUSG00000049112.9	Oxtr	-62840	2.78827	0.00853822
chr13	51883215	51893258	chr13	51846678	51848468	ENSMUSG00000021453.2	Gadd45g	-34748	2.78095	0.000169925
chr11	109125530	109126659	chr11	109139291	109144369	ENSMUSG00000078605.2	E030025P04Rik	12633	2.7796	NA
chr8	46940873	46942835	chr8	46986887	47096762	ENSMUSG00000038173.15	Enpp6	44053	2.7796	NA
chr7	100046281	100046983	chr7	100006172	100034728	ENSMUSG00000030732.13	Chrdl2	-11554	2.77026	0.274266
chr7	112207797	112209113	chr7	112225856	112413106	ENSMUSG00000038244.14	Mical2	16744	2.76456	NA
chr9	58439233	58443379	chr9	58488603	58499780	ENSMUSG00000066607.5	Insyn1	45225	2.76456	NA
chr6	112568753	112569901	chr6	112619850	112696686	ENSMUSG00000030254.16	Rad18	49950	2.76371	0.0271149
chr12	32291970	32293256	chr12	32173473	32208659	ENSMUSG00000020573.17	Pik3cg	-83312	2.76061	NA
chr9	44565199	44566136	chr9	44511787	44561877	ENSMUSG00000047880.15	Cxcr5	-3323	2.76061	NA
chrX	13230188	13230574	chrX	13280970	13294052	ENSMUSG00000000787.12	Ddx3x	50397	2.75955	NA
chr13	52206184	52213970	chr13	52504380	52531279	ENSMUSG00000047842.7	Diras2	290411	2.7589	0.0072073
chr12	79993267	79995951	chr12	80107754	80113013	ENSMUSG00000021127.7	Zfp36l1	111804	2.75508	0.196036
chr1	177708375	177709532	chr1	177729814	177753324	ENSMUSG00000015962.5	1700016C15Rik	20283	2.7406	NA
chr18	76160974	76161429	chr18	75820178	76148561	ENSMUSG00000044646.14	Zbtb7c	-12414	2.7406	NA
chr2	170152640	170155819	chr2	170108643	170148103	ENSMUSG00000052056.14	Zfp217	-4538	2.74044	0.151188
chr10	82957809	82959531	chr10	82985498	83195900	ENSMUSG00000034612.7	Chst11	25968	2.7318	NA
chr6	100218471	100219430	chr6	100228565	100287485	ENSMUSG00000072872.3	Rybp	9136	2.7318	NA
chr18	80565481	80567955	chr18	80606205	80713071	ENSMUSG00000033016.15	Nfatc1	38251	2.72937	NA
chr1	34387408	34390352	chr1	34436670	34439672	ENSMUSG00000042111.9	Ccdc115	46319	2.72814	0.268669
chr7	141369577	141372687	chr7	141338880	141363020	ENSMUSG00000025504.14	Eps8l2	-6558	2.72693	NA
chr2	131392771	131394425	chr2	131298064	131352892	ENSMUSG00000048911.15	Rnf24	-39880	2.7233	NA
chr9	74914841	74917062	chr9	74861921	74891781	ENSMUSG00000043013.10	Onecut1	-23061	2.7233	NA
chr12	9657161	9657939	chr12	9570116	9581500	ENSMUSG00000048387.8	Osr1	-75662	2.72085	NA
chr2	165967823	165970272	chr2	165992636	166073242	ENSMUSG00000027678.17	Ncoa3	22365	2.72085	NA
chr9	106353387	106356005	chr9	106281061	106350521	ENSMUSG00000023345.17	Poc1a	-2867	2.71297	0.356782
chr6	37463802	37465584	chr6	37327255	37442146	ENSMUSG00000038648.5	Creb3l2	-21657	2.70961	NA
chr14	105979117	105980998	chr14	105891947	105896819	ENSMUSG00000022114.5	Spry2	-82299	2.69771	NA
chr16	95673290	95675932	chr16	95702075	95721051	ENSMUSG00000022895.16	Ets2	26144	2.69092	NA
chr4	47437115	47438558	chr4	47353222	47414931	ENSMUSG00000007613.15	Tgfbr1	-22185	2.69092	NA
chr10	21782937	21785802	chr10	21882184	21999903	ENSMUSG00000019970.15	Sgk1	96383	2.69001	2.38692e-12
chr13	41689261	41690102	chr13	41605907	41641355	ENSMUSG00000087370.3	Tmem170b	-47907	2.68963	0.148632
chr10	118746957	118750326	chr10	118855603	118870209	ENSMUSG00000028630.9	Dyrk2	105278	2.68962	4.57938e-10
chr12	72013541	72014489	chr12	71831078	71992333	ENSMUSG00000034574.10	Daam1	-21209	2.68954	0.359307
chr13	37459913	37460961	chr13	37345208	37419036	ENSMUSG00000021423.6	Ly86	-40878	2.68251	0.296018
chrX	13461233	13462278	chrX	13466110	13489313	ENSMUSG00000051228.5	Nyx	3833	2.68083	0.328526
chr2	173448523	173450106	chr2	173522586	173528501	ENSMUSG00000027518.3	1700021F07Rik	72481	2.67951	NA
chr5	122619454	122623235	chr5	122550204	122614518	ENSMUSG00000029469.14	Ift81	-4937	2.66413	NA
chr1	106406734	106409848	chr1	106171752	106394250	ENSMUSG00000044340.7	Phlpp1	-12485	2.65812	NA
chr6	143664719	143666041	chr6	143828425	144781977	ENSMUSG00000041540.16	Sox5	162385	2.64116	0.00125529
chr9	77749796	77751480	chr9	77754535	77794485	ENSMUSG00000032350.9	Gclc	3056	2.6394	0.383387
chr18	80550181	80552112	chr18	80606205	80713071	ENSMUSG00000033016.15	Nfatc1	54094	2.62832	0.407849
chr10	118587246	118588536	chr10	118441046	118445892	ENSMUSG00000055170.4	Ifng	-141355	2.62626	0.0059984
chr14	32823508	32829121	chr14	32833962	32836789	ENSMUSG00000078127.3	Fam170b	4842	2.61392	0.329681
chr16	55730679	55732400	chr16	55811375	55838899	ENSMUSG00000035356.17	Nfkbiz	78976	2.589	0.495855
chr7	80845143	80846540	chr7	80860920	80876537	ENSMUSG00000038797.13	Zscan2	14381	2.58246	0.113044
chr11	51614805	51616060	chr11	51619735	51623714	ENSMUSG00000001056.3	Nhp2	3676	2.57816	0.343505
chr13	104517577	104520408	chr13	104287835	104496695	ENSMUSG00000046169.10	Adamts6	-20883	2.5744	0.00294947
chr3	21934756	21938710	chr3	22076652	22216594	ENSMUSG00000027630.13	Tbl1xr1	137943	2.56717	0.338643
chr15	55280045	55280975	chr15	55112317	55259271	ENSMUSG00000022419.16	Deptor	-20775	2.54505	0.505752
chr12	29932686	29934538	chr12	29937608	30017658	ENSMUSG00000020674.17	Pxdn	3071	2.54116	0.0811807
chr17	35590118	35592513	chr17	35601549	35650571	ENSMUSG00000090509.2	Sfta2	9037	2.5375	NA
chr17	29502365	29503581	chr17	29490753	29496112	ENSMUSG00000024014.8	Pim1	-6254	2.52327	NA
chr16	37683015	37685503	chr16	37647170	37654453	ENSMUSG00000022820.4	Ndufb4	-28563	2.51857	NA
chr2	166431503	166435794	chr2	166566342	166713832	ENSMUSG00000039621.13	Prex1	130549	2.50471	0.0245326
chr14	75444763	75446495	chr14	75455982	75529708	ENSMUSG00000091722.2	Siah3	9488	2.49789	NA
chr1	170698300	170702431	chr1	170704674	170867771	ENSMUSG00000026663.6	Atf6	2244	2.49162	0.000128224
chr11	118379242	118379829	chr11	118392751	118402092	ENSMUSG00000033880.11	Lgals3bp	12923	2.49005	NA
chr6	125412620	125414210	chr6	125362660	125380793	ENSMUSG00000038167.6	Plekhg6	-31828	2.47544	0.161988
chr8	26287520	26289035	chr8	26158141	26164151	ENSMUSG00000037214.12	Thap1	-123370	2.47309	NA
chr6	72239704	72246469	chr6	72206177	72235577	ENSMUSG00000037621.8	Atoh8	-4128	2.47239	0.0556235
chr16	93912969	93914480	chr16	93919031	94008837	ENSMUSG00000047109.13	Cldn14	4552	2.47105	0.378146
chr13	52045701	52048824	chr13	51846678	51848468	ENSMUSG00000021453.2	Gadd45g	-197234	2.46373	0.276356
chr1	90480108	90482503	chr1	90602981	90613341	ENSMUSG00000034432.11	Cops8	120479	2.4591	0.3781
chr17	84056684	84061362	chr17	84183931	84187947	ENSMUSG00000045817.8	Zfp36l2	122570	2.45689	0.211695
chr16	30235340	30236581	chr16	30256378	30267499	ENSMUSG00000023176.9	Cpn2	19798	2.45392	NA
chr1	119166613	119169959	chr1	118834132	119053619	ENSMUSG00000048402.14	Gli2	-112995	2.44861	NA
chr12	85453571	85457977	chr12	85473890	85477273	ENSMUSG00000021250.13	Fos	15914	2.4486	0.0256784
chr1	125507981	125509210	chr1	125560595	125595820	ENSMUSG00000026342.10	Slc35f5	51386	2.44859	NA
chr10	59942475	59943701	chr10	59949669	59951834	ENSMUSG00000020108.4	Ddit4	5969	2.43865	NA
chr1	90439608	90441748	chr1	90602981	90613341	ENSMUSG00000034432.11	Cops8	161234	2.41701	0.324136
chr9	23166846	23169602	chr9	23223076	23485200	ENSMUSG00000031963.8	Bmper	53475	2.41339	NA
chr14	105920687	105921247	chr14	105891947	105896819	ENSMUSG00000022114.5	Spry2	-23869	2.41268	NA
chr4	132514490	132516321	chr4	132492032	132510501	ENSMUSG00000028893.8	Sesn2	-3990	2.40965	0.24518
chr9	107644297	107645121	chr9	107650634	107669530	ENSMUSG00000010064.15	Slc38a3	5514	2.39992	NA
chr3	52894194	52898025	chr3	52981875	53017237	ENSMUSG00000027742.13	Cog6	83851	2.39649	0.120887
chr1	189135992	189139355	chr1	189207930	189402273	ENSMUSG00000037624.15	Kcnk2	68576	2.37639	0.500812
chr3	88132124	88134086	chr3	88142372	88172086	ENSMUSG00000001419.17	Mef2d	8287	2.36334	NA
chr13	104541121	104543611	chr13	104287835	104496695	ENSMUSG00000046169.10	Adamts6	-44427	2.36213	0.0508416
chr1	132291351	132293051	chr1	132298626	132307357	ENSMUSG00000042115.4	Klhdc8a	5576	2.35081	NA
chr11	87748056	87752237	chr11	87737552	87743623	ENSMUSG00000020485.14	Supt4a	-4434	2.34351	0.248356
chr3	93595921	93598810	chr3	93555080	93564643	ENSMUSG00000041959.14	S100a10	-31279	2.32676	0.436162
chr13	56579669	56583216	chr13	56609523	56639562	ENSMUSG00000035493.10	Tgfbi	26308	2.32413	0.26563
chr13	52078558	52081214	chr13	51846678	51848468	ENSMUSG00000021453.2	Gadd45g	-230091	2.32071	NA
chr7	34317828	34320688	chr7	34236707	34313551	ENSMUSG00000066571.13	4931406P16Rik	-4278	2.31851	NA
chr9	96398103	96400269	chr9	96332655	96364442	ENSMUSG00000032412.8	Atp1b3	-33662	2.28747	0.00818976
chr3	105058424	105061799	chr3	105066844	105078806	ENSMUSG00000051788.4	4930564D02Rik	5046	2.2726	0.204483
chr2	167769458	167771256	chr2	167688915	167690418	ENSMUSG00000056501.3	Cebpb	-79041	2.25668	0.0393237
chr11	53307202	53311404	chr11	53259814	53300457	ENSMUSG00000020361.13	Hspa4	-6746	2.25504	0.292871
chr9	44567314	44568733	chr9	44511787	44561877	ENSMUSG00000047880.15	Cxcr5	-5438	2.2549	NA
chr17	80797516	80802913	chr17	80580512	80728485	ENSMUSG00000024242.15	Map4k3	-69032	2.24857	0.0823973
chr3	101799161	101801948	chr3	101813076	101848959	ENSMUSG00000044313.13	Mab21l3	11129	2.24037	NA
chr12	30021648	30023485	chr12	29937608	30017658	ENSMUSG00000020674.17	Pxdn	-3991	2.23677	0.00523158
chr11	51805382	51806020	chr11	51813455	51857653	ENSMUSG00000020387.15	Jade2	7436	2.23505	NA
chr11	106953981	106955130	chr11	106820066	106920715	ENSMUSG00000018363.16	Smurf2	-33267	2.23505	NA
chr12	85451725	85452560	chr12	85473890	85477273	ENSMUSG00000021250.13	Fos	21331	2.23505	NA
chr12	105556608	105558186	chr12	105563226	105595237	ENSMUSG00000021070.6	Bdkrb2	5041	2.23505	NA
chr13	64400539	64402799	chr13	64432314	64441773	ENSMUSG00000021483.8	Cdk20	29516	2.23307	NA
chr13	84348609	84349419	chr13	84222296	84296141	ENSMUSG00000035762.11	Tmem161b	-52469	2.23307	NA
chr9	62637768	62638666	chr9	62677826	62783982	ENSMUSG00000032243.8	Itga11	39161	2.23307	NA
chr2	158166731	158171067	chr2	158182533	158229222	ENSMUSG00000037813.13	D630003M21Rik	11467	2.22737	0.0549967
chr13	45454835	45456043	chr13	45389742	45412022	ENSMUSG00000038175.10	Mylip	-42814	2.21361	NA
chr3	52843398	52844095	chr3	52981875	53017237	ENSMUSG00000027742.13	Cog6	137781	2.20811	0.104179
chr11	106956552	106958019	chr11	106988629	106999541	ENSMUSG00000018362.14	Kpna2	30611	2.20493	NA
chr10	19612245	19614406	chr10	19591949	19610229	ENSMUSG00000020009.13	Ifngr1	-2017	2.19731	NA
chr16	33343878	33345694	chr16	33380836	33504363	ENSMUSG00000022811.17	Zfp148	35143	2.19601	0.324136
chr11	99131662	99133457	chr11	99144196	99155077	ENSMUSG00000037944.8	Ccr7	10740	2.19141	NA
chr3	107535814	107537873	chr3	107553687	107555073	ENSMUSG00000055891.7	Ubl4b	15815	2.19141	NA
chr1	177622089	177626058	chr1	177729814	177753324	ENSMUSG00000015962.5	1700016C15Rik	103757	2.18775	NA
chr10	95680310	95680956	chr10	95672991	95673451	ENSMUSG00000074780.2	Anapc15-ps	-6860	2.18775	NA
chr12	54566819	54567504	chr12	54645392	54656573	ENSMUSG00000044408.7	Sptssa	77889	2.18775	NA
chr18	75404403	75405932	chr18	75367529	75395935	ENSMUSG00000025880.11	Smad7	-8469	2.18775	NA
chr2	152179901	152180916	chr2	152143561	152149097	ENSMUSG00000068079.5	Tcf15	-30805	2.18775	NA
chr9	62631682	62633214	chr9	62677826	62783982	ENSMUSG00000032243.8	Itga11	44613	2.18775	NA
chr1	71937921	71939127	chr1	72159442	72212307	ENSMUSG00000039395.8	Mreg	220316	2.18769	0.0220457
chr19	61199561	61199988	chr19	61183890	61183955	ENSMUSG00000069475.1	Gm6020	-15607	2.18329	0.0186047
chr12	85485113	85488176	chr12	85473890	85477273	ENSMUSG00000021250.13	Fos	-7841	2.18067	0.00615913
chr2	32503155	32503769	chr2	32535332	32569756	ENSMUSG00000039157.12	Fam102a	31564	2.17864	NA
chr7	69492820	69493609	chr7	68736995	68749241	ENSMUSG00000042659.15	Arrdc4	-743580	2.17864	NA
chr7	71411282	71412385	chr7	71348961	71351485	ENSMUSG00000070511.2	Gm10295	-59798	2.17864	NA
chr11	95398052	95398692	chr11	95384692	95391776	ENSMUSG00000020873.15	Slc35b1	-6277	2.17495	NA
chr12	85201525	85204909	chr12	85219481	85226628	ENSMUSG00000004788.11	Eif2b2	14573	2.17495	NA
chr13	5346938	5348230	chr13	5861482	5870394	ENSMUSG00000000078.7	Klf6	513253	2.17495	NA
chr14	46704382	46704815	chr14	46760541	46771669	ENSMUSG00000037628.10	Cdkn3	55727	2.17495	NA
chr2	131422952	131423382	chr2	131491496	131525922	ENSMUSG00000027333.18	Smox	68115	2.17495	NA
chr5	53325677	53326814	chr5	53267083	53278540	ENSMUSG00000061461.11	Smim20	-47138	2.17495	NA
chr16	30820859	30822928	chr16	30955144	31081432	ENSMUSG00000047434.14	Xxylt1	132217	2.17265	0.255429
chr13	56574669	56576785	chr13	56542464	56548502	ENSMUSG00000021539.9	Lect2	-26168	2.16944	0.0136573
chr14	55814843	55815796	chr14	55823144	55833943	ENSMUSG00000023411.12	Nfatc4	7349	2.16542	NA
chr14	56336759	56340106	chr14	56365068	56388550	ENSMUSG00000022229.3	Atp12a	24963	2.15938	0.154392
chr18	11793709	11795655	chr18	11839220	11945630	ENSMUSG00000040957.15	Cables1	43566	2.14858	NA
chr9	120884351	120885825	chr9	120929216	120960507	ENSMUSG00000006932.17	Ctnnb1	43392	2.14858	NA
chr1	182087450	182091095	chr1	182124737	182132407	ENSMUSG00000026511.7	Srp9	33643	2.14481	NA
chr12	79997062	80000362	chr12	80107754	80113013	ENSMUSG00000021127.7	Zfp36l1	107393	2.14481	NA
chr15	27405421	27406316	chr15	27466677	27594909	ENSMUSG00000022265.7	Ank	60362	2.14481	NA
chr18	68495070	68496444	chr18	68406907	68429251	ENSMUSG00000045569.6	Mc2r	-65820	2.14481	NA
chr2	173384304	173387420	chr2	173224458	173276533	ENSMUSG00000038400.15	Pmepa1	-107772	2.14481	NA
chr5	30999949	31001150	chr5	30968662	30977018	ENSMUSG00000006642.3	Tcf23	-22932	2.14481	NA
chr1	180911349	180911959	chr1	180904293	180908088	ENSMUSG00000026520.8	Pycr2	-3262	2.14248	NA
chr10	14193444	14194700	chr10	13966075	14151374	ENSMUSG00000015501.10	Hivep2	-42071	2.14248	NA
chr6	108708727	108710298	chr6	108660629	108666925	ENSMUSG00000030103.11	Bhlhe40	-41803	2.13203	0.53024
chr11	121014728	121015394	chr11	121036747	121039418	ENSMUSG00000025163.6	Cd7	21354	2.12955	NA
chr13	60594630	60596414	chr13	60601947	60763191	ENSMUSG00000021559.14	Dapk1	5534	2.12955	NA
chr2	148497741	148498430	chr2	148436640	148443563	ENSMUSG00000027435.8	Cd93	-54179	2.12955	NA
chr2	167886216	167889095	chr2	167932057	167979385	ENSMUSG00000027540.13	Ptpn1	42963	2.12955	NA
chr13	35886134	35886594	chr13	35893472	35906359	ENSMUSG00000021418.15	Rpp40	6879	2.1239	NA
chr13	43522338	43526774	chr13	43538393	43560191	ENSMUSG00000021371.5	Mcur1	11620	2.11639	0.436162
chr13	107645107	107646602	chr13	108002715	108158623	ENSMUSG00000068184.7	Ndufaf2	356114	2.11567	NA
chr16	13157984	13161503	chr16	13109684	13150617	ENSMUSG00000022545.13	Ercc4	-7368	2.11567	NA
chr3	135579384	135580931	chr3	135584655	135691547	ENSMUSG00000028163.17	Nfkb1	3725	2.11567	NA
chrX	99198745	99201459	chrX	99136130	99148991	ENSMUSG00000031217.8	Efnb1	-49755	2.11567	NA
chr13	41672214	41673400	chr13	41605907	41641355	ENSMUSG00000087370.3	Tmem170b	-30860	2.11458	0.274266
chr16	92950671	92955899	chr16	92601466	92826149	ENSMUSG00000022952.17	Runx1	-124523	2.11004	0.143073
chr11	16590802	16593167	chr11	16500530	16508484	ENSMUSG00000078974.10	Sec61g	-82319	2.1088	0.0978855
chr7	139362470	139366410	chr7	139389109	139579652	ENSMUSG00000025477.14	Inpp5a	22700	2.10518	NA
chr1	21095828	21098015	chr1	20996299	21079229	ENSMUSG00000041779.5	Tram2	-16600	2.0985	NA
chr15	83471008	83472287	chr15	83375607	83464606	ENSMUSG00000016664.16	Pacsin2	-6403	2.0985	NA
chr14	72885797	72890511	chr14	73025603	73049114	ENSMUSG00000033470.12	Cysltr2	135093	2.09758	0.282987
chr10	111515803	111517673	chr10	111506286	111508645	ENSMUSG00000020205.8	Phlda1	-7159	2.08494	NA
chr10	111575579	111576875	chr10	111506286	111508645	ENSMUSG00000020205.8	Phlda1	-66935	2.08494	NA
chr13	51071213	51072209	chr13	51100880	51152546	ENSMUSG00000021395.11	Spin1	28672	2.08494	NA
chr15	77887527	77892149	chr15	77915047	77929006	ENSMUSG00000005354.16	Txn2	22899	2.08494	NA
chr15	96936481	96936985	chr15	96994820	97055956	ENSMUSG00000022464.14	Slc38a4	57836	2.08494	NA
chr5	118379786	118381640	chr5	118245227	118266093	ENSMUSG00000032840.7	2410131K14Rik	-113694	2.08494	NA
chr2	167356936	167359666	chr2	167298444	167349183	ENSMUSG00000017929.13	B4galt5	-7754	2.08461	0.122963
chr16	29711388	29715579	chr16	29579334	29654884	ENSMUSG00000038084.16	Opa1	-56505	2.07547	0.283038
chr9	71395967	71397614	chr9	71478437	71485935	ENSMUSG00000032199.13	Polr2m	80824	2.07336	0.378146
chr8	115939651	115945263	chr8	115682942	115707794	ENSMUSG00000055435.6	Maf	-231858	2.06922	0.0601742
chr4	131743015	131745362	chr4	131768457	131838288	ENSMUSG00000028909.17	Ptpru	23096	2.05987	NA
chr12	71746710	71749741	chr12	71831078	71992333	ENSMUSG00000034574.10	Daam1	81338	2.05563	NA
chr9	108197144	108199166	chr9	108204634	108263958	ENSMUSG00000039952.15	Dag1	5469	2.05396	0.441913
chr1	40139591	40140789	chr1	40074079	40125231	ENSMUSG00000026073.13	Il1r2	-14361	2.05189	NA
chr13	48565546	48568243	chr13	48577872	48625664	ENSMUSG00000038042.10	Ptpdc1	9630	2.05189	NA
chr2	148594168	148596089	chr2	148672601	148676027	ENSMUSG00000036992.10	Nxt1	76513	2.05189	NA
chr3	84332996	84334971	chr3	84160439	84306877	ENSMUSG00000027993.16	Trim2	-26120	2.05189	NA
chr6	136497742	136500000	chr6	136506167	136610862	ENSMUSG00000030213.12	Atf7ip	6168	2.05152	0.536021
chr3	31056193	31057242	chr3	30995747	31052959	ENSMUSG00000037643.14	Prkci	-3235	2.04519	0.165134
chr17	27041471	27044357	chr17	26973217	27036378	ENSMUSG00000048731.14	Ggnbp1	-5094	2.04266	0.000122525
chr12	79904449	79908148	chr12	79297282	79814690	ENSMUSG00000059060.15	Rad51b	-89760	2.03758	0.181669
chr13	97547448	97550625	chr13	97760072	97760632	ENSMUSG00000069117.4	Gm10260	209448	2.03675	NA
chr7	67470376	67472285	chr7	67513410	67645268	ENSMUSG00000030556.13	Lrrc28	41126	2.03432	NA
chr1	45864440	45866178	chr1	45889525	45890273	ENSMUSG00000098549.1	Gm5269	23348	2.03415	NA
chrX	11253375	11256839	chrX	11299257	11299757	ENSMUSG00000100626.1	H2al1a	42419	2.03347	NA
chrX	13207643	13208509	chrX	13071498	13173328	ENSMUSG00000031010.17	Usp9x	-34316	2.03329	NA
chr15	59195265	59198611	chr15	58941234	59082005	ENSMUSG00000022353.10	Mtss1	-113261	2.02557	NA
chr2	170265994	170270326	chr2	170346991	170427845	ENSMUSG00000013523.13	Bcas1	76666	2.02509	0.00149209
chr8	71205540	71205987	chr8	71248561	71272934	ENSMUSG00000035439.13	Haus8	42575	2.02415	NA
chr18	56755701	56757747	chr18	56707813	56753424	ENSMUSG00000024590.8	Lmnb1	-2278	2.02091	0.120138
chr3	54595692	54599925	chr3	54692807	54728766	ENSMUSG00000027751.13	Supt20	92883	2.01772	0.106086
chr3	52875355	52882583	chr3	52981875	53017237	ENSMUSG00000027742.13	Cog6	99293	2.0139	0.412541
chr4	8910345	8913945	chr4	8690406	8867659	ENSMUSG00000041235.12	Chd7	-42687	2.01325	0.192811
chr13	102231179	102233345	chr13	102693558	102739629	ENSMUSG00000021624.9	Cd180	460214	2.01233	NA
chr7	27291335	27293309	chr7	27258433	27282144	ENSMUSG00000063160.12	Numbl	-9192	2.01115	NA
chr11	102595009	102596540	chr11	102604396	102608058	ENSMUSG00000050288.6	Fzd2	7857	2.00908	NA
chr4	141565529	141566320	chr4	141576062	141606096	ENSMUSG00000006219.12	Fblim1	9743	2.00888	NA
chr1	72735819	72741568	chr1	72711290	72713813	ENSMUSG00000046330.10	Rpl37a	-22007	2.00054	3.90453e-05
chr10	121496911	121498861	chr10	121410350	121476347	ENSMUSG00000025795.8	Rassf3	-20565	2.00024	NA
chr17	29401146	29402446	chr17	29360914	29379661	ENSMUSG00000024013.15	Fgd2	-21486	1.99851	NA
chr1	90334743	90335808	chr1	90203980	90216751	ENSMUSG00000044337.5	Ackr3	-117993	1.9985	NA
chr1	88586778	88589328	chr1	88499871	88510066	ENSMUSG00000062310.7	Glrp1	-76713	1.99449	NA
chr1	177702521	177704121	chr1	177729814	177753324	ENSMUSG00000015962.5	1700016C15Rik	25694	1.99449	NA
chr15	59727679	59729266	chr15	59648350	59657099	ENSMUSG00000032501.9	Trib1	-70581	1.99187	NA
chr2	167751533	167767070	chr2	167688915	167690418	ENSMUSG00000056501.3	Cebpb	-61116	1.99064	0.0436142
chr1	119189471	119190710	chr1	118834132	119053619	ENSMUSG00000048402.14	Gli2	-135853	1.99036	NA
chr10	70426052	70429574	chr10	70440481	70558736	ENSMUSG00000043259.15	Fam13c	10908	1.98677	NA
chr3	52817524	52818479	chr3	52981875	53017237	ENSMUSG00000027742.13	Cog6	163397	1.98521	NA
chr17	63682524	63685765	chr17	63863062	64139496	ENSMUSG00000000127.15	Fer	177298	1.98025	0.211523
chr15	88857937	88859396	chr15	88862186	88865726	ENSMUSG00000035828.11	Pim3	2791	1.97905	0.359307
chr17	8487112	8488885	chr17	8525372	8986648	ENSMUSG00000023868.17	Pde10a	36488	1.96984	NA
chr13	60454018	60456886	chr13	60601947	60763191	ENSMUSG00000021559.14	Dapk1	145062	1.96976	NA
chr17	63719059	63720874	chr17	63863062	64139496	ENSMUSG00000000127.15	Fer	142189	1.96745	0.356271
chr12	79901513	79903259	chr12	79297282	79814690	ENSMUSG00000059060.15	Rad51b	-86824	1.96532	NA
chr11	96987661	96988558	chr11	96953341	96982959	ENSMUSG00000018678.13	Sp2	-4703	1.96283	NA
chr5	148788890	148790761	chr5	148871584	148929320	ENSMUSG00000041298.15	Katnal1	80824	1.94941	0.520393
chr13	51897465	51900905	chr13	51846678	51848468	ENSMUSG00000021453.2	Gadd45g	-48998	1.94632	NA
chr6	128596661	128597492	chr6	128609227	128623533	ENSMUSG00000030361.16	Klrb1a	11736	1.94345	0.259412
chr4	145259998	145261507	chr4	145267137	145315164	ENSMUSG00000028602.12	Tnfrsf8	5631	1.94296	0.425405
chr1	90565215	90567551	chr1	90602981	90613341	ENSMUSG00000034432.11	Cops8	35431	1.94133	0.436162
chr7	80837501	80838793	chr7	80711583	80825974	ENSMUSG00000030536.10	Iqgap1	-11528	1.93461	0.302893
chr2	158177909	158180311	chr2	158182533	158229222	ENSMUSG00000037813.13	D630003M21Rik	2223	1.93121	0.201243
chr2	170245537	170249034	chr2	170108643	170148103	ENSMUSG00000052056.14	Zfp217	-97435	1.92609	0.315546
chr12	30027816	30032828	chr12	29937608	30017658	ENSMUSG00000020674.17	Pxdn	-10159	1.92148	0.0253459
chr4	58562812	58565384	chr4	58435255	58553898	ENSMUSG00000038668.14	Lpar1	-8915	1.91677	0.000349828
chr7	112201956	112206630	chr7	112225856	112413106	ENSMUSG00000038244.14	Mical2	19227	1.91259	0.0273698
chr1	72944670	72946202	chr1	73015074	73015909	ENSMUSG00000026182.6	Tnp1	68873	1.91058	0.462988
chr1	191295910	191296767	chr1	191306789	191318194	ENSMUSG00000037499.9	Nenf	10023	1.90859	NA
chr14	118180205	118181034	chr14	118137158	118163261	ENSMUSG00000022131.3	Gpr180	-16945	1.90692	NA
chr3	52839751	52840461	chr3	52981875	53017237	ENSMUSG00000027742.13	Cog6	141415	1.89377	0.470631
chr12	69500686	69503363	chr12	69577628	69583028	ENSMUSG00000049882.9	Vcpkmt	74266	1.89254	0.00430885
chr4	129445110	129448611	chr4	129425765	129440853	ENSMUSG00000048485.12	Zbtb8b	-4258	1.87193	1.65404e-05
chr13	41662187	41663773	chr13	41605907	41641355	ENSMUSG00000087370.3	Tmem170b	-20833	1.87064	0.111294
chr17	29393560	29399151	chr17	29360914	29379661	ENSMUSG00000024013.15	Fgd2	-13900	1.85311	0.3849
chr9	98645366	98649878	chr9	98588730	98601660	ENSMUSG00000032459.9	Mrps22	-43707	1.84619	2.45114e-05
chr4	59238665	59240634	chr4	59189257	59222833	ENSMUSG00000028381.8	Ugcg	-15833	1.84583	0.268669
chr2	30757939	30760959	chr2	30794769	30803661	ENSMUSG00000044320.14	1700001O22Rik	33811	1.83492	NA
chr18	60666162	60670929	chr18	60593973	60660142	ENSMUSG00000043079.17	Synpo	-6021	1.83448	0.36498
chr19	53411459	53413329	chr19	53379214	53390573	ENSMUSG00000025024.6	Smndc1	-20887	1.83201	0.536718
chr9	98655945	98658568	chr9	98588730	98601660	ENSMUSG00000032459.9	Mrps22	-54286	1.83087	0.00200956
chr2	170307402	170313792	chr2	170346991	170427845	ENSMUSG00000013523.13	Bcas1	33200	1.83022	0.303494
chr10	96262582	96266704	chr10	96136603	96136914	ENSMUSG00000096486.1	Gm5426	-125669	1.82742	0.276356
chr19	24054339	24055439	chr19	23972751	24031019	ENSMUSG00000071604.4	Fam189a2	-23321	1.82585	NA
chr9	24541898	24542276	chr9	24557047	24696293	ENSMUSG00000085576.3	Dpy19l2	14772	1.82242	NA
chr9	50462554	50463198	chr9	50494525	50505482	ENSMUSG00000032068.14	Plet1	31328	1.82242	NA
chr8	116114644	116117185	chr8	116504974	116515915	ENSMUSG00000034467.7	Dynlrb2	387790	1.82139	NA
chr10	118561685	118566142	chr10	118441046	118445892	ENSMUSG00000055170.4	Ifng	-115794	1.81899	0.00199575
chr10	44427563	44429204	chr10	44437177	44528501	ENSMUSG00000038151.13	Prdm1	7974	1.81603	0.629315
chr12	112085619	112089302	chr12	111971559	112068854	ENSMUSG00000054003.13	Tdrd9	-16766	1.81316	0.116854
chr1	36064668	36065702	chr1	36068400	36106446	ENSMUSG00000045216.7	Hs6st1	2699	1.79379	NA
chr15	85598840	85601817	chr15	85535437	85582473	ENSMUSG00000022382.15	Wnt7b	-16368	1.79237	0.436162
chr4	86674539	86675067	chr4	86648386	86670060	ENSMUSG00000028494.12	Plin2	-4480	1.78312	NA
chr11	6679728	6681296	chr11	6658521	6677475	ENSMUSG00000041046.7	Ramp3	-2254	1.77176	0.179483
chr1	75343655	75350117	chr1	75360329	75368579	ENSMUSG00000026208.9	Des	10213	1.76427	0.0319959
chr12	9053396	9054287	chr12	9029997	9041988	ENSMUSG00000066637.2	Ttc32	-11409	1.76037	NA
chr6	97277199	97280754	chr6	97286867	97617541	ENSMUSG00000030064.16	Frmd4b	6114	1.75709	0.118344
chr11	117948569	117952585	chr11	117966079	117970047	ENSMUSG00000053113.3	Socs3	13495	1.74303	NA
chr18	35751540	35752518	chr18	35733678	35740554	ENSMUSG00000024349.9	Tmem173	-10987	1.74303	NA
chr19	12005382	12006876	chr19	11965844	11994105	ENSMUSG00000024687.10	Osbp	-11278	1.74303	NA
chr2	102499410	102500927	chr2	102449366	102452499	ENSMUSG00000075012.4	Fjx1	-46912	1.74059	NA
chr4	55514567	55515503	chr4	55527143	55532466	ENSMUSG00000003032.8	Klf4	11641	1.74059	NA
chr12	85461155	85464855	chr12	85473890	85477273	ENSMUSG00000021250.13	Fos	9036	1.73485	0.317342
chr5	4495631	4497835	chr5	4753839	4758035	ENSMUSG00000044674.6	Fzd1	256005	1.73255	0.279365
chr5	118458741	118460197	chr5	118560679	118765438	ENSMUSG00000018076.12	Med13l	100483	1.71832	0.693322
chr1	183904754	183905962	chr1	184013302	184075636	ENSMUSG00000039384.8	Dusp10	107341	1.71079	NA
chr5	149924030	149925292	chr5	150018675	150082184	ENSMUSG00000053368.13	Rxfp2	93384	1.70764	0.373454
chr4	129793173	129796358	chr4	129811219	129850003	ENSMUSG00000028788.14	Ptp4a2	14862	1.70616	0.520393
chr10	93374897	93376849	chr10	93247414	93311135	ENSMUSG00000008398.15	Elk3	-63763	1.70214	NA
chr11	48787696	48788788	chr11	48800332	48806434	ENSMUSG00000020372.15	Rack1	11545	1.69931	NA
chr3	96499548	96502965	chr3	96525172	96529210	ENSMUSG00000038403.10	Hfe2	22208	1.69669	0.343505
chr12	79894903	79897007	chr12	79297282	79814690	ENSMUSG00000059060.15	Rad51b	-80214	1.69137	0.320256
chr19	46522163	46525293	chr19	46501648	46516444	ENSMUSG00000025034.8	Trim8	-5720	1.67911	0.149369
chr11	90169512	90170080	chr11	90187683	90251255	ENSMUSG00000110344.1	Gm45716	17604	1.67021	NA
chr5	149946537	149949774	chr5	150018675	150082184	ENSMUSG00000053368.13	Rxfp2	68902	1.66914	0.0796048
chr13	42565448	42566173	chr13	42680623	43138526	ENSMUSG00000054728.16	Phactr1	114451	1.66138	NA
chr17	56506680	56508175	chr17	56511248	56512431	ENSMUSG00000044526.3	Znrf4	3074	1.66104	0.544985
chr2	167814837	167820613	chr2	167932057	167979385	ENSMUSG00000027540.13	Ptpn1	111445	1.65571	0.135047
chr2	180232588	180233869	chr2	180176373	180225859	ENSMUSG00000015647.9	Lama5	-6730	1.65305	NA
chr9	120708506	120709315	chr9	120571444	120574654	ENSMUSG00000025794.9	Rpl14	-133853	1.65305	NA
chr5	31589599	31590420	chr5	31596935	31664384	ENSMUSG00000106918.3	Mrpl33	6516	1.64832	0.412541
chr11	20858155	20860094	chr11	20823576	20831056	ENSMUSG00000042363.14	Lgalsl	-27100	1.64517	0.287379
chr13	104608417	104611423	chr13	104631140	104817142	ENSMUSG00000021715.12	Cwc27	19718	1.64408	0.274266
chr2	173419153	173420996	chr2	173522586	173528501	ENSMUSG00000027518.3	1700021F07Rik	101591	1.64289	0.556742
chr5	149312497	149315626	chr5	149264767	149288153	ENSMUSG00000060063.9	Alox5ap	-24345	1.64146	0.317423
chr6	87339348	87340430	chr6	87133853	87335821	ENSMUSG00000033420.12	Antxr1	-3528	1.64069	NA
chr18	52938916	52941241	chr18	52767709	52915935	ENSMUSG00000024534.15	Sncaip	-22982	1.63252	0.282987
chr6	91192284	91193533	chr6	91156665	91174692	ENSMUSG00000034245.10	Hdac11	-17593	1.63144	NA
chr13	21974287	21975037	chr13	21981194	21988734	ENSMUSG00000016982.6	Pom121l2	6158	1.62468	NA
chr2	173451020	173452879	chr2	173522586	173528501	ENSMUSG00000027518.3	1700021F07Rik	69708	1.62353	NA
chr4	116668056	116668984	chr4	116636510	116651680	ENSMUSG00000028692.14	Akr1a1	-16377	1.62346	NA
chr5	64077798	64079807	chr5	64092950	64128351	ENSMUSG00000029171.12	Pgm2	13144	1.62332	NA
chr10	59918699	59921926	chr10	59879556	59899302	ENSMUSG00000020109.13	Dnajb12	-19398	1.62326	NA
chr8	94702743	94704748	chr8	94674894	94696278	ENSMUSG00000031775.5	Pllp	-6466	1.62137	0.407849
chr15	101245643	101249283	chr15	101254269	101274795	ENSMUSG00000023034.7	Nr4a1	4987	1.61164	0.574323
chr11	89186089	89187856	chr11	89073841	89093040	ENSMUSG00000072553.10	Gm525	-93050	1.61115	0.560748
chr19	61151431	61152276	chr19	61053840	61140840	ENSMUSG00000074733.14	Zfp950	-10592	1.61112	NA
chr8	34074663	34076374	chr8	34090420	34108796	ENSMUSG00000031516.11	Dctn6	14047	1.6085	0.626363
chr15	81513918	81514786	chr15	81466296	81476369	ENSMUSG00000022400.9	Rbx1	-37550	1.60424	NA
chr4	135439512	135440619	chr4	135445420	135495038	ENSMUSG00000028803.18	Nipal3	4802	1.60407	0.557765
chr1	90501622	90510230	chr1	90602981	90613341	ENSMUSG00000034432.11	Cops8	92752	1.60343	0.148632
chr9	96758398	96759860	chr9	96682770	96752831	ENSMUSG00000040433.16	Zbtb38	-5568	1.60147	0.0581789
chr4	95303192	95304231	chr4	95049034	95052222	ENSMUSG00000052684.4	Jun	-250971	1.60005	NA
chr9	110780949	110782362	chr9	110741861	110769798	ENSMUSG00000059741.13	Myl3	-11152	1.59656	NA
chr18	5427462	5429378	chr18	5210029	5334807	ENSMUSG00000050945.8	Zfp438	-92656	1.5943	NA
chr10	95676992	95678811	chr10	95672991	95673451	ENSMUSG00000074780.2	Anapc15-ps	-3542	1.59427	NA
chr12	85466827	85469548	chr12	85473890	85477273	ENSMUSG00000021250.13	Fos	4343	1.59214	0.443784
chr7	89539665	89541809	chr7	89507783	89527187	ENSMUSG00000039405.7	Prss23	-12479	1.59187	0.430021
chr16	95731355	95733010	chr16	95702075	95721051	ENSMUSG00000022895.16	Ets2	-10305	1.58885	NA
chr1	191802376	191803881	chr1	191821444	191833050	ENSMUSG00000026622.15	Nek2	17564	1.58883	NA
chr17	63678669	63679451	chr17	63057452	63500017	ENSMUSG00000023965.13	Fbxl17	-178653	1.57811	NA
chr8	125290952	125293850	chr8	125054195	125261858	ENSMUSG00000043051.17	Disc1	-29095	1.57811	NA
chr14	20803733	20806904	chr14	20734875	20794088	ENSMUSG00000021820.18	Camk2g	-9646	1.5759	NA
chr3	119948846	119950069	chr3	119718742	119784466	ENSMUSG00000028134.11	Ptbp2	-164381	1.56799	NA
chr7	81181722	81183338	chr7	81114799	81170416	ENSMUSG00000025726.11	Slc28a1	-11307	1.56793	NA
chr12	100527107	100530074	chr12	100300770	100520826	ENSMUSG00000033530.8	Ttc7b	-6282	1.56572	NA
chr11	119088859	119091656	chr11	119077573	119086221	ENSMUSG00000039989.7	Cbx4	-2639	1.55727	NA
chr8	86786059	86790522	chr8	86808160	86885258	ENSMUSG00000031652.11	N4bp1	17639	1.55727	NA
chr1	33695759	33696852	chr1	33719887	33742564	ENSMUSG00000004768.14	Rab23	23036	1.55433	NA
chr14	75876708	75877122	chr14	75896937	76010865	ENSMUSG00000067995.4	Gtf2f2	19816	1.55428	NA
chr1	182985261	182990851	chr1	182954788	182976044	ENSMUSG00000079164.8	Tlr5	-9218	1.55004	0.480575
chr13	56588484	56589377	chr13	56609523	56639562	ENSMUSG00000035493.10	Tgfbi	20147	1.54851	NA
chr13	52221592	52224166	chr13	52504380	52531279	ENSMUSG00000047842.7	Diras2	280215	1.54192	0.0673268
chr2	125290041	125291635	chr2	125300594	125507993	ENSMUSG00000027204.13	Fbn1	8960	1.54043	NA
chr6	5507688	5510796	chr6	5483351	5496309	ENSMUSG00000019577.6	Pdk4	-11380	1.54038	NA
chr15	99000867	99001907	chr15	99029891	99038110	ENSMUSG00000043091.9	Tuba1c	27985	1.54025	NA
chr13	99055524	99059228	chr13	98984085	98984565	ENSMUSG00000045022.6	1700024P04Rik	-70960	1.54024	NA
chr9	22164608	22165327	chr9	22156846	22158358	ENSMUSG00000010607.8	Pigyl	-6251	1.53997	NA
chr11	102244607	102246024	chr11	102248882	102265187	ENSMUSG00000034773.16	BC030867	2859	1.53911	0.518958
chr1	155121977	155123022	chr1	155127277	155146814	ENSMUSG00000026471.14	Mr1	4256	1.53853	NA
chr3	121545194	121545595	chr3	121459528	121532404	ENSMUSG00000039865.8	Slc44a3	-12791	1.52532	0.622973
chr12	54833897	54836438	chr12	54858809	54862877	ENSMUSG00000062929.8	Cfl2	22372	1.51347	0.626363
chr2	170318008	170325379	chr2	170346991	170427845	ENSMUSG00000013523.13	Bcas1	21613	1.51066	5.04325e-05
chr1	91714357	91716516	chr1	91801461	91848028	ENSMUSG00000007805.4	Twist2	84946	1.50885	NA
chr12	55472328	55475778	chr12	55489410	55492647	ENSMUSG00000021025.8	Nfkbia	13633	1.49572	0.314134
chr2	167399137	167400472	chr2	167421712	167477000	ENSMUSG00000039463.14	Slc9a8	21241	1.48903	0.693494
chr5	74791969	74795669	chr5	74592447	74702912	ENSMUSG00000029228.15	Lnx1	-89058	1.4851	0.677707
chr5	33233137	33236040	chr5	33247723	33274994	ENSMUSG00000037373.12	Ctbp1	11684	1.48501	0.640359
chr6	88937984	88942323	chr6	88902251	88912238	ENSMUSG00000002871.14	Tpra1	-25747	1.47803	0.00565403
chr19	5016066	5016994	chr19	5024006	5031971	ENSMUSG00000024891.5	Slc29a2	7013	1.4777	NA
chr3	69654962	69656151	chr3	69574158	69598960	ENSMUSG00000043300.2	B3galnt1	-56003	1.47555	NA
chr2	163594580	163596927	chr2	163602314	163619013	ENSMUSG00000017679.16	Ttpal	5388	1.47035	0.663732
chr18	6666490	6667066	chr18	6603629	6638970	ENSMUSG00000039540.9	4921524L21Rik	-27521	1.46584	0.0113294
chr17	27825121	27827793	chr17	27751235	27820648	ENSMUSG00000056692.13	D17Wsu92e	-4474	1.46355	0.570709
chr11	89027846	89029456	chr11	89035179	89066850	ENSMUSG00000000276.11	Dgke	5724	1.46206	0.259717
chr13	52232960	52236908	chr13	52504380	52531279	ENSMUSG00000047842.7	Diras2	267473	1.46036	0.00133616
chr12	69494943	69497828	chr12	69577628	69583028	ENSMUSG00000049882.9	Vcpkmt	79801	1.45926	0.0600986
chr17	33731739	33733924	chr17	33742484	33760530	ENSMUSG00000077450.13	Rab11b	8561	1.45597	0.0152188
chr12	79942454	79952141	chr12	79297282	79814690	ENSMUSG00000059060.15	Rad51b	-127765	1.45524	0.125998
chr13	51637058	51638269	chr13	51645232	51650660	ENSMUSG00000062248.5	Cks2	6964	1.44915	0.429417
chr11	121789591	121792052	chr11	121830247	121843423	ENSMUSG00000039198.8	Ptchd3	38196	1.44369	0.668979
chr9	106268478	106271176	chr9	106281061	106350521	ENSMUSG00000023345.17	Poc1a	9886	1.44338	0.663732
chr8	26358520	26360077	chr8	26158141	26164151	ENSMUSG00000037214.12	Thap1	-194370	1.43246	0.570302
chr9	62576695	62578431	chr9	62419492	62537044	ENSMUSG00000041729.15	Coro2b	-39652	1.42982	NA
chr16	30826295	30829400	chr16	30955144	31081432	ENSMUSG00000047434.14	Xxylt1	125745	1.42816	0.317981
chr1	184747662	184750860	chr1	184727140	184732619	ENSMUSG00000039377.7	Hlx	-15044	1.42709	0.463644
chr6	86830388	86831735	chr6	86849517	87003223	ENSMUSG00000057230.13	Aak1	17783	1.42601	0.606945
chr16	96347859	96351579	chr16	96361668	96422121	ENSMUSG00000000159.16	Igsf5	10090	1.41936	0.279445
chr16	96347859	96351579	chr16	96361668	96422121	ENSMUSG00000117081.1	Igsf5	10090	1.41936	0.279445
chr5	148489091	148490406	chr5	148504635	148552789	ENSMUSG00000001687.15	Ubl3	14230	1.41903	0.677707
chr12	80003696	80006006	chr12	80107754	80113013	ENSMUSG00000021127.7	Zfp36l1	101749	1.41641	0.677707
chr12	79956811	79972510	chr12	80107754	80113013	ENSMUSG00000021127.7	Zfp36l1	135245	1.41359	0.00825908
chr3	135728480	135731143	chr3	135584655	135691547	ENSMUSG00000028163.17	Nfkb1	-36934	1.41197	0.709505
chr7	141024600	141026043	chr7	141029131	141029620	ENSMUSG00000091441.1	Gm17387	3089	1.40423	NA
chr17	42891915	42892295	chr17	42792951	42876665	ENSMUSG00000061665.7	Cd2ap	-15251	1.40127	0.192811
chr17	35807144	35817727	chr17	35821684	35822923	ENSMUSG00000003541.6	Ier3	3958	1.40059	0.00294221
chr10	118837475	118838713	chr10	118855603	118870209	ENSMUSG00000028630.9	Dyrk2	16891	1.39808	0.152558
chr2	75612762	75614673	chr2	75659261	75669407	ENSMUSG00000059005.13	Hnrnpa3	44589	1.39271	0.332603
chr3	144616892	144618890	chr3	144570304	144597680	ENSMUSG00000037072.15	Selenof	-19213	1.39211	0.32774
chr3	145684416	145685616	chr3	145646976	145649981	ENSMUSG00000028195.4	Cyr61	-34436	1.39206	0.211523
chr8	107197844	107198604	chr8	107150640	107187471	ENSMUSG00000031924.4	Cyb5b	-10374	1.3908	0.721299
chr10	43722285	43723835	chr10	43578284	43584265	ENSMUSG00000047139.9	Cd24a	-138021	1.39024	0.0152188
chr12	79858518	79860527	chr12	79297282	79814690	ENSMUSG00000059060.15	Rad51b	-43829	1.38869	0.00615913
chr11	117939654	117942471	chr11	117966079	117970047	ENSMUSG00000053113.3	Socs3	23609	1.37996	NA
chrX	56678356	56679746	chrX	56609757	56664230	ENSMUSG00000060681.15	Slc9a6	-14127	1.37891	0.279365
chr10	24396271	24397853	chr10	24223517	24302790	ENSMUSG00000020000.7	Moxd1	-93482	1.3764	0.555303
chr7	88206124	88207307	chr7	88278085	88310888	ENSMUSG00000030560.17	Ctsc	70779	1.36872	NA
chr6	122544789	122546581	chr6	122553801	122564180	ENSMUSG00000040627.14	Aicda	7221	1.36722	0.533051
chr14	120831943	120833261	chr14	120911224	120947999	ENSMUSG00000030662.10	Ipo5	77964	1.3599	NA
chr7	48131892	48132178	chr7	48167983	48169019	ENSMUSG00000070551.3	Mrgprb5	35806	1.35979	0.000242171
chr14	72982397	72985352	chr14	73025603	73049114	ENSMUSG00000033470.12	Cysltr2	40252	1.35871	0.22144
chr6	39780589	39782225	chr6	39801804	39810988	ENSMUSG00000029918.9	Mrps33	19580	1.35823	0.693494
chr6	125410238	125412021	chr6	125362660	125380793	ENSMUSG00000038167.6	Plekhg6	-29446	1.35674	NA
chr19	9963982	9964601	chr19	9982703	9985092	ENSMUSG00000024661.6	Fth1	18103	1.35212	NA
chr2	72995488	72997359	chr2	72971548	72986716	ENSMUSG00000079286.1	Gm11084	-8773	1.33753	NA
chr8	126600874	126604138	chr8	126588296	126593986	ENSMUSG00000051495.7	Irf2bp2	-6889	1.32941	0.699137
chr10	96625717	96629598	chr10	96617006	96622809	ENSMUSG00000036478.8	Btg1	-2909	1.32268	6.82947e-05
chr7	83769384	83769935	chr7	83774101	83794880	ENSMUSG00000011154.17	Cfap161	4167	1.32018	NA
chr12	8386123	8387171	chr12	8313432	8343824	ENSMUSG00000020605.9	Hs1bp3	-42300	1.31572	0.709505
chr7	98522156	98525515	chr7	98489283	98502181	ENSMUSG00000090958.2	Lrrc32	-19976	1.31415	0.599595
chr11	90128151	90131144	chr11	90187683	90251255	ENSMUSG00000110344.1	Gm45716	56540	1.3043	0.22144
chr13	56599849	56600999	chr13	56609523	56639562	ENSMUSG00000035493.10	Tgfbi	8525	1.30236	0.550567
chr3	52856895	52860103	chr3	52981875	53017237	ENSMUSG00000027742.13	Cog6	121773	1.29859	0.0750685
chr17	64240119	64244077	chr17	64281005	64331916	ENSMUSG00000024083.16	Pja2	36929	1.29433	0.211695
chr10	21465204	21466479	chr10	21377291	21396585	ENSMUSG00000037542.13	Aldh8a1	-68620	1.28892	0.550567
chr17	23546079	23547394	chr17	23556767	23564238	ENSMUSG00000071256.4	Zfp213	9374	1.27884	0.314134
chr4	150059616	150060605	chr4	150087365	150105927	ENSMUSG00000047875.6	Gpr157	26761	1.27199	0.0186047
chr6	112573866	112575307	chr6	112619850	112696686	ENSMUSG00000030254.16	Rad18	44544	1.2711	0.261707
chr17	56726863	56728512	chr17	56717767	56722141	ENSMUSG00000002379.7	Ndufa11	-4723	1.27061	0.600197
chr2	73045095	73050202	chr2	73092801	73218924	ENSMUSG00000027108.15	Ola1	42600	1.26741	0.614443
chr11	20455264	20456003	chr11	20543253	20653021	ENSMUSG00000049800.13	Sertad2	87251	1.26625	0.401913
chr13	23453474	23454155	chr13	23456992	23465901	ENSMUSG00000000706.16	Btn1a1	2838	1.26381	0.537771
chr13	51858379	51859422	chr13	51846678	51848468	ENSMUSG00000021453.2	Gadd45g	-9912	1.26131	NA
chr11	75966046	75967261	chr11	75830999	75938429	ENSMUSG00000020847.15	Rph3al	-27618	1.25297	0.674215
chr6	39283446	39287292	chr6	39334773	39377675	ENSMUSG00000029924.12	Slc37a3	47482	1.24511	0.00294221
chr3	58371040	58374430	chr3	58414715	58466783	ENSMUSG00000027806.9	Tsc22d2	40286	1.23696	0.332603
chr15	58745174	58747550	chr15	58782269	58823638	ENSMUSG00000062373.8	Tmem65	34720	1.23671	0.48025
chr10	69320492	69322108	chr10	69335146	69352938	ENSMUSG00000019942.13	Cdk1	13039	1.23399	0.677707
chr11	69039333	69041817	chr11	69015911	69036473	ENSMUSG00000020898.18	Ctc1	-2861	1.22912	0.550567
chr3	54540213	54542259	chr3	54361109	54391037	ENSMUSG00000027750.16	Postn	-149177	1.22254	0.663732
chr16	18733047	18733859	chr16	18776847	18778262	ENSMUSG00000041378.2	Cldn5	42989	1.22172	NA
chr1	157443377	157445680	chr1	157458577	157492638	ENSMUSG00000033488.11	Cryzl2	12898	1.21407	0.666922
chr9	66987659	66990491	chr9	66955388	66975484	ENSMUSG00000032370.8	Lactb	-12176	1.20515	0.668979
chr2	75327465	75328893	chr2	75659261	75669407	ENSMUSG00000059005.13	Hnrnpa3	330369	1.20278	0.677707
chr14	76052206	76055428	chr14	76086236	76110760	ENSMUSG00000022008.4	Gpalpp1	30809	1.20082	0.00288868
chr11	116093594	116095512	chr11	116078573	116086995	ENSMUSG00000034341.17	Wbp2	-6600	1.20072	NA
chr15	85610013	85613957	chr15	85535437	85582473	ENSMUSG00000022382.15	Wnt7b	-27541	1.19927	0.523894
chr5	32190452	32198687	chr5	32135801	32157842	ENSMUSG00000029135.10	Fosl2	-32611	1.19534	0.0658232
chr1	86447573	86448885	chr1	86426329	86428052	ENSMUSG00000036574.5	Tex44	-19522	1.19261	0.463644
chr9	62254359	62258401	chr9	62270729	62282208	ENSMUSG00000046846.4	Spesp1	12329	1.18997	0.269851
chr15	66883064	66884244	chr15	66891320	66923201	ENSMUSG00000005124.10	Wisp1	7077	1.18973	NA
chr1	72963171	72963899	chr1	73015074	73015909	ENSMUSG00000026182.6	Tnp1	51176	1.18973	NA
chr1	86464355	86465652	chr1	86426329	86428052	ENSMUSG00000036574.5	Tex44	-36304	1.18973	NA
chr1	93679062	93681540	chr1	93685660	93695764	ENSMUSG00000026278.14	Bok	4121	1.18973	NA
chr1	119064519	119065492	chr1	118834132	119053619	ENSMUSG00000048402.14	Gli2	-10901	1.18973	NA
chr1	119456787	119458349	chr1	119470305	119504794	ENSMUSG00000004451.14	Ralb	11957	1.18973	NA
chr1	153585185	153587011	chr1	153503015	153550045	ENSMUSG00000042684.8	Npl	-35141	1.18973	NA
chr1	189715869	189716810	chr1	189728268	189876695	ENSMUSG00000026604.17	Ptpn14	11459	1.18973	NA
chr10	3633514	3634957	chr10	3540240	3554877	ENSMUSG00000019762.4	Iyd	-78638	1.18973	NA
chr10	21628145	21629661	chr10	21593145	21622376	ENSMUSG00000050844.5	1700020N01Rik	-5770	1.18973	NA
chr10	37397142	37397954	chr10	37133375	37138920	ENSMUSG00000069662.5	Marcks	-258223	1.18973	NA
chr10	45000043	45000884	chr10	45067203	45167198	ENSMUSG00000019849.11	Prep	66320	1.18973	NA
chr10	56485920	56486792	chr10	56377330	56402513	ENSMUSG00000050953.10	Gja1	-83408	1.18973	NA
chr10	70798834	70800803	chr10	70922832	71159700	ENSMUSG00000014329.14	Bicc1	122030	1.18973	NA
chr10	91187352	91188521	chr10	91147571	91181315	ENSMUSG00000019961.17	Tmpo	-6038	1.18973	NA
chr10	118103087	118103763	chr10	118141811	118168997	ENSMUSG00000020212.14	Mdm1	38049	1.18973	NA
chr10	119107298	119107862	chr10	119199255	119240055	ENSMUSG00000020114.12	Cand1	91394	1.18973	NA
chr11	50441523	50442780	chr11	50389286	50431125	ENSMUSG00000020375.9	Rufy1	-10399	1.18973	NA
chr11	51874020	51875312	chr11	51813455	51857653	ENSMUSG00000020387.15	Jade2	-16368	1.18973	NA
chr11	72576431	72577169	chr11	72494919	72550506	ENSMUSG00000020798.14	Spns3	-25926	1.18973	NA
chr11	87002214	87003004	chr11	86936425	86993707	ENSMUSG00000018427.7	Ypel2	-8508	1.18973	NA
chr11	95687901	95689547	chr11	95666957	95680773	ENSMUSG00000038845.11	Phb	-7129	1.18973	NA
chr11	96413082	96414518	chr11	96365752	96368256	ENSMUSG00000018973.2	Hoxb1	-44827	1.18973	NA
chr11	109177934	109179006	chr11	109139291	109144369	ENSMUSG00000078605.2	E030025P04Rik	-33566	1.18973	NA
chr11	121793952	121795667	chr11	121830247	121843423	ENSMUSG00000039198.8	Ptchd3	34581	1.18973	NA
chr12	21424816	21426992	chr12	21390071	21417637	ENSMUSG00000076432.13	Ywhaq	-7180	1.18973	NA
chr12	32888800	32891395	chr12	32819545	32853349	ENSMUSG00000020572.8	Nampt	-35452	1.18973	NA
chr12	54162613	54163436	chr12	54178981	54203860	ENSMUSG00000035105.5	Egln3	15546	1.18973	NA
chr12	55445434	55447914	chr12	55384222	55418454	ENSMUSG00000021024.14	Psma6	-26981	1.18973	NA
chr12	85459511	85459981	chr12	85473890	85477273	ENSMUSG00000021250.13	Fos	13910	1.18973	NA
chr12	86775261	86777463	chr12	86734369	86763797	ENSMUSG00000059114.8	Lrrc74a	-11465	1.18973	NA
chr12	100775567	100776741	chr12	100779057	100896981	ENSMUSG00000021185.16	Dglucy	2317	1.18973	NA
chr12	105505638	105508143	chr12	105453856	105493095	ENSMUSG00000094910.1	D430019H16Rik	-12544	1.18973	NA
chr13	43502938	43504534	chr13	43402675	43481282	ENSMUSG00000038546.9	Ranbp9	-21657	1.18973	NA
chr13	44316636	44317743	chr13	44729474	44921643	ENSMUSG00000038518.15	Jarid2	411732	1.18973	NA
chr13	51958010	51958573	chr13	51846678	51848468	ENSMUSG00000021453.2	Gadd45g	-109543	1.18973	NA
chr13	56570831	56572993	chr13	56542464	56548502	ENSMUSG00000021539.9	Lect2	-22330	1.18973	NA
chr13	63641765	63644677	chr13	63508328	63573598	ENSMUSG00000021466.12	Ptch1	-68168	1.18973	NA
chr13	90796576	90798253	chr13	90883433	90905355	ENSMUSG00000078958.9	Atp6ap1l	85181	1.18973	NA
chr13	97007251	97008903	chr13	97021864	97034362	ENSMUSG00000052075.7	1700029F12Rik	12962	1.18973	NA
chr14	20871249	20872242	chr14	20836660	20843385	ENSMUSG00000021822.3	Plau	-27865	1.18973	NA
chr14	20885192	20886108	chr14	20836660	20843385	ENSMUSG00000021822.3	Plau	-41808	1.18973	NA
chr14	58498766	58500076	chr14	58070547	58112720	ENSMUSG00000021974.15	Fgf9	-386047	1.18973	NA
chr14	72892702	72894250	chr14	73025603	73049114	ENSMUSG00000033470.12	Cysltr2	131354	1.18973	NA
chr15	27418244	27419956	chr15	27466677	27594909	ENSMUSG00000022265.7	Ank	46722	1.18973	NA
chr15	59664999	59666099	chr15	59648350	59657099	ENSMUSG00000032501.9	Trib1	-7901	1.18973	NA
chr15	73067761	73068354	chr15	72589620	73061204	ENSMUSG00000047921.16	Trappc9	-6558	1.18973	NA
chr15	77848089	77849920	chr15	77760587	77842175	ENSMUSG00000022443.17	Myh9	-5915	1.18973	NA
chr16	21375990	21378402	chr16	21423118	21644680	ENSMUSG00000033653.18	Vps8	44717	1.18973	NA
chr16	29734567	29736592	chr16	29579334	29654884	ENSMUSG00000038084.16	Opa1	-79684	1.18973	NA
chr16	87658173	87658442	chr16	87698945	87733346	ENSMUSG00000025612.5	Bach1	40504	1.18973	NA
chr16	87661015	87661987	chr16	87698945	87733346	ENSMUSG00000025612.5	Bach1	36959	1.18973	NA
chr16	93006332	93006990	chr16	92601466	92826149	ENSMUSG00000022952.17	Runx1	-180184	1.18973	NA
chr17	14741526	14742129	chr17	14665500	14694235	ENSMUSG00000023885.9	Thbs2	-47292	1.18973	NA
chr17	28370652	28372221	chr17	28351515	28365222	ENSMUSG00000037446.14	Tulp1	-5431	1.18973	NA
chr17	29355282	29356986	chr17	29360914	29379661	ENSMUSG00000024013.15	Fgd2	3929	1.18973	NA
chr17	33503405	33504517	chr17	33524204	33553782	ENSMUSG00000024299.17	Adamts10	19688	1.18973	NA
chr17	43327129	43327582	chr17	43270329	43324737	ENSMUSG00000041293.5	Adgrf1	-2393	1.18973	NA
chr17	79296008	79296501	chr17	79333727	79355091	ENSMUSG00000036533.9	Cdc42ep3	37227	1.18973	NA
chr18	5431516	5432177	chr18	5210029	5334807	ENSMUSG00000050945.8	Zfp438	-96710	1.18973	NA
chr18	38380115	38380726	chr18	38418975	38464399	ENSMUSG00000024425.3	Ndfip1	38250	1.18973	NA
chr18	54846556	54847101	chr18	54888045	54990180	ENSMUSG00000052713.8	Zfp608	40945	1.18973	NA
chr18	55695047	55695968	chr18	54888045	54990180	ENSMUSG00000052713.8	Zfp608	-704868	1.18973	NA
chr18	75324203	75326650	chr18	75018772	75286966	ENSMUSG00000035765.9	Dym	-37238	1.18973	NA
chr18	75330871	75332718	chr18	75367529	75395935	ENSMUSG00000025880.11	Smad7	34812	1.18973	NA
chr19	10112197	10113733	chr19	10064164	10101503	ENSMUSG00000024665.7	Fads2	-10695	1.18973	NA
chr19	44907896	44909358	chr19	44931119	44983787	ENSMUSG00000036097.7	Slf2	21762	1.18973	NA
chr19	53420447	53421886	chr19	53379214	53390573	ENSMUSG00000025024.6	Smndc1	-29875	1.18973	NA
chr2	18587073	18588229	chr2	18672384	18676231	ENSMUSG00000051154.11	Commd3	84156	1.18973	NA
chr2	61401704	61403265	chr2	61578585	61654171	ENSMUSG00000064289.15	Tank	175321	1.18973	NA
chr2	68782506	68783742	chr2	68656486	68748467	ENSMUSG00000079324.11	4932414N04Rik	-34040	1.18973	NA
chr2	71643596	71644983	chr2	71543408	71546754	ENSMUSG00000023391.8	Dlx2	-96843	1.18973	NA
chr2	75756804	75757816	chr2	75675513	75704641	ENSMUSG00000015839.6	Nfe2l2	-52164	1.18973	NA
chr2	117017434	117019659	chr2	117121374	117182279	ENSMUSG00000027351.14	Spred1	101716	1.18973	NA
chr2	125541184	125541729	chr2	125563088	125625113	ENSMUSG00000068394.4	Cep152	21360	1.18973	NA
chr2	167823449	167824580	chr2	167932057	167979385	ENSMUSG00000027540.13	Ptpn1	107478	1.18973	NA
chr2	168604316	168605545	chr2	168476410	168601657	ENSMUSG00000027544.16	Nfatc2	-2660	1.18973	NA
chr3	27070654	27071920	chr3	27097222	27153878	ENSMUSG00000027699.19	Ect2	25303	1.18973	NA
chr3	27766259	27766812	chr3	27416162	27711307	ENSMUSG00000039286.12	Fndc3b	-54953	1.18973	NA
chr3	52889863	52891174	chr3	52981875	53017237	ENSMUSG00000027742.13	Cog6	90702	1.18973	NA
chr3	84429174	84430759	chr3	84442198	84480429	ENSMUSG00000041842.15	Fhdc1	11440	1.18973	NA
chr3	89122914	89123431	chr3	89136142	89146784	ENSMUSG00000041237.12	Pklr	12712	1.18973	NA
chr3	89195895	89196678	chr3	89202928	89208966	ENSMUSG00000028048.11	Gba	6251	1.18973	NA
chr3	94820822	94821813	chr3	94837567	94882326	ENSMUSG00000038902.14	Pogz	15755	1.18973	NA
chr3	130945895	130946518	chr3	131110471	131224356	ENSMUSG00000027985.14	Lef1	163954	1.18973	NA
chr3	145614200	145614759	chr3	145576205	145604795	ENSMUSG00000074182.8	Znhit6	-9406	1.18973	NA
chr4	95278117	95279825	chr4	95049034	95052222	ENSMUSG00000052684.4	Jun	-225896	1.18973	NA
chr4	95317082	95320610	chr4	95557507	95926939	ENSMUSG00000028573.18	Fggy	236898	1.18973	NA
chr4	100044958	100045594	chr4	100095791	100444765	ENSMUSG00000035305.5	Ror1	50198	1.18973	NA
chr4	115052396	115053291	chr4	115056426	115071755	ENSMUSG00000028717.12	Tal1	3136	1.18973	NA
chr4	129876983	129878241	chr4	129811219	129850003	ENSMUSG00000028788.14	Ptp4a2	-26981	1.18973	NA
chr5	3198228	3198944	chr5	3341485	3531008	ENSMUSG00000040274.11	Cdk6	142542	1.18973	NA
chr5	35742964	35744233	chr5	35697180	35739987	ENSMUSG00000036553.16	Sh3tc1	-2978	1.18973	NA
chr5	64029450	64030732	chr5	63908897	63968897	ENSMUSG00000047881.14	Rell1	-60554	1.18973	NA
chr5	72904258	72906049	chr5	72914304	72978829	ENSMUSG00000036087.18	Slain2	8256	1.18973	NA
chr5	74935843	74936484	chr5	74997988	75044774	ENSMUSG00000029229.8	Chic2	61505	1.18973	NA
chr5	90689276	90690434	chr5	90603076	90640657	ENSMUSG00000029370.10	Rassf6	-48620	1.18973	NA
chr5	103387432	103388205	chr5	103425192	103598303	ENSMUSG00000034573.14	Ptpn13	36988	1.18973	NA
chr5	104391048	104392673	chr5	104435118	104441050	ENSMUSG00000029304.14	Spp1	42446	1.18973	NA
chr5	118464211	118466946	chr5	118560679	118765438	ENSMUSG00000018076.12	Med13l	93734	1.18973	NA
chr5	125215651	125216347	chr5	125017153	125179219	ENSMUSG00000029478.16	Ncor2	-36433	1.18973	NA
chr5	137051572	137052861	chr5	137034993	137046135	ENSMUSG00000004849.14	Ap1s1	-5438	1.18973	NA
chr5	142371328	142372005	chr5	142401497	142462011	ENSMUSG00000056493.9	Foxk1	29493	1.18973	NA
chr6	22378393	22379525	chr6	22306520	22356243	ENSMUSG00000029672.16	Fam3c	-22151	1.18973	NA
chr6	30526716	30527292	chr6	30509849	30520254	ENSMUSG00000029784.13	Ssmem1	-6463	1.18973	NA
chr6	52417491	52419465	chr6	52313498	52318378	ENSMUSG00000005503.8	Evx1	-99114	1.18973	NA
chr6	71989571	71992866	chr6	71909053	71984935	ENSMUSG00000049553.11	Polr1a	-4637	1.18973	NA
chr6	124477539	124478826	chr6	124430759	124464794	ENSMUSG00000008153.11	Clstn3	-12746	1.18973	NA
chr7	28208609	28209444	chr7	28179469	28187294	ENSMUSG00000002409.18	Dyrk1b	-21316	1.18973	NA
chr7	37336647	37337575	chr7	37472135	37773641	ENSMUSG00000043456.16	Zfp536	134561	1.18973	NA
chr7	72971493	72973889	chr7	73375509	73419899	ENSMUSG00000070509.15	Rgma	401621	1.18973	NA
chr7	73035855	73037870	chr7	73375509	73419899	ENSMUSG00000070509.15	Rgma	337640	1.18973	NA
chr7	101088071	101089414	chr7	101092863	101284405	ENSMUSG00000030691.15	Fchsd2	3450	1.18973	NA
chr7	141040722	141042724	chr7	141029131	141029620	ENSMUSG00000091441.1	Gm17387	-11103	1.18973	NA
chr8	10663641	10665738	chr8	10153911	10634742	ENSMUSG00000039057.11	Myo16	-28900	1.18973	NA
chr8	90795052	90795988	chr8	90816145	90817393	ENSMUSG00000110332.1	Gm19935	20158	1.18973	NA
chr8	116429378	116430659	chr8	116504974	116515915	ENSMUSG00000034467.7	Dynlrb2	74316	1.18973	NA
chr9	61669366	61670230	chr9	61913284	61914542	ENSMUSG00000007892.8	Rplp1	243055	1.18973	NA
chr9	62626542	62628465	chr9	62677826	62783982	ENSMUSG00000032243.8	Itga11	49362	1.18973	NA
chr9	96794515	96795886	chr9	96823336	96892669	ENSMUSG00000043587.15	Pxylp1	27451	1.18973	NA
chr9	98614691	98616777	chr9	98588730	98601660	ENSMUSG00000032459.9	Mrps22	-13032	1.18973	NA
chr9	111289520	111290109	chr9	111271929	111279093	ENSMUSG00000046785.8	Epm2aip1	-10428	1.18973	NA
chr9	120738732	120740470	chr9	120571444	120574654	ENSMUSG00000025794.9	Rpl14	-164079	1.18973	NA
chr9	123930457	123931778	chr9	123962124	123968692	ENSMUSG00000025804.5	Ccr1	30347	1.18973	NA
chrX	11806904	11808313	chrX	12036740	12160355	ENSMUSG00000040363.15	Bcor	228428	1.18973	NA
chrX	99530675	99531143	chrX	99465734	99471273	ENSMUSG00000034403.16	Pja1	-59403	1.18973	NA
chr6	52484922	52487467	chr6	52546228	52640389	ENSMUSG00000029776.11	Hibadh	58762	1.17556	0.602604
chr11	116430935	116431966	chr11	116434094	116439077	ENSMUSG00000050628.6	Ubald2	2129	1.17445	0.652886
chr13	52056223	52057931	chr13	51846678	51848468	ENSMUSG00000021453.2	Gadd45g	-207756	1.17367	NA
chr10	21787033	21791779	chr10	21882184	21999903	ENSMUSG00000019970.15	Sgk1	90406	1.17334	0.3781
chr14	14632284	14634327	chr14	14702279	14799940	ENSMUSG00000021733.10	Slc4a7	67953	1.16678	0.502846
chr14	73015187	73017349	chr14	73025603	73049114	ENSMUSG00000033470.12	Cysltr2	8255	1.16319	0.561966
chr2	167374926	167377352	chr2	167298444	167349183	ENSMUSG00000017929.13	B4galt5	-25744	1.16178	0.465298
chr13	5801859	5805418	chr13	5861482	5870394	ENSMUSG00000000078.7	Klf6	56065	1.15346	0.339102
chr19	12009951	12013700	chr19	11965844	11994105	ENSMUSG00000024687.10	Osbp	-15847	1.1439	0.351763
chr1	71837016	71838150	chr1	71585520	71653200	ENSMUSG00000026193.15	Fn1	-183817	1.14117	0.543973
chr15	51774938	51776082	chr15	51786558	51865523	ENSMUSG00000022312.11	Eif3h	10477	1.14032	NA
chr5	104124070	104129905	chr5	104079111	104113733	ENSMUSG00000029309.7	Sparcl1	-10338	1.13674	0.640359
chr11	55427830	55430529	chr11	55394500	55423183	ENSMUSG00000018593.13	Sparc	-4648	1.13507	0.677707
chr11	103144231	103145622	chr11	103132429	103139876	ENSMUSG00000043372.12	Hexim2	-4356	1.12041	NA
chr12	79841166	79857721	chr12	79297282	79814690	ENSMUSG00000059060.15	Rad51b	-26477	1.1169	3.54389e-06
chr19	23966072	23969098	chr19	23972751	24031019	ENSMUSG00000071604.4	Fam189a2	3654	1.11194	0.0104563
chr15	67096734	67098069	chr15	67102875	67176830	ENSMUSG00000013846.10	St3gal1	4807	1.10419	0.537771
chr5	103373714	103377978	chr5	103425192	103598303	ENSMUSG00000034573.14	Ptpn13	47215	1.10107	0.014476
chr12	69363855	69364926	chr12	69310522	69357165	ENSMUSG00000020982.9	Nemf	-6691	1.10056	0.703281
chr12	79885103	79893415	chr12	79297282	79814690	ENSMUSG00000059060.15	Rad51b	-70414	1.09759	0.0136573
chr16	87243852	87247975	chr16	87354185	87368742	ENSMUSG00000044442.11	N6amt1	106211	1.0923	0.135047
chr12	69536967	69539438	chr12	69577628	69583028	ENSMUSG00000049882.9	Vcpkmt	38191	1.09147	0.709505
chr17	84042658	84046383	chr17	84183931	84187947	ENSMUSG00000045817.8	Zfp36l2	137549	1.08953	0.282987
chr14	55734243	55734904	chr14	55739020	55745690	ENSMUSG00000002332.16	Dhrs1	4117	1.0823	NA
chr5	64864577	64867845	chr5	64803388	64832901	ENSMUSG00000029178.14	Klf3	-31677	1.08195	0.629592
chr6	117878909	117881411	chr6	117862100	117873291	ENSMUSG00000042097.17	Zfp239	-5619	1.08142	0.252665
chr6	91179648	91188098	chr6	91156665	91174692	ENSMUSG00000034245.10	Hdac11	-4957	1.07908	0.287547
chr9	89874338	89875071	chr9	89909908	90026977	ENSMUSG00000032356.12	Rasgrf1	34838	1.07466	NA
chr11	97126646	97127648	chr11	97136171	97151495	ENSMUSG00000038517.15	Tbkbp1	8524	1.07466	NA
chr2	167546342	167549070	chr2	167538195	167542814	ENSMUSG00000042821.7	Snai1	-3529	1.0744	NA
chr3	115814046	115816113	chr3	115887837	115934361	ENSMUSG00000033554.17	Dph5	71725	1.07431	NA
chr16	49936757	49938949	chr16	49800533	49915010	ENSMUSG00000055447.19	Cd47	-21748	1.06722	0.634699
chr7	110296253	110298905	chr7	110308013	110614922	ENSMUSG00000038371.15	Sbf2	9109	1.06683	0.665453
chr12	79878406	79882947	chr12	79297282	79814690	ENSMUSG00000059060.15	Rad51b	-63717	1.06473	0.315229
chr12	36081921	36084313	chr12	36091835	36158080	ENSMUSG00000020547.5	Bzw2	7523	1.06466	0.699137
chr6	94911254	94912960	chr6	95117240	95129790	ENSMUSG00000030031.14	Kbtbd8	204281	1.06447	NA
chr15	59201938	59203531	chr15	59315077	59331192	ENSMUSG00000022351.14	Sqle	111547	1.06319	0.680484
chr18	61089490	61094102	chr18	61045150	61085061	ENSMUSG00000024620.11	Pdgfrb	-4430	1.06093	0.652886
chr12	79864184	79866449	chr12	79297282	79814690	ENSMUSG00000059060.15	Rad51b	-49495	1.05765	0.0205024
chrX	56670523	56671521	chrX	56609757	56664230	ENSMUSG00000060681.15	Slc9a6	-6294	1.05724	0.652886
chr4	58574411	58577976	chr4	58435255	58553898	ENSMUSG00000038668.14	Lpar1	-20514	1.05704	0.195867
chr7	90059923	90060851	chr7	90130213	90213465	ENSMUSG00000039361.11	Picalm	69363	1.05462	0.652886
chr2	172643189	172645336	chr2	172549593	172558622	ENSMUSG00000028640.11	Tfap2c	-84568	1.05457	0.651931
chr11	87004727	87007025	chr11	86936425	86993707	ENSMUSG00000018427.7	Ypel2	-11021	1.05322	NA
chr6	53703032	53704479	chr6	53287270	53700376	ENSMUSG00000053007.9	Creb5	-2657	1.04976	0.709505
chr16	49968887	49971501	chr16	49800533	49915010	ENSMUSG00000055447.19	Cd47	-53878	1.04426	0.550567
chr12	79909700	79911925	chr12	79297282	79814690	ENSMUSG00000059060.15	Rad51b	-95011	1.03976	0.0750685
chr11	83077581	83080163	chr11	83065112	83070678	ENSMUSG00000072620.3	Slfn2	-6904	1.03934	0.709505
chr7	111809941	111814291	chr7	111471661	111779977	ENSMUSG00000038296.14	Galnt18	-29965	1.03755	NA
chr5	129063132	129068541	chr5	129096750	129204599	ENSMUSG00000044017.16	Adgrd1	28210	1.0333	0.0402226
chr6	52462889	52463972	chr6	52546228	52640389	ENSMUSG00000029776.11	Hibadh	82257	1.03132	NA
chr1	71763824	71765274	chr1	71585520	71653200	ENSMUSG00000026193.15	Fn1	-110625	1.03123	NA
chr5	122510534	122512381	chr5	122453513	122502225	ENSMUSG00000029467.15	Atp2a2	-8310	1.03101	NA
chr10	96479548	96480998	chr10	96617006	96622809	ENSMUSG00000036478.8	Btg1	136009	1.03101	NA
chr9	65246734	65249015	chr9	65195353	65239224	ENSMUSG00000032392.11	Parp16	-7511	1.03101	NA
chr2	144085045	144087945	chr2	144033059	144073979	ENSMUSG00000037307.11	Banf2	-11067	1.02784	0.626363
chr15	74917949	74920268	chr15	74876987	74897021	ENSMUSG00000063522.5	2010109I03Rik	-20929	1.02649	0.181669
chr11	88233564	88237127	chr11	88204388	88211507	ENSMUSG00000023723.17	Mrps23	-22058	1.02447	0.502489
chr5	33236922	33240851	chr5	33247723	33274994	ENSMUSG00000037373.12	Ctbp1	6873	1.02286	0.709948
chr14	31992969	31994653	chr14	32028989	32062197	ENSMUSG00000021903.11	Galnt15	34337	1.02272	NA
chr8	126710889	126713224	chr8	126588296	126593986	ENSMUSG00000051495.7	Irf2bp2	-116904	1.02272	NA
chr8	84656044	84657266	chr8	84661331	84662852	ENSMUSG00000053560.4	Ier2	4066	1.02256	NA
chr10	118567818	118569880	chr10	118441046	118445892	ENSMUSG00000055170.4	Ifng	-121927	1.02191	NA
chr1	119507401	119509643	chr1	119470305	119504794	ENSMUSG00000004451.14	Ralb	-2608	1.02163	0.654687
chr5	136076060	136077946	chr5	136083916	136111860	ENSMUSG00000004952.13	Rasa4	5971	1.02135	0.200611
chr17	84099888	84105746	chr17	84183931	84187947	ENSMUSG00000045817.8	Zfp36l2	78186	1.02107	0.282987
chr11	79286503	79289145	chr11	79296179	79296906	ENSMUSG00000055072.2	Gm9964	7035	1.01933	NA
chr4	47136161	47141245	chr4	47091909	47123070	ENSMUSG00000039774.12	Galnt12	-13092	1.01933	NA
chr1	90900082	90900863	chr1	90915085	90951142	ENSMUSG00000026303.6	Mlph	14223	1.01927	0.762432
chr10	53434212	53436561	chr10	53273443	53379947	ENSMUSG00000038594.9	Cep85l	-54266	1.01919	NA
chr14	76149304	76150701	chr14	76110891	76137379	ENSMUSG00000022009.1	Nufip1	-11926	1.01919	NA
chr6	128763716	128764558	chr6	128778485	128789215	ENSMUSG00000030325.16	Klrb1c	13928	1.01919	NA
chr2	73065681	73067061	chr2	73092801	73218924	ENSMUSG00000027108.15	Ola1	25741	1.01912	NA
chr18	73897399	73900848	chr18	73859385	73881333	ENSMUSG00000064036.15	Mro	-16067	1.0191	NA
chr15	38373573	38376063	chr15	38291463	38300706	ENSMUSG00000037465.10	Klf10	-72868	1.01751	0.647033
chr18	65692991	65695353	chr18	65698268	65751601	ENSMUSG00000046610.14	Oacyl	2916	1.01427	0.663732
chr19	27122969	27124806	chr19	27216484	27254231	ENSMUSG00000024924.14	Vldlr	91679	1.01334	NA
chr6	52457233	52460573	chr6	52546228	52640389	ENSMUSG00000029776.11	Hibadh	85656	1.01019	0.815588
chr11	3571951	3576897	chr11	3517523	3540612	ENSMUSG00000020439.17	Smtn	-31340	1.00651	0.68032
chr1	86433193	86444708	chr1	86426329	86428052	ENSMUSG00000036574.5	Tex44	-5142	1.00346	0.137349
chr8	46934319	46936334	chr8	46986887	47096762	ENSMUSG00000038173.15	Enpp6	50554	1.00148	0.755662
chr1	170188485	170189486	chr1	170193420	170215397	ENSMUSG00000026667.14	Uhmk1	3935	0.997124	0.677707
chr1	134060152	134068051	chr1	134075170	134079120	ENSMUSG00000020423.6	Btg2	7120	0.99589	0.160966
chr16	94536086	94538116	chr16	94497783	94526830	ENSMUSG00000022898.13	Vps26c	-9257	0.994723	NA
chr6	51612344	51613071	chr6	51523901	51590679	ENSMUSG00000038301.15	Snx10	-21666	0.994723	NA
chr3	102526173	102526660	chr3	102469919	102521013	ENSMUSG00000027859.10	Ngf	-5161	0.993475	0.699137
chr6	136887710	136889112	chr6	136872435	136875823	ENSMUSG00000030218.2	Mgp	-11888	0.991495	0.786698
chr12	70588130	70589815	chr12	70453095	70468040	ENSMUSG00000021072.12	Tmx1	-120091	0.991325	NA
chr1	162508753	162510159	chr1	162532127	162548551	ENSMUSG00000026694.19	Mettl13	21969	0.991315	NA
chr16	93292589	93293600	chr16	93583457	93604063	ENSMUSG00000022948.16	Setd4	289858	0.99129	NA
chr11	59344558	59348036	chr11	59306928	59333552	ENSMUSG00000000126.11	Wnt9a	-11007	0.991289	NA
chr19	44387816	44389253	chr19	44394451	44407709	ENSMUSG00000037071.2	Scd1	5199	0.990083	0.845194
chr15	98510668	98513818	chr15	98517658	98534264	ENSMUSG00000022992.17	Kansl2	3841	0.989953	0.738797
chr4	149874696	149878818	chr4	149896283	149955043	ENSMUSG00000039911.13	Spsb1	17466	0.989498	0.148632
chr4	135312346	135314733	chr4	135320484	135353321	ENSMUSG00000028809.16	Srrm1	5752	0.989446	0.660832
chr10	19569963	19570793	chr10	19591949	19610229	ENSMUSG00000020009.13	Ifngr1	21157	0.989059	NA
chr1	155086167	155087848	chr1	155096361	155099636	ENSMUSG00000056708.5	Ier5	8514	0.989019	NA
chr4	115657073	115657814	chr4	115624725	115647723	ENSMUSG00000028713.17	Cyp4b1	-9351	0.989018	NA
chr10	80938967	80943881	chr10	80948624	81014945	ENSMUSG00000048240.14	Gng7	4744	0.983078	0.741704
chr13	52943478	52946086	chr13	52835119	52929681	ENSMUSG00000021460.17	Auh	-13798	0.983056	0.662914
chr10	56920723	56921762	chr10	56377330	56402513	ENSMUSG00000050953.10	Gja1	-518211	0.978643	0.789831
chr18	70642549	70645091	chr18	70568189	70626131	ENSMUSG00000024513.16	Mbd2	-16419	0.978542	0.486543
chr10	118839567	118840337	chr10	118855603	118870209	ENSMUSG00000028630.9	Dyrk2	15267	0.978088	0.523894
chr2	138040138	138041166	chr2	138256565	138589292	ENSMUSG00000062098.11	Btbd3	215400	0.97784	NA
chr3	121913614	121916104	chr3	121952541	122016753	ENSMUSG00000039831.16	Arhgap29	36438	0.97784	NA
chr13	53308882	53310681	chr13	53332748	53377397	ENSMUSG00000021468.8	Sptlc1	22068	0.977061	0.470631
chr16	87610942	87612251	chr16	87553330	87595336	ENSMUSG00000025610.7	Map3k7cl	-15607	0.975692	0.56897
chr4	40872076	40878274	chr4	40804602	40854005	ENSMUSG00000028413.13	B4galt1	-18072	0.969545	NA
chr4	41781299	41782723	chr4	41769467	41774247	ENSMUSG00000073888.13	Ccl27a	-7053	0.967421	0.768851
chr16	90623739	90624961	chr16	90719312	90727404	ENSMUSG00000022978.11	Mis18a	94352	0.963528	NA
chr7	79868088	79868802	chr7	79875325	79920649	ENSMUSG00000063801.7	Ap3s2	6524	0.963528	NA
chr6	147652432	147654301	chr6	147475828	147632612	ENSMUSG00000030301.17	Ccdc91	-19821	0.963482	NA
chr1	82795640	82797253	chr1	82770824	82771243	ENSMUSG00000114299.1	Gm47791	-24398	0.96337	NA
chr15	59776319	59778033	chr15	59648350	59657099	ENSMUSG00000032501.9	Trib1	-119221	0.96337	NA
chr8	126697038	126699869	chr8	126588296	126593986	ENSMUSG00000051495.7	Irf2bp2	-103053	0.963367	NA
chr1	79581051	79581738	chr1	79606876	79671972	ENSMUSG00000054702.14	Ap1s3	25139	0.963137	NA
chr1	171037828	171038602	chr1	171018920	171029761	ENSMUSG00000059089.4	Fcgr4	-8068	0.963137	NA
chr1	118368350	118369630	chr1	118389058	118612678	ENSMUSG00000064302.13	Clasp1	19429	0.952014	NA
chr7	141046426	141049499	chr7	141061104	141072400	ENSMUSG00000055629.5	B4galnt4	11606	0.951482	0.831011
chr14	25785779	25788433	chr14	25711642	25769039	ENSMUSG00000055538.7	Zcchc24	-16741	0.949476	NA
chr14	106010559	106012318	chr14	106106198	106135859	ENSMUSG00000022113.6	Trim52	93881	0.949199	NA
chr7	98814836	98818360	chr7	98835112	98855195	ENSMUSG00000015957.12	Wnt11	16753	0.947368	0.383387
chrX	12839581	12841071	chrX	12675369	12762073	ENSMUSG00000064127.13	Med14	-77509	0.947111	NA
chr10	59907167	59911220	chr10	59879556	59899302	ENSMUSG00000020109.13	Dnajb12	-7866	0.946719	0.732434
chr10	59969679	59970993	chr10	59987409	60003135	ENSMUSG00000020107.10	Anapc16	16417	0.940577	0.736553
chr7	110287065	110291185	chr7	110221711	110283506	ENSMUSG00000031015.8	Swap70	-3560	0.939465	0.221838
chr17	83969195	83970970	chr17	83831156	83847963	ENSMUSG00000000673.9	Haao	-121233	0.937205	NA
chr2	148535238	148536229	chr2	148436640	148443563	ENSMUSG00000027435.8	Cd93	-91676	0.937205	NA
chr12	30039233	30040298	chr12	30054659	30132624	ENSMUSG00000020673.14	Tpo	14362	0.936859	NA
chr1	171477389	171478503	chr1	171437535	171464603	ENSMUSG00000038235.4	F11r	-12787	0.936852	NA
chr19	60137411	60140197	chr19	60198586	60226697	ENSMUSG00000057858.7	Fam204a	58390	0.935681	0.462988
chr10	79322059	79322543	chr10	79247692	79294535	ENSMUSG00000055515.8	Vmn2r81	-27525	0.935005	0.802959
chr16	30059177	30060663	chr16	30064384	30067796	ENSMUSG00000022528.8	Hes1	3722	0.932566	0.693494
chr8	25274161	25277303	chr8	25154552	25256588	ENSMUSG00000065954.11	Tacc1	-17574	0.930995	NA
chr15	102398713	102400816	chr15	102406143	102436404	ENSMUSG00000001280.13	Sp1	5328	0.929074	0.56897
chr7	125498242	125504290	chr7	125467640	125491596	ENSMUSG00000030750.13	Nsmce1	-6647	0.925482	0.634699
chr1	156779465	156782464	chr1	156804166	156939626	ENSMUSG00000026594.14	Ralgps2	21703	0.921437	0.808773
chr12	86866570	86868243	chr12	86880701	86884798	ENSMUSG00000034168.7	Irf2bpl	12459	0.918698	0.699137
chr2	170217787	170223218	chr2	170108643	170148103	ENSMUSG00000052056.14	Zfp217	-69685	0.91865	0.634699
chr4	150705691	150709719	chr4	150628572	150652174	ENSMUSG00000039838.11	Slc45a1	-53518	0.907157	0.578085
chr8	126659063	126669547	chr8	126588296	126593986	ENSMUSG00000051495.7	Irf2bp2	-65078	0.905226	0.142633
chr15	79882645	79884841	chr15	79891659	79915906	ENSMUSG00000009585.18	Apobec3	6819	0.904786	0.0728175
chr5	118860473	118862091	chr5	118560679	118765438	ENSMUSG00000018076.12	Med13l	-95036	0.902573	0.712801
chr19	53551251	53553690	chr19	53529109	53542431	ENSMUSG00000034765.6	Dusp5	-8821	0.902177	NA
chr10	12878047	12879117	chr10	12382188	12869365	ENSMUSG00000019820.11	Utrn	-8683	0.902169	NA
chr6	146673282	146676639	chr6	146642547	146650732	ENSMUSG00000030291.12	Med21	-22551	0.89843	0.550567
chr12	55461178	55469014	chr12	55489410	55492647	ENSMUSG00000021025.8	Nfkbia	20397	0.896824	0.359307
chr1	191292318	191294499	chr1	191306789	191318194	ENSMUSG00000037499.9	Nenf	12291	0.896308	0.648206
chr7	111156034	111159505	chr7	111067750	111083030	ENSMUSG00000005610.17	Eif4g2	-73005	0.891455	0.693494
chr7	16728777	16730161	chr7	16721929	16726132	ENSMUSG00000007209.4	Ceacam9	-2646	0.882796	0.664096
chr7	31082821	31086398	chr7	31068172	31076704	ENSMUSG00000057092.12	Fxyd3	-6118	0.882015	0.663732
chr18	75341643	75344508	chr18	75367529	75395935	ENSMUSG00000025880.11	Smad7	23022	0.881638	0.693494
chr4	62741004	62744821	chr4	62559847	62704001	ENSMUSG00000059810.18	Rgs3	-37004	0.877763	0.634699
chr19	36128654	36130455	chr19	36111965	36119844	ENSMUSG00000024803.8	Ankrd1	-8811	0.877736	0.755662
chr18	80169119	80170510	chr18	80126311	80151482	ENSMUSG00000053950.10	Adnp2	-17638	0.877671	0.648206
chr15	81835122	81837299	chr15	81802421	81826863	ENSMUSG00000022389.15	Tef	-8260	0.876758	0.764306
chr13	112196590	112197525	chr13	112288451	112384002	ENSMUSG00000049985.15	Ankrd55	90927	0.870218	0.699137
chr12	9175242	9176570	chr12	9029997	9041988	ENSMUSG00000066637.2	Ttc32	-133255	0.865552	0.815531
chr2	164860019	164865129	chr2	164839518	164857711	ENSMUSG00000017754.13	Pltp	-2309	0.864305	0.740354
chr3	84436585	84439328	chr3	84442198	84480429	ENSMUSG00000041842.15	Fhdc1	2871	0.860023	0.803338
chr14	75862785	75864573	chr14	75845093	75848525	ENSMUSG00000060126.14	Tpt1	-14261	0.856413	0.768851
chr3	145703494	145705198	chr3	145758675	145894277	ENSMUSG00000028194.15	Ddah1	53478	0.856234	0.70668
chr13	60265546	60270739	chr13	60174405	60177365	ENSMUSG00000052957.8	Gas1	-88182	0.855427	NA
chr7	75396974	75399750	chr7	75455534	75754609	ENSMUSG00000066406.15	Akap13	55785	0.855205	0.795993
chr3	121546725	121548908	chr3	121459528	121532404	ENSMUSG00000039865.8	Slc44a3	-14322	0.84966	0.660461
chr14	47350296	47352429	chr14	47367751	47386160	ENSMUSG00000050335.17	Lgals3	15323	0.835522	0.825213
chr10	115327115	115328842	chr10	115339674	115362501	ENSMUSG00000069520.6	Tmem19	10833	0.833583	0.824659
chr9	71316860	71322586	chr9	71215789	71296243	ENSMUSG00000013584.5	Aldh1a2	-20618	0.829265	0.732684
chr19	4998892	5002257	chr19	4984355	4989971	ENSMUSG00000045903.8	Npas4	-8922	0.825664	0.0136573
chr5	24265694	24267755	chr5	24319589	24351604	ENSMUSG00000038319.14	Kcnh2	51835	0.822954	0.569376
chr7	98481348	98483831	chr7	98440416	98477479	ENSMUSG00000074003.4	Gucy2d	-3870	0.815295	0.569376
chr1	119106175	119110860	chr1	118834132	119053619	ENSMUSG00000048402.14	Gli2	-52557	0.812519	0.0999198
chr6	136463569	136471733	chr6	136506167	136610862	ENSMUSG00000030213.12	Atf7ip	34435	0.812321	0.425405
chr2	132992426	132993820	chr2	132904389	132945906	ENSMUSG00000027356.8	Fermt1	-46521	0.806503	0.646178
chr13	46735433	46737024	chr13	46679905	46727940	ENSMUSG00000021374.10	Nup153	-7494	0.803841	0.637367
chr11	96309036	96312677	chr11	96303336	96306121	ENSMUSG00000038700.4	Hoxb5	-2916	0.799528	0.150539
chr12	86829683	86835254	chr12	86880701	86884798	ENSMUSG00000034168.7	Irf2bpl	45448	0.798229	0.700876
chr17	83934581	83940140	chr17	83831156	83847963	ENSMUSG00000000673.9	Haao	-86619	0.798073	0.660832
chr1	133949969	133954254	chr1	133910304	133921414	ENSMUSG00000041577.5	Prelp	-28556	0.794882	0.68032
chr4	62753278	62757537	chr4	62559847	62704001	ENSMUSG00000059810.18	Rgs3	-49278	0.792204	0.831011
chr1	91872458	91875161	chr1	91801461	91848028	ENSMUSG00000007805.4	Twist2	-24431	0.785588	0.819158
chr12	70552717	70557850	chr12	70453095	70468040	ENSMUSG00000021072.12	Tmx1	-84678	0.783216	0.699137
chr2	122375004	122378524	chr2	122348892	122369162	ENSMUSG00000033256.14	Shf	-5843	0.781899	0.118344
chr10	76699212	76702781	chr10	76708792	76726168	ENSMUSG00000001119.7	Col6a1	6012	0.779631	0.50895
chr5	119167340	119168635	chr5	118560679	118765438	ENSMUSG00000018076.12	Med13l	-401903	0.778447	NA
chr12	9112643	9114182	chr12	9029997	9041988	ENSMUSG00000066637.2	Ttc32	-70656	0.776281	0.845194
chr6	115522125	115524731	chr6	115544664	115578628	ENSMUSG00000042389.13	Tsen2	19934	0.776101	0.822088
chr2	83673392	83676627	chr2	83644435	83664622	ENSMUSG00000027091.14	Zc3h15	-8771	0.772641	0.201243
chr14	75833108	75835607	chr14	75845093	75848525	ENSMUSG00000060126.14	Tpt1	9487	0.767026	0.211458
chr2	75341396	75342780	chr2	75659261	75669407	ENSMUSG00000059005.13	Hnrnpa3	316482	0.765108	0.660832
chr11	95399672	95406372	chr11	95414080	95493406	ENSMUSG00000057522.15	Spop	7709	0.762113	0.652886
chr16	4585855	4588790	chr16	4594713	4624924	ENSMUSG00000014303.13	Glis2	5924	0.760412	0.649385
chr10	77433779	77435846	chr10	77290726	77418270	ENSMUSG00000020262.15	Adarb1	-15510	0.75486	0.831011
chr2	27784621	27787230	chr2	27676440	27762957	ENSMUSG00000015846.14	Rxra	-21665	0.753858	0.536021
chr3	79806940	79809998	chr3	79812564	79852773	ENSMUSG00000027956.11	Tmem144	2567	0.753236	0.299844
chr6	125421759	125426988	chr6	125460266	125494791	ENSMUSG00000030342.8	Cd9	33279	0.748746	0.663732
chr12	79973537	79977019	chr12	80107754	80113013	ENSMUSG00000021127.7	Zfp36l1	130736	0.748411	0.668121
chr2	148449844	148454004	chr2	148436640	148443563	ENSMUSG00000027435.8	Cd93	-6282	0.743239	NA
chr19	5786625	5787530	chr19	5758427	5771401	ENSMUSG00000024941.8	Scyl1	-15225	0.738353	0.67527
chr2	170183842	170185575	chr2	170108643	170148103	ENSMUSG00000052056.14	Zfp217	-35740	0.736703	0.70668
chr9	43982369	43985265	chr9	44043384	44048579	ENSMUSG00000032011.5	Thy1	58120	0.734754	0.693322
chr3	52685185	52687945	chr3	52981875	53017237	ENSMUSG00000027742.13	Cog6	293931	0.733755	0.59177
chr11	97309110	97311915	chr11	97315716	97329920	ENSMUSG00000018882.12	Mrpl45	3802	0.73214	0.629592
chr6	91561252	91565481	chr6	91515928	91522625	ENSMUSG00000034192.5	Lsm3	-38628	0.731165	0.774379
chr1	39758841	39762715	chr1	39665301	39720997	ENSMUSG00000057173.8	Rfx8	-37845	0.730326	0.802959
chr10	76693300	76698226	chr10	76708792	76726168	ENSMUSG00000001119.7	Col6a1	10567	0.725728	0.525174
chr5	100635345	100638725	chr5	100654723	100675140	ENSMUSG00000029319.8	Coq2	15999	0.724964	0.875719
chr2	167380831	167384765	chr2	167298444	167349183	ENSMUSG00000017929.13	B4galt5	-31649	0.721627	0.813758
chr19	9952629	9956347	chr19	9982703	9985092	ENSMUSG00000024661.6	Fth1	26357	0.714048	0.626363
chr14	121435072	121438182	chr14	121459621	121505252	ENSMUSG00000025557.10	Slc15a1	21440	0.706336	NA
chr1	182094687	182097144	chr1	182124737	182132407	ENSMUSG00000026511.7	Srp9	27594	0.703309	NA
chr7	27295180	27299160	chr7	27305136	27337692	ENSMUSG00000040488.17	Ltbp4	5977	0.703124	0.515807
chr15	101162657	101164638	chr15	101174067	101213684	ENSMUSG00000000532.11	Acvr1b	9430	0.702785	0.502489
chr3	95950566	95951998	chr3	95929246	95947390	ENSMUSG00000015749.12	Anp32e	-3177	0.699991	0.693494
chr4	149444992	149446262	chr4	149449687	149454978	ENSMUSG00000028996.9	Rbp7	3426	0.699246	NA
chr17	84031082	84034499	chr17	84183931	84187947	ENSMUSG00000045817.8	Zfp36l2	149433	0.697986	0.465298
chr10	24391172	24392862	chr10	24223517	24302790	ENSMUSG00000020000.7	Moxd1	-88383	0.695844	0.788066
chr13	50011245	50012770	chr13	49784765	49799001	ENSMUSG00000114073.1	Gm30302	-212245	0.691607	0.808773
chr15	99888512	99890969	chr15	99778470	99875456	ENSMUSG00000023022.14	Lima1	-13057	0.688608	0.645013
chr6	4456083	4458750	chr6	4504814	4541544	ENSMUSG00000029661.16	Col1a2	46065	0.687189	0.808773
chr5	64875292	64879454	chr5	64803388	64832901	ENSMUSG00000029178.14	Klf3	-42392	0.683019	0.815588
chr14	7807874	7810709	chr14	7817957	7951588	ENSMUSG00000025278.9	Flnb	7249	0.67975	NA
chr8	126516475	126517791	chr8	126425329	126475065	ENSMUSG00000090290.2	Tarbp1	-41411	0.679554	0.831011
chr7	48137371	48138595	chr7	48167983	48169019	ENSMUSG00000070551.3	Mrgprb5	29389	0.670642	0.486874
chr4	4555839	4556742	chr4	4762484	4793355	ENSMUSG00000066324.2	Impad1	205743	0.670207	0.264807
chr5	33228116	33230620	chr5	33198184	33218455	ENSMUSG00000037379.7	Spon2	-9662	0.668644	NA
chr10	37193217	37195706	chr10	37133375	37138920	ENSMUSG00000069662.5	Marcks	-54298	0.665494	NA
chr7	126606047	126608164	chr7	126589010	126594941	ENSMUSG00000044701.5	Il27	-11107	0.664619	0.767913
chr3	52257700	52259837	chr3	52268336	52353221	ENSMUSG00000044167.6	Foxo1	8500	0.661835	NA
chr6	108569478	108572582	chr6	108213096	108551109	ENSMUSG00000030102.11	Itpr1	-18370	0.65943	0.795993
chr19	44264413	44268196	chr19	44203288	44244016	ENSMUSG00000025202.7	Scd3	-20398	0.655453	0.789831
chr9	58273877	58276233	chr9	58253164	58262520	ENSMUSG00000032333.6	Stoml1	-11358	0.6541	NA
chr14	72041997	72043065	chr14	72426013	72491838	ENSMUSG00000109446.1	Gm9195	382949	0.651933	0.699137
chr5	53449984	53457225	chr5	53466152	53657362	ENSMUSG00000039191.12	Rbpj	8928	0.651739	0.837529
chr13	56418553	56420911	chr13	56426594	56433753	ENSMUSG00000110477.1	Gm3045	5684	0.642345	0.874411
chr3	104967732	104968403	chr3	104945272	104961921	ENSMUSG00000027840.5	Wnt2b	-5812	0.642197	0.845194
chr14	75828019	75830523	chr14	75845093	75848525	ENSMUSG00000060126.14	Tpt1	14571	0.641398	0.56897
chr3	41182183	41184577	chr3	41066326	41083046	ENSMUSG00000049940.7	Pgrmc2	-99138	0.637295	0.815531
chr3	109059247	109060106	chr3	109080469	109116687	ENSMUSG00000027880.6	Slc25a54	20364	0.630913	NA
chr2	59469942	59471794	chr2	59484653	59505020	ENSMUSG00000026989.5	Dapl1	12860	0.629705	NA
chr19	53423479	53425691	chr19	53379214	53390573	ENSMUSG00000025024.6	Smndc1	-32907	0.629637	NA
chr12	86823252	86827369	chr12	86880701	86884798	ENSMUSG00000034168.7	Irf2bpl	53333	0.627505	0.467012
chr4	130519729	130520374	chr4	130531602	130574173	ENSMUSG00000078532.9	Nkain1	11229	0.626543	NA
chr10	120915235	120916425	chr10	120923413	120979332	ENSMUSG00000048661.14	Lemd3	6989	0.625513	0.652886
chr10	96751034	96752843	chr10	96617006	96622809	ENSMUSG00000036478.8	Btg1	-128226	0.621777	NA
chr12	69446063	69448761	chr12	69372150	69373783	ENSMUSG00000044147.8	Arf6	-72281	0.620349	0.822088
chr2	59599946	59601449	chr2	59612042	59846149	ENSMUSG00000035168.16	Tanc1	10594	0.617792	0.831011
chr4	126226822	126228865	chr4	126232167	126256343	ENSMUSG00000028849.17	Map7d1	3303	0.616296	0.502846
chr4	53186377	53187400	chr4	53030787	53159895	ENSMUSG00000015243.4	Abca1	-26483	0.612658	NA
chr6	70824019	70824996	chr6	70844515	70905245	ENSMUSG00000031668.14	Eif2ak3	19520	0.612658	NA
chr6	129147624	129148245	chr6	129180615	129186534	ENSMUSG00000030157.5	Clec2d	32371	0.612658	NA
chr12	85192299	85193122	chr12	85166635	85177790	ENSMUSG00000004791.7	Pgf	-14510	0.612658	NA
chr17	78451463	78453054	chr17	78369212	78418152	ENSMUSG00000056121.16	Fez2	-33312	0.612658	NA
chr3	94804132	94804721	chr3	94760069	94786492	ENSMUSG00000068876.14	Cgn	-17641	0.612658	NA
chr5	118783116	118785132	chr5	118560679	118765438	ENSMUSG00000018076.12	Med13l	-17679	0.612658	NA
chr12	105536570	105537904	chr12	105563226	105595237	ENSMUSG00000021070.6	Bdkrb2	25323	0.612658	NA
chr14	55724655	55725170	chr14	55715416	55722263	ENSMUSG00000040472.15	Rabggta	-2393	0.612658	NA
chr5	35686287	35687823	chr5	35652023	35679782	ENSMUSG00000029096.15	Htra3	-6506	0.612658	NA
chr18	10051874	10052795	chr18	9993066	10045119	ENSMUSG00000047879.17	Usp14	-6756	0.612655	NA
chr5	135794143	135795054	chr5	135778480	135790398	ENSMUSG00000019179.10	Mdh2	-3746	0.612655	NA
chr8	95209319	95211166	chr8	95099828	95202812	ENSMUSG00000031788.14	Kifc3	-6508	0.612655	NA
chr1	4571414	4572092	chr1	4490931	4497354	ENSMUSG00000025902.13	Sox17	-74061	0.612655	NA
chr1	75292480	75293704	chr1	75272199	75278415	ENSMUSG00000033061.15	Resp18	-14066	0.612655	NA
chr1	90586630	90588306	chr1	90602981	90613341	ENSMUSG00000034432.11	Cops8	14676	0.612655	NA
chr11	96997074	96997807	chr11	96953341	96982959	ENSMUSG00000018678.13	Sp2	-14116	0.612655	NA
chr13	29162148	29163120	chr13	29191746	29855674	ENSMUSG00000006191.17	Cdkal1	28627	0.612655	NA
chr13	73885590	73887820	chr13	73911347	73937784	ENSMUSG00000021569.10	Trip13	23528	0.612655	NA
chr15	31186857	31188272	chr15	31224314	31274341	ENSMUSG00000039168.15	Dap	36043	0.612655	NA
chr18	69794214	69796054	chr18	69343356	69689079	ENSMUSG00000053477.17	Tcf4	-105136	0.612655	NA
chr18	74921357	74922530	chr18	74939322	74961263	ENSMUSG00000053846.4	Lipg	16793	0.612655	NA
chr2	118520143	118520910	chr2	118528757	118549687	ENSMUSG00000040093.15	Bmf	7848	0.612655	NA
chr4	3340123	3340645	chr4	3184348	3185358	ENSMUSG00000115466.1	Vmn1r3	-154766	0.612655	NA
chr4	108387710	108388347	chr4	108367777	108383349	ENSMUSG00000059816.5	Shisal2a	-4362	0.612655	NA
chr6	136894653	136895322	chr6	136907311	136922180	ENSMUSG00000030219.13	Erp27	11990	0.612655	NA
chr9	41949756	41952212	chr9	41964720	42124297	ENSMUSG00000049313.8	Sorl1	12509	0.612655	NA
chr6	127329122	127331532	chr6	127446840	127494261	ENSMUSG00000037997.12	Parp11	115309	0.612437	NA
chr3	101471103	101472707	chr3	101377083	101463059	ENSMUSG00000042035.11	Igsf3	-8045	0.608176	0.822088
chr4	135882883	135884770	chr4	135870918	135873850	ENSMUSG00000028675.12	Pnrc2	-9034	0.606655	0.85962
chr11	121740659	121742568	chr11	121701544	121716306	ENSMUSG00000039208.15	Metrnl	-24354	0.604274	0.824659
chr4	145200040	145201958	chr4	144972622	145195005	ENSMUSG00000020220.16	Vps13d	-5036	0.604128	NA
chr2	59437965	59439334	chr2	59484653	59505020	ENSMUSG00000026989.5	Dapl1	45320	0.602859	NA
chr7	83859360	83860173	chr7	83879873	83884305	ENSMUSG00000070462.4	Tlnrd1	19701	0.599168	NA
chr10	19062139	19063453	chr10	19000910	19015657	ENSMUSG00000019850.11	Tnfaip3	-46483	0.59416	0.879421
chr8	116143466	116144988	chr8	116504974	116515915	ENSMUSG00000034467.7	Dynlrb2	359987	0.593315	0.900023
chr8	46868344	46870724	chr8	46739732	46847458	ENSMUSG00000031627.9	Irf2	-20887	0.592831	0.751169
chr10	66864095	66865360	chr10	67009189	67096945	ENSMUSG00000019873.8	Reep3	143830	0.592246	0.875719
chr9	72790491	72792154	chr9	72806874	72917291	ENSMUSG00000036030.9	Prtg	14721	0.590648	NA
chr15	81511343	81512456	chr15	81466296	81476369	ENSMUSG00000022400.9	Rbx1	-34975	0.589773	NA
chr2	118558088	118558440	chr2	118528757	118549687	ENSMUSG00000040093.15	Bmf	-8402	0.589092	0.56897
chr2	73037069	73039122	chr2	72971548	72986716	ENSMUSG00000079286.1	Gm11084	-50354	0.589034	0.831011
chr7	28801131	28804567	chr7	28788969	28798963	ENSMUSG00000051735.7	Rinl	-2169	0.58541	NA
chr9	57316710	57318847	chr9	57253117	57262612	ENSMUSG00000032300.7	1700017B05Rik	-54099	0.585125	NA
chr7	98875375	98877183	chr7	98885021	99141141	ENSMUSG00000035354.9	Uvrag	7839	0.583559	0.88224
chr19	4064266	4065205	chr19	4057477	4059446	ENSMUSG00000058216.12	Gstp3	-4821	0.581239	0.218476
chr15	51591379	51592990	chr15	51786558	51865523	ENSMUSG00000022312.11	Eif3h	193569	0.580266	NA
chr14	47352947	47355330	chr14	47367751	47386160	ENSMUSG00000050335.17	Lgals3	12422	0.580136	0.875719
chr2	127182598	127184150	chr2	127186355	127208280	ENSMUSG00000044145.2	1810024B03Rik	2206	0.578543	0.882091
chr9	78526360	78529127	chr9	78536488	78588041	ENSMUSG00000049624.14	Slc17a5	7362	0.57587	0.660832
chr6	25010116	25010695	chr6	24951141	24956297	ENSMUSG00000048022.11	Tmem229a	-53820	0.574298	NA
chr4	132607687	132609709	chr4	132564067	132582683	ENSMUSG00000056529.7	Ptafr	-25005	0.573748	0.803338
chr10	68282038	68283356	chr10	68092520	68278740	ENSMUSG00000019947.10	Arid5b	-3299	0.568469	NA
chr17	65628290	65630572	chr17	65637507	65642168	ENSMUSG00000050612.6	Txndc2	6936	0.568043	0.693494
chr9	77909563	77911602	chr9	77917364	77984519	ENSMUSG00000032349.13	Elovl5	5763	0.564897	0.550567
chr10	24478389	24480728	chr10	24595442	24598683	ENSMUSG00000019997.11	Ctgf	114715	0.559676	0.523298
chr6	72276337	72278466	chr6	72304610	72314371	ENSMUSG00000056370.15	Sftpb	26145	0.555897	NA
chr12	69573688	69574978	chr12	69577628	69583028	ENSMUSG00000049882.9	Vcpkmt	2651	0.553455	0.845194
chr4	129881758	129884596	chr4	129811219	129850003	ENSMUSG00000028788.14	Ptp4a2	-31756	0.552562	0.709175
chr12	85570935	85572909	chr12	85599027	85639878	ENSMUSG00000034271.16	Jdp2	26119	0.549653	0.815531
chr10	76633031	76636881	chr10	76595762	76623630	ENSMUSG00000020241.13	Col6a2	-9402	0.548781	0.756275
chr2	75606874	75610707	chr2	75659261	75669407	ENSMUSG00000059005.13	Hnrnpa3	48555	0.547548	0.652886
chr8	31272199	31274807	chr8	31187331	31261738	ENSMUSG00000046152.16	Fut10	-10462	0.545796	0.799654
chr18	34854945	34857661	chr18	34859823	34864984	ENSMUSG00000038418.7	Egr1	2163	0.543475	0.693494
chr13	62652794	62653607	chr13	62671784	62760709	ENSMUSG00000074863.5	Platr25	18178	0.543292	0.789831
chr18	68589066	68591945	chr18	68406907	68429251	ENSMUSG00000045569.6	Mc2r	-159816	0.542022	0.504148
chr5	122143449	122147382	chr5	122108040	122140823	ENSMUSG00000043036.13	Ccdc63	-2627	0.538352	0.703281
chr1	189614910	189617016	chr1	189640606	189688086	ENSMUSG00000026605.14	Cenpf	23591	0.535482	0.897741
chr2	166482737	166486844	chr2	166566342	166713832	ENSMUSG00000039621.13	Prex1	79499	0.530619	0.911579
chr14	120841440	120842101	chr14	120911224	120947999	ENSMUSG00000030662.10	Ipo5	69124	0.528117	0.897741
chr8	72267277	72271228	chr8	72240018	72257385	ENSMUSG00000003033.15	Ap1m1	-9893	0.527273	0.874411
chr7	111019619	111025541	chr7	111028951	111056377	ENSMUSG00000005609.16	Ctr9	3411	0.524319	0.802959
chr18	65519837	65521423	chr18	65430962	65478823	ENSMUSG00000032688.8	Malt1	-41015	0.523022	NA
chr16	8862234	8865028	chr16	8830100	8858922	ENSMUSG00000022507.6	1810013L24Rik	-3313	0.521658	0.23226
chr15	94247305	94250140	chr15	94270163	94465418	ENSMUSG00000022449.14	Adamts20	20024	0.521327	NA
chr11	94158458	94162144	chr11	93996091	94126085	ENSMUSG00000020859.16	Spag9	-32374	0.521326	0.756275
chr13	52001417	52002679	chr13	51846678	51848468	ENSMUSG00000021453.2	Gadd45g	-152950	0.521066	NA
chr11	20476939	20478105	chr11	20543253	20653021	ENSMUSG00000049800.13	Sertad2	65149	0.519927	0.813758
chr10	95087025	95090538	chr10	95174746	95324133	ENSMUSG00000045867.10	Cradd	84209	0.518949	0.792242
chr2	19405391	19407733	chr2	19371440	19394976	ENSMUSG00000023094.14	Msrb2	-10416	0.517877	0.648206
chr8	125284322	125289627	chr8	125054195	125261858	ENSMUSG00000043051.17	Disc1	-22465	0.515264	0.831011
chr12	79837863	79839837	chr12	79297282	79814690	ENSMUSG00000059060.15	Rad51b	-23174	0.51348	0.599595
chr11	99134239	99137455	chr11	99144196	99155077	ENSMUSG00000037944.8	Ccr7	6742	0.511791	NA
chr1	184863289	184865253	chr1	184871926	184883218	ENSMUSG00000039349.5	C130074G19Rik	6674	0.505341	0.819158
chr10	126934616	126937315	chr10	126868427	126901355	ENSMUSG00000025436.12	Atp23	-33262	0.503868	0.875719
chr17	83888521	83898457	chr17	83831156	83847963	ENSMUSG00000000673.9	Haao	-40559	0.503054	0.905395
chr14	45437356	45438721	chr14	45351093	45422820	ENSMUSG00000053205.9	Styx	-14537	0.494309	NA
chr18	5802272	5804344	chr18	5591860	5775467	ENSMUSG00000024238.15	Zeb1	-26806	0.490186	0.910666
chr6	39289350	39293590	chr6	39334773	39377675	ENSMUSG00000029924.12	Slc37a3	41184	0.487886	0.296018
chr17	5768154	5771570	chr17	5492557	5753811	ENSMUSG00000034265.8	Zdhhc14	-14344	0.48571	0.693494
chr4	136121885	136124514	chr4	136143497	136145755	ENSMUSG00000007872.3	Id3	18984	0.476898	0.822088
chr3	100223401	100229724	chr3	100162381	100206981	ENSMUSG00000027865.10	Gdap2	-16421	0.476545	0.711146
chr4	129020006	129022521	chr4	128991958	129011529	ENSMUSG00000028792.14	Ak2	-8478	0.47616	NA
chr6	51167382	51170483	chr6	51432670	51458768	ENSMUSG00000029832.16	Nfe2l3	262188	0.475784	0.831011
chr11	89976947	89979654	chr11	89982665	90002894	ENSMUSG00000020553.8	Pctp	3012	0.470983	0.831011
chr3	97680703	97682367	chr3	97673031	97674694	ENSMUSG00000090441.2	Gm17651	-6010	0.469776	0.845194
chr7	110647530	110649676	chr7	110627661	110629820	ENSMUSG00000030790.15	Adm	-17711	0.468221	0.692091
chr17	48041287	48042257	chr17	48036745	48038293	ENSMUSG00000094928.1	1700122O11Rik	-2995	0.464638	0.80638
chr11	54879965	54886438	chr11	54866383	54870501	ENSMUSG00000020267.6	Hint1	-9465	0.457561	0.872521
chr2	27812030	27814485	chr2	27676440	27762957	ENSMUSG00000015846.14	Rxra	-49074	0.457123	0.815531
chr4	137305664	137307370	chr4	137277489	137299726	ENSMUSG00000036856.4	Wnt4	-5939	0.450004	0.481381
chr17	84093239	84098397	chr17	84183931	84187947	ENSMUSG00000045817.8	Zfp36l2	85535	0.449999	0.693494
chr5	149319048	149323544	chr5	149264767	149288153	ENSMUSG00000060063.9	Alox5ap	-30896	0.447927	0.874446
chr6	134975320	134976694	chr6	134981718	134986836	ENSMUSG00000090698.2	Apold1	5025	0.447755	0.900782
chr15	8568371	8570089	chr15	8518683	8519953	ENSMUSG00000095663.1	Gm2310	-48419	0.447307	0.906308
chr19	21736219	21739167	chr19	21778342	21858327	ENSMUSG00000024754.12	Cemip2	39176	0.433919	NA
chr5	31575017	31577694	chr5	31526995	31556932	ENSMUSG00000029141.16	Slc4a1ap	-18086	0.432093	0.663732
chr10	93330269	93332609	chr10	93247414	93311135	ENSMUSG00000008398.15	Elk3	-19135	0.431503	0.677707
chr13	5844839	5846071	chr13	5861482	5870394	ENSMUSG00000000078.7	Klf6	15412	0.430045	0.893756
chr15	38709309	38711329	chr15	38661933	38692446	ENSMUSG00000022295.8	Atp6v1c1	-16864	0.426886	0.836276
chr5	122524970	122530801	chr5	122550204	122614518	ENSMUSG00000029469.14	Ift81	19404	0.426527	0.535561
chr1	151235846	151237233	chr1	151210131	151211072	ENSMUSG00000114591.1	Gm47996	-24775	0.423849	NA
chr4	150751106	150752816	chr4	150628572	150652174	ENSMUSG00000039838.11	Slc45a1	-98933	0.423418	NA
chr3	37873827	37877355	chr3	37714190	37724490	ENSMUSG00000058174.7	Gm5148	-149338	0.418078	0.914969
chr9	58265697	58267317	chr9	58253164	58262520	ENSMUSG00000032333.6	Stoml1	-3178	0.415152	0.893756
chr4	133092328	133098429	chr4	133011260	133078110	ENSMUSG00000037692.14	Ahdc1	-14219	0.415112	0.613249
chr15	59783094	59784711	chr15	59648350	59657099	ENSMUSG00000032501.9	Trib1	-125996	0.414067	NA
chr10	77205257	77217354	chr10	77052178	77166548	ENSMUSG00000001435.15	Col18a1	-38710	0.405839	0.831123
chr7	44695002	44700021	chr7	44708742	44719844	ENSMUSG00000066500.5	Izumo2	8722	0.404491	0.727388
chr5	119136221	119139550	chr5	118560679	118765438	ENSMUSG00000018076.12	Med13l	-370784	0.404085	0.86134
chr5	53403469	53405346	chr5	53466152	53657362	ENSMUSG00000039191.12	Rbpj	60807	0.400669	0.893756
chr1	105971281	105972703	chr1	105990406	106034074	ENSMUSG00000038866.15	Zcchc2	17704	0.400299	0.805729
chr1	90895179	90897366	chr1	90915085	90951142	ENSMUSG00000026303.6	Mlph	17720	0.399364	0.893756
chr17	83541705	83544157	chr17	83501918	83517330	ENSMUSG00000024248.14	Cox7a2l	-24376	0.398354	0.897741
chr3	51194043	51199387	chr3	51224447	51251644	ENSMUSG00000023087.15	Noct	25061	0.388758	0.936896
chr17	4906491	4909260	chr17	4994332	5347656	ENSMUSG00000069729.14	Arid1b	85073	0.386941	0.738772
chr12	30035641	30036919	chr12	30054659	30132624	ENSMUSG00000020673.14	Tpo	17741	0.384053	0.920094
chr15	77902793	77908991	chr15	77915047	77929006	ENSMUSG00000005354.16	Txn2	6057	0.382598	0.560748
chr7	120834576	120836578	chr7	120812365	120831193	ENSMUSG00000109392.1	Gm5737	-3384	0.381648	0.906308
chr1	92751714	92752754	chr1	92831645	92860779	ENSMUSG00000034220.7	Gpc1	78892	0.380649	0.808773
chr1	170997094	170999137	chr1	171018920	171029761	ENSMUSG00000059089.4	Fcgr4	19784	0.373858	0.906308
chr13	50775394	50777801	chr13	50698312	50703435	ENSMUSG00000094918.3	Gm8765	-71960	0.372166	0.879421
chr15	74967261	74969170	chr15	74955051	74959905	ENSMUSG00000022587.14	Ly6e	-7357	0.371014	0.845194
chr14	76151976	76153447	chr14	76110891	76137379	ENSMUSG00000022009.1	Nufip1	-14598	0.370727	0.842695
chr8	89151985	89154586	chr8	89027235	89044162	ENSMUSG00000031665.7	Sall1	-107824	0.365191	0.882091
chr14	45452701	45454676	chr14	45458795	45530118	ENSMUSG00000037712.16	Fermt2	4120	0.361642	0.837348
chr15	38467664	38473996	chr15	38487427	38519266	ENSMUSG00000037458.15	Azin1	13432	0.353796	0.550567
chr6	88074603	88075533	chr6	88084482	88105304	ENSMUSG00000030062.7	Rpn1	8950	0.353711	0.94489
chr10	96632278	96632929	chr10	96617006	96622809	ENSMUSG00000036478.8	Btg1	-9470	0.35219	0.837348
chr12	111662972	111666532	chr12	111669361	111672338	ENSMUSG00000001270.9	Ckb	2830	0.350061	0.626363
chr7	111015816	111017868	chr7	111028951	111056377	ENSMUSG00000005609.16	Ctr9	11084	0.348788	0.94489
chr2	173351523	173355179	chr2	173224458	173276533	ENSMUSG00000038400.15	Pmepa1	-74991	0.348699	0.88224
chr12	51843417	51846265	chr12	51743722	51829536	ENSMUSG00000035247.16	Hectd1	-13882	0.348435	0.88224
chr11	86813341	86817112	chr11	86768846	86807746	ENSMUSG00000018425.18	Dhx40	-5596	0.347882	0.560748
chr5	35623542	35626705	chr5	35583040	35615352	ENSMUSG00000029098.17	Acox3	-8191	0.347609	0.709505
chr10	60259775	60263891	chr10	60277627	60302597	ENSMUSG00000004207.14	Psap	13737	0.347202	NA
chr5	107996254	107998096	chr5	107908053	107987085	ENSMUSG00000029270.10	Fam69a	-9170	0.346563	0.780161
chr2	154761484	154766752	chr2	154769255	154770030	ENSMUSG00000098640.1	Gm14214	2504	0.343948	0.874411
chr5	135903205	135904845	chr5	135908409	135934616	ENSMUSG00000051391.9	Ywhag	3565	0.341055	0.677707
chr14	20891467	20894233	chr14	20929398	21033676	ENSMUSG00000021823.10	Vcl	35166	0.340407	0.94489
chr2	18765688	18767702	chr2	18694032	18750413	ENSMUSG00000037708.16	Spag6	-15276	0.33635	0.470631
chr6	52476189	52479631	chr6	52546228	52640389	ENSMUSG00000029776.11	Hibadh	66598	0.335871	0.928342
chr6	39318025	39319735	chr6	39334773	39377675	ENSMUSG00000029924.12	Slc37a3	15039	0.33533	0.677707
chr10	78104335	78105981	chr10	78069302	78083913	ENSMUSG00000000732.9	Icosl	-20423	0.33204	NA
chr6	67100237	67103596	chr6	67035096	67037457	ENSMUSG00000036390.8	Gadd45a	-62781	0.328114	0.664096
chr10	4472687	4474049	chr10	4482502	4562231	ENSMUSG00000019767.12	Ccdc170	8454	0.327442	0.906308
chr4	132617588	132619632	chr4	132638987	132724765	ENSMUSG00000028886.15	Eya3	19356	0.32354	0.815588
chr1	166048059	166049195	chr1	165865154	166002678	ENSMUSG00000026565.18	Pou2f1	-45382	0.321372	0.928342
chr7	67459093	67468574	chr7	67513410	67645268	ENSMUSG00000030556.13	Lrrc28	44837	0.31959	0.652886
chr6	54810819	54813039	chr6	54816916	54893500	ENSMUSG00000058446.14	Znrf2	3878	0.31522	0.92287
chr16	86932852	86933361	chr16	87354185	87368742	ENSMUSG00000044442.11	N6amt1	420825	0.314282	0.928342
chr5	36712326	36715500	chr5	36600485	36696024	ENSMUSG00000029190.19	D5Ertd579e	-16303	0.311834	0.87829
chr14	54227535	54229095	chr14	54235479	54254104	ENSMUSG00000022174.8	Dad1	6385	0.307259	0.88224
chr9	65539532	65543765	chr9	65552698	65580040	ENSMUSG00000050721.9	Plekho2	8934	0.306962	0.652886
chr15	77893285	77895325	chr15	77915047	77929006	ENSMUSG00000005354.16	Txn2	19723	0.302853	NA
chr7	46962042	46963924	chr7	46923216	46958527	ENSMUSG00000043262.16	Uevld	-3516	0.295089	0.886348
chr3	41194148	41196582	chr3	41066326	41083046	ENSMUSG00000049940.7	Pgrmc2	-111103	0.291175	NA
chr13	3746708	3747514	chr13	3802896	3804316	ENSMUSG00000063130.4	Calml3	55383	0.289769	0.893756
chr5	35641112	35649214	chr5	35652023	35679782	ENSMUSG00000029096.15	Htra3	2810	0.284509	0.683321
chr8	13515630	13517980	chr8	13465374	13494490	ENSMUSG00000031451.6	Gas6	-21141	0.280316	0.92287
chr1	179847873	179848982	chr1	179803376	179804676	ENSMUSG00000073486.2	Gm10518	-43198	0.278748	0.911579
chr10	79840145	79842507	chr10	79820989	79830490	ENSMUSG00000035852.11	Misp	-9656	0.276168	0.94489
chr15	88853280	88856166	chr15	88862186	88865726	ENSMUSG00000035828.11	Pim3	6021	0.272806	0.967217
chr9	122106839	122111154	chr9	122117266	122169702	ENSMUSG00000038145.17	Snrk	6113	0.272592	0.874446
chr10	82947847	82951122	chr10	82985498	83195900	ENSMUSG00000034612.7	Chst11	34377	0.270793	0.946079
chr11	62675614	62675976	chr11	62648664	62666354	ENSMUSG00000048497.11	Mmgt2	-9261	0.270368	NA
chr11	21033382	21034989	chr11	21091291	21150323	ENSMUSG00000020134.13	Peli1	56303	0.270278	0.950182
chr15	101105387	101106390	chr15	101115755	101120040	ENSMUSG00000047034.10	Ankrd33	9366	0.260022	0.94489
chr2	27817612	27820534	chr2	27676440	27762957	ENSMUSG00000015846.14	Rxra	-54656	0.253629	0.874446
chr16	30501302	30504035	chr16	30511855	30550842	ENSMUSG00000022537.18	Tmem44	7821	0.25012	0.92365
chr8	26381388	26383555	chr8	26158141	26164151	ENSMUSG00000037214.12	Thap1	-217238	0.246992	0.699137
chr13	112397088	112400594	chr13	112288451	112384002	ENSMUSG00000049985.15	Ankrd55	-13087	0.246804	0.566272
chr17	50469935	50471515	chr17	50509403	50688484	ENSMUSG00000038910.7	Plcl2	37889	0.246152	0.94489
chr8	36532700	36533957	chr8	36457548	36516570	ENSMUSG00000039620.17	Trmt9b	-16131	0.243479	0.94923
chr17	84122989	84128194	chr17	84183931	84187947	ENSMUSG00000045817.8	Zfp36l2	55738	0.24105	0.831011
chr12	112217726	112219301	chr12	112146208	112181747	ENSMUSG00000021294.7	Kif26a	-35980	0.234889	0.875736
chr11	120315763	120317195	chr11	120232947	120292296	ENSMUSG00000039741.15	Bahcc1	-23468	0.23204	0.94489
chr2	73592092	73593308	chr2	73563215	73580338	ENSMUSG00000027107.3	Chrna1	-11755	0.230102	0.931444
chr11	115640894	115642022	chr11	115644045	115708597	ENSMUSG00000059923.13	Grb2	2024	0.224386	0.950182
chr5	118512917	118517154	chr5	118560679	118765438	ENSMUSG00000018076.12	Med13l	43526	0.22198	0.913476
chr5	113780783	113785322	chr5	113772748	113778288	ENSMUSG00000025825.12	Iscu	-2496	0.220714	0.845194
chr2	27798628	27804117	chr2	27676440	27762957	ENSMUSG00000015846.14	Rxra	-35672	0.216499	0.845194
chr1	86486892	86488609	chr1	86526726	86530712	ENSMUSG00000026238.14	Ptma	38118	0.214177	0.837348
chr5	74189873	74190482	chr5	74195286	74199481	ENSMUSG00000049907.8	Rasl11b	4805	0.210556	0.946079
chr15	77358427	77360292	chr15	77388219	77399110	ENSMUSG00000010601.14	Apol7a	27928	0.201776	0.845194
chr14	63077185	63080298	chr14	63046991	63058149	ENSMUSG00000054763.9	Defb42	-19037	0.197855	0.94489
chr11	95096602	95101601	chr11	95120119	95125296	ENSMUSG00000001510.8	Dlx3	18519	0.197844	0.882091
chr3	52400499	52403335	chr3	52268336	52353221	ENSMUSG00000044167.6	Foxo1	-47279	0.193737	0.874446
chr5	64861008	64862562	chr5	64803388	64832901	ENSMUSG00000029178.14	Klf3	-28108	0.192667	0.951315
chr1	181245156	181248052	chr1	181173228	181211552	ENSMUSG00000038733.13	Wdr26	-33605	0.190066	0.931444
chr2	167797645	167807342	chr2	167688915	167690418	ENSMUSG00000056501.3	Cebpb	-107228	0.188743	0.94923
chr13	53292435	53293379	chr13	53109312	53286124	ENSMUSG00000021464.14	Ror2	-6312	0.187387	0.974085
chr17	35257866	35259907	chr17	35262730	35267499	ENSMUSG00000073411.11	H2-D1	2824	0.18491	0.967434
chr1	119122090	119128100	chr1	118834132	119053619	ENSMUSG00000048402.14	Gli2	-68472	0.1839	0.802959
chr13	48981777	48983387	chr13	48879219	48968017	ENSMUSG00000038014.7	Fam120a	-13761	0.182367	NA
chr15	59827427	59828859	chr15	59648350	59657099	ENSMUSG00000032501.9	Trib1	-170329	0.180577	0.950182
chr10	76648435	76655241	chr10	76595762	76623630	ENSMUSG00000020241.13	Col6a2	-24806	0.180526	0.88224
chr4	86672316	86673569	chr4	86648386	86670060	ENSMUSG00000028494.12	Plin2	-2257	0.180072	0.958119
chr2	13556854	13559675	chr2	13509014	13544668	ENSMUSG00000026723.10	Trdmt1	-12187	0.17869	0.900023
chr10	76642020	76645538	chr10	76595762	76623630	ENSMUSG00000020241.13	Col6a2	-18391	0.178299	0.891391
chr2	27771833	27781505	chr2	27676440	27762957	ENSMUSG00000015846.14	Rxra	-8877	0.172722	0.882091
chr7	31000282	31003416	chr7	30973790	30989726	ENSMUSG00000046826.7	Fam187b	-10557	0.171324	0.92365
chr16	25262196	25263894	chr16	25286817	25422344	ENSMUSG00000048399.4	Tprg	22924	0.166071	NA
chr3	95693030	95697716	chr3	95676201	95687917	ENSMUSG00000015850.11	Adamtsl4	-5114	0.158855	0.71221
chr11	101829419	101832821	chr11	101769742	101785371	ENSMUSG00000017724.14	Etv4	-44049	0.156753	NA
chr11	89023530	89026306	chr11	88999376	89020293	ENSMUSG00000000275.16	Trim25	-3238	0.151188	0.928342
chr4	40868338	40869306	chr4	40804602	40854005	ENSMUSG00000028413.13	B4galt1	-14334	0.150992	NA
chr5	142925548	142932806	chr5	142903115	142906754	ENSMUSG00000029580.14	Actb	-18795	0.149248	0.883749
chr3	121576853	121577977	chr3	121459528	121532404	ENSMUSG00000039865.8	Slc44a3	-44450	0.149203	0.962445
chr11	120510526	120511338	chr11	120491840	120499187	ENSMUSG00000025792.9	Slc25a10	-11340	0.14689	NA
chr6	91971472	91974719	chr6	91978878	92076004	ENSMUSG00000034037.14	Fgd5	4160	0.143445	0.960541
chr2	145898267	145899111	chr2	145902099	145916425	ENSMUSG00000002728.14	Naa20	2989	0.141573	0.974085
chr4	149881916	149883268	chr4	149896283	149955043	ENSMUSG00000039911.13	Spsb1	13016	0.135944	0.928342
chr15	59758490	59762326	chr15	59648350	59657099	ENSMUSG00000032501.9	Trib1	-101392	0.13425	0.928342
chr12	70615139	70616145	chr12	70453095	70468040	ENSMUSG00000021072.12	Tmx1	-147100	0.133638	NA
chr8	126803130	126808108	chr8	126930667	126945844	ENSMUSG00000093904.2	Tomm20	122560	0.131907	0.984607
chr7	39655399	39656437	chr7	39517766	39540420	ENSMUSG00000068959.6	Zfp619	-114980	0.130177	0.94489
chr18	10838858	10840584	chr18	10725548	10818704	ENSMUSG00000024294.14	Mib1	-20155	0.128904	NA
chr3	95648543	95656346	chr3	95658788	95663176	ENSMUSG00000038612.16	Mcl1	2443	0.124519	0.87314
chr17	17004602	17005529	chr17	17064113	17089628	ENSMUSG00000096696.1	Zfp960	58585	0.123351	0.928342
chr16	29893490	29894937	chr16	30064384	30067796	ENSMUSG00000022528.8	Hes1	169448	0.121752	0.975097
chr11	95084927	95090461	chr11	95044474	95076801	ENSMUSG00000001507.16	Itga3	-8127	0.121541	0.928342
chr4	62735276	62739312	chr4	62559847	62704001	ENSMUSG00000059810.18	Rgs3	-31276	0.120664	0.936219
chrX	13344754	13347939	chrX	13280970	13294052	ENSMUSG00000000787.12	Ddx3x	-50703	0.117042	0.960541
chr15	96842942	96845844	chr15	96687392	96699730	ENSMUSG00000022462.7	Slc38a2	-143213	0.112217	NA
chr2	27863832	27865291	chr2	27886425	28039514	ENSMUSG00000026837.15	Col5a1	21135	0.111432	NA
chr8	119421856	119426843	chr8	119434124	119446256	ENSMUSG00000074063.10	Osgin1	7282	0.110503	0.94489
chr4	137365956	137377879	chr4	137319696	137357720	ENSMUSG00000006699.17	Cdc42	-8237	0.108035	0.845194
chr15	81521857	81525097	chr15	81466296	81476369	ENSMUSG00000022400.9	Rbx1	-45489	0.106841	0.974616
chr7	75369992	75373181	chr7	75114894	75309262	ENSMUSG00000053025.13	Sv2b	-60731	0.104073	0.974616
chr11	61614336	61621085	chr11	61653265	61672784	ENSMUSG00000004837.2	Grap	32181	0.103748	0.928342
chr3	89795714	89796519	chr3	89773616	89784000	ENSMUSG00000042572.12	Ube2q1	-11715	0.0994288	NA
chrX	101331944	101333656	chrX	101299168	101325963	ENSMUSG00000031302.16	Nlgn3	-5982	0.0994288	NA
chr6	39226211	39229348	chr6	39136623	39206789	ENSMUSG00000042599.8	Kdm7a	-19423	0.0987155	0.967217
chr1	90232910	90235446	chr1	90203980	90216751	ENSMUSG00000044337.5	Ackr3	-16160	0.095246	0.94489
chr7	75384042	75385477	chr7	75455534	75754609	ENSMUSG00000066406.15	Akap13	70058	0.0875456	0.980854
chr17	63660484	63662790	chr17	63057452	63500017	ENSMUSG00000023965.13	Fbxl17	-160468	0.0864845	0.931559
chr2	30771257	30773959	chr2	30794769	30803661	ENSMUSG00000044320.14	1700001O22Rik	20811	0.0855881	0.979775
chr9	107723034	107725917	chr9	107681500	107710475	ENSMUSG00000034684.12	Sema3f	-12560	0.0841827	NA
chr4	47128513	47133938	chr4	47091909	47123070	ENSMUSG00000039774.12	Galnt12	-5444	0.0839448	0.991577
chr6	88147578	88148009	chr6	88084482	88105304	ENSMUSG00000030062.7	Rpn1	-42275	0.0830176	0.990972
chr6	4487308	4489570	chr6	4504814	4541544	ENSMUSG00000029661.16	Col1a2	15245	0.0820272	0.960541
chr4	132958921	132960916	chr4	132974095	133001910	ENSMUSG00000028874.14	Fgr	13180	0.0799354	0.991577
chr10	21404885	21406923	chr10	21377291	21396585	ENSMUSG00000037542.13	Aldh8a1	-8301	0.0768271	0.990972
chr13	3742671	3744397	chr13	3802896	3804316	ENSMUSG00000063130.4	Calml3	58500	0.0761793	0.977884
chr9	63108345	63109983	chr9	63138170	63148961	ENSMUSG00000022245.15	Skor1	28188	0.0731238	0.985134
chr9	120775848	120779483	chr9	120929216	120960507	ENSMUSG00000006932.17	Ctnnb1	149734	0.0706929	NA
chr16	25041043	25043492	chr16	24393507	24992578	ENSMUSG00000033306.15	Lpp	-48466	0.0699572	0.962445
chr14	76818249	76820622	chr14	77024200	77036904	ENSMUSG00000044350.14	Lacc1	203579	0.0645452	0.985134
chr4	8646909	8648781	chr4	8535644	8607778	ENSMUSG00000047187.9	Rab2a	-39132	0.0625058	0.974085
chr18	36328453	36331306	chr18	36345619	36402980	ENSMUSG00000046727.12	Cystm1	14314	0.0592228	0.94489
chr2	90870161	90870473	chr2	90847155	90866810	ENSMUSG00000027282.17	Mtch2	-3352	0.0585462	0.995488
chr5	53384294	53386030	chr5	53466152	53657362	ENSMUSG00000039191.12	Rbpj	80123	0.0578069	0.995488
chr18	82810351	82815248	chr18	82910879	83005314	ENSMUSG00000058881.12	Zfp516	95632	0.0564709	0.974085
chr15	36468989	36472351	chr15	36477668	36496820	ENSMUSG00000048307.8	Ankrd46	5318	0.0562548	0.960541
chr7	45117213	45118347	chr7	45122379	45124439	ENSMUSG00000003429.11	Rps11	4033	0.054229	0.994447
chr1	143916080	143919223	chr1	143999338	144004161	ENSMUSG00000026360.9	Rgs2	80116	0.0537092	0.995718
chr18	46674425	46677201	chr18	46713193	46728395	ENSMUSG00000033022.8	Cdo1	35993	0.0526438	NA
chr5	4529982	4531454	chr5	4753839	4758035	ENSMUSG00000044674.6	Fzd1	222386	0.0494484	NA
chr8	107252517	107256606	chr8	107293470	107379517	ENSMUSG00000003847.16	Nfat5	36865	0.0490188	0.995718
chr15	37134986	37136203	chr15	37233036	37363569	ENSMUSG00000022286.16	Grhl2	96834	0.0476066	0.985134
chr3	95699765	95702954	chr3	95676201	95687917	ENSMUSG00000015850.11	Adamtsl4	-11849	0.0463858	0.94923
chr16	92019182	92019898	chr16	92058270	92112227	ENSMUSG00000039680.10	Mrps6	38373	0.0460905	NA
chr11	97411156	97413234	chr11	97415533	97502402	ENSMUSG00000049807.16	Arhgap23	2300	0.0442851	0.995488
chr17	83545236	83547759	chr17	83501918	83517330	ENSMUSG00000024248.14	Cox7a2l	-27907	0.0431051	0.993659
chr2	51911247	51914344	chr2	51924448	51935163	ENSMUSG00000036249.16	Rbm43	10105	0.0429378	0.991577
chr12	114378632	114379290	chr12	113543908	113546465	ENSMUSG00000043945.4	Adam6a	-832168	0.0413937	0.995488
chr18	5805201	5809480	chr18	5591860	5775467	ENSMUSG00000024238.15	Zeb1	-29735	0.0413494	0.995488
chr16	50736132	50737730	chr16	50589857	50591154	ENSMUSG00000050685.5	Ccdc54	-144979	0.0405309	0.995488
chr2	164865658	164869092	chr2	164839518	164857711	ENSMUSG00000017754.13	Pltp	-7948	0.0397177	0.995488
chr8	126733543	126739116	chr8	126588296	126593986	ENSMUSG00000051495.7	Irf2bp2	-139558	0.0389786	0.995488
chr12	87407203	87409433	chr12	87425840	87444017	ENSMUSG00000079036.10	Alkbh1	16408	0.0380653	0.977884
chr3	35405015	35405315	chr3	35754106	35856276	ENSMUSG00000037400.17	Atp11b	348792	0.0355898	NA
chr13	101810616	101812463	chr13	101680563	101768217	ENSMUSG00000041417.15	Pik3r1	-42400	0.0355897	NA
chr18	43468076	43469014	chr18	43475418	43477796	ENSMUSG00000043424.10	Eif3j2	6405	0.0355897	NA
chr3	137752479	137753858	chr3	137671524	137672540	ENSMUSG00000094856.1	Gm21962	-79940	0.0355897	NA
chr5	93000690	93001581	chr5	92683435	92965318	ENSMUSG00000029381.16	Shroom3	-35373	0.0355897	NA
chr10	78148391	78150069	chr10	78162066	78169782	ENSMUSG00000053329.7	D10Jhu81e	11998	0.0355897	NA
chr11	32435252	32436479	chr11	32347820	32428173	ENSMUSG00000040711.7	Sh3pxd2b	-7080	0.0355897	NA
chr12	17219517	17222097	chr12	17172100	17176888	ENSMUSG00000051726.6	Kcnf1	-42630	0.0355897	NA
chr18	80533838	80536657	chr18	80407959	80469695	ENSMUSG00000033323.13	Ctdp1	-64144	0.0355897	NA
chr2	158658382	158659343	chr2	158665398	158766334	ENSMUSG00000037754.13	Ppp1r16b	6056	0.0355897	NA
chr15	64621718	64622993	chr15	64697084	64922296	ENSMUSG00000022376.8	Adcy8	74092	0.0355897	NA
chr3	104674290	104675643	chr3	104638668	104658462	ENSMUSG00000032902.1	Slc16a1	-15829	0.0355897	NA
chr4	58270656	58273111	chr4	58285960	58374303	ENSMUSG00000057280.15	Musk	12850	0.0355896	NA
chr4	88536392	88538057	chr4	88522025	88522774	ENSMUSG00000048806.4	Ifnb1	-13619	0.0355896	NA
chr4	135300456	135302632	chr4	135320484	135353321	ENSMUSG00000028809.16	Srrm1	17853	0.0355896	NA
chr7	47013273	47016005	chr7	46990396	47008411	ENSMUSG00000049516.9	Spty2d1	-4863	0.0355896	NA
chr7	138918994	138920105	chr7	138890836	138909519	ENSMUSG00000078566.8	Bnip3	-9476	0.0355896	NA
chr16	87259791	87263909	chr16	87354185	87368742	ENSMUSG00000044442.11	N6amt1	90277	0.0355896	NA
chr17	31776327	31777671	chr17	31844250	31855804	ENSMUSG00000024042.7	Sik1	66580	0.0355896	NA
chr2	30743119	30744560	chr2	30794769	30803661	ENSMUSG00000044320.14	1700001O22Rik	50210	0.0355896	NA
chr2	173171309	173174924	chr2	173153048	173159273	ENSMUSG00000027513.11	Pck1	-12037	0.0355896	NA
chr4	132807188	132809989	chr4	132781843	132796387	ENSMUSG00000037731.5	Themis2	-10802	0.0355896	NA
chr5	74880205	74880991	chr5	74997988	75044774	ENSMUSG00000029229.8	Chic2	116998	0.0355896	NA
chr7	101070175	101071993	chr7	101092863	101284405	ENSMUSG00000030691.15	Fchsd2	20871	0.0355896	NA
chr11	79002312	79003662	chr11	79013440	79146407	ENSMUSG00000018334.18	Ksr1	9779	0.0355895	NA
chr14	72869150	72870134	chr14	73025603	73049114	ENSMUSG00000033470.12	Cysltr2	155470	0.0355895	NA
chr7	63858611	63859154	chr7	63886351	63938915	ENSMUSG00000052040.10	Klf13	27198	0.0355895	NA
chr9	63030192	63032422	chr9	62878368	62987924	ENSMUSG00000032405.10	Pias1	-42269	0.0355895	NA
chr5	118331225	118333302	chr5	118245227	118266093	ENSMUSG00000032840.7	2410131K14Rik	-65133	0.0355895	NA
chr1	81593448	81594205	chr1	81076950	81341764	ENSMUSG00000054976.14	Nyap2	-251685	0.0355895	NA
chr15	38542671	38544926	chr15	38487427	38519266	ENSMUSG00000037458.15	Azin1	-23406	0.0355895	NA
chr7	67425097	67426406	chr7	67231163	67372858	ENSMUSG00000030557.17	Mef2a	-52240	0.0355895	NA
chr1	118824843	118827185	chr1	118834132	119053619	ENSMUSG00000048402.14	Gli2	6948	0.0355895	NA
chr16	30745085	30746743	chr16	30599723	30602797	ENSMUSG00000046546.3	Fam43a	-142289	0.0355895	NA
chr11	22584101	22585158	chr11	22512088	22519234	ENSMUSG00000049904.7	Tmem17	-64868	0.0355895	NA
chr4	53315543	53316596	chr4	53440413	53622478	ENSMUSG00000028412.17	Slc44a1	123818	0.0355895	NA
chr1	133434269	133435122	chr1	133382303	133424377	ENSMUSG00000070643.11	Sox13	-9893	0.0355895	NA
chr14	45049508	45050784	chr14	44988195	45003820	ENSMUSG00000037759.6	Ptger2	-45689	0.0355895	NA
chr2	148490095	148490870	chr2	148436640	148443563	ENSMUSG00000027435.8	Cd93	-46533	0.0355895	NA
chr6	52505947	52506314	chr6	52546228	52640389	ENSMUSG00000029776.11	Hibadh	39915	0.0355895	NA
chr15	59679142	59681066	chr15	59648350	59657099	ENSMUSG00000032501.9	Trib1	-22044	0.0355895	NA
chr4	135826790	135829848	chr4	135759715	135815564	ENSMUSG00000037139.15	Myom3	-11227	0.0355895	NA
chr4	150271576	150273688	chr4	150281646	150621966	ENSMUSG00000039852.17	Rere	7959	0.0355895	NA
chr10	13572142	13572581	chr10	13552894	13563376	ENSMUSG00000019808.8	Adat2	-8767	0.0355894	NA
chr2	59526439	59527391	chr2	59484653	59505020	ENSMUSG00000026989.5	Dapl1	-21420	0.0355894	NA
chr4	32055300	32055819	chr4	31964097	32023467	ENSMUSG00000028284.13	Map3k7	-31834	0.0355894	NA
chr11	44495495	44496553	chr11	44518964	44565520	ENSMUSG00000019189.13	Rnf145	22412	0.0355894	NA
chr17	10000658	10001415	chr17	10202601	10319854	ENSMUSG00000062078.15	Qk	201187	0.0355894	NA
chr14	55153461	55154375	chr14	55106826	55116935	ENSMUSG00000022208.12	Jph4	-36527	0.0355894	NA
chr4	150889453	150890022	chr4	150897133	150914437	ENSMUSG00000028964.14	Park7	7112	0.0355894	NA
chr1	134103610	134104240	chr1	134111242	134151540	ENSMUSG00000026450.14	Chit1	7003	0.0355893	NA
chr13	60018846	60021146	chr13	60174405	60177365	ENSMUSG00000052957.8	Gas1	153260	0.0355893	NA
chr15	101980482	101982326	chr15	101996698	102004482	ENSMUSG00000049382.10	Krt8	14373	0.0355893	NA
chr18	70533795	70534791	chr18	70508680	70530620	ENSMUSG00000038425.17	Poli	-3176	0.0355893	NA
chr4	47504444	47505937	chr4	47474658	47483242	ENSMUSG00000053317.11	Sec61b	-21203	0.0355893	NA
chr18	5833845	5836096	chr18	5591860	5775467	ENSMUSG00000024238.15	Zeb1	-58379	0.0355893	NA
chr1	88590875	88592542	chr1	88673125	88702221	ENSMUSG00000049866.12	Arl4c	80584	0.0355892	NA
chr1	128472268	128473136	chr1	128363707	128417368	ENSMUSG00000026356.15	Dars	-54901	0.0355892	NA
chr13	98819574	98819900	chr13	98723403	98815449	ENSMUSG00000041685.16	Fcho2	-4126	0.0355892	NA
chr3	101292528	101295794	chr3	101275899	101287939	ENSMUSG00000027863.8	Cd2	-4590	0.0355892	NA
chr5	65724559	65725125	chr5	65605721	65698273	ENSMUSG00000029202.12	Pds5a	-26287	0.0355892	NA
chr7	58398229	58399781	chr7	58656166	58829420	ENSMUSG00000025324.8	Atp10a	256386	0.0355892	NA
chr7	113168041	113169595	chr7	113207465	113314126	ENSMUSG00000055116.8	Arntl	37871	0.0355892	NA
chr10	12911526	12912686	chr10	12938209	12964298	ENSMUSG00000039232.12	Stx11	25524	0.0355892	NA
chr15	11565421	11566031	chr15	11382301	11399665	ENSMUSG00000022241.6	Tars	-165757	0.0355892	NA
chr18	11351645	11353043	chr18	11052064	11085635	ENSMUSG00000005836.10	Gata6	-266011	0.0355892	NA
chr18	64750537	64751415	chr18	64528979	64661000	ENSMUSG00000039529.8	Atp8b1	-89538	0.0355892	NA
chr4	106224635	106225602	chr4	106316213	106441322	ENSMUSG00000028514.15	Usp24	90612	0.0355892	NA
chr15	89765329	89766336	chr15	89782393	89841860	ENSMUSG00000063260.2	Syt10	16058	0.0355892	NA
chr7	145329560	145330815	chr7	145314835	145324086	ENSMUSG00000051207.7	Mrgprd	-5475	0.0355892	NA
chrX	12858057	12858567	chrX	12675369	12762073	ENSMUSG00000064127.13	Med14	-95985	0.0355892	NA
chr1	36995793	36997357	chr1	37026596	37187613	ENSMUSG00000050122.18	Vwa3b	29240	0.0355892	NA
chr10	117717015	117719076	chr10	117688875	117710758	ENSMUSG00000020184.15	Mdm2	-6258	0.0355892	NA
chr14	105328056	105329671	chr14	105258573	105309298	ENSMUSG00000053253.16	Ndfip2	-18759	0.0355892	NA
chr18	67278536	67279464	chr18	67289253	67319146	ENSMUSG00000024525.6	Impa2	9790	0.0355892	NA
chr6	82125050	82126079	chr6	82041043	82093099	ENSMUSG00000035104.14	Eva1a	-31952	0.0355892	NA
chrX	99216527	99217870	chrX	99136130	99148991	ENSMUSG00000031217.8	Efnb1	-67537	0.0355892	NA
chr1	156217557	156218911	chr1	156075966	156205026	ENSMUSG00000015484.3	Fam163a	-12532	0.035589	NA
chr11	96406973	96408861	chr11	96365752	96368256	ENSMUSG00000018973.2	Hoxb1	-38718	0.035589	NA
chr9	56551914	56552782	chr9	56418609	56496936	ENSMUSG00000032329.4	Hmg20a	-54979	0.035589	NA
chr11	116522260	116524902	chr11	116530925	116536674	ENSMUSG00000061878.15	Sphk1	6024	0.0355889	NA
chr12	12421045	12421403	chr12	12262139	12380965	ENSMUSG00000020589.17	Fam49a	-40081	0.0355889	NA
chr2	167924679	167926799	chr2	167932057	167979385	ENSMUSG00000027540.13	Ptpn1	5259	0.0355889	NA
chr3	36732395	36733045	chr3	36620482	36690167	ENSMUSG00000027716.13	Trpc3	-42229	0.0355889	NA
chr3	145267522	145268926	chr3	145292472	145552011	ENSMUSG00000028197.4	Col24a1	23547	0.0355889	NA
chr9	72643103	72644550	chr9	72662346	72749852	ENSMUSG00000032216.14	Nedd4	17797	0.0355889	NA
chrX	12003230	12007711	chrX	12036740	12160355	ENSMUSG00000040363.15	Bcor	29030	0.0355889	NA
chr14	63102630	63105270	chr14	63122462	63145923	ENSMUSG00000021939.8	Ctsb	17193	0.0354046	0.990972
chr2	166786305	166787195	chr2	166792531	166799505	ENSMUSG00000042854.9	Trp53rkb	5337	0.0347023	0.997275
chr1	119171109	119171888	chr1	118834132	119053619	ENSMUSG00000048402.14	Gli2	-117491	0.0341292	0.997749
chr4	55650178	55653641	chr4	55527143	55532466	ENSMUSG00000003032.8	Klf4	-117713	0.0329845	0.995488
chr2	73001872	73006342	chr2	72971548	72986716	ENSMUSG00000079286.1	Gm11084	-15157	0.0313664	0.995488
chr7	82802680	82803638	chr7	82648614	82777852	ENSMUSG00000038563.14	Efl1	-24829	0.0302022	NA
chr2	30783068	30785074	chr2	30794769	30803661	ENSMUSG00000044320.14	1700001O22Rik	9696	0.029338	0.995488
chr11	79919401	79921118	chr11	79932321	79962390	ENSMUSG00000035575.11	Utp6	11204	0.029267	NA
chr17	83861374	83862880	chr17	83831156	83847963	ENSMUSG00000000673.9	Haao	-13412	0.0286763	0.995488
chr4	149868134	149869098	chr4	149896283	149955043	ENSMUSG00000039911.13	Spsb1	27186	0.0249085	0.997749
chr10	53394298	53396202	chr10	53273443	53379947	ENSMUSG00000038594.9	Cep85l	-14352	0.0240361	0.995567
chr10	96646411	96646759	chr10	96617006	96622809	ENSMUSG00000036478.8	Btg1	-23603	0.0230994	NA
chr11	54897683	54898639	chr11	54902453	54910377	ENSMUSG00000018339.11	Gpx3	3815	0.022575	NA
chr4	47947924	47949564	chr4	48045153	48086447	ENSMUSG00000028341.9	Nr4a3	95590	0.0167372	0.998988
chr4	139153621	139155647	chr4	139101814	139131113	ENSMUSG00000050608.11	Minos1	-22509	0.0164907	0.997749
chr2	168168596	168171702	chr2	168180986	168207112	ENSMUSG00000051149.15	Adnp	9285	0.0161531	0.995488
chr2	168168596	168171702	chr2	168180986	168230364	ENSMUSG00000093752.1	Gm20716	9285	0.0161531	0.995488
chr7	80582729	80584130	chr7	80586627	80688877	ENSMUSG00000030527.15	Crtc3	2498	0.0143427	NA
chr15	96708991	96710840	chr15	96687392	96699730	ENSMUSG00000022462.7	Slc38a2	-9262	0.0137137	0.997749
chr17	31865095	31868008	chr17	31844250	31855804	ENSMUSG00000024042.7	Sik1	-9292	0.013612	NA
chr13	28957789	28960302	chr13	28948919	28953713	ENSMUSG00000076431.4	Sox4	-4077	0.0126021	0.995488
chr11	121746063	121748042	chr11	121701544	121716306	ENSMUSG00000039208.15	Metrnl	-29758	0.0114584	0.998988
chr1	153191103	153193247	chr1	153122756	153186447	ENSMUSG00000026479.13	Lamc2	-4657	0.0114518	NA
chr16	25219758	25222290	chr16	25286817	25422344	ENSMUSG00000048399.4	Tprg	64528	0.010723	NA
chr4	149170070	149173197	chr4	149176319	149307693	ENSMUSG00000063077.14	Kif1b	3123	0.00964071	0.997749
chr18	62187240	62189484	chr18	62180126	62184405	ENSMUSG00000054589.1	Gm9949	-2836	0.0091102	0.997233
chr3	79783734	79790387	chr3	79812564	79852773	ENSMUSG00000027956.11	Tmem144	22178	0.00763551	0.995718
chr8	83874737	83876751	chr8	83900105	83941954	ENSMUSG00000013033.16	Adgrl1	23355	0.00645175	NA
chr13	112769851	112773244	chr13	112800792	112867894	ENSMUSG00000021759.14	Plpp1	27549	0.00460963	0.998988
chr17	55931677	55932556	chr17	55938381	55949500	ENSMUSG00000062101.12	Zfp119b	5826	0.00446263	0.998988
chr1	119149173	119154200	chr1	118834132	119053619	ENSMUSG00000048402.14	Gli2	-95555	0.00227702	0.998988
chr3	144611599	144612579	chr3	144570304	144597680	ENSMUSG00000037072.15	Selenof	-13920	0.00165984	NA
chr4	58735734	58738162	chr4	58782704	58787716	ENSMUSG00000043385.4	Olfr267	44543	0.00159956	0.999678
chr8	26282428	26283634	chr8	26158141	26164151	ENSMUSG00000037214.12	Thap1	-118278	-0.000502178	0.999678
chr12	75701062	75704037	chr12	75714249	75735729	ENSMUSG00000021054.6	Sgpp1	10213	-0.00127091	0.999678
chr11	103158233	103159840	chr11	103171107	103198901	ENSMUSG00000055805.15	Fmnl1	11268	-0.00144971	NA
chr11	5485485	5486815	chr11	5520659	5525893	ENSMUSG00000020484.18	Xbp1	33845	-0.00173631	0.999515
chr11	20531802	20532988	chr11	20543253	20653021	ENSMUSG00000049800.13	Sertad2	10266	-0.00266846	0.999515
chr12	86694162	86694696	chr12	86678700	86692091	ENSMUSG00000021256.5	Vash1	-2072	-0.00336006	0.997753
chr1	182026682	182029544	chr1	181896384	182019990	ENSMUSG00000022995.16	Enah	-6693	-0.0039585	0.998988
chr17	83525504	83528313	chr17	83501918	83517330	ENSMUSG00000024248.14	Cox7a2l	-8175	-0.00630611	NA
chr14	14685079	14686677	chr14	14702279	14799940	ENSMUSG00000021733.10	Slc4a7	15603	-0.0102797	0.998988
chr1	179865816	179867548	chr1	179803376	179804676	ENSMUSG00000073486.2	Gm10518	-61141	-0.0103145	NA
chr13	58452377	58453402	chr13	58402248	58411148	ENSMUSG00000035367.9	Rmi1	-41230	-0.0103145	NA
chr9	123923056	123926034	chr9	123962124	123968692	ENSMUSG00000025804.5	Ccr1	36091	-0.0157231	0.995488
chr8	31441890	31443273	chr8	31187331	31261738	ENSMUSG00000046152.16	Fut10	-180153	-0.016014	NA
chr4	59252368	59253784	chr4	59189257	59222833	ENSMUSG00000028381.8	Ugcg	-29536	-0.0231433	0.997749
chr2	85224102	85224957	chr2	85162334	85197197	ENSMUSG00000075224.9	Lrrc55	-26906	-0.024035	NA
chr8	78740746	78743264	chr8	78509346	78734003	ENSMUSG00000031684.11	Slc10a7	-6744	-0.0246016	NA
chr16	4447613	4449444	chr16	4287529	4420498	ENSMUSG00000005580.11	Adcy9	-27116	-0.0250432	NA
chr17	79543891	79546998	chr17	79611863	79693192	ENSMUSG00000036368.8	Rmdn2	64866	-0.0250432	NA
chr6	52427551	52429749	chr6	52313498	52318378	ENSMUSG00000005503.8	Evx1	-109174	-0.0250432	NA
chr5	90015316	90016473	chr5	89677087	89883334	ENSMUSG00000043635.12	Adamts3	-131983	-0.0273891	NA
chr1	119143436	119145599	chr1	118834132	119053619	ENSMUSG00000048402.14	Gli2	-89818	-0.0275591	0.974085
chr6	134916619	134917272	chr6	134920401	134925513	ENSMUSG00000003031.14	Cdkn1b	3130	-0.0287983	0.997749
chr17	31929586	31934059	chr17	31944769	32034508	ENSMUSG00000002076.11	Hsf2bp	10711	-0.0302865	0.991847
chr8	117468593	117471056	chr8	117257064	117459430	ENSMUSG00000034390.16	Cmip	-9164	-0.0313354	NA
chr2	27792902	27795038	chr2	27676440	27762957	ENSMUSG00000015846.14	Rxra	-29946	-0.0343081	0.991847
chr11	49754585	49756606	chr11	49794178	49838613	ENSMUSG00000020363.6	Gfpt2	37573	-0.0364518	0.997275
chr8	45843801	45848698	chr8	45507788	45827906	ENSMUSG00000031626.17	Sorbs2	-15896	-0.0382173	0.978444
chr11	108887128	108887435	chr11	108425192	108860615	ENSMUSG00000020728.17	Cep112	-26514	-0.0386535	0.995488
chr18	61612638	61615029	chr18	61555274	61590061	ENSMUSG00000024576.14	Csnk1a1	-22578	-0.039633	NA
chr14	103719147	103719660	chr14	103650228	103704907	ENSMUSG00000055717.13	Slain1	-14241	-0.0401738	NA
chr1	90902007	90904941	chr1	90915085	90951142	ENSMUSG00000026303.6	Mlph	10145	-0.0458068	0.977884
chr3	101685311	101687256	chr3	101576219	101604684	ENSMUSG00000033161.10	Atp1a1	-80628	-0.0468525	0.977884
chr10	59972911	59975319	chr10	59987409	60003135	ENSMUSG00000020107.10	Anapc16	12091	-0.0477428	0.992642
chr4	12136132	12137199	chr4	12140264	12146731	ENSMUSG00000046667.14	Rbm12b1	3066	-0.048593	0.950182
chr3	52376434	52377691	chr3	52268336	52353221	ENSMUSG00000044167.6	Foxo1	-23214	-0.0492512	0.985134
chr6	145722716	145723716	chr6	145746748	145821079	ENSMUSG00000030259.12	Rassf8	23033	-0.049376	NA
chr8	20549821	20551039	chr8	20614919	20640703	ENSMUSG00000095294.2	Gm21119	63881	-0.0496396	0.975097
chr11	117566994	117569532	chr11	117484368	117489014	ENSMUSG00000069588.3	Gm11733	-77981	-0.0500298	0.980854
chr5	53353967	53358396	chr5	53267083	53278540	ENSMUSG00000061461.11	Smim20	-75428	-0.0501702	0.973495
chr10	126905321	126906079	chr10	126868427	126901355	ENSMUSG00000025436.12	Atp23	-3967	-0.0537975	NA
chr11	86919699	86921659	chr11	86936425	86993707	ENSMUSG00000018427.7	Ypel2	14767	-0.0540297	0.995488
chr14	121822187	121827533	chr14	121542046	121797837	ENSMUSG00000025558.17	Dock9	-24351	-0.0569231	0.980854
chr14	120845259	120849473	chr14	120911224	120947999	ENSMUSG00000030662.10	Ipo5	61752	-0.0580467	0.995488
chr15	101092030	101093791	chr15	101050194	101078567	ENSMUSG00000095440.2	Fignl2	-13464	-0.0619388	0.980854
chr10	53397531	53400263	chr10	53273443	53379947	ENSMUSG00000038594.9	Cep85l	-17585	-0.0680872	0.978444
chr13	52041403	52042532	chr13	51846678	51848468	ENSMUSG00000021453.2	Gadd45g	-192936	-0.0720062	0.995488
chr1	133693721	133696997	chr1	133699457	133801041	ENSMUSG00000026463.17	Atp2b4	2461	-0.074577	0.92287
chr19	59405122	59407844	chr19	59458372	59465357	ENSMUSG00000043969.4	Emx2	50529	-0.0758233	0.936138
chr1	74816508	74817603	chr1	74791516	74804179	ENSMUSG00000026167.14	Wnt10a	-12330	-0.0778651	0.975097
chr15	38419208	38422759	chr15	38487427	38519266	ENSMUSG00000037458.15	Azin1	64669	-0.0812289	0.94489
chr15	77881345	77885338	chr15	77915047	77929006	ENSMUSG00000005354.16	Txn2	29710	-0.0825794	0.967434
chr19	9945085	9948782	chr19	9982703	9985092	ENSMUSG00000024661.6	Fth1	33922	-0.0875881	0.962363
chr10	95098403	95099952	chr10	95174746	95324133	ENSMUSG00000045867.10	Cradd	74795	-0.105697	0.975097
chr2	75603314	75603906	chr2	75659261	75669407	ENSMUSG00000059005.13	Hnrnpa3	55356	-0.110061	0.986557
chr4	141271630	141275118	chr4	141239499	141257564	ENSMUSG00000028919.11	Arhgef19	-14067	-0.112974	NA
chr5	74942856	74944802	chr5	74997988	75044774	ENSMUSG00000029229.8	Chic2	53187	-0.114033	0.977884
chr4	132635493	132636331	chr4	132638987	132724765	ENSMUSG00000028886.15	Eya3	2657	-0.119261	0.950182
chr18	11469490	11471979	chr18	11633276	11745221	ENSMUSG00000041238.16	Rbbp8	161298	-0.120774	0.975097
chr8	19979949	19980679	chr8	19903392	19925713	ENSMUSG00000110591.1	Gm31371	-54237	-0.121756	0.936138
chr1	119129087	119134727	chr1	118834132	119053619	ENSMUSG00000048402.14	Gli2	-75469	-0.122332	0.863274
chr1	151250369	151251712	chr1	151210131	151211072	ENSMUSG00000114591.1	Gm47996	-39298	-0.126066	0.882091
chr5	118808234	118814263	chr5	118560679	118765438	ENSMUSG00000018076.12	Med13l	-42797	-0.128116	0.94489
chr9	67632453	67634609	chr9	67217087	67559703	ENSMUSG00000052698.15	Tln2	-72751	-0.129933	0.94489
chr11	70387157	70389093	chr11	70392883	70410031	ENSMUSG00000018921.11	Pelp1	3791	-0.130017	0.897741
chr4	63408421	63410839	chr4	63414910	63495991	ENSMUSG00000039137.18	Whrn	4072	-0.132694	0.950182
chr9	66274542	66277437	chr9	66158223	66272242	ENSMUSG00000032380.8	Dapk2	-2301	-0.136121	0.96873
chr11	68939468	68940533	chr11	68943155	68957480	ENSMUSG00000052921.13	Arhgef15	2623	-0.139328	0.977884
chr11	97301858	97303823	chr11	97315716	97329920	ENSMUSG00000018882.12	Mrpl45	11894	-0.139489	0.975097
chr11	101229150	101232698	chr11	101191115	101226463	ENSMUSG00000006920.14	Ezh1	-2688	-0.143869	0.88224
chr4	142095760	142098669	chr4	142102390	142239401	ENSMUSG00000040606.13	Kazn	3722	-0.145686	0.975097
chr6	100155326	100156574	chr6	100228565	100287485	ENSMUSG00000072872.3	Rybp	71992	-0.146603	NA
chr15	82358504	82359252	chr15	82350140	82354322	ENSMUSG00000022450.6	Ndufa6	-4183	-0.146962	0.917262
chr18	38170688	38173244	chr18	38185914	38212053	ENSMUSG00000051375.15	Pcdh1	12671	-0.147435	0.879421
chr4	141544567	141547760	chr4	141467890	141538597	ENSMUSG00000040761.16	Spen	-5971	-0.149028	0.85962
chr1	58761488	58762638	chr1	58711508	58758884	ENSMUSG00000026031.15	Cflar	-2605	-0.152526	0.897741
chr11	108890347	108892274	chr11	108920349	108950783	ENSMUSG00000000142.15	Axin2	28076	-0.157146	0.928342
chr19	10148514	10149193	chr19	10182888	10196870	ENSMUSG00000010663.4	Fads1	33696	-0.170313	0.975097
chr8	126536247	126542219	chr8	126588296	126593986	ENSMUSG00000051495.7	Irf2bp2	46078	-0.170398	0.950182
chr6	128837393	128839899	chr6	128849090	128891126	ENSMUSG00000090164.8	BC035044	9192	-0.171377	0.928342
chr10	126924190	126932269	chr10	126868427	126901355	ENSMUSG00000025436.12	Atp23	-22836	-0.172386	0.900023
chr13	32492661	32495234	chr13	31819579	32338740	ENSMUSG00000038372.14	Gmds	-153922	-0.173931	0.852874
chr6	94914894	94916963	chr6	95117240	95129790	ENSMUSG00000030031.14	Kbtbd8	200278	-0.174267	0.960541
chr12	86798757	86805881	chr12	86734369	86763797	ENSMUSG00000059114.8	Lrrc74a	-34961	-0.175258	0.928342
chr16	13754448	13755908	chr16	13715057	13730983	ENSMUSG00000022683.13	Pla2g10	-23466	-0.178535	0.808773
chr17	29415438	29417221	chr17	29360914	29379661	ENSMUSG00000024013.15	Fgd2	-35778	-0.178779	0.974085
chr14	31955479	31965163	chr14	32028989	32062197	ENSMUSG00000021903.11	Galnt15	63827	-0.178935	0.928342
chr2	27826803	27830192	chr2	27886425	28039514	ENSMUSG00000026837.15	Col5a1	56234	-0.180315	0.88224
chr17	31833210	31837295	chr17	31844250	31855804	ENSMUSG00000024042.7	Sik1	6956	-0.181609	0.946079
chr6	31037359	31038350	chr6	30956023	30959078	ENSMUSG00000073209.4	Klf14	-78282	-0.181905	0.974085
chr13	111977822	111980559	chr13	111746428	111808993	ENSMUSG00000021754.17	Map3k1	-168830	-0.182215	0.901553
chr6	39295305	39298245	chr6	39334773	39377675	ENSMUSG00000029924.12	Slc37a3	36529	-0.183482	0.802959
chr4	128811231	128812334	chr4	128773088	128806045	ENSMUSG00000028799.15	Zfp362	-5187	-0.185318	0.934854
chr5	134950808	134952103	chr5	134945119	134946934	ENSMUSG00000047501.3	Cldn4	-3875	-0.186394	NA
chr6	39255957	39259640	chr6	39136623	39206789	ENSMUSG00000042599.8	Kdm7a	-49169	-0.190349	0.815531
chr15	83209530	83210959	chr15	83226722	83251774	ENSMUSG00000047878.13	A4galt	15764	-0.19568	0.911579
chr5	105620046	105621280	chr5	105519388	105613018	ENSMUSG00000054720.12	Lrrc8c	-7029	-0.197115	NA
chr11	5855622	5857077	chr11	5861947	5872088	ENSMUSG00000020473.13	Aebp1	4871	-0.19771	0.87314
chr12	76463499	76467790	chr12	76417538	76439492	ENSMUSG00000052221.8	Ppp1r36	-24008	-0.198908	0.882091
chr4	133284597	133286214	chr4	133292459	133353481	ENSMUSG00000037622.14	Wdtc1	6246	-0.199181	0.974085
chr4	86710055	86714863	chr4	86748555	86850603	ENSMUSG00000038024.17	Dennd4c	33693	-0.199207	0.831011
chr18	74890181	74891186	chr18	74939322	74961263	ENSMUSG00000053846.4	Lipg	48137	-0.199588	0.933436
chr8	25142852	25145709	chr8	25154552	25256588	ENSMUSG00000065954.11	Tacc1	8844	-0.199778	0.946079
chr2	143902832	143906143	chr2	143915320	143943324	ENSMUSG00000015932.8	Dstn	9178	-0.202506	0.88224
chr2	167260539	167264469	chr2	167191805	167240604	ENSMUSG00000017969.13	Ptgis	-19936	-0.202667	0.960541
chr12	16865954	16871308	chr12	16894895	16987823	ENSMUSG00000020580.10	Rock2	23588	-0.204146	0.94489
chr4	132610624	132612567	chr4	132638987	132724765	ENSMUSG00000028886.15	Eya3	26421	-0.205562	0.931559
chr8	126916534	126921841	chr8	126930667	126945844	ENSMUSG00000093904.2	Tomm20	8827	-0.206166	0.900782
chr11	120519594	120520799	chr11	120530699	120538986	ENSMUSG00000025127.15	Gcgr	9901	-0.207515	0.972934
chr13	55189222	55190795	chr13	55209782	55318325	ENSMUSG00000021488.8	Nsd1	18988	-0.21143	0.900023
chr9	48407366	48408183	chr9	48162023	48400025	ENSMUSG00000044229.9	Nxpe4	-7342	-0.212539	0.94489
chr10	96634411	96635740	chr10	96617006	96622809	ENSMUSG00000036478.8	Btg1	-11603	-0.217653	0.900023
chr2	151958091	151964025	chr2	151969398	151980219	ENSMUSG00000027459.16	Fam110a	5374	-0.219363	0.819158
chr17	35724776	35727809	chr17	35681567	35704621	ENSMUSG00000003534.17	Ddr1	-20156	-0.220046	0.92287
chr9	98972486	98973854	chr9	98986373	99002021	ENSMUSG00000032463.10	Faim	12520	-0.225281	0.894767
chr10	76663478	76665854	chr10	76595762	76623630	ENSMUSG00000020241.13	Col6a2	-39849	-0.229102	0.92365
chr14	72001670	72003570	chr14	72426013	72491838	ENSMUSG00000109446.1	Gm9195	422444	-0.230465	0.836144
chr7	73593770	73597597	chr7	73426638	73541830	ENSMUSG00000078671.11	Chd2	-51941	-0.232161	0.928342
chr15	85634112	85635675	chr15	85535437	85582473	ENSMUSG00000022382.15	Wnt7b	-51640	-0.233184	0.928342
chr14	47746792	47748620	chr14	47648448	47739894	ENSMUSG00000021843.17	Ktn1	-6899	-0.238428	0.88224
chr16	25248285	25251990	chr16	25286817	25422344	ENSMUSG00000048399.4	Tprg	34828	-0.24731	0.845194
chr5	74969771	74975881	chr5	74997988	75044774	ENSMUSG00000029229.8	Chic2	22108	-0.249624	0.822088
chr6	53706558	53712035	chr6	53287270	53700376	ENSMUSG00000053007.9	Creb5	-6183	-0.253716	0.893756
chr10	95013436	95017020	chr10	94790866	94944835	ENSMUSG00000074785.5	Plxnc1	-68602	-0.253725	0.882091
chr1	180312028	180313295	chr1	180330485	180424802	ENSMUSG00000038855.10	Itpkb	17191	-0.255173	NA
chrX	36807343	36808411	chrX	36795651	36798807	ENSMUSG00000016319.3	Slc25a5	-8537	-0.255462	0.886348
chr6	4417128	4419963	chr6	4504814	4541544	ENSMUSG00000029661.16	Col1a2	84852	-0.256664	0.88224
chr7	99359548	99361608	chr7	99345376	99353239	ENSMUSG00000070436.12	Serpinh1	-6310	-0.260101	0.914969
chr2	164873473	164875341	chr2	164879304	164894454	ENSMUSG00000039849.5	Pcif1	3964	-0.261282	0.744806
chr11	117534948	117537849	chr11	117484368	117489014	ENSMUSG00000069588.3	Gm11733	-45935	-0.267722	0.928342
chr4	139095269	139099053	chr4	139082284	139092993	ENSMUSG00000041120.6	Nbl1	-2277	-0.27572	0.815531
chr15	98968866	98970054	chr15	98949837	98953703	ENSMUSG00000072235.6	Tuba1a	-15164	-0.277992	0.841059
chr11	87024419	87027436	chr11	87033867	87074062	ENSMUSG00000061666.6	Gdpd1	6432	-0.279843	0.872014
chr13	112100123	112101441	chr13	112288451	112384002	ENSMUSG00000049985.15	Ankrd55	187011	-0.280143	0.930786
chr11	120800038	120801064	chr11	120789201	120796403	ENSMUSG00000025155.15	Dus1l	-3636	-0.281677	NA
chr13	32465251	32466497	chr13	31819579	32338740	ENSMUSG00000038372.14	Gmds	-126512	-0.282006	0.699137
chr14	31449148	31449423	chr14	31359880	31436078	ENSMUSG00000021892.14	Sh3bp5	-13071	-0.284068	NA
chr8	72294329	72297752	chr8	72304110	72305260	ENSMUSG00000070713.5	Gm10282	6359	-0.289709	0.928342
chr3	65926901	65930347	chr3	65946151	65958249	ENSMUSG00000027829.15	Ccnl1	15805	-0.289771	0.807814
chr3	52832046	52834045	chr3	52981875	53017237	ENSMUSG00000027742.13	Cog6	147831	-0.289796	0.933436
chr5	125402760	125407627	chr5	125413858	125434121	ENSMUSG00000029480.13	Dhx37	6232	-0.291964	0.906038
chr9	65533053	65538625	chr9	65488470	65520193	ENSMUSG00000066510.5	Ankdd1a	-12861	-0.293683	0.803338
chr4	144947522	144951348	chr4	144892827	144928209	ENSMUSG00000066026.14	Dhrs3	-19314	-0.298938	0.815531
chrX	50550203	50550502	chrX	50420998	50428498	ENSMUSG00000048173.5	Olfr1324	-121706	-0.299127	0.87829
chr5	121841639	121843702	chr5	121815488	121837646	ENSMUSG00000042594.16	Sh2b3	-3994	-0.299208	NA
chr17	84105962	84121627	chr17	84183931	84187947	ENSMUSG00000045817.8	Zfp36l2	62305	-0.299433	0.709175
chr10	59636516	59639298	chr10	59446984	59616692	ENSMUSG00000009647.13	Mcu	-19825	-0.299839	0.738772
chr15	99017390	99019473	chr15	99029891	99038110	ENSMUSG00000043091.9	Tuba1c	10419	-0.300619	0.94489
chr8	26961165	26964223	chr8	26977325	26981461	ENSMUSG00000085795.8	Zfp703	13103	-0.303069	0.88224
chr16	64872395	64874309	chr16	64851996	64859507	ENSMUSG00000054604.7	Cggbp1	-12889	-0.304025	0.897741
chr18	32147129	32149053	chr18	32123126	32139570	ENSMUSG00000024386.9	Proc	-7560	-0.304294	0.950182
chr3	121574170	121575173	chr3	121459528	121532404	ENSMUSG00000039865.8	Slc44a3	-41767	-0.31774	0.926407
chr6	91959536	91961457	chr6	91902809	91950725	ENSMUSG00000034063.8	4930590J08Rik	-8812	-0.318335	0.879296
chr4	156077065	156078396	chr4	156034840	156059414	ENSMUSG00000029074.14	Ttll10	-17652	-0.319609	0.936219
chr14	34362539	34364514	chr14	34370274	34374789	ENSMUSG00000023064.4	Sncg	5761	-0.320501	0.911579
chr9	116381065	116385006	chr9	116572746	117629913	ENSMUSG00000039607.15	Rbms3	187741	-0.320514	0.928342
chr1	173802263	173803455	chr1	173747293	173766943	ENSMUSG00000073489.6	Ifi204	-35321	-0.321131	0.68124
chr1	181261866	181263665	chr1	181173228	181211552	ENSMUSG00000038733.13	Wdr26	-50315	-0.321593	0.906308
chr9	32031754	32033183	chr9	32116136	32268446	ENSMUSG00000041444.14	Arhgap32	82954	-0.328061	0.802959
chr5	142366750	142368908	chr5	142401497	142462011	ENSMUSG00000056493.9	Foxk1	32590	-0.330858	0.821743
chr16	42189714	42191145	chr16	39984361	42181679	ENSMUSG00000061080.11	Lsamp	-8036	-0.33204	0.914756
chr9	102641655	102652366	chr9	102626296	102634425	ENSMUSG00000035048.13	Anapc13	-7231	-0.334332	0.805729
chr6	119563983	119566871	chr6	119570796	119848167	ENSMUSG00000030172.15	Erc1	3926	-0.337232	0.874411
chr10	76667337	76670361	chr10	76708792	76726168	ENSMUSG00000001119.7	Col6a1	38432	-0.338148	0.92365
chr18	5815068	5820958	chr18	5591860	5775467	ENSMUSG00000024238.15	Zeb1	-39602	-0.338738	0.822088
chr5	64701303	64702290	chr5	64803388	64832901	ENSMUSG00000029178.14	Klf3	101099	-0.341958	0.94489
chr3	97994448	97995895	chr3	98013527	98150361	ENSMUSG00000027878.11	Notch2	17633	-0.343032	0.936138
chr14	19984732	19987570	chr14	19872559	19977627	ENSMUSG00000043004.13	Gng2	-7106	-0.343109	0.93038
chr4	53415833	53418044	chr4	53440413	53622478	ENSMUSG00000028412.17	Slc44a1	22370	-0.347092	NA
chr9	21152709	21154510	chr9	21133222	21149982	ENSMUSG00000019471.10	Cdc37	-2728	-0.348596	0.905395
chr1	90274464	90277638	chr1	90203980	90216751	ENSMUSG00000044337.5	Ackr3	-57714	-0.35072	0.795993
chr1	90267758	90271642	chr1	90203980	90216751	ENSMUSG00000044337.5	Ackr3	-51008	-0.350864	0.845642
chr2	75589425	75590435	chr2	75659261	75669407	ENSMUSG00000059005.13	Hnrnpa3	68827	-0.357409	0.808773
chr16	23993343	23994341	chr16	23965052	23988852	ENSMUSG00000022508.5	Bcl6	-4492	-0.358778	0.799389
chr3	52974858	52976162	chr3	52981875	53017237	ENSMUSG00000027742.13	Cog6	5714	-0.359331	NA
chr7	75410880	75413199	chr7	75455534	75754609	ENSMUSG00000066406.15	Akap13	42336	-0.359699	0.900023
chr9	71398585	71400708	chr9	71478437	71485935	ENSMUSG00000032199.13	Polr2m	77730	-0.361976	0.94923
chr10	61284570	61287492	chr10	61297833	61304680	ENSMUSG00000037202.6	Prf1	10342	-0.362743	0.822088
chr5	64503553	64506851	chr5	64156305	64351486	ENSMUSG00000029174.18	Tbc1d1	-152068	-0.363065	0.928342
chr6	42396117	42398062	chr6	42400238	42401119	ENSMUSG00000046652.3	Tas2r143	2177	-0.363658	0.693494
chr2	75639074	75641243	chr2	75659261	75669407	ENSMUSG00000059005.13	Hnrnpa3	18019	-0.36773	0.802959
chr13	60823945	60827171	chr13	60842612	60864475	ENSMUSG00000050345.9	4930486L24Rik	15442	-0.369193	0.709505
chr4	40887376	40890645	chr4	40920052	40931395	ENSMUSG00000028415.4	Spink4	29408	-0.369765	NA
chr11	118359058	118367326	chr11	118301069	118355740	ENSMUSG00000017466.9	Timp2	-3319	-0.371613	0.808773
chr15	73464785	73468623	chr15	73205102	73423280	ENSMUSG00000022607.17	Ptk2	-41506	-0.373092	0.88224
chr1	45356247	45360241	chr1	45311538	45349706	ENSMUSG00000026043.18	Col3a1	-6542	-0.374033	0.482594
chr17	47973567	47976876	chr17	47867133	47924645	ENSMUSG00000023991.16	Foxp4	-48923	-0.375473	0.822088
chr2	30613476	30614762	chr2	30595040	30608943	ENSMUSG00000047363.4	Cstad	-4534	-0.375825	0.928342
chr8	126684288	126688319	chr8	126588296	126593986	ENSMUSG00000051495.7	Irf2bp2	-90303	-0.379349	0.93038
chr4	134734340	134735586	chr4	134741554	134768024	ENSMUSG00000037295.7	Ldlrap1	5969	-0.384592	0.685053
chr5	64367411	64368225	chr5	64156305	64351486	ENSMUSG00000029174.18	Tbc1d1	-15926	-0.389972	0.92365
chr12	82468179	82471363	chr12	82169320	82451786	ENSMUSG00000042700.16	Sipa1l1	-16394	-0.390092	0.822088
chr9	63941458	63943392	chr9	63953076	64022059	ENSMUSG00000036867.7	Smad6	9685	-0.390699	0.693494
chr5	134886933	134892470	chr5	134901593	134906733	ENSMUSG00000040576.8	Tmem270	9124	-0.391595	0.766778
chr3	121567406	121568453	chr3	121459528	121532404	ENSMUSG00000039865.8	Slc44a3	-35003	-0.391776	0.859979
chr5	109866309	109867478	chr5	109923400	109943936	ENSMUSG00000090015.8	Gm15446	55923	-0.394998	0.693494
chr2	131401287	131403895	chr2	131298064	131352892	ENSMUSG00000048911.15	Rnf24	-48396	-0.395452	0.92287
chr3	105099212	105100435	chr3	105066844	105078806	ENSMUSG00000051788.4	4930564D02Rik	-20407	-0.396514	NA
chr17	10389553	10395268	chr17	10403012	10840311	ENSMUSG00000037196.6	Pacrg	7745	-0.39745	0.879008
chr1	165280760	165282824	chr1	165295789	165326745	ENSMUSG00000040836.15	Gpr161	12966	-0.397541	0.711146
chr6	122531374	122533151	chr6	122505845	122529290	ENSMUSG00000030116.14	Mfap5	-2085	-0.404825	0.845194
chr2	44556853	44558873	chr2	44564412	44927657	ENSMUSG00000036890.13	Gtdc1	5540	-0.411697	0.836276
chr8	90495335	90497289	chr8	90247040	90348343	ENSMUSG00000043668.13	Tox3	-146993	-0.419133	0.927453
chr7	35987703	35991289	chr7	35772343	35803003	ENSMUSG00000044452.10	Zfp507	-184701	-0.419461	NA
chr8	15036178	15038443	chr8	15011025	15033333	ENSMUSG00000055675.6	Kbtbd11	-2846	-0.423747	0.756275
chr4	59764952	59765989	chr4	59626211	59761439	ENSMUSG00000045071.14	E130308A19Rik	-3514	-0.425001	0.845194
chr4	149845093	149849474	chr4	149896283	149955043	ENSMUSG00000039911.13	Spsb1	46810	-0.429086	0.663732
chr11	118253582	118255027	chr11	118259651	118290244	ENSMUSG00000033909.17	Usp36	4625	-0.431317	0.874411
chr17	22080833	22081484	chr17	21962552	22071168	ENSMUSG00000053347.15	Zfp943	-9666	-0.434038	0.914756
chr8	107205161	107207022	chr8	107150640	107187471	ENSMUSG00000031924.4	Cyb5b	-17691	-0.436724	0.906308
chr4	105271093	105271922	chr4	105157347	105232764	ENSMUSG00000028517.8	Plpp3	-38330	-0.437518	NA
chr11	83630462	83631108	chr11	83645046	83645621	ENSMUSG00000081906.2	Rpl9-ps1	13939	-0.437548	NA
chr2	119872378	119873506	chr2	119897228	119969581	ENSMUSG00000033943.15	Mga	23723	-0.440333	0.558779
chr3	101711152	101714276	chr3	101813076	101848959	ENSMUSG00000044313.13	Mab21l3	98801	-0.44068	0.86134
chr16	45352899	45353236	chr16	45382135	45409053	ENSMUSG00000022661.14	Cd200	28900	-0.451948	0.882091
chr11	117598877	117600257	chr11	117654289	117763439	ENSMUSG00000025571.13	Tnrc6c	54033	-0.453724	NA
chr15	85297605	85298532	chr15	85205949	85286535	ENSMUSG00000006369.14	Fbln1	-11071	-0.453901	NA
chr5	105654203	105654810	chr5	105519388	105613018	ENSMUSG00000054720.12	Lrrc8c	-41186	-0.454107	NA
chr1	180427367	180429002	chr1	180330485	180424802	ENSMUSG00000038855.10	Itpkb	-2566	-0.45421	0.824659
chr2	148171082	148172901	chr2	148042877	148046969	ENSMUSG00000037025.11	Foxa2	-124114	-0.456101	0.815531
chr1	134086059	134087318	chr1	134075170	134079120	ENSMUSG00000020423.6	Btg2	-6940	-0.458445	NA
chr12	85378636	85381660	chr12	85340614	85374847	ENSMUSG00000021248.9	Tmed10	-3790	-0.459987	0.882091
chr10	23076721	23077411	chr10	23102963	23350786	ENSMUSG00000010461.15	Eya4	25553	-0.460535	0.92287
chr16	49950955	49952512	chr16	49800533	49915010	ENSMUSG00000055447.19	Cd47	-35946	-0.461323	0.815531
chr19	5928319	5930746	chr19	5917556	5924816	ENSMUSG00000045664.4	Cdc42ep2	-3504	-0.461789	0.87829
chr6	54757688	54762847	chr6	54681624	54703851	ENSMUSG00000038065.13	Mturn	-53838	-0.463399	0.6994
chr15	97772265	97775397	chr15	97778520	97792692	ENSMUSG00000081534.3	Slc48a1	3124	-0.475157	0.830583
chr9	103108459	103109559	chr9	103111787	103185276	ENSMUSG00000032549.7	Rab6b	2229	-0.475556	0.668979
chr7	97354757	97358169	chr7	97332327	97350213	ENSMUSG00000044952.5	Kctd21	-4545	-0.481964	0.845194
chr4	139146267	139147865	chr4	139101814	139131113	ENSMUSG00000050608.11	Minos1	-15155	-0.488852	0.861434
chr17	5821976	5823344	chr17	5841329	5931954	ENSMUSG00000002365.10	Snx9	17986	-0.491776	0.859979
chr10	117904641	117906867	chr10	117813871	117846035	ENSMUSG00000052681.8	Rap1b	-58607	-0.499005	0.72654
chr9	53064823	53067361	chr9	53098635	53248053	ENSMUSG00000053289.8	Ddx10	31275	-0.501836	0.787775
chr10	25713383	25715077	chr10	25527943	25536267	ENSMUSG00000096546.2	Smlr1	-177117	-0.505166	0.741412
chr2	118554059	118554906	chr2	118528757	118549687	ENSMUSG00000040093.15	Bmf	-4373	-0.505486	0.808773
chr5	118339780	118341197	chr5	118245227	118266093	ENSMUSG00000032840.7	2410131K14Rik	-73688	-0.511422	NA
chr6	82853695	82857425	chr6	82911885	82939769	ENSMUSG00000000627.15	Sema4f	54461	-0.511432	NA
chr3	87958416	87961021	chr3	87948666	87953376	ENSMUSG00000004885.5	Crabp2	-5041	-0.513245	NA
chr9	27228071	27230170	chr9	27299204	27357546	ENSMUSG00000034275.18	Igsf9b	69035	-0.513739	NA
chr16	38047706	38048311	chr16	37916496	38007530	ENSMUSG00000046961.8	Gpr156	-40177	-0.513774	NA
chr1	90658782	90664030	chr1	90602981	90613341	ENSMUSG00000034432.11	Cops8	-45442	-0.514191	0.541204
chr14	70780732	70781793	chr14	70766036	70778495	ENSMUSG00000022102.13	Dok2	-2238	-0.516527	0.859979
chr11	69382506	69383379	chr11	69391925	69395631	ENSMUSG00000044795.12	Cyb5d1	8547	-0.516745	0.600197
chr1	180301151	180303844	chr1	180330485	180424802	ENSMUSG00000038855.10	Itpkb	26642	-0.517468	0.888797
chr7	19829863	19832691	chr7	19808462	19822770	ENSMUSG00000053175.17	Bcl3	-7094	-0.518692	0.629049
chr17	5934627	5935625	chr17	5841329	5931954	ENSMUSG00000002365.10	Snx9	-2674	-0.519043	NA
chr16	86887774	86888992	chr16	87354185	87368742	ENSMUSG00000044442.11	N6amt1	465194	-0.519907	0.815531
chr3	58203756	58207501	chr3	58414715	58466783	ENSMUSG00000027806.9	Tsc22d2	207215	-0.524942	NA
chr17	21679453	21680477	chr17	21691860	21692114	ENSMUSG00000067929.3	Gm10226	11384	-0.528066	0.552461
chr3	32667561	32670388	chr3	32706298	32726973	ENSMUSG00000027671.14	Actl6a	35911	-0.528782	0.845194
chr4	150807057	150810023	chr4	150853919	150868892	ENSMUSG00000028967.10	Errfi1	43897	-0.529437	0.768851
chr9	44903831	44906504	chr9	44912557	44920742	ENSMUSG00000038717.8	Atp5l	6054	-0.529513	0.822088
chr10	66850867	66854092	chr10	67009189	67096945	ENSMUSG00000019873.8	Reep3	155098	-0.530905	0.87829
chrX	150477941	150478610	chrX	150397773	150459154	ENSMUSG00000041353.12	Tmem29	-18788	-0.534498	0.831123
chr1	90647924	90657744	chr1	90602981	90613341	ENSMUSG00000034432.11	Cops8	-34584	-0.535195	0.555901
chr9	20760074	20761694	chr9	20770050	20815067	ENSMUSG00000004098.7	Col5a3	8357	-0.535458	NA
chr15	101973915	101979145	chr15	101996698	102004482	ENSMUSG00000049382.10	Krt8	17554	-0.538296	0.824659
chrX	134612063	134613049	chrX	134601179	134607060	ENSMUSG00000045427.13	Hnrnph2	-5004	-0.541371	NA
chr18	61609416	61610711	chr18	61555274	61590061	ENSMUSG00000024576.14	Csnk1a1	-19356	-0.541484	NA
chr12	51847321	51848355	chr12	51743722	51829536	ENSMUSG00000035247.16	Hectd1	-17786	-0.541484	NA
chr17	83308129	83309857	chr17	83350931	83480361	ENSMUSG00000032624.16	Eml4	41075	-0.541484	NA
chr7	47030561	47030808	chr7	47050601	47054777	ENSMUSG00000010307.7	Tmem86a	19794	-0.541484	NA
chr17	56486584	56488300	chr17	56412426	56476483	ENSMUSG00000013236.17	Ptprs	-10102	-0.541484	NA
chr10	61277828	61278952	chr10	61197112	61273438	ENSMUSG00000059901.12	Adamts14	-4391	-0.541486	NA
chr10	81551556	81552291	chr10	81528724	81545190	ENSMUSG00000034781.5	Gna11	-6367	-0.541486	NA
chr11	31563000	31565705	chr11	31665181	31671885	ENSMUSG00000044502.16	Bod1	99477	-0.541486	NA
chr11	61590540	61591373	chr11	61517249	61579687	ENSMUSG00000001036.17	Epn2	-10854	-0.541486	NA
chr12	73428154	73428826	chr12	73286779	73354049	ENSMUSG00000044712.15	Slc38a6	-74106	-0.541486	NA
chr13	15758817	15759958	chr13	15463235	15730026	ENSMUSG00000021318.15	Gli3	-28792	-0.541486	NA
chr14	24960081	24962028	chr14	24487125	24496959	ENSMUSG00000025290.17	Rps24	-463123	-0.541486	NA
chr15	25269171	25269623	chr15	25363277	25413764	ENSMUSG00000045763.8	Basp1	93655	-0.541486	NA
chr15	36578302	36578718	chr15	36595661	36609668	ENSMUSG00000022283.15	Pabpc1	16944	-0.541486	NA
chr15	93610337	93611265	chr15	93499114	93595891	ENSMUSG00000036158.12	Prickle1	-14447	-0.541486	NA
chr5	16469807	16470749	chr5	16553495	16620152	ENSMUSG00000028864.7	Hgf	82747	-0.541486	NA
chr5	121700075	121701588	chr5	121711337	121816493	ENSMUSG00000042605.16	Atxn2	9750	-0.541486	NA
chr5	134956997	134959212	chr5	134945119	134946934	ENSMUSG00000047501.3	Cldn4	-10064	-0.541486	NA
chr3	95643734	95646174	chr3	95624993	95632102	ENSMUSG00000038619.12	Ensa	-11633	-0.544666	0.652886
chr9	75434511	75437010	chr9	75441524	75466432	ENSMUSG00000042487.6	Leo1	4515	-0.546977	NA
chr8	125685329	125686759	chr8	125669818	125673359	ENSMUSG00000050930.5	Map10	-11971	-0.550295	0.807433
chr1	89182539	89184176	chr1	89070415	89155068	ENSMUSG00000036206.12	Sh3bp4	-27472	-0.553002	NA
chr17	84177458	84178072	chr17	84183931	84187947	ENSMUSG00000045817.8	Zfp36l2	5860	-0.554344	0.828115
chr12	112575881	112581727	chr12	112588784	112615557	ENSMUSG00000037679.9	Inf2	7058	-0.556244	0.799654
chr7	110164021	110165847	chr7	110122046	110143286	ENSMUSG00000031016.9	Wee1	-20736	-0.556857	0.864679
chr14	118088819	118090089	chr14	118111911	118132755	ENSMUSG00000022130.10	Tgds	21823	-0.558142	NA
chr10	77250627	77252921	chr10	77259218	77269575	ENSMUSG00000020260.9	Pofut2	6298	-0.5609	0.387996
chr17	64229961	64230994	chr17	64281005	64331916	ENSMUSG00000024083.16	Pja2	50012	-0.560926	0.799389
chr16	78427537	78428108	chr16	78332637	78377192	ENSMUSG00000022863.15	Btg3	-50346	-0.562218	0.876864
chr11	117173746	117175752	chr11	117115168	117159268	ENSMUSG00000020823.16	Sec14l1	-14479	-0.56223	0.819192
chr16	4472632	4475845	chr16	4480216	4541816	ENSMUSG00000022519.14	Srl	4372	-0.563628	0.502489
chr1	165291053	165292233	chr1	165295789	165326745	ENSMUSG00000040836.15	Gpr161	3557	-0.565224	0.537358
chr13	112743642	112745283	chr13	112660751	112738749	ENSMUSG00000047789.5	Slc38a9	-4894	-0.56716	0.831011
chr15	84993693	84995731	chr15	84943936	84988551	ENSMUSG00000036046.14	5031439G07Rik	-5143	-0.56787	NA
chr2	25185506	25186506	chr2	25180758	25183339	ENSMUSG00000078202.3	Nrarp	-2168	-0.571339	NA
chr1	91856918	91859227	chr1	91801461	91848028	ENSMUSG00000007805.4	Twist2	-8891	-0.572614	0.560748
chr16	50751715	50754517	chr16	50589857	50591154	ENSMUSG00000050685.5	Ccdc54	-160562	-0.57622	0.758612
chr11	79224526	79226251	chr11	79239372	79254671	ENSMUSG00000017677.11	Wsb1	13122	-0.582367	NA
chr1	171044256	171045353	chr1	171051174	171064935	ENSMUSG00000059498.13	Fcgr3	5822	-0.583999	NA
chr2	18607954	18609831	chr2	18672384	18676231	ENSMUSG00000051154.11	Commd3	62554	-0.588503	NA
chr3	144678676	144680313	chr3	144683678	144720335	ENSMUSG00000037062.13	Sh3glb1	3366	-0.589764	0.875736
chr2	148602656	148604651	chr2	148672601	148676027	ENSMUSG00000036992.10	Nxt1	67951	-0.591008	NA
chr3	138512679	138513758	chr3	138526179	138559696	ENSMUSG00000028156.12	Eif4e	12422	-0.592844	0.710245
chr12	111384814	111387493	chr12	111292976	111377718	ENSMUSG00000021279.5	Cdc42bpb	-7097	-0.598871	0.845194
chr19	29184871	29186139	chr19	29101375	29143843	ENSMUSG00000024785.6	Rcl1	-41029	-0.59922	NA
chr17	46872730	46877821	chr17	46890684	46891847	ENSMUSG00000036430.8	Tbcc	12864	-0.601057	0.406386
chr19	27377299	27380713	chr19	27388702	27429820	ENSMUSG00000041360.7	Pum3	7990	-0.602728	0.635689
chr15	77335646	77337333	chr15	77078990	77307004	ENSMUSG00000033565.18	Rbfox2	-28643	-0.6065	NA
chr13	93612408	93613678	chr13	93616675	93637961	ENSMUSG00000074768.6	Bhmt	2998	-0.606769	0.897741
chr13	103985130	103987563	chr13	104023057	104109614	ENSMUSG00000021710.11	Nln	35495	-0.608007	0.799654
chr1	191954807	191957604	chr1	191977370	191988283	ENSMUSG00000049353.17	Rd3	19767	-0.609225	0.699137
chr2	30495899	30496561	chr2	30471537	30474219	ENSMUSG00000089762.3	Ier5l	-21681	-0.61253	NA
chr9	72132646	72133906	chr9	71842688	72111871	ENSMUSG00000032228.16	Tcf12	-20776	-0.61482	0.831123
chr18	5989480	5990508	chr18	6024427	6136098	ENSMUSG00000041225.16	Arhgap12	33920	-0.616342	0.88224
chr1	90752532	90754865	chr1	90765923	90843971	ENSMUSG00000048126.16	Col6a3	11059	-0.621501	0.652886
chr17	17178821	17179982	chr17	17121415	17146831	ENSMUSG00000095990.1	Zfp97	-31991	-0.622149	0.878161
chr17	87173954	87176921	chr17	87107679	87137839	ENSMUSG00000037104.9	Socs5	-36116	-0.62731	NA
chr18	82790416	82794045	chr18	82593593	82692883	ENSMUSG00000041258.17	Zfp236	-97534	-0.62922	0.259191
chr8	126613472	126618945	chr8	126588296	126593986	ENSMUSG00000051495.7	Irf2bp2	-19487	-0.631615	0.878161
chr10	117896349	117900032	chr10	117813871	117846035	ENSMUSG00000052681.8	Rap1b	-50315	-0.640882	0.789831
chr8	104020713	104023627	chr8	104101625	104144511	ENSMUSG00000031871.9	Cdh5	77999	-0.648223	0.815588
chr15	82361131	82362303	chr15	82350140	82354322	ENSMUSG00000022450.6	Ndufa6	-6810	-0.648304	0.612506
chr10	62529695	62533647	chr10	62493833	62527451	ENSMUSG00000020077.14	Srgn	-2245	-0.649383	0.314134
chr4	150793305	150801747	chr4	150853919	150868892	ENSMUSG00000028967.10	Errfi1	52173	-0.651468	0.505752
chr3	90445667	90448404	chr3	90450591	90465866	ENSMUSG00000027931.12	Npr1	2188	-0.652147	0.852813
chr9	58213579	58215872	chr9	58218076	58249786	ENSMUSG00000036986.16	Pml	2205	-0.655121	0.626363
chr16	15084159	15085915	chr16	14906606	14981371	ENSMUSG00000068617.5	Efcab1	-102789	-0.658612	0.789831
chr2	77175545	77177788	chr2	77180340	77280592	ENSMUSG00000042272.17	Sestd1	2553	-0.660418	0.117817
chr2	152726329	152730362	chr2	152736251	152737410	ENSMUSG00000042745.9	Id1	5890	-0.663324	0.550567
chr9	67573036	67575290	chr9	67217087	67559703	ENSMUSG00000052698.15	Tln2	-13334	-0.667379	0.660832
chr12	108757486	108758466	chr12	108792973	108820148	ENSMUSG00000021264.12	Yy1	34508	-0.670815	0.802959
chr5	104571122	104572065	chr5	104508352	104522611	ENSMUSG00000079065.3	BC005561	-48512	-0.670892	0.34276
chr11	120225021	120226707	chr11	120232947	120292296	ENSMUSG00000039741.15	Bahcc1	6241	-0.671897	0.3781
chr1	181255521	181258685	chr1	181173228	181211552	ENSMUSG00000038733.13	Wdr26	-43970	-0.673607	0.629592
chr11	62669596	62670078	chr11	62648664	62666354	ENSMUSG00000048497.11	Mmgt2	-3243	-0.68022	NA
chr4	133910036	133911517	chr4	133847290	133887797	ENSMUSG00000003644.17	Rps6ka1	-22240	-0.680873	0.756275
chr5	149335112	149339011	chr5	149264767	149288153	ENSMUSG00000060063.9	Alox5ap	-46960	-0.688179	0.819158
chr14	16328778	16329391	chr14	16249280	16311926	ENSMUSG00000021785.8	Ngly1	-16853	-0.689888	0.72065
chr2	27856965	27859611	chr2	27886425	28039514	ENSMUSG00000026837.15	Col5a1	26815	-0.6899	0.805618
chr11	51915299	51918125	chr11	51967661	51977334	ENSMUSG00000020392.8	Cdkn2aipnl	49537	-0.693335	0.477332
chr17	83274775	83278481	chr17	83215292	83225070	ENSMUSG00000024247.14	Pkdcc	-49706	-0.693471	0.677707
chr5	107078102	107081652	chr5	107106570	107289629	ENSMUSG00000029287.14	Tgfbr3	24919	-0.695795	0.211523
chr2	145655668	145656632	chr2	145167754	145642166	ENSMUSG00000063873.10	Slc24a3	-13503	-0.697765	0.732434
chr3	138514812	138516395	chr3	138526179	138559696	ENSMUSG00000028156.12	Eif4e	9785	-0.69901	0.836276
chr13	58415245	58416576	chr13	58402248	58411148	ENSMUSG00000035367.9	Rmi1	-4098	-0.700456	0.819158
chr7	127363468	127364030	chr7	127372537	127376050	ENSMUSG00000054381.5	Zfp747	8508	-0.701023	NA
chr4	155233275	155239638	chr4	155249802	155256687	ENSMUSG00000073684.13	Faap20	10165	-0.70399	0.612506
chr12	69456254	69459250	chr12	69372150	69373783	ENSMUSG00000044147.8	Arf6	-82472	-0.70655	NA
chr12	111434377	111437920	chr12	111417017	111431678	ENSMUSG00000021280.9	Exoc3l4	-2700	-0.71038	0.43928
chr11	79735247	79739927	chr11	79591212	79698023	ENSMUSG00000017639.13	Rab11fip4	-37225	-0.711148	0.0600986
chr1	133470092	133471834	chr1	133382303	133424377	ENSMUSG00000070643.11	Sox13	-45716	-0.711362	0.408717
chrX	13047590	13048674	chrX	13071498	13173328	ENSMUSG00000031010.17	Usp9x	22825	-0.711646	0.587672
chr11	93987372	93989326	chr11	93996091	94126085	ENSMUSG00000020859.16	Spag9	6766	-0.713835	0.815531
chr2	151535161	151537298	chr2	151542483	151561692	ENSMUSG00000032966.14	Fkbp1a	5186	-0.715417	0.693322
chr17	10334695	10336104	chr17	10202601	10319854	ENSMUSG00000062078.15	Qk	-14842	-0.717384	0.68032
chr5	143571250	143575533	chr5	143548706	143564531	ENSMUSG00000083012.8	Fam220a	-6720	-0.722714	0.533051
chr7	3275005	3276402	chr7	3289080	3300442	ENSMUSG00000068566.12	Myadm	12679	-0.723729	0.822088
chr11	69010949	69012585	chr11	68985697	69008460	ENSMUSG00000020899.16	Pfas	-2490	-0.726558	0.0371171
chr17	63849352	63849931	chr17	63863062	64139496	ENSMUSG00000000127.15	Fer	13132	-0.726578	NA
chr4	55732249	55733925	chr4	55527143	55532466	ENSMUSG00000003032.8	Klf4	-199784	-0.731678	NA
chr6	93444128	93445874	chr6	93675455	94283917	ENSMUSG00000045095.16	Magi1	229582	-0.731678	NA
chr6	136494285	136495405	chr6	136506167	136610862	ENSMUSG00000030213.12	Atf7ip	10763	-0.731731	NA
chr4	11671143	11676514	chr4	11704457	11714752	ENSMUSG00000028214.13	Gem	27944	-0.732702	0.815531
chr2	131102558	131103587	chr2	131069220	131086765	ENSMUSG00000027322.11	Siglec1	-15794	-0.733729	0.836276
chr6	128760143	128761533	chr6	128778485	128789215	ENSMUSG00000030325.16	Klrb1c	16953	-0.736913	0.815531
chr13	50006879	50008513	chr13	49784765	49799001	ENSMUSG00000114073.1	Gm30302	-207879	-0.738227	0.831011
chr4	106185024	106187683	chr4	106316213	106441322	ENSMUSG00000028514.15	Usp24	128531	-0.741892	0.248952
chr4	124949824	124952180	chr4	124937048	124944656	ENSMUSG00000044730.17	9930104L06Rik	-5169	-0.74504	0.247427
chr1	180776473	180779054	chr1	180800832	180813943	ENSMUSG00000060743.12	H3f3a	21779	-0.745834	0.622724
chr15	83291861	83296416	chr15	83299739	83350247	ENSMUSG00000054277.8	Arfgap3	3324	-0.747898	0.208235
chr8	46892414	46893267	chr8	46739732	46847458	ENSMUSG00000031627.9	Irf2	-44957	-0.755021	0.799654
chr12	70967594	70969258	chr12	70937857	70964718	ENSMUSG00000021076.6	Actr10	-2877	-0.755213	0.324136
chr1	135698225	135700784	chr1	135720061	135752232	ENSMUSG00000026421.14	Csrp1	19278	-0.756237	0.734167
chr16	91362656	91363926	chr16	91372783	91405589	ENSMUSG00000022971.18	Ifnar2	8858	-0.758384	0.733739
chr7	16299165	16300277	chr7	16308393	16318205	ENSMUSG00000002083.13	Bbc3	8117	-0.765363	0.627129
chr9	56907233	56908052	chr9	56865033	56899870	ENSMUSG00000032911.6	Cspg4	-7364	-0.771696	0.527755
chr2	132041243	132045072	chr2	132052496	132145108	ENSMUSG00000027340.15	Slc23a2	7425	-0.77531	0.822088
chr10	97312551	97314212	chr10	97479609	97518143	ENSMUSG00000019929.16	Dcn	165398	-0.777022	0.674329
chr11	94869913	94875849	chr11	94936224	94953042	ENSMUSG00000001506.10	Col1a1	60376	-0.782263	0.506779
chr14	75055000	75055526	chr14	75016027	75052532	ENSMUSG00000034959.8	Rubcnl	-2469	-0.782334	0.463644
chr6	143660743	143663269	chr6	143828425	144781977	ENSMUSG00000041540.16	Sox5	165157	-0.78331	NA
chr17	45723972	45724397	chr17	45732864	45733844	ENSMUSG00000094690.2	1600014C23Rik	8468	-0.787412	0.831011
chr4	141558274	141560162	chr4	141576062	141606096	ENSMUSG00000006219.12	Fblim1	15901	-0.793197	0.6994
chr2	131250996	131255561	chr2	131234063	131248025	ENSMUSG00000037523.13	Mavs	-2972	-0.793661	0.0600986
chr12	105544145	105548163	chr12	105563226	105595237	ENSMUSG00000021070.6	Bdkrb2	15064	-0.796609	0.808773
chr13	55182116	55183664	chr13	55152640	55168759	ENSMUSG00000005320.9	Fgfr4	-13358	-0.79725	0.649385
chr16	32129553	32130848	chr16	32142785	32165594	ENSMUSG00000052384.14	Nrros	11938	-0.799508	0.516366
chr2	168166889	168167829	chr2	168180986	168207112	ENSMUSG00000051149.15	Adnp	13158	-0.801568	NA
chr2	168166889	168167829	chr2	168180986	168230364	ENSMUSG00000093752.1	Gm20716	13158	-0.801568	NA
chr11	101686136	101692074	chr11	101665541	101667832	ENSMUSG00000034936.2	Arl4d	-18305	-0.810792	0.557012
chr1	194879229	194880252	chr1	194938819	194961279	ENSMUSG00000016494.9	Cd34	58568	-0.817345	NA
chr10	67776171	67778763	chr10	67886103	67912662	ENSMUSG00000037855.15	Zfp365	107341	-0.821227	0.531014
chr6	51005400	51015009	chr6	50650672	50654439	ENSMUSG00000029831.7	Npvf	-350962	-0.822271	0.436162
chr3	137560893	137562366	chr3	137621612	137628333	ENSMUSG00000046818.7	Ddit4l	59247	-0.822509	0.59177
chr7	68979538	68982573	chr7	68736995	68749241	ENSMUSG00000042659.15	Arrdc4	-230298	-0.833696	0.0466228
chr15	73458494	73461615	chr15	73205102	73423280	ENSMUSG00000022607.17	Ptk2	-35215	-0.836263	NA
chr5	74143003	74145319	chr5	74195286	74199481	ENSMUSG00000049907.8	Rasl11b	49968	-0.836263	NA
chr15	31184762	31185821	chr15	31224314	31274341	ENSMUSG00000039168.15	Dap	38494	-0.836601	NA
chr19	36789141	36790937	chr19	36834232	36893477	ENSMUSG00000024811.11	Tnks2	43296	-0.836956	NA
chr14	102810136	102811906	chr14	102976581	102982637	ENSMUSG00000098557.1	Kctd12	164676	-0.837453	NA
chr2	30546913	30549851	chr2	30595040	30608943	ENSMUSG00000047363.4	Cstad	45190	-0.837453	NA
chr2	166353023	166354808	chr2	166073089	166155663	ENSMUSG00000006800.14	Sulf2	-197361	-0.837453	NA
chr2	166425588	166428321	chr2	166566342	166713832	ENSMUSG00000039621.13	Prex1	138022	-0.838164	NA
chr9	116349593	116355172	chr9	116084293	116175360	ENSMUSG00000032440.13	Tgfbr2	-174234	-0.83933	0.815588
chr11	100983068	100983671	chr11	100956733	100970887	ENSMUSG00000004044.9	Cavin1	-12182	-0.839669	NA
chr3	95972121	95974216	chr3	95988429	95996001	ENSMUSG00000015745.9	Plekho1	14214	-0.851451	NA
chr2	61138385	61140668	chr2	60750193	60963192	ENSMUSG00000026970.16	Rbms1	-175194	-0.852692	0.771405
chr1	86501318	86506414	chr1	86526726	86530712	ENSMUSG00000026238.14	Ptma	20313	-0.853589	0.167406
chr6	100192417	100197594	chr6	100228565	100287485	ENSMUSG00000072872.3	Rybp	30972	-0.862029	NA
chr11	54088944	54092814	chr11	54100095	54131665	ENSMUSG00000018906.14	P4ha2	7282	-0.86509	0.329681
chr14	20828723	20832585	chr14	20836660	20843385	ENSMUSG00000021822.3	Plau	4076	-0.86621	0.550567
chr10	24372583	24374537	chr10	24223517	24302790	ENSMUSG00000020000.7	Moxd1	-69794	-0.874496	0.652886
chr11	98780901	98789895	chr11	98767932	98775333	ENSMUSG00000020889.11	Nr1d1	-5569	-0.874622	0.316072
chr3	8766734	8768214	chr3	8802146	8923918	ENSMUSG00000040269.5	Mrps28	33933	-0.878618	NA
chr18	5185275	5187535	chr18	5210029	5334807	ENSMUSG00000050945.8	Zfp438	22495	-0.884174	0.580097
chr12	80001498	80003158	chr12	80107754	80113013	ENSMUSG00000021127.7	Zfp36l1	104597	-0.885483	NA
chr15	83267468	83268832	chr15	83226722	83251774	ENSMUSG00000047878.13	A4galt	-15695	-0.885603	0.148632
chr15	88829293	88831356	chr15	88819646	88826683	ENSMUSG00000023272.4	Creld2	-2611	-0.886223	0.502169
chr12	111692932	111696925	chr12	111678105	111683902	ENSMUSG00000060950.12	Trmt61a	-9031	-0.889572	0.550567
chr15	38412833	38415508	chr15	38487427	38519266	ENSMUSG00000037458.15	Azin1	71920	-0.899997	0.259191
chr15	96546524	96549044	chr15	96571418	96642913	ENSMUSG00000023169.15	Slc38a1	22375	-0.901542	NA
chr3	121885402	121887124	chr3	121952541	122016753	ENSMUSG00000039831.16	Arhgap29	65418	-0.901542	NA
chr9	114752535	114753610	chr9	114731116	114749344	ENSMUSG00000032434.9	Cmtm6	-3192	-0.901655	0.693494
chr4	3874789	3875367	chr4	3870657	3872105	ENSMUSG00000078365.5	Mos	-2685	-0.904376	0.717143
chr15	57975083	57977150	chr15	57912199	57970067	ENSMUSG00000022364.14	Tbc1d31	-5017	-0.904837	0.504148
chr3	121390185	121391135	chr3	121291773	121363094	ENSMUSG00000039887.11	Alg14	-27092	-0.907746	NA
chr5	64575415	64582153	chr5	64803388	64832901	ENSMUSG00000029178.14	Klf3	221236	-0.916886	0.436162
chr15	102376495	102378196	chr15	102356606	102367182	ENSMUSG00000060284.7	Sp7	-9314	-0.920971	0.819158
chr15	73661133	73662986	chr15	73577424	73645762	ENSMUSG00000079020.9	Slc45a4	-15372	-0.921597	0.550567
chr6	72538275	72539165	chr6	72544391	72562983	ENSMUSG00000056737.14	Capg	5227	-0.927349	NA
chr7	133185430	133186678	chr7	132987563	133124354	ENSMUSG00000030970.16	Ctbp2	-61077	-0.927785	NA
chr4	53195974	53198792	chr4	53030787	53159895	ENSMUSG00000015243.4	Abca1	-36080	-0.927929	0.596791
chr5	129412014	129418330	chr5	129501221	129571384	ENSMUSG00000029439.14	Sfswap	82892	-0.931159	0.383387
chr3	53289433	53290166	chr3	53041528	53261679	ENSMUSG00000048332.13	Lhfp	-27755	-0.93332	NA
chr4	141210076	141211396	chr4	141213956	141226756	ENSMUSG00000073733.4	Rsg1	2561	-0.936572	0.0600986
chr17	83872718	83874871	chr17	83831156	83847963	ENSMUSG00000000673.9	Haao	-24756	-0.93661	0.240198
chr8	13528809	13532309	chr8	13550733	13562461	ENSMUSG00000031452.15	1700029H14Rik	18425	-0.939149	0.732684
chr11	5851193	5852443	chr11	5861947	5872088	ENSMUSG00000020473.13	Aebp1	9505	-0.941093	0.296451
chr11	119055864	119059400	chr11	119036305	119040969	ENSMUSG00000025578.9	Cbx8	-14896	-0.94723	0.802959
chr2	27835154	27836994	chr2	27886425	28039514	ENSMUSG00000026837.15	Col5a1	49432	-0.948091	0.550567
chr7	130141098	130144623	chr7	130162451	133123350	ENSMUSG00000030849.18	Fgfr2	17829	-0.949119	0.470631
chr16	30184118	30191402	chr16	30256378	30267499	ENSMUSG00000023176.9	Cpn2	64977	-0.95137	0.0199646
chr12	51864207	51867671	chr12	51875871	51971321	ENSMUSG00000035181.6	Heatr5a	8201	-0.96665	0.732434
chr6	145339314	145341981	chr6	145365134	145614319	ENSMUSG00000054966.13	Lmntd1	23154	-0.969471	0.525174
chr9	63123703	63124341	chr9	63138170	63148961	ENSMUSG00000022245.15	Skor1	13830	-0.969477	NA
chr3	37653958	37654698	chr3	37639947	37644598	ENSMUSG00000037211.12	Spry1	-9361	-0.969949	NA
chr16	45069402	45073587	chr16	45093402	45128077	ENSMUSG00000022665.15	Ccdc80	19816	-0.971025	0.255765
chr3	121583295	121585904	chr3	121459528	121532404	ENSMUSG00000039865.8	Slc44a3	-50892	-0.978122	0.505752
chr4	135282398	135283623	chr4	135213969	135272814	ENSMUSG00000037242.8	Clic4	-9585	-0.981566	0.522739
chr3	52640452	52642337	chr3	52268336	52353221	ENSMUSG00000044167.6	Foxo1	-287232	-0.988372	NA
chr15	101240951	101242883	chr15	101224188	101232756	ENSMUSG00000000531.5	Grasp	-8196	-0.988389	NA
chr5	142386641	142387463	chr5	142401497	142462011	ENSMUSG00000056493.9	Foxk1	14035	-0.988652	NA
chr3	41318265	41319649	chr3	41066326	41083046	ENSMUSG00000049940.7	Pgrmc2	-235220	-0.989463	NA
chr18	33377823	33378704	chr18	33437019	33464029	ENSMUSG00000042834.14	Nrep	58316	-0.98948	NA
chr18	43493233	43494443	chr18	43475418	43477796	ENSMUSG00000043424.10	Eif3j2	-15438	-0.98948	NA
chr8	115933798	115936319	chr8	115682942	115707794	ENSMUSG00000055435.6	Maf	-226005	-0.989764	NA
chr15	83215287	83216937	chr15	83226722	83251774	ENSMUSG00000047878.13	A4galt	9786	-0.992875	0.103442
chr13	52817314	52825137	chr13	52835119	52929681	ENSMUSG00000021460.17	Auh	9983	-0.997071	0.436162
chr4	106189209	106203011	chr4	106316213	106441322	ENSMUSG00000028514.15	Usp24	113203	-1.00244	0.0207653
chr6	52473077	52474804	chr6	52546228	52640389	ENSMUSG00000029776.11	Hibadh	71425	-1.00642	NA
chr4	133116375	133119865	chr4	133130505	133199756	ENSMUSG00000028868.13	Wasf2	10641	-1.01038	0.525177
chr4	84087743	84089082	chr4	84275095	84675275	ENSMUSG00000028487.18	Bnc2	186014	-1.01375	0.0248531
chr10	70080463	70082051	chr10	70097121	70193200	ENSMUSG00000048701.13	Ccdc6	15071	-1.01716	NA
chr5	118421812	118426061	chr5	118560679	118765438	ENSMUSG00000018076.12	Med13l	134619	-1.01723	NA
chr14	25199454	25202262	chr14	25459185	25666743	ENSMUSG00000007817.15	Zmiz1	256924	-1.01808	0.803338
chr1	30685125	30685413	chr1	30802339	30873921	ENSMUSG00000048874.15	Phf3	116927	-1.02046	NA
chr1	178368576	178369699	chr1	178321108	178337797	ENSMUSG00000039630.10	Hnrnpu	-30780	-1.02217	0.557179
chr2	28368838	28371140	chr2	28446800	28455508	ENSMUSG00000035829.13	Ppp1r26	75661	-1.02258	0.465064
chr17	65956707	65958252	chr17	65921972	65951226	ENSMUSG00000024098.6	Twsg1	-5482	-1.02471	NA
chr5	53995219	53996142	chr5	53998499	54121057	ENSMUSG00000039156.19	Stim2	2358	-1.02886	0.724077
chr13	30985245	30986923	chr13	30974204	30975976	ENSMUSG00000056257.2	Gm5447	-9270	-1.0303	0.569376
chr1	91651650	91653583	chr1	91540544	91559589	ENSMUSG00000026311.16	Asb1	-92062	-1.03033	NA
chr11	88241059	88242453	chr11	88204388	88211507	ENSMUSG00000023723.17	Mrps23	-29553	-1.0307	NA
chr3	115642116	115643276	chr3	115710433	115715072	ENSMUSG00000045092.8	S1pr1	67158	-1.0307	NA
chr5	4312560	4313261	chr5	4192367	4197651	ENSMUSG00000053178.5	Mterf1b	-114910	-1.0307	NA
chr5	74864114	74867275	chr5	74997988	75044774	ENSMUSG00000029229.8	Chic2	130714	-1.03103	NA
chr13	47776530	47779461	chr13	48261228	48266026	ENSMUSG00000021379.2	Id4	481768	-1.04189	0.815588
chr19	16950081	16950940	chr19	16956118	17223932	ENSMUSG00000039126.10	Prune2	5179	-1.04424	NA
chr2	30463139	30464620	chr2	30471537	30474219	ENSMUSG00000089762.3	Ier5l	6918	-1.04459	0.0136573
chr8	94787608	94788662	chr8	94772009	94782427	ENSMUSG00000031778.13	Cx3cl1	-5182	-1.0488	0.247427
chr16	33177114	33179955	chr16	33185071	33243312	ENSMUSG00000022807.9	Osbpl11	5117	-1.04976	0.260899
chr11	5511704	5513287	chr11	5520659	5525893	ENSMUSG00000020484.18	Xbp1	7373	-1.055	NA
chr5	128541733	128542122	chr5	128600844	128604093	ENSMUSG00000081683.5	Fzd10	58723	-1.055	NA
chr17	26396036	26398481	chr17	26414829	26446349	ENSMUSG00000034413.14	Neurl1b	16349	-1.05532	NA
chr11	121685794	121687053	chr11	121616197	121673153	ENSMUSG00000046605.14	B3gntl1	-12642	-1.05541	NA
chr15	83473736	83475310	chr15	83483769	83510893	ENSMUSG00000022442.16	Ttll1	8460	-1.06182	0.802959
chr12	8640682	8641707	chr12	8674134	8752581	ENSMUSG00000020594.14	Pum2	32428	-1.06282	0.520393
chr10	75632020	75634356	chr10	75636706	75644008	ENSMUSG00000006342.15	Susd2	2351	-1.0681	0.109167
chr4	150773962	150790706	chr4	150853919	150868892	ENSMUSG00000028967.10	Errfi1	63214	-1.06989	0.132227
chr13	112750607	112756362	chr13	112660751	112738749	ENSMUSG00000047789.5	Slc38a9	-11859	-1.07582	0.569376
chr11	118371287	118376438	chr11	118301069	118355740	ENSMUSG00000017466.9	Timp2	-15548	-1.08469	0.536021
chr8	126497217	126498445	chr8	126425329	126475065	ENSMUSG00000090290.2	Tarbp1	-22153	-1.09206	0.558779
chr10	99202586	99204938	chr10	99107036	99198074	ENSMUSG00000019952.15	Poc1b	-4513	-1.09709	0.660832
chr17	46895815	46898392	chr17	46890684	46891847	ENSMUSG00000036430.8	Tbcc	-3969	-1.10662	0.502169
chr17	34659456	34663124	chr17	34647146	34655074	ENSMUSG00000015461.15	Atf6b	-4383	-1.10721	0.000445143
chr15	59614240	59615702	chr15	59374247	59601684	ENSMUSG00000059586.10	Nsmce2	-12557	-1.11175	0.734167
chr7	114169412	114172597	chr7	114215559	114254711	ENSMUSG00000030754.9	Copb1	42963	-1.11306	0.0302559
chr1	60824875	60825348	chr1	60716800	60773359	ENSMUSG00000026012.2	Cd28	-51517	-1.11856	NA
chr1	138912137	138913159	chr1	138963435	139178960	ENSMUSG00000056268.15	Dennd1b	50277	-1.11856	NA
chr1	153201286	153202531	chr1	153122756	153186447	ENSMUSG00000026479.13	Lamc2	-14840	-1.11856	NA
chr1	165246484	165247939	chr1	165212286	165236996	ENSMUSG00000040843.10	Tiprl	-9489	-1.11856	NA
chr1	186447953	186449668	chr1	186622792	186705989	ENSMUSG00000039239.14	Tgfb2	173125	-1.11856	NA
chr11	8704442	8706959	chr11	8431652	8664535	ENSMUSG00000020422.13	Tns3	-39908	-1.11856	NA
chr11	17468195	17469863	chr11	17257579	17269176	ENSMUSG00000000581.8	C1d	-199020	-1.11856	NA
chr11	59895142	59895989	chr11	59839447	59880968	ENSMUSG00000032615.14	Nt5m	-14175	-1.11856	NA
chr11	65459436	65461128	chr11	65176561	65269989	ENSMUSG00000020542.18	Myocd	-189448	-1.11856	NA
chr11	103291058	103294017	chr11	103219762	103267472	ENSMUSG00000020941.7	Map3k14	-23587	-1.11856	NA
chr12	8379380	8380464	chr12	8313432	8343824	ENSMUSG00000020605.9	Hs1bp3	-35557	-1.11856	NA
chr12	31134745	31138191	chr12	31073861	31080251	ENSMUSG00000036136.9	Fam110c	-54495	-1.11856	NA
chr12	86793399	86796611	chr12	86734369	86763797	ENSMUSG00000059114.8	Lrrc74a	-29603	-1.11856	NA
chr13	21171796	21173493	chr13	21179445	21194724	ENSMUSG00000021326.13	Trim27	5953	-1.11856	NA
chr13	21710073	21710737	chr13	21698111	21706833	ENSMUSG00000108674.2	Olfr1359	-3241	-1.11856	NA
chr13	52152042	52156536	chr13	51846678	51848468	ENSMUSG00000021453.2	Gadd45g	-303575	-1.11856	NA
chr13	58465702	58467846	chr13	58402248	58411148	ENSMUSG00000035367.9	Rmi1	-54555	-1.11856	NA
chr13	92999979	93001649	chr13	93040713	93144724	ENSMUSG00000047419.5	Cmya5	39065	-1.11856	NA
chr13	99592774	99593095	chr13	99421446	99516540	ENSMUSG00000052727.6	Map1b	-76235	-1.11856	NA
chr13	107675999	107677403	chr13	108002715	108158623	ENSMUSG00000068184.7	Ndufaf2	325313	-1.11856	NA
chr13	112188297	112188688	chr13	112288451	112384002	ENSMUSG00000049985.15	Ankrd55	99764	-1.11856	NA
chr14	20228836	20230312	chr14	20261376	20269199	ENSMUSG00000023387.8	Kcnk16	31065	-1.11856	NA
chr14	31891042	31892359	chr14	31698768	31830651	ENSMUSG00000014496.8	Ankrd28	-60392	-1.11856	NA
chr14	47625161	47625931	chr14	47648448	47739894	ENSMUSG00000021843.17	Ktn1	22518	-1.11856	NA
chr14	76622083	76623920	chr14	76532814	76556889	ENSMUSG00000052584.10	Serp2	-65195	-1.11856	NA
chr14	105732096	105733792	chr14	105891947	105896819	ENSMUSG00000022114.5	Spry2	158156	-1.11856	NA
chr15	60779322	60780467	chr15	60818994	60853778	ENSMUSG00000072568.4	Fam84b	38528	-1.11856	NA
chr15	63163401	63164545	chr15	63775968	63808759	ENSMUSG00000079025.9	Gsdmc	611424	-1.11856	NA
chr16	18686147	18687920	chr16	18620502	18629954	ENSMUSG00000072214.7	2020-09-05	-56194	-1.11856	NA
chr16	38729276	38730613	chr16	38742264	38769049	ENSMUSG00000022793.17	B4galt4	11652	-1.11856	NA
chr17	46103680	46105137	chr17	46110986	46128910	ENSMUSG00000023967.9	Mrps18a	5850	-1.11856	NA
chr17	84877030	84878714	chr17	84956741	85023991	ENSMUSG00000061130.13	Ppm1b	78028	-1.11856	NA
chr18	6281457	6282611	chr18	6201002	6242174	ENSMUSG00000006740.14	Kif5b	-39284	-1.11856	NA
chr18	34377440	34379926	chr18	34344889	34373415	ENSMUSG00000005873.5	Reep5	-4026	-1.11856	NA
chr18	74829691	74830534	chr18	74779197	74806207	ENSMUSG00000036880.9	Acaa2	-23485	-1.11856	NA
chr18	82750885	82751754	chr18	82593593	82692883	ENSMUSG00000041258.17	Zfp236	-58003	-1.11856	NA
chr19	42638928	42639661	chr19	42593982	42612813	ENSMUSG00000025185.14	Loxl4	-26116	-1.11856	NA
chr19	44725998	44726506	chr19	44756045	44837871	ENSMUSG00000004231.15	Pax2	29540	-1.11856	NA
chr19	53557116	53557559	chr19	53529109	53542431	ENSMUSG00000034765.6	Dusp5	-14686	-1.11856	NA
chr2	21146100	21147379	chr2	21180731	21205365	ENSMUSG00000026679.3	Enkur	33353	-1.11856	NA
chr2	27843022	27843716	chr2	27886425	28039514	ENSMUSG00000026837.15	Col5a1	42710	-1.11856	NA
chr2	30753022	30754579	chr2	30794769	30803661	ENSMUSG00000044320.14	1700001O22Rik	40191	-1.11856	NA
chr2	102986503	102987364	chr2	103021075	103073513	ENSMUSG00000010914.10	Pdhx	33712	-1.11856	NA
chr2	167078789	167080346	chr2	167095969	167190155	ENSMUSG00000050556.9	Kcnb1	15624	-1.11856	NA
chr3	51358674	51359322	chr3	51252720	51340663	ENSMUSG00000037174.18	Elf2	-18012	-1.11856	NA
chr3	96226996	96227509	chr3	96221119	96223738	ENSMUSG00000068854.7	Hist2h2be	-3259	-1.11856	NA
chr3	116835667	116836944	chr3	116859464	116908177	ENSMUSG00000033386.10	Frrs1	22521	-1.11856	NA
chr4	55721093	55723430	chr4	55527143	55532466	ENSMUSG00000003032.8	Klf4	-188628	-1.11856	NA
chr4	95376655	95379159	chr4	95557507	95926939	ENSMUSG00000028573.18	Fggy	178349	-1.11856	NA
chr4	107941869	107943511	chr4	107903981	107923610	ENSMUSG00000028607.16	Cpt2	-18260	-1.11856	NA
chr4	119077268	119077723	chr4	119108711	119137983	ENSMUSG00000028645.11	Slc2a1	30989	-1.11856	NA
chr4	120147636	120150408	chr4	119733784	120138045	ENSMUSG00000028634.17	Hivep3	-9592	-1.11856	NA
chr5	9068777	9069776	chr5	9100668	9160986	ENSMUSG00000079659.5	Tmem243	30893	-1.11856	NA
chr5	77245915	77246326	chr5	77265491	77286432	ENSMUSG00000029249.15	Rest	19166	-1.11856	NA
chr5	142841180	142842812	chr5	142724661	142817662	ENSMUSG00000039477.16	Tnrc18	-23519	-1.11856	NA
chr6	54767378	54768561	chr6	54816916	54893500	ENSMUSG00000058446.14	Znrf2	48356	-1.11856	NA
chr6	145350419	145352725	chr6	145365134	145614319	ENSMUSG00000054966.13	Lmntd1	12410	-1.11856	NA
chr7	97748325	97749555	chr7	97724006	97738289	ENSMUSG00000042797.9	Aqp11	-10037	-1.11856	NA
chr7	110668490	110669347	chr7	110627661	110629820	ENSMUSG00000030790.15	Adm	-38671	-1.11856	NA
chr7	140057834	140058499	chr7	140046157	140049089	ENSMUSG00000025469.10	Msx3	-8746	-1.11856	NA
chr8	45871683	45872853	chr8	45885461	45919548	ENSMUSG00000031636.7	Pdlim3	12609	-1.11856	NA
chr8	94710326	94712015	chr8	94674894	94696278	ENSMUSG00000031775.5	Pllp	-14049	-1.11856	NA
chr9	32408967	32409642	chr9	32372493	32399197	ENSMUSG00000041248.9	Kcnj1	-9771	-1.11856	NA
chr9	61163288	61165350	chr9	61372366	61418497	ENSMUSG00000032280.16	Tle3	207017	-1.11856	NA
chr9	120690905	120692481	chr9	120571444	120574654	ENSMUSG00000025794.9	Rpl14	-116252	-1.11856	NA
chr17	33440255	33440730	chr17	33432896	33434268	ENSMUSG00000092519.2	Actl9	-5988	-1.11856	NA
chr1	90980972	90981761	chr1	90958133	90969661	ENSMUSG00000026304.13	Rab17	-11312	-1.11856	NA
chr1	192789219	192789578	chr1	192496711	192771223	ENSMUSG00000037375.16	Hhat	-17997	-1.11856	NA
chr10	7289071	7291490	chr10	7119063	7212237	ENSMUSG00000015202.13	Cnksr3	-76835	-1.11856	NA
chr10	60269268	60270555	chr10	60277627	60302597	ENSMUSG00000004207.14	Psap	7073	-1.11856	NA
chr10	66930634	66930970	chr10	67009189	67096945	ENSMUSG00000019873.8	Reep3	78220	-1.11856	NA
chr11	19640249	19641947	chr11	19924375	20024026	ENSMUSG00000045671.17	Spred2	282429	-1.11856	NA
chr11	95610152	95611422	chr11	95568818	95587735	ENSMUSG00000000120.6	Ngfr	-22418	-1.11856	NA
chr11	116415539	116419186	chr11	116336353	116413032	ENSMUSG00000052949.14	Rnf157	-2508	-1.11856	NA
chr13	51902084	51904005	chr13	51846678	51848468	ENSMUSG00000021453.2	Gadd45g	-53617	-1.11856	NA
chr13	64421612	64422883	chr13	64432314	64441773	ENSMUSG00000021483.8	Cdk20	9432	-1.11856	NA
chr15	36715687	36717435	chr15	36770770	36796929	ENSMUSG00000022285.17	Ywhaz	53336	-1.11856	NA
chr16	21337751	21340469	chr16	21423118	21644680	ENSMUSG00000033653.18	Vps8	82650	-1.11856	NA
chr16	37731907	37732906	chr16	37776873	37836514	ENSMUSG00000022816.11	Fstl1	43968	-1.11856	NA
chr17	73970583	73971190	chr17	73883895	73950196	ENSMUSG00000024066.9	Xdh	-20388	-1.11856	NA
chr17	87200208	87203788	chr17	87254443	87265935	ENSMUSG00000024150.12	Mcfd2	50656	-1.11856	NA
chr2	45581402	45581814	chr2	44983632	45117395	ENSMUSG00000026872.17	Zeb2	-464008	-1.11856	NA
chr2	125530191	125532015	chr2	125300594	125507993	ENSMUSG00000027204.13	Fbn1	-22199	-1.11856	NA
chr3	65441453	65443253	chr3	65379655	65392623	ENSMUSG00000027828.12	Ssr3	-48831	-1.11856	NA
chr4	47150160	47153283	chr4	47091909	47123070	ENSMUSG00000039774.12	Galnt12	-27091	-1.11856	NA
chr5	119151182	119153303	chr5	118560679	118765438	ENSMUSG00000018076.12	Med13l	-385745	-1.11856	NA
chr7	64048092	64049023	chr7	64153835	64269775	ENSMUSG00000030523.18	Trpm1	104813	-1.11856	NA
chr8	89274654	89275655	chr8	89027235	89044162	ENSMUSG00000031665.7	Sall1	-230493	-1.11856	NA
chr8	94191220	94192663	chr8	94179082	94180327	ENSMUSG00000031765.8	Mt1	-10894	-1.11856	NA
chr8	126691841	126694805	chr8	126588296	126593986	ENSMUSG00000051495.7	Irf2bp2	-97856	-1.11856	NA
chrX	143482863	143483255	chrX	143518591	143797796	ENSMUSG00000031284.16	Pak3	35337	-1.11856	NA
chr1	39733994	39736852	chr1	39665301	39720997	ENSMUSG00000057173.8	Rfx8	-12998	-1.11856	NA
chr1	182539077	182539605	chr1	182467260	182517608	ENSMUSG00000026509.15	Capn2	-21470	-1.11856	NA
chr10	42088675	42090434	chr10	41914990	42018442	ENSMUSG00000071324.11	Armc2	-70234	-1.11856	NA
chr10	111539642	111540977	chr10	111506286	111508645	ENSMUSG00000020205.8	Phlda1	-30998	-1.11856	NA
chr11	22719091	22719820	chr11	22759738	22860961	ENSMUSG00000051650.11	B3gnt2	39919	-1.11856	NA
chr11	101129576	101131086	chr11	101119938	101126419	ENSMUSG00000035198.9	Tubg1	-3158	-1.11856	NA
chr11	102643676	102645276	chr11	102663716	102682237	ENSMUSG00000051455.13	Meioc	18441	-1.11856	NA
chr12	8897040	8897968	chr12	8921664	8938742	ENSMUSG00000020585.4	Laptm4a	23697	-1.11856	NA
chr14	76629845	76631319	chr14	76532814	76556889	ENSMUSG00000052584.10	Serp2	-72957	-1.11856	NA
chr17	24653845	24654096	chr17	24657330	24658457	ENSMUSG00000071230.6	Npw	3235	-1.11856	NA
chr17	34941504	34941982	chr17	34931253	34935953	ENSMUSG00000007038.5	Neu1	-5552	-1.11856	NA
chr18	34118502	34119911	chr18	34220924	34322189	ENSMUSG00000005871.14	Apc	101014	-1.11856	NA
chr2	18821369	18822405	chr2	18842255	18998126	ENSMUSG00000026737.12	Pip4k2a	19851	-1.11856	NA
chr2	71673124	71674441	chr2	71745616	71858416	ENSMUSG00000027111.15	Itga6	71176	-1.11856	NA
chr3	145974342	145974997	chr3	145987870	146021720	ENSMUSG00000036863.12	Syde2	12874	-1.11856	NA
chr4	133467940	133469000	chr4	133480132	133487938	ENSMUSG00000046694.6	Tent5b	11133	-1.11856	NA
chr5	107029509	107030600	chr5	106964322	106984432	ENSMUSG00000029283.17	Cdc7	-45078	-1.11856	NA
chr5	111619839	111621227	chr5	111733924	111734574	ENSMUSG00000096949.1	Gm26897	112698	-1.11856	NA
chr6	116009135	116009575	chr6	116018611	116193486	ENSMUSG00000030126.17	Tmcc1	9037	-1.11856	NA
chr7	27284363	27285867	chr7	27258433	27282144	ENSMUSG00000063160.12	Numbl	-2220	-1.11856	NA
chr9	65251093	65252433	chr9	65195353	65239224	ENSMUSG00000032392.11	Parp16	-11870	-1.11856	NA
chr2	27846752	27848495	chr2	27886425	28039514	ENSMUSG00000026837.15	Col5a1	37931	-1.12759	0.548263
chr9	62414587	62416956	chr9	62419492	62537044	ENSMUSG00000041729.15	Coro2b	2537	-1.12837	0.346083
chr10	45047469	45049171	chr10	45067203	45167198	ENSMUSG00000019849.11	Prep	18033	-1.12886	0.699307
chr4	133107527	133109187	chr4	133130505	133199756	ENSMUSG00000028868.13	Wasf2	21319	-1.13091	0.6994
chr7	36913916	36916410	chr7	36698118	36773553	ENSMUSG00000021217.7	Tshz3	-140364	-1.1358	0.242473
chr4	150802625	150806192	chr4	150853919	150868892	ENSMUSG00000028967.10	Errfi1	47728	-1.13975	0.474907
chr14	65342932	65347338	chr14	65358389	65398930	ENSMUSG00000034522.10	Zfp395	11052	-1.14269	0.558804
chr15	86198646	86205301	chr15	86214459	86498503	ENSMUSG00000051864.10	Tbc1d22a	9159	-1.14368	0.199779
chr1	182108195	182109065	chr1	182124737	182132407	ENSMUSG00000026511.7	Srp9	15673	-1.14505	NA
chr4	132944985	132947254	chr4	132899213	132922558	ENSMUSG00000028878.11	Fam76a	-22428	-1.14792	0.652886
chr3	95054419	95055068	chr3	95058530	95106930	ENSMUSG00000028126.16	Pip5k1a	3463	-1.14858	0.802959
chr13	48551484	48553590	chr13	48577872	48625664	ENSMUSG00000038042.10	Ptpdc1	24283	-1.14979	0.502489
chr8	11485715	11487490	chr8	11453518	11478710	ENSMUSG00000031504.6	Rab20	-7006	-1.15583	0.560748
chr9	116266331	116268445	chr9	116084293	116175360	ENSMUSG00000032440.13	Tgfbr2	-90972	-1.15702	0.135047
chr15	59263509	59264362	chr15	59315077	59331192	ENSMUSG00000022351.14	Sqle	50716	-1.17052	NA
chr4	34886042	34887364	chr4	34803113	34882960	ENSMUSG00000039967.14	Zfp292	-3083	-1.1716	0.436162
chr10	66966032	66967408	chr10	67009189	67096945	ENSMUSG00000019873.8	Reep3	41782	-1.17623	NA
chr15	101535936	101536973	chr15	101525026	101532820	ENSMUSG00000044294.8	Krt84	-3117	-1.17664	NA
chr2	150775257	150779443	chr2	150749042	150771675	ENSMUSG00000033068.16	Entpd6	-3583	-1.18124	0.651931
chr1	134555279	134557563	chr1	134560171	134635285	ENSMUSG00000042207.17	Kdm5b	2609	-1.19113	0.677707
chr1	9648203	9651031	chr1	9667415	9700209	ENSMUSG00000025912.16	Mybl1	16385	-1.19194	0.663732
chr13	93521620	93523414	chr13	93430101	93499808	ENSMUSG00000021690.10	Jmy	-21813	-1.20164	0.70668
chr19	57410932	57412469	chr19	57361009	57389594	ENSMUSG00000033478.4	Fam160b1	-21339	-1.20431	0.654687
chr11	108880799	108882538	chr11	108425192	108860615	ENSMUSG00000020728.17	Cep112	-20185	-1.21134	0.634093
chr7	114290386	114293269	chr7	114264606	114276118	ENSMUSG00000030751.18	Psma1	-14269	-1.21226	0.732434
chr5	134872036	134878180	chr5	134901593	134906733	ENSMUSG00000040576.8	Tmem270	23414	-1.21295	0.533996
chr4	129584759	129586028	chr4	129591960	129600648	ENSMUSG00000028798.16	Eif3i	5933	-1.2139	0.489973
chr4	58670716	58672336	chr4	58782704	58787716	ENSMUSG00000043385.4	Olfr267	110369	-1.22256	NA
chr5	107085151	107088855	chr5	107106570	107289629	ENSMUSG00000029287.14	Tgfbr3	17716	-1.22392	0.0059984
chr15	98180468	98181583	chr15	98186013	98195542	ENSMUSG00000075427.15	Olfr288	4431	-1.2293	NA
chr18	65565108	65565890	chr18	65580230	65689443	ENSMUSG00000042439.12	Zfp532	14341	-1.23053	NA
chr1	160036721	160038104	chr1	160044382	160080208	ENSMUSG00000090394.8	4930523C07Rik	6279	-1.23058	NA
chr14	25224911	25229960	chr14	25459185	25666743	ENSMUSG00000007817.15	Zmiz1	229226	-1.2323	0.588342
chr11	94880316	94883845	chr11	94936224	94953042	ENSMUSG00000001506.10	Col1a1	52380	-1.23655	0.0319771
chr1	90908455	90910170	chr1	90915085	90951142	ENSMUSG00000026303.6	Mlph	4916	-1.24169	0.543993
chr1	90756113	90759462	chr1	90765923	90843971	ENSMUSG00000048126.16	Col6a3	6462	-1.2418	0.00930778
chr4	150756949	150759467	chr4	150853919	150868892	ENSMUSG00000028967.10	Errfi1	94453	-1.24561	0.71221
chr17	87170038	87171983	chr17	87107679	87137839	ENSMUSG00000037104.9	Socs5	-32200	-1.25326	0.709505
chr7	35234192	35235618	chr7	35200027	35215498	ENSMUSG00000001802.16	Lrp3	-18695	-1.25831	0.34276
chr3	104522725	104523900	chr3	104396418	104511918	ENSMUSG00000032913.13	Lrig2	-10808	-1.26308	NA
chr6	116002955	116008255	chr6	115954811	115995005	ENSMUSG00000030123.15	Plxnd1	-7951	-1.26819	0.53024
chr9	59653076	59653864	chr9	59656368	59679375	ENSMUSG00000032294.17	Pkm	2505	-1.28175	0.428758
chr3	101255356	101257538	chr3	101275899	101287939	ENSMUSG00000027863.8	Cd2	18362	-1.28318	0.677707
chr4	123225819	123229689	chr4	123233556	123249875	ENSMUSG00000032744.4	Heyl	3868	-1.28864	0.677707
chr5	124536857	124537647	chr5	124540695	124550506	ENSMUSG00000029390.13	Tmed2	3049	-1.29786	NA
chr9	96529527	96531302	chr9	96486001	96525264	ENSMUSG00000099564.2	Gm28729	-4264	-1.30564	0.0316527
chrX	10992320	10993450	chrX	10715013	10719690	ENSMUSG00000008035.12	Mid1ip1	-272631	-1.30877	NA
chr18	38542007	38543429	chr18	38586268	38601268	ENSMUSG00000024427.6	Spry4	42840	-1.30915	NA
chr15	96830038	96831122	chr15	96687392	96699730	ENSMUSG00000022462.7	Slc38a2	-130309	-1.31374	NA
chr3	121587839	121591199	chr3	121459528	121532404	ENSMUSG00000039865.8	Slc44a3	-55436	-1.32391	0.196036
chr7	34629781	34631324	chr7	34639014	34656732	ENSMUSG00000030499.9	Kctd15	7691	-1.32419	0.606945
chr13	52801232	52809354	chr13	52835119	52929681	ENSMUSG00000021460.17	Auh	25766	-1.33097	0.498448
chr5	92127240	92127828	chr5	92137938	92202798	ENSMUSG00000029407.10	Uso1	10111	-1.33127	0.467726
chr12	33592413	33593316	chr12	33429635	33441392	ENSMUSG00000020561.8	Twistnb	-151022	-1.33134	0.663732
chr2	105212498	105216457	chr2	105224320	105379796	ENSMUSG00000055312.2	Them7	7864	-1.33454	0.320256
chr2	167788410	167790573	chr2	167688915	167690418	ENSMUSG00000056501.3	Cebpb	-97993	-1.33521	0.693494
chr4	13240801	13243618	chr4	12906838	12983553	ENSMUSG00000055963.12	Triqk	-257249	-1.34417	0.504148
chr11	117557147	117558674	chr11	117484368	117489014	ENSMUSG00000069588.3	Gm11733	-68134	-1.34465	0.204483
chr8	64877578	64878273	chr8	64739675	64850017	ENSMUSG00000031605.8	Klhl2	-27562	-1.34499	0.660832
chr5	92101871	92104106	chr5	92052146	92083719	ENSMUSG00000029405.16	G3bp2	-18153	-1.3472	0.148632
chr1	90690356	90693205	chr1	90765923	90843971	ENSMUSG00000048126.16	Col6a3	72719	-1.35087	0.0248531
chr2	166332149	166337996	chr2	166073089	166155663	ENSMUSG00000006800.14	Sulf2	-176487	-1.35492	0.693494
chrX	52970787	52972486	chrX	52912266	52956943	ENSMUSG00000025626.16	Phf6	-13845	-1.35632	0.349164
chr5	74126108	74127084	chr5	73998453	74068431	ENSMUSG00000054814.14	Usp46	-57678	-1.35864	NA
chr7	145109833	145113403	chr7	145186524	145284011	ENSMUSG00000048677.9	Tpcn2	73122	-1.36494	0.662914
chr3	121593000	121595899	chr3	121459528	121532404	ENSMUSG00000039865.8	Slc44a3	-60597	-1.36615	0.218476
chr8	126522737	126527806	chr8	126425329	126475065	ENSMUSG00000090290.2	Tarbp1	-47673	-1.36874	0.600197
chr14	24792568	24795425	chr14	24487125	24496959	ENSMUSG00000025290.17	Rps24	-295610	-1.37077	0.611047
chr13	60224674	60227639	chr13	60174405	60177365	ENSMUSG00000052957.8	Gas1	-47310	-1.3757	0.378997
chr9	116312970	116315078	chr9	116084293	116175360	ENSMUSG00000032440.13	Tgfbr2	-137611	-1.37831	0.358863
chr7	16759814	16764268	chr7	16738410	16749294	ENSMUSG00000008036.11	Ap2s1	-10521	-1.38524	NA
chr8	70000875	70003539	chr8	69907076	69996384	ENSMUSG00000036180.15	Gatad2a	-4492	-1.39061	0.00309368
chr15	85161827	85164842	chr15	85132078	85144570	ENSMUSG00000022431.3	Ribc2	-17258	-1.40227	NA
chr7	73583412	73590506	chr7	73426638	73541830	ENSMUSG00000078671.11	Chd2	-41583	-1.40255	0.118344
chr14	48294836	48296771	chr14	48120823	48281575	ENSMUSG00000021846.9	Peli2	-13262	-1.40628	0.196036
chr10	93325122	93327072	chr10	93247414	93311135	ENSMUSG00000008398.15	Elk3	-13988	-1.40707	0.0383846
chr1	35973411	35974933	chr1	36068400	36106446	ENSMUSG00000045216.7	Hs6st1	93468	-1.41759	NA
chr5	52476116	52477214	chr5	52374651	52471521	ENSMUSG00000045790.10	Ccdc149	-4596	-1.41787	0.709505
chr14	60621278	60621900	chr14	60634001	60764556	ENSMUSG00000021990.15	Spata13	12102	-1.4187	0.593183
chr5	107034913	107043896	chr5	106964322	106984432	ENSMUSG00000029283.17	Cdc7	-50482	-1.42437	0.00294221
chr6	121165790	121171726	chr6	121183667	121198837	ENSMUSG00000067825.11	Pex26	11942	-1.43858	0.0119875
chr7	16051868	16053074	chr7	15970672	16047921	ENSMUSG00000070808.4	Bicra	-3948	-1.44985	0.379749
chr15	59822713	59824569	chr15	59648350	59657099	ENSMUSG00000032501.9	Trib1	-165615	-1.45666	NA
chr2	181486999	181488275	chr2	181493206	181494980	ENSMUSG00000055882.8	Abhd16b	4932	-1.45835	NA
chr1	90748021	90751874	chr1	90765923	90843971	ENSMUSG00000048126.16	Col6a3	14050	-1.46679	0.173267
chr18	38144311	38146399	chr18	38185914	38212053	ENSMUSG00000051375.15	Pcdh1	39516	-1.46735	0.268669
chr17	6793959	6795193	chr17	6738041	6782784	ENSMUSG00000052397.8	Ezr	-11176	-1.46934	0.256712
chr9	116252748	116253922	chr9	116084293	116175360	ENSMUSG00000032440.13	Tgfbr2	-77389	-1.47942	0.0305599
chr11	20871876	20873528	chr11	20823576	20831056	ENSMUSG00000042363.14	Lgalsl	-40821	-1.48245	NA
chr2	11428575	11430179	chr2	11471433	11554077	ENSMUSG00000026773.19	Pfkfb3	41255	-1.48321	NA
chr10	76026757	76027821	chr10	76032650	76043234	ENSMUSG00000049764.8	Zfp280b	4830	-1.48474	NA
chr5	130142090	130142694	chr5	130144861	130155806	ENSMUSG00000034110.8	Kctd7	2168	-1.48833	0.23115
chr12	86835827	86838414	chr12	86880701	86884798	ENSMUSG00000034168.7	Irf2bpl	42288	-1.50563	NA
chr7	113183592	113188892	chr7	113207465	113314126	ENSMUSG00000055116.8	Arntl	18574	-1.51093	NA
chr9	108200455	108201182	chr9	108204634	108263958	ENSMUSG00000039952.15	Dag1	3453	-1.51177	NA
chr11	43626031	43627176	chr11	43596049	43601540	ENSMUSG00000020405.4	Fabp6	-24492	-1.51208	NA
chr7	36679780	36680681	chr7	36698118	36773553	ENSMUSG00000021217.7	Tshz3	17438	-1.5167	0.0768065
[truncated: 202 more rows]

## Sheet: Only significant gained in LAB
Only significant eRNA reads used in HOMER, log2FC >= 2, padj < 0.05.
Chromosome	Start	End	chr_gene	start_gene	end_gene	gene_id	gene_name	distance_TSS	log2FoldChange	padj
chr6	112508625	112510709	chr6	112473683	112489943	ENSMUSG00000049112.9	Oxtr	-18683	6.08512	3.56395e-08
chr6	112543326	112545831	chr6	112473683	112489943	ENSMUSG00000049112.9	Oxtr	-53384	5.54604	4.16143e-06
chr13	51961371	51965452	chr13	51846678	51848468	ENSMUSG00000021453.2	Gadd45g	-112904	5.24959	1.88629e-08
chr1	88474347	88475946	chr1	88499871	88510066	ENSMUSG00000062310.7	Glrp1	23926	5.0078	1.43938e-06
chr1	34399225	34399885	chr1	34436670	34439672	ENSMUSG00000042111.9	Ccdc115	36786	4.76254	5.74785e-06
chr10	14212193	14213479	chr10	13966075	14151374	ENSMUSG00000015501.10	Hivep2	-60820	4.74213	0.0059984
chr13	6191416	6194612	chr13	5861482	5870394	ENSMUSG00000000078.7	Klf6	-321023	4.72556	0.0104141
chr2	144236047	144239683	chr2	144250123	144270906	ENSMUSG00000027423.15	Snx5	10441	4.71985	7.64072e-06
chr11	109039118	109042999	chr11	108920349	108950783	ENSMUSG00000000142.15	Axin2	-88336	4.71486	0.0161837
chr2	173377532	173380464	chr2	173224458	173276533	ENSMUSG00000038400.15	Pmepa1	-101000	4.61452	0.0207653
chr16	93082842	93083502	chr16	92601466	92826149	ENSMUSG00000022952.17	Runx1	-256694	4.46679	0.0337574
chr2	102536223	102537557	chr2	102550012	102643041	ENSMUSG00000027188.8	Pamr1	12456	4.33487	0.0447504
chr12	80010128	80015182	chr12	80107754	80113013	ENSMUSG00000021127.7	Zfp36l1	92573	4.30862	0.0403717
chr17	73036569	73037446	chr17	73107985	73243368	ENSMUSG00000054469.14	Lclat1	70540	4.16834	0.0316527
chr17	72955252	72956527	chr17	72918305	72941947	ENSMUSG00000024063.13	Lbh	-13306	4.15062	0.0332594
chr10	118710534	118711580	chr10	118855603	118870209	ENSMUSG00000028630.9	Dyrk2	144024	4.09997	0.00844104
chr18	80553948	80556368	chr18	80606205	80713071	ENSMUSG00000033016.15	Nfatc1	49838	4.09915	0.0072073
chr9	98736342	98739071	chr9	98842503	98843385	ENSMUSG00000091080.2	Prr23a1	103433	4.04038	0.01348
chr9	31687630	31689353	chr9	31846044	31913462	ENSMUSG00000032033.11	Barx2	156692	3.99651	4.12558e-06
chr14	64632181	64633684	chr14	64647265	64809617	ENSMUSG00000060012.9	Kif13b	13582	3.91497	0.010304
chr14	32003240	32006862	chr14	32028989	32062197	ENSMUSG00000021903.11	Galnt15	22128	3.81216	0.0223762
chr2	170290279	170297526	chr2	170346991	170427845	ENSMUSG00000013523.13	Bcas1	49466	3.791	0.000271552
chr17	73066418	73073550	chr17	73107985	73243368	ENSMUSG00000054469.14	Lclat1	34436	3.65067	7.74154e-19
chr3	87515164	87516923	chr3	87525407	87540156	ENSMUSG00000003382.18	Etv3	8485	3.54175	0.00615913
chr1	34325950	34327305	chr1	33908225	34308661	ENSMUSG00000026131.18	Dst	-17290	3.53967	0.0402226
chr13	52215111	52218540	chr13	52504380	52531279	ENSMUSG00000047842.7	Diras2	285841	3.44706	0.0136573
chr9	96394583	96397125	chr9	96332655	96364442	ENSMUSG00000032412.8	Atp1b3	-30142	3.39188	6.99915e-05
chr15	59167667	59170108	chr15	58941234	59082005	ENSMUSG00000022353.10	Mtss1	-85663	3.3834	0.0337775
chr10	21776284	21776964	chr10	21882184	21999903	ENSMUSG00000019970.15	Sgk1	105221	3.35863	7.81338e-06
chr11	117930681	117936623	chr11	117966079	117970047	ENSMUSG00000053113.3	Socs3	29457	3.31142	0.0152188
chr3	152066890	152067700	chr3	152093533	152166230	ENSMUSG00000039131.15	Gipc2	25834	3.29646	3.04936e-10
chr17	73074517	73075396	chr17	73107985	73243368	ENSMUSG00000054469.14	Lclat1	32590	3.2078	2.68789e-07
chr9	30590663	30592391	chr9	30427108	30466733	ENSMUSG00000031993.7	Snx19	-123931	3.05291	0.00855089
chr17	84070678	84075967	chr17	84183931	84187947	ENSMUSG00000045817.8	Zfp36l2	107965	3.01301	0.0178709
chr19	10951293	10953392	chr19	10941481	10949266	ENSMUSG00000024732.7	Ccdc86	-2028	2.98491	2.46884e-05
chr1	72781463	72783746	chr1	72824503	72852474	ENSMUSG00000039323.18	Igfbp2	40758	2.98355	0.0134619
chr4	128837868	128842701	chr4	128773088	128806045	ENSMUSG00000028799.15	Zfp362	-31824	2.88548	0.0436142
chr6	112552782	112554522	chr6	112473683	112489943	ENSMUSG00000049112.9	Oxtr	-62840	2.78827	0.00853822
chr13	51883215	51893258	chr13	51846678	51848468	ENSMUSG00000021453.2	Gadd45g	-34748	2.78095	0.000169925
chr6	112568753	112569901	chr6	112619850	112696686	ENSMUSG00000030254.16	Rad18	49950	2.76371	0.0271149
chr13	52206184	52213970	chr13	52504380	52531279	ENSMUSG00000047842.7	Diras2	290411	2.7589	0.0072073
chr10	21782937	21785802	chr10	21882184	21999903	ENSMUSG00000019970.15	Sgk1	96383	2.69001	2.38692e-12
chr10	118746957	118750326	chr10	118855603	118870209	ENSMUSG00000028630.9	Dyrk2	105278	2.68962	4.57938e-10
chr6	143664719	143666041	chr6	143828425	144781977	ENSMUSG00000041540.16	Sox5	162385	2.64116	0.00125529
chr10	118587246	118588536	chr10	118441046	118445892	ENSMUSG00000055170.4	Ifng	-141355	2.62626	0.0059984
chr13	104517577	104520408	chr13	104287835	104496695	ENSMUSG00000046169.10	Adamts6	-20883	2.5744	0.00294947
chr2	166431503	166435794	chr2	166566342	166713832	ENSMUSG00000039621.13	Prex1	130549	2.50471	0.0245326
chr1	170698300	170702431	chr1	170704674	170867771	ENSMUSG00000026663.6	Atf6	2244	2.49162	0.000128224
chr12	85453571	85457977	chr12	85473890	85477273	ENSMUSG00000021250.13	Fos	15914	2.4486	0.0256784
chr9	96398103	96400269	chr9	96332655	96364442	ENSMUSG00000032412.8	Atp1b3	-33662	2.28747	0.00818976
chr2	167769458	167771256	chr2	167688915	167690418	ENSMUSG00000056501.3	Cebpb	-79041	2.25668	0.0393237
chr12	30021648	30023485	chr12	29937608	30017658	ENSMUSG00000020674.17	Pxdn	-3991	2.23677	0.00523158
chr1	71937921	71939127	chr1	72159442	72212307	ENSMUSG00000039395.8	Mreg	220316	2.18769	0.0220457
chr19	61199561	61199988	chr19	61183890	61183955	ENSMUSG00000069475.1	Gm6020	-15607	2.18329	0.0186047
chr12	85485113	85488176	chr12	85473890	85477273	ENSMUSG00000021250.13	Fos	-7841	2.18067	0.00615913
chr13	56574669	56576785	chr13	56542464	56548502	ENSMUSG00000021539.9	Lect2	-26168	2.16944	0.0136573
chr17	27041471	27044357	chr17	26973217	27036378	ENSMUSG00000048731.14	Ggnbp1	-5094	2.04266	0.000122525
chr2	170265994	170270326	chr2	170346991	170427845	ENSMUSG00000013523.13	Bcas1	76666	2.02509	0.00149209
chr1	72735819	72741568	chr1	72711290	72713813	ENSMUSG00000046330.10	Rpl37a	-22007	2.00054	3.90453e-05
